# Supplementary material for: A low-cost printed circuit board-based centrifugal microfluidic platform for dielectrophoresis
Source: Microsyst Nanoeng. 2025 Jan 27;11:23. doi: 10.1038/s41378-024-00856-5 (PMC11770146; doi:10.1038/s41378-024-00856-5)
Supplement: Supplementary file 1 — Supplementary materials [file 41378_2024_856_MOESM1_ESM.zip]

Archive with 171 entries (171 files):
- Supplementary Materials/.DS_Store
- Supplementary Materials/.git/COMMIT_EDITMSG
- Supplementary Materials/.git/config
- Supplementary Materials/.git/FETCH_HEAD
- Supplementary Materials/.gitattributes
- Supplementary Materials/.git/ORIG_HEAD
- Supplementary Materials/README.md
- Supplementary Materials/.git/index
- Supplementary Materials/run.txt
- Supplementary Materials/Figures/display_screws.JPG
- Supplementary Materials/README_06Oct24.docx
- Supplementary Materials/Figures/shell_screws.JPG
- Supplementary Materials/Figures/housing_screws.JPG
- Supplementary Materials/Device/3D Printed Parts/Inner Shell right (black).stl
- Supplementary Materials/Figures/motor_screws.JPG
- Supplementary Materials/Device/Software/DEPDisc_base.ino
- Supplementary Materials/Device/3D Printed Parts/Outer Shell right (white).stl
- Supplementary Materials/Device/3D Printed Parts/Outer Shell left (white).stl
- Supplementary Materials/Figures/display_housing.JPG
- Supplementary Materials/Figures/left_outer2.JPG
- Supplementary Materials/Device/3D Printed Parts/Display Holder (black).stl
- Supplementary Materials/Figures/pcb_esp32.JPG
- Supplementary Materials/Figures/pcb_display.JPG
- Supplementary Materials/.git/HEAD
- Supplementary Materials/.git/description
- Supplementary Materials/Figures/pcb_motor.JPG
- Supplementary Materials/Figures/rod.JPG
- Supplementary Materials/Figures/pcb_housing.JPG
- Supplementary Materials/Figures/housing_screws2.JPG
- Supplementary Materials/Discs/Coil PCB Library/Trace_Coils_v15.lbr
- Supplementary Materials/Figures/left_outer1.JPG
- Supplementary Materials/Figures/display_cables.JPG
- Supplementary Materials/Figures/headers_bottom.JPG
- Supplementary Materials/Device/3D Printed Parts/Hatch (white).stl
- Supplementary Materials/Discs/Example Disc PCBs/DEPDisc horizontal electrodes 100μm v4.brd
- Supplementary Materials/Figures/headers_top.JPG
- Supplementary Materials/Discs/Example Disc PCBs/DEPDisc experimental v9.brd
- Supplementary Materials/Discs/Coil PCB Library/Trace_Coils v15.flbr
- Supplementary Materials/Discs/Example Disc PCBs/DEPDisc experimental v5.sch
- Supplementary Materials/Device/3D Printed Parts/Disc Mount (black).stl
- Supplementary Materials/Figures/right_outer.JPG
- Supplementary Materials/.git/hooks/pre-commit.sample
- Supplementary Materials/Discs/Coil PCB/Coil_22_10_1.8_v9.brd
- Supplementary Materials/Discs/Example Disc PCBs/DEPDisc horizontal electrodes 100μm v1.sch
- Supplementary Materials/.git/logs/HEAD
- Supplementary Materials/Figures/display_mount.JPG
- Supplementary Materials/.git/hooks/pre-merge-commit.sample
- Supplementary Materials/.git/info/exclude
- Supplementary Materials/Discs/Coil PCB/Coil 22_10_1.8 v5.sch
- Supplementary Materials/.git/hooks/pre-rebase.sample
- Supplementary Materials/.git/hooks/sendemail-validate.sample
- Supplementary Materials/.git/hooks/pre-applypatch.sample
- Supplementary Materials/.git/hooks/push-to-checkout.sample
- Supplementary Materials/.git/objects/22/8bac80455cb4a93e8a9c3474b5288b4bc3934e
- Supplementary Materials/.git/objects/14/76b6dbb18314964dc478d95ec355183d013c6a
- Supplementary Materials/.git/objects/1d/6576a8234292feeffd23e5793441b7d4af38fe
- Supplementary Materials/.git/hooks/commit-msg.sample
- Supplementary Materials/.git/objects/ce/854047ea5c42684ca881f85a46e4f70e3f2598
- Supplementary Materials/.git/refs/remotes/origin/HEAD
- Supplementary Materials/.git/objects/84/8b556d3a914b9f491042b169e2e25f226beea0
- Supplementary Materials/.git/logs/refs/heads/main
- Supplementary Materials/.git/hooks/pre-receive.sample
- Supplementary Materials/.git/objects/dd/ad46c7e2a3a09c1ccddc77b7047106bafd192d
- Supplementary Materials/.git/refs/remotes/origin/main
- Supplementary Materials/.git/hooks/applypatch-msg.sample
- Supplementary Materials/Device/3D Printed Parts/Inner Shell left (black).stl
- Supplementary Materials/.git/objects/e6/9de29bb2d1d6434b8b29ae775ad8c2e48c5391
- Supplementary Materials/.git/objects/aa/274a9668f303233b6a90003f28a74934933791
- Supplementary Materials/.git/objects/23/8b4e7c25af354561ac2c22ab060f598d1e3619
- Supplementary Materials/.git/objects/8e/23fb0e11d789119c466580b5114f06851f0f1b
- Supplementary Materials/.git/hooks/fsmonitor-watchman.sample
- Supplementary Materials/.git/hooks/prepare-commit-msg.sample
- Supplementary Materials/.git/hooks/post-update.sample
- Supplementary Materials/.git/objects/06/3099c2669b429b03df9dfd2af3e432982fbcd2
- Supplementary Materials/.git/objects/c3/619fd9be3499f0f97e07068613a598f932950f
- Supplementary Materials/.git/objects/ff/ef7d404cbb683bdc3f99718c483ecc47fcb2f4
- Supplementary Materials/.git/objects/90/d75bd0103131b9194f8c4ec5f4f3272cce5365
- Supplementary Materials/.git/objects/a1/3f58575e6d7da0a7cc96c9db04d3c3e87e01e1
- Supplementary Materials/.git/hooks/pre-push.sample
- Supplementary Materials/.git/logs/refs/remotes/origin/main
- Supplementary Materials/.git/objects/d2/e7b3f0d3fc8a64a5d026bf3d3c0b38c431791c
- Supplementary Materials/.git/objects/e9/44ecfaa91eb5cff80459f3df8592a0b2fe5569
- Supplementary Materials/.git/objects/e1/78fb9d29668d262faa6e65ac77fbfc737adb8b
- Supplementary Materials/.git/objects/a1/65e5f624f5bf1fe3707af91c98494d9e5376f3
- Supplementary Materials/.git/objects/cb/d202307a3834450e571395cbc39a5ec9ba78e8
- Supplementary Materials/.git/logs/refs/remotes/origin/HEAD
- Supplementary Materials/.git/objects/cd/b845348d7d3d29084bc3dc3ac69060bf607e1b
- Supplementary Materials/.git/objects/39/4388ec1dae7d324e011aa88fda126fd5360005
- Supplementary Materials/.git/objects/42/b2b1a9f9ca09f45ad33c331bbebff5920ba971
- Supplementary Materials/.git/objects/39/92e2700828b7fea72a6263c5bbf640e93cb355
- Supplementary Materials/.git/objects/5b/89724978791a86cc5d0e2ece72ccec76ca459f
- Supplementary Materials/.git/objects/cd/49970e5ac066bd94c60b1dd116e35ef8161117
- Supplementary Materials/.git/objects/98/8915807f8984a600c6276b753490b6855b76f8
- Supplementary Materials/.git/objects/31/0945b31e5f040c90e091537848bafbcb234391
- Supplementary Materials/Device/DEPDisc Device rev1.step
- Supplementary Materials/.git/objects/ad/3e6f2ffb64f5e9225bdc2cc62896b23c4c81a0
- Supplementary Materials/.git/objects/6d/43725b072a52cee739b12bc9d18bbcc78ae2a9
- Supplementary Materials/.git/objects/df/9a98424121aa03b5e17ec9c882d7519c4fe17d
- Supplementary Materials/.git/objects/3d/7fb71fc0ca29997b52e794e0a2a2daf6d72c34
- Supplementary Materials/.git/objects/a5/aa04beb9ada9b4701f7092587919416b0debb8
- Supplementary Materials/.git/hooks/update.sample
- Supplementary Materials/.git/objects/a4/f861aac504ab899217e580b7d74b4bd23297b1
- Supplementary Materials/.git/objects/20/c6602b5bdcc26ac45a4c35ae45c09a83764406
- Supplementary Materials/.git/objects/08/48d403965243cac8dfdd7c82009653ff0c5092
- Supplementary Materials/.git/objects/df/e0770424b2a19faf507a501ebfc23be8f54e7b
- Supplementary Materials/.git/objects/9a/cd73152ddd3d16e54146a77e8f6b6090623d0a
- Supplementary Materials/.git/objects/b4/c932afda1b625d76cd8c337cac13cfac29a1e7
- Supplementary Materials/.git/objects/92/0340d0935edba80f8f86d5ef4110f9182ffe7f
- Supplementary Materials/.git/objects/5d/bc46396309a067aa2be3d6332f3655abd8699b
- Supplementary Materials/.git/objects/4a/417465a14628235bea42027c05cdb89dda4b00
- Supplementary Materials/.git/objects/d7/4b3680b9998f0cd94647105810a034cc3ce94a
- Supplementary Materials/.git/objects/51/cae40d29f063c230928c3fc4906c60a49df9c5
- Supplementary Materials/.git/objects/3c/8bb3939839914abddf69374dd928c8c670a095
- Supplementary Materials/.git/objects/5a/b2d143d2f0b61f2d11793386f9739b03d9d699
- Supplementary Materials/.git/objects/38/85d68020ffc5d90dc36a2458e6d5a56b77945f
- Supplementary Materials/.git/objects/69/51e5961c303b5c25999da737e4990dd827ddf1
- Supplementary Materials/.git/objects/9c/6d47829075bbab572226d8936678beed3fb2b5
- Supplementary Materials/.git/objects/f2/ac2885be2078d922e0e352fad38c4be254d331
- Supplementary Materials/.git/objects/d1/e2714bee20a4cee755e54f8babd21bbd77dad0
- Supplementary Materials/.git/objects/04/ac7cb75151b8547da6a6b4a6f2400962b5550e
- Supplementary Materials/.git/objects/f5/0d18cb6b73e2c7cac2dddad0ee5f30ae70f27b
- Supplementary Materials/.git/objects/e6/b4dd98b8f0100336a8196db7e509f05c7d58b5
- Supplementary Materials/.git/objects/a8/204ecff736017c5074c5e71e7e96dd00fa925d
- Supplementary Materials/.git/objects/03/d5ca3c413005324eee2c9e6a81e1e2895db8e3
- Supplementary Materials/.git/objects/03/79bbb57eec8e368d0be60165fc54aa241abed6
- Supplementary Materials/.git/objects/92/dc0136870df70f1a5cd3ad63e40ed070bb9577
- Supplementary Materials/.git/objects/df/44ac9e919943b08058d6b727cc0b9d4eb7b4e7
- Supplementary Materials/.git/objects/98/d32daf086ff4289845d9ac3e2f29c72f9cc882
- Supplementary Materials/Device/PCB/Manufacturing/DEPDisc Base rev1 v5_bottom_cpl.csv
- Supplementary Materials/.git/objects/60/9a65ed97d34b4c600712963106390492ff5ea5
- Supplementary Materials/.git/objects/40/71aea18914acc713561afa265de25366e896dd
- Supplementary Materials/.git/objects/29/32f45daab391f520ad32e138e2e76bb06de6bb
- Supplementary Materials/.git/objects/ed/82a597eaa590290f98acdf6943c8880909f292
- Supplementary Materials/.git/objects/c1/79a245505a7751b98abcc074258dd5215fce09
- Supplementary Materials/.git/objects/7f/4090a06919271578a042eea167d8e4d6624843
- Supplementary Materials/.git/objects/21/62c3f2d9085633d370dd6c3008e02fc61307a0
- Supplementary Materials/.git/objects/4c/fe35f09cc9b96ab90a5c976a05d6982d5cdf04
- Supplementary Materials/.git/objects/ca/27c52ae0d5f6a81de508b38e31733007a937f8
- Supplementary Materials/.git/objects/c0/81c9e24a9fd5147116720ba004349e4210acef
- Supplementary Materials/.git/objects/2f/6cadb0cb227c835482ea8e7e94fadc273b4787
- Supplementary Materials/.git/objects/57/3bf0a31dc6b1e325fe8b430fff144498223383
- Supplementary Materials/.git/objects/fe/9d43490c9235c254b2c45fd652547ba44dfd06
- Supplementary Materials/.git/objects/98/e75cb4b06fe57c84b4b9cca9b0ff1c0dbb1bfe
- Supplementary Materials/.git/objects/cf/d866031490edf24d419b1b350491eed4b9b367
- Supplementary Materials/Device/PCB/Manufacturing/DEPDisc Base rev1 v5_bottom_bom.csv
- Supplementary Materials/.git/objects/d8/ae78f2f30b832db3fb7fec12c488ba4e8ce5f4
- Supplementary Materials/.git/refs/heads/main
- Supplementary Materials/.git/objects/6e/dbf369fc42d9b9d141f36f003707f5f3466bda
- Supplementary Materials/.git/objects/3b/355fcc55cfe860e976c555693598e4ca5b2414
- Supplementary Materials/.git/objects/58/0076f49cc198ab915c540c7dbfffcd1aaed525
- Supplementary Materials/.git/objects/0b/8777b7447d62ab9e80761a6d49a6a8babfa439
- Supplementary Materials/.git/objects/9d/3c90618ec07150108018463119f76821716c3d
- Supplementary Materials/.git/objects/3b/b5555904047e0473832bfc50320765b65a1f3c
- Supplementary Materials/Device/PCB/Design Files/DEPDisc Base rev1 v8.brd
- Supplementary Materials/.git/objects/19/8a1e893af5de8210a996d6a9d2628bffa59c35
- Supplementary Materials/Figures/dep_edge.mov
- Supplementary Materials/.git/objects/e3/44822f18309676a428da56e99c6d472f27f0c1
- Supplementary Materials/.git/objects/8f/729cfa2ec3797973f40da5e9cf6bf0a396c4b8
- Supplementary Materials/.git/objects/a2/5311aae8e76dfe321b91df16737ac3e83b5b46
- Supplementary Materials/.git/objects/89/fcb07c8aaf6bfdb63deec2ff975d3f99f195c6
- Supplementary Materials/.git/objects/02/a88290162d901a21790c1c2c15cd7cd2de0a5e
- Supplementary Materials/Device/PCB/Design Files/DEPDisc Base rev1 v4.sch
- Supplementary Materials/.git/objects/81/f7d3879a217e96cec109e8d54ac8f9db9b66e4
- Supplementary Materials/.git/objects/60/2b4304cd9964af3cf27e4ce8bc583d8bbdb3fd
- Supplementary Materials/.git/objects/8f/07a18234242cf70447a2a6e021763eb6de9f23
- Supplementary Materials/.git/objects/d6/4985d88c8e0735470dcc612526b9638b612121
- Supplementary Materials/.git/objects/de/a77f15df6de2cc29c67cc4d4fbfd7063a64958
- Supplementary Materials/Device/PCB/Manufacturing/DEPDisc Base rev1 v8_2024-09-17.zip
- Supplementary Materials/.git/objects/3e/a2329414591705a7c5bb9b5109fa50c0752195
- Supplementary Materials/.git/objects/fb/3076ad4965c04cd28c29a078558001ced4c208
- Supplementary Materials/.git/objects/6a/67216502d3f865029103a0a63214571dbfe66d
