# Supplementary material for: A low-cost printed circuit board-based centrifugal microfluidic platform for dielectrophoresis
Source: Microsyst Nanoeng. 2025 Jan 27;11:23. doi: 10.1038/s41378-024-00856-5 (PMC11770146; doi:10.1038/s41378-024-00856-5)
Supplement: Supplementary file 1 — Supplementary materials [file 41378_2024_856_MOESM1_ESM.zip › Supplementary Materials/Discs/Example Disc PCBs/DEPDisc experimental v9.brd]

<?xml version="1.0" encoding="utf-8"?>
<!DOCTYPE eagle SYSTEM "eagle.dtd">
<eagle version="9.7.0">
<drawing>
<settings>
<setting alwaysvectorfont="no"/>
<setting verticaltext="up"/>
</settings>
<grid distance="0.05" unitdist="mm" unit="mm" style="lines" multiple="1" display="yes" altdistance="5" altunitdist="mil" altunit="mil"/>
<layers>
<layer number="1" name="Top" color="4" fill="1" visible="yes" active="yes"/>
<layer number="2" name="Route2" color="16" fill="1" visible="no" active="no"/>
<layer number="3" name="Route3" color="17" fill="1" visible="no" active="no"/>
<layer number="4" name="Route4" color="18" fill="1" visible="no" active="no"/>
<layer number="5" name="Route5" color="19" fill="1" visible="no" active="no"/>
<layer number="6" name="Route6" color="25" fill="1" visible="no" active="no"/>
<layer number="7" name="Route7" color="26" fill="1" visible="no" active="no"/>
<layer number="8" name="Route8" color="27" fill="1" visible="no" active="no"/>
<layer number="9" name="Route9" color="28" fill="1" visible="no" active="no"/>
<layer number="10" name="Route10" color="29" fill="1" visible="no" active="no"/>
<layer number="11" name="Route11" color="30" fill="1" visible="no" active="no"/>
<layer number="12" name="Route12" color="20" fill="1" visible="no" active="no"/>
<layer number="13" name="Route13" color="21" fill="1" visible="no" active="no"/>
<layer number="14" name="Route14" color="22" fill="1" visible="no" active="no"/>
<layer number="15" name="Route15" color="23" fill="1" visible="no" active="no"/>
<layer number="16" name="Bottom" color="1" fill="1" visible="yes" active="yes"/>
<layer number="17" name="Pads" color="2" fill="1" visible="yes" active="yes"/>
<layer number="18" name="Vias" color="2" fill="1" visible="yes" active="yes"/>
<layer number="19" name="Unrouted" color="6" fill="1" visible="yes" active="yes"/>
<layer number="20" name="Dimension" color="24" fill="1" visible="yes" active="yes"/>
<layer number="21" name="tPlace" color="7" fill="0" visible="yes" active="yes"/>
<layer number="22" name="bPlace" color="7" fill="1" visible="yes" active="yes"/>
<layer number="23" name="tOrigins" color="15" fill="1" visible="yes" active="yes"/>
<layer number="24" name="bOrigins" color="15" fill="1" visible="yes" active="yes"/>
<layer number="25" name="tNames" color="7" fill="1" visible="yes" active="yes"/>
<layer number="26" name="bNames" color="7" fill="1" visible="yes" active="yes"/>
<layer number="27" name="tValues" color="7" fill="1" visible="yes" active="yes"/>
<layer number="28" name="bValues" color="7" fill="1" visible="yes" active="yes"/>
<layer number="29" name="tStop" color="7" fill="3" visible="yes" active="yes"/>
<layer number="30" name="bStop" color="7" fill="6" visible="yes" active="yes"/>
<layer number="31" name="tCream" color="7" fill="4" visible="yes" active="yes"/>
<layer number="32" name="bCream" color="7" fill="5" visible="yes" active="yes"/>
<layer number="33" name="tFinish" color="6" fill="3" visible="no" active="no"/>
<layer number="34" name="bFinish" color="6" fill="6" visible="no" active="no"/>
<layer number="35" name="tGlue" color="7" fill="4" visible="yes" active="yes"/>
<layer number="36" name="bGlue" color="7" fill="5" visible="no" active="no"/>
<layer number="37" name="tTest" color="7" fill="1" visible="no" active="no"/>
<layer number="38" name="bTest" color="7" fill="1" visible="no" active="no"/>
<layer number="39" name="tKeepout" color="4" fill="11" visible="yes" active="yes"/>
<layer number="40" name="bKeepout" color="1" fill="11" visible="yes" active="yes"/>
<layer number="41" name="tRestrict" color="4" fill="10" visible="yes" active="yes"/>
<layer number="42" name="bRestrict" color="1" fill="10" visible="yes" active="yes"/>
<layer number="43" name="vRestrict" color="2" fill="10" visible="yes" active="yes"/>
<layer number="44" name="Drills" color="7" fill="1" visible="yes" active="yes"/>
<layer number="45" name="Holes" color="7" fill="1" visible="yes" active="yes"/>
<layer number="46" name="Milling" color="3" fill="1" visible="yes" active="yes"/>
<layer number="47" name="Measures" color="7" fill="1" visible="yes" active="yes"/>
<layer number="48" name="Document" color="7" fill="1" visible="no" active="no"/>
<layer number="49" name="Reference" color="7" fill="1" visible="no" active="no"/>
<layer number="50" name="dxf" color="7" fill="1" visible="no" active="no"/>
<layer number="51" name="tDocu" color="7" fill="1" visible="yes" active="yes"/>
<layer number="52" name="bDocu" color="7" fill="1" visible="yes" active="yes"/>
<layer number="53" name="tGND_GNDA" color="7" fill="9" visible="no" active="no"/>
<layer number="54" name="bGND_GNDA" color="7" fill="9" visible="no" active="no"/>
<layer number="56" name="wert" color="7" fill="1" visible="no" active="no"/>
<layer number="57" name="tCAD" color="7" fill="1" visible="no" active="no"/>
<layer number="58" name="b3D" color="7" fill="4" visible="no" active="no"/>
<layer number="59" name="tCarbon" color="7" fill="1" visible="no" active="no"/>
<layer number="60" name="bCarbon" color="7" fill="1" visible="no" active="no"/>
<layer number="61" name="stand" color="7" fill="1" visible="no" active="no"/>
<layer number="88" name="SimResults" color="9" fill="1" visible="no" active="no"/>
<layer number="89" name="SimProbes" color="9" fill="1" visible="no" active="no"/>
<layer number="90" name="Modules" color="5" fill="1" visible="no" active="no"/>
<layer number="91" name="Nets" color="2" fill="1" visible="no" active="no"/>
<layer number="92" name="Busses" color="1" fill="1" visible="no" active="no"/>
<layer number="93" name="Pins" color="2" fill="1" visible="no" active="no"/>
<layer number="94" name="Symbols" color="4" fill="1" visible="no" active="no"/>
<layer number="95" name="Names" color="7" fill="1" visible="no" active="no"/>
<layer number="96" name="Values" color="7" fill="1" visible="no" active="no"/>
<layer number="97" name="Info" color="7" fill="1" visible="no" active="no"/>
<layer number="98" name="Guide" color="6" fill="1" visible="no" active="no"/>
<layer number="99" name="SpiceOrder" color="7" fill="1" visible="no" active="no"/>
<layer number="100" name="Muster" color="7" fill="1" visible="no" active="no"/>
<layer number="101" name="Patch_Top" color="7" fill="4" visible="yes" active="yes"/>
<layer number="102" name="Vscore" color="7" fill="1" visible="yes" active="yes"/>
<layer number="103" name="fp3" color="7" fill="1" visible="yes" active="yes"/>
<layer number="104" name="Name" color="7" fill="1" visible="yes" active="yes"/>
<layer number="105" name="Beschreib" color="7" fill="1" visible="yes" active="yes"/>
<layer number="106" name="BGA-Top" color="7" fill="1" visible="yes" active="yes"/>
<layer number="107" name="BD-Top" color="7" fill="1" visible="yes" active="yes"/>
<layer number="108" name="fp8" color="7" fill="1" visible="yes" active="yes"/>
<layer number="109" name="fp9" color="7" fill="1" visible="yes" active="yes"/>
<layer number="110" name="fp0" color="7" fill="1" visible="yes" active="yes"/>
<layer number="111" name="LPC17xx" color="7" fill="1" visible="yes" active="yes"/>
<layer number="112" name="tSilk" color="7" fill="1" visible="yes" active="yes"/>
<layer number="113" name="ReferenceLS" color="7" fill="1" visible="no" active="no"/>
<layer number="114" name="Badge_Outline" color="7" fill="1" visible="yes" active="yes"/>
<layer number="115" name="ReferenceISLANDS" color="7" fill="1" visible="yes" active="yes"/>
<layer number="116" name="Patch_BOT" color="7" fill="4" visible="yes" active="yes"/>
<layer number="117" name="PM_Ref" color="7" fill="1" visible="yes" active="yes"/>
<layer number="118" name="Rect_Pads" color="7" fill="1" visible="no" active="no"/>
<layer number="119" name="PF_Ref" color="7" fill="1" visible="yes" active="yes"/>
<layer number="120" name="WFL_Ref" color="7" fill="1" visible="yes" active="yes"/>
<layer number="121" name="_tsilk" color="7" fill="1" visible="yes" active="yes"/>
<layer number="122" name="_bsilk" color="7" fill="10" visible="yes" active="yes"/>
<layer number="123" name="tTestmark" color="7" fill="1" visible="yes" active="yes"/>
<layer number="124" name="bTestmark" color="7" fill="1" visible="yes" active="yes"/>
<layer number="125" name="_tNames" color="7" fill="1" visible="yes" active="yes"/>
<layer number="126" name="_bNames" color="7" fill="1" visible="yes" active="yes"/>
<layer number="127" name="_tValues" color="7" fill="1" visible="yes" active="yes"/>
<layer number="128" name="_bValues" color="7" fill="1" visible="yes" active="yes"/>
<layer number="129" name="Mask" color="7" fill="1" visible="yes" active="yes"/>
<layer number="130" name="SMDSTROOK" color="7" fill="1" visible="yes" active="yes"/>
<layer number="131" name="tAdjust" color="7" fill="1" visible="yes" active="yes"/>
<layer number="132" name="bAdjust" color="7" fill="1" visible="yes" active="yes"/>
<layer number="133" name="bottom_silk" color="7" fill="1" visible="yes" active="yes"/>
<layer number="134" name="silk_top" color="7" fill="1" visible="yes" active="yes"/>
<layer number="135" name="silk_bottom" color="7" fill="1" visible="yes" active="yes"/>
<layer number="136" name="silktop" color="7" fill="1" visible="yes" active="yes"/>
<layer number="137" name="silkbottom" color="7" fill="1" visible="yes" active="yes"/>
<layer number="138" name="EEE" color="7" fill="1" visible="yes" active="yes"/>
<layer number="139" name="_tKeepout" color="7" fill="1" visible="yes" active="yes"/>
<layer number="140" name="mbKeepout" color="7" fill="1" visible="yes" active="yes"/>
<layer number="141" name="ASSEMBLY_TOP" color="7" fill="1" visible="yes" active="yes"/>
<layer number="142" name="mbRestrict" color="7" fill="1" visible="yes" active="yes"/>
<layer number="143" name="PLACE_BOUND_TOP" color="7" fill="1" visible="yes" active="yes"/>
<layer number="144" name="Drill_legend" color="7" fill="1" visible="yes" active="yes"/>
<layer number="145" name="DrillLegend_01-16" color="7" fill="1" visible="yes" active="yes"/>
<layer number="146" name="DrillLegend_01-20" color="7" fill="1" visible="yes" active="yes"/>
<layer number="147" name="PIN_NUMBER" color="7" fill="1" visible="yes" active="yes"/>
<layer number="148" name="mDocument" color="7" fill="1" visible="yes" active="yes"/>
<layer number="149" name="DrillLegend_02-15" color="7" fill="1" visible="yes" active="yes"/>
<layer number="150" name="Notes" color="7" fill="1" visible="yes" active="yes"/>
<layer number="151" name="HeatSink" color="7" fill="1" visible="yes" active="yes"/>
<layer number="152" name="_bDocu" color="7" fill="1" visible="yes" active="yes"/>
<layer number="153" name="FabDoc1" color="7" fill="1" visible="no" active="no"/>
<layer number="154" name="FabDoc2" color="7" fill="1" visible="no" active="no"/>
<layer number="155" name="FabDoc3" color="7" fill="1" visible="no" active="no"/>
<layer number="166" name="AntennaArea" color="7" fill="1" visible="yes" active="yes"/>
<layer number="168" name="4mmHeightArea" color="7" fill="1" visible="yes" active="yes"/>
<layer number="191" name="mNets" color="7" fill="1" visible="yes" active="yes"/>
<layer number="192" name="mBusses" color="7" fill="1" visible="yes" active="yes"/>
<layer number="193" name="mPins" color="7" fill="1" visible="yes" active="yes"/>
<layer number="194" name="mSymbols" color="7" fill="1" visible="yes" active="yes"/>
<layer number="195" name="mNames" color="7" fill="1" visible="yes" active="yes"/>
<layer number="196" name="mValues" color="7" fill="1" visible="yes" active="yes"/>
<layer number="199" name="Contour" color="7" fill="1" visible="yes" active="yes"/>
<layer number="200" name="200bmp" color="7" fill="1" visible="yes" active="yes"/>
<layer number="201" name="201bmp" color="7" fill="1" visible="yes" active="yes"/>
<layer number="202" name="202bmp" color="7" fill="1" visible="yes" active="yes"/>
<layer number="203" name="203bmp" color="7" fill="1" visible="yes" active="yes"/>
<layer number="204" name="204bmp" color="7" fill="1" visible="yes" active="yes"/>
<layer number="205" name="205bmp" color="7" fill="1" visible="yes" active="yes"/>
<layer number="206" name="206bmp" color="7" fill="1" visible="yes" active="yes"/>
<layer number="207" name="207bmp" color="7" fill="1" visible="yes" active="yes"/>
<layer number="208" name="208bmp" color="7" fill="1" visible="yes" active="yes"/>
<layer number="209" name="209bmp" color="7" fill="1" visible="yes" active="yes"/>
<layer number="210" name="210bmp" color="7" fill="1" visible="yes" active="yes"/>
<layer number="211" name="211bmp" color="7" fill="1" visible="yes" active="yes"/>
<layer number="212" name="212bmp" color="7" fill="1" visible="yes" active="yes"/>
<layer number="213" name="213bmp" color="7" fill="1" visible="yes" active="yes"/>
<layer number="214" name="214bmp" color="7" fill="1" visible="yes" active="yes"/>
<layer number="215" name="215bmp" color="7" fill="1" visible="yes" active="yes"/>
<layer number="216" name="216bmp" color="7" fill="1" visible="yes" active="yes"/>
<layer number="217" name="217bmp" color="7" fill="1" visible="no" active="no"/>
<layer number="218" name="218bmp" color="7" fill="1" visible="no" active="no"/>
<layer number="219" name="219bmp" color="7" fill="1" visible="no" active="no"/>
<layer number="220" name="220bmp" color="7" fill="1" visible="no" active="no"/>
<layer number="221" name="221bmp" color="7" fill="1" visible="no" active="no"/>
<layer number="222" name="222bmp" color="7" fill="1" visible="no" active="no"/>
<layer number="223" name="223bmp" color="7" fill="1" visible="no" active="no"/>
<layer number="224" name="224bmp" color="7" fill="1" visible="no" active="no"/>
<layer number="225" name="225bmp" color="7" fill="1" visible="yes" active="yes"/>
<layer number="226" name="226bmp" color="7" fill="1" visible="yes" active="yes"/>
<layer number="227" name="227bmp" color="7" fill="1" visible="yes" active="yes"/>
<layer number="228" name="228bmp" color="7" fill="1" visible="yes" active="yes"/>
<layer number="229" name="229bmp" color="7" fill="1" visible="yes" active="yes"/>
<layer number="230" name="230bmp" color="7" fill="1" visible="yes" active="yes"/>
<layer number="231" name="Eagle3D_PG1" color="7" fill="1" visible="no" active="no"/>
<layer number="232" name="Eagle3D_PG2" color="7" fill="1" visible="no" active="no"/>
<layer number="233" name="Eagle3D_PG3" color="7" fill="1" visible="no" active="no"/>
<layer number="248" name="Housing" color="7" fill="1" visible="yes" active="yes"/>
<layer number="249" name="Edge" color="7" fill="1" visible="yes" active="yes"/>
<layer number="250" name="Descript" color="7" fill="1" visible="no" active="no"/>
<layer number="251" name="SMDround" color="7" fill="11" visible="no" active="no"/>
<layer number="254" name="cooling" color="7" fill="1" visible="yes" active="yes"/>
<layer number="255" name="routoute" color="7" fill="1" visible="yes" active="yes"/>
</layers>
<board>
<plain>
<circle x="0.2" y="0" radius="50" width="0.1524" layer="20"/>
<circle x="0.2" y="0" radius="8" width="0.1524" layer="20"/>
<circle x="0.2" y="0" radius="25" width="0.1524" layer="47"/>
<wire x1="-1" y1="0" x2="-49.8" y2="0" width="0.1" layer="51"/>
<wire x1="1" y1="0" x2="50.2" y2="0" width="0.1" layer="51"/>
<text x="-5.2" y="13.525" size="1.27" layer="25">DEPDisc
experimental</text>
<wire x1="1" y1="0" x2="1" y2="-50" width="0.1524" layer="51"/>
<wire x1="-1" y1="0" x2="-1" y2="-50" width="0.1524" layer="51"/>
<circle x="0" y="0" radius="35" width="0.1524" layer="51"/>
<wire x1="-0.039803125" y1="0.01068125" x2="1" y2="0" width="0.1524" layer="51"/>
<wire x1="-0.039803125" y1="0.01068125" x2="-1" y2="0" width="0.1524" layer="51"/>
<wire x1="-0.039803125" y1="0.01068125" x2="24.9864" y2="-43.252846875" width="0.1524" layer="51"/>
<wire x1="0.000003125" y1="-0.01435625" x2="24.999996875" y2="-43.315628125" width="0.1524" layer="51"/>
<wire x1="-0.039803125" y1="0.01068125" x2="25.01705" y2="-43.348596875" width="0.1524" layer="51"/>
<wire x1="-0.024996875" y1="0.01464375" x2="24.974996875" y2="-43.286625" width="0.1524" layer="51"/>
<wire x1="-0.039803125" y1="0.01068125" x2="24.957134375" y2="-43.285290625" width="0.1524" layer="51"/>
<wire x1="-0.039803125" y1="0.01068125" x2="-0.039803125" y2="40.052040625" width="0.1524" layer="51"/>
<wire x1="-0.039803125" y1="40.052040625" x2="-0.039803125" y2="50" width="0.1524" layer="51"/>
<polygon width="0.1524" layer="41" pour="solid">
<vertex x="24.62875625" y="-20.515925"/>
<vertex x="31.03061875" y="-24.21204375"/>
<vertex x="32.062465625" y="-23.935559375"/>
<vertex x="33.305903125" y="-21.7818625"/>
<vertex x="32.567646875" y="-19.026640625"/>
<vertex x="32.56764375" y="-19.0266375"/>
<vertex x="32.5598" y="-18.99735625"/>
<vertex x="32.56375625" y="-18.9673"/>
<vertex x="32.5789125" y="-18.94105"/>
<vertex x="32.6029625" y="-18.92259375"/>
<vertex x="35.38746875" y="-18.176490625"/>
<vertex x="36.630903125" y="-16.02279375"/>
<vertex x="36.372725" y="-15.059246875"/>
<vertex x="30.014159375" y="-11.388134375"/>
<vertex x="29.590359375" y="-12.122178125"/>
<vertex x="35.10384375" y="-15.30538125"/>
<vertex x="35.123359375" y="-15.31665"/>
<vertex x="35.141815625" y="-15.3407"/>
<vertex x="35.306525" y="-15.9554125"/>
<vertex x="35.306528125" y="-15.955415625"/>
<vertex x="35.314371875" y="-15.984696875"/>
<vertex x="35.310415625" y="-16.014753125"/>
<vertex x="34.47999375" y="-17.453084375"/>
<vertex x="34.47025625" y="-17.469946875"/>
<vertex x="34.44620625" y="-17.488403125"/>
<vertex x="31.440953125" y="-18.293653125"/>
<vertex x="31.44095" y="-18.29365625"/>
<vertex x="31.4316125" y="-18.29615625"/>
<vertex x="32.231525" y="-21.28146875"/>
<vertex x="32.231528125" y="-21.281471875"/>
<vertex x="32.239371875" y="-21.310753125"/>
<vertex x="32.235415625" y="-21.340809375"/>
<vertex x="31.4104125" y="-22.769753125"/>
<vertex x="31.39525625" y="-22.79600625"/>
<vertex x="31.37120625" y="-22.814459375"/>
<vertex x="30.756496875" y="-22.9791625"/>
<vertex x="30.75649375" y="-22.979165625"/>
<vertex x="30.7272125" y="-22.987009375"/>
<vertex x="30.69715625" y="-22.983053125"/>
<vertex x="30.670903125" y="-22.967896875"/>
<vertex x="30.670903125" y="-22.96789375"/>
<vertex x="25.082203125" y="-19.741259375"/>
<vertex x="25.074878125" y="-19.743221875"/>
</polygon>
<wire x1="-0.0116" y1="0.03875" x2="24.963396875" y2="-43.21921875" width="0.1524" layer="51"/>
<polygon width="0.1524" layer="41" pour="solid">
<vertex x="20.426515625" y="12.087359375"/>
<vertex x="20.725315625" y="11.569821875"/>
<vertex x="22.46485625" y="12.57414375"/>
<vertex x="22.49110625" y="12.5893"/>
<vertex x="22.5211625" y="12.59325625"/>
<vertex x="22.55044375" y="12.5854125"/>
<vertex x="22.550446875" y="12.585409375"/>
<vertex x="23.12003125" y="12.432790625"/>
<vertex x="30.772984375" y="16.851225"/>
<vertex x="31.0311625" y="17.814771875"/>
<vertex x="30.962725" y="17.933309375"/>
<vertex x="29.999178125" y="18.191490625"/>
<vertex x="22.389525" y="13.798053125"/>
<vertex x="22.210759375" y="13.1308875"/>
<vertex x="22.192303125" y="13.1068375"/>
<vertex x="22.166053125" y="13.09168125"/>
<vertex x="22.16605" y="13.09168125"/>
</polygon>
<polygon width="0.1524" layer="41" pour="solid">
<vertex x="32.302796875" y="13.5170375"/>
<vertex x="32.601596875" y="12.999503125"/>
<vertex x="36.14558125" y="15.045621875"/>
<vertex x="37.721453125" y="20.92685625"/>
<vertex x="37.55033125" y="21.22324375"/>
<vertex x="32.21679375" y="18.143925"/>
<vertex x="32.21679375" y="18.143921875"/>
<vertex x="32.190540625" y="18.128765625"/>
<vertex x="32.160484375" y="18.124809375"/>
<vertex x="32.131203125" y="18.132653125"/>
<vertex x="32.1312" y="18.13265625"/>
<vertex x="31.721396875" y="18.242459375"/>
<vertex x="31.697346875" y="18.2609125"/>
<vertex x="31.682190625" y="18.287165625"/>
<vertex x="31.678234375" y="18.317221875"/>
<vertex x="31.686078125" y="18.346503125"/>
<vertex x="31.68608125" y="18.34650625"/>
<vertex x="31.795884375" y="18.7563125"/>
<vertex x="31.8143375" y="18.7803625"/>
<vertex x="31.840590625" y="18.79551875"/>
<vertex x="37.17413125" y="21.874840625"/>
<vertex x="37.0030125" y="22.171225"/>
<vertex x="31.121778125" y="23.747096875"/>
<vertex x="27.534496875" y="21.675978125"/>
<vertex x="27.833296875" y="21.158440625"/>
<vertex x="31.244534375" y="23.12791875"/>
<vertex x="31.274590625" y="23.131875"/>
<vertex x="31.303871875" y="23.12403125"/>
<vertex x="31.303875" y="23.124028125"/>
<vertex x="35.53855" y="21.989353125"/>
<vertex x="35.5626" y="21.970896875"/>
<vertex x="35.57775625" y="21.944646875"/>
<vertex x="35.57775625" y="21.94464375"/>
<vertex x="35.70275625" y="21.728140625"/>
<vertex x="35.7067125" y="21.698084375"/>
<vertex x="35.69886875" y="21.668803125"/>
<vertex x="35.6804125" y="21.644753125"/>
<vertex x="35.6541625" y="21.629596875"/>
<vertex x="35.654159375" y="21.629596875"/>
<vertex x="31.7975" y="19.402953125"/>
<vertex x="31.48441875" y="18.234509375"/>
<vertex x="31.552859375" y="18.115971875"/>
<vertex x="32.72130625" y="17.8028875"/>
<vertex x="36.6042125" y="20.04468125"/>
<vertex x="36.63426875" y="20.0486375"/>
<vertex x="36.66355" y="20.04079375"/>
<vertex x="36.6876" y="20.0223375"/>
<vertex x="36.70275625" y="19.9960875"/>
<vertex x="36.70275625" y="19.996084375"/>
<vertex x="36.82775625" y="19.77958125"/>
<vertex x="36.8317125" y="19.749525"/>
<vertex x="36.82386875" y="19.72024375"/>
<vertex x="36.823865625" y="19.720240625"/>
<vertex x="35.6891875" y="15.48556875"/>
<vertex x="35.67073125" y="15.46151875"/>
<vertex x="35.64448125" y="15.4463625"/>
<vertex x="35.644478125" y="15.4463625"/>
</polygon>
<polygon width="0.1524" layer="41" pour="solid">
<vertex x="22.523790625" y="0.24085"/>
<vertex x="22.523790625" y="-0.35675"/>
<vertex x="25.862746875" y="-0.35675"/>
<vertex x="25.890753125" y="-0.36835"/>
<vertex x="26.32915625" y="-0.80675"/>
<vertex x="33.866028125" y="-0.806753125"/>
<vertex x="34.571390625" y="-0.101390625"/>
<vertex x="34.571390625" y="0.035484375"/>
<vertex x="33.866028125" y="0.740846875"/>
<vertex x="26.379153125" y="0.74085"/>
<vertex x="25.890753125" y="0.25245"/>
<vertex x="25.862746875" y="0.24085"/>
</polygon>
<polygon width="0.1524" layer="41" pour="solid">
<vertex x="33.473790625" y="4.990846875"/>
<vertex x="33.473790625" y="4.393246875"/>
<vertex x="37.962746875" y="4.393246875"/>
<vertex x="37.990753125" y="4.381646875"/>
<vertex x="38.012190625" y="4.360209375"/>
<vertex x="40.540753125" y="1.83165"/>
<vertex x="40.562190625" y="1.810215625"/>
<vertex x="40.573790625" y="1.78220625"/>
<vertex x="40.57379375" y="0.951890625"/>
<vertex x="40.56219375" y="0.923884375"/>
<vertex x="40.540759375" y="0.902446875"/>
<vertex x="40.518553125" y="0.89325"/>
<vertex x="41.921390625" y="0.89325"/>
<vertex x="41.921390625" y="1.435484375"/>
<vertex x="38.366028125" y="4.990846875"/>
</polygon>
<wire x1="-0.029903125" y1="0.01826875" x2="24.99509375" y2="-43.326303125" width="0.1524" layer="51"/>
<wire x1="-0.0288125" y1="-0.004903125" x2="43.27245625" y2="-25.004903125" width="0.1524" layer="51"/>
<wire x1="-0.029903125" y1="-0.014296875" x2="24.97009375" y2="-43.31556875" width="0.1524" layer="51"/>
<polygon width="0.1524" layer="29" pour="solid">
<vertex x="-50.0238" y="-58.7738"/>
<vertex x="50.724821875" y="-58.7738"/>
<vertex x="52.27276875" y="56.0738"/>
<vertex x="-50.0238" y="56.0738"/>
</polygon>
</plain>
<libraries>
<library name="Tinkercad" urn="urn:adsk.eagle:library:30890021">
<packages>
<package name="1X02" urn="urn:adsk.eagle:footprint:22309/1" library_version="87">
<description>&lt;b&gt;PIN HEADER&lt;/b&gt;</description>
<wire x1="-1.905" y1="1.27" x2="-0.635" y2="1.27" width="0.1524" layer="21"/>
<wire x1="-0.635" y1="1.27" x2="0" y2="0.635" width="0.1524" layer="21"/>
<wire x1="0" y1="0.635" x2="0" y2="-0.635" width="0.1524" layer="21"/>
<wire x1="0" y1="-0.635" x2="-0.635" y2="-1.27" width="0.1524" layer="21"/>
<wire x1="-2.54" y1="0.635" x2="-2.54" y2="-0.635" width="0.1524" layer="21"/>
<wire x1="-1.905" y1="1.27" x2="-2.54" y2="0.635" width="0.1524" layer="21"/>
<wire x1="-2.54" y1="-0.635" x2="-1.905" y2="-1.27" width="0.1524" layer="21"/>
<wire x1="-0.635" y1="-1.27" x2="-1.905" y2="-1.27" width="0.1524" layer="21"/>
<wire x1="0" y1="0.635" x2="0.635" y2="1.27" width="0.1524" layer="21"/>
<wire x1="0.635" y1="1.27" x2="1.905" y2="1.27" width="0.1524" layer="21"/>
<wire x1="1.905" y1="1.27" x2="2.54" y2="0.635" width="0.1524" layer="21"/>
<wire x1="2.54" y1="0.635" x2="2.54" y2="-0.635" width="0.1524" layer="21"/>
<wire x1="2.54" y1="-0.635" x2="1.905" y2="-1.27" width="0.1524" layer="21"/>
<wire x1="1.905" y1="-1.27" x2="0.635" y2="-1.27" width="0.1524" layer="21"/>
<wire x1="0.635" y1="-1.27" x2="0" y2="-0.635" width="0.1524" layer="21"/>
<pad name="1" x="-1.27" y="0" drill="1.016" shape="long" rot="R90"/>
<pad name="2" x="1.27" y="0" drill="1.016" shape="long" rot="R90"/>
<text x="-2.6162" y="1.8288" size="1.27" layer="25" ratio="10">&gt;NAME</text>
<text x="-2.54" y="-3.175" size="1.27" layer="27">&gt;VALUE</text>
<rectangle x1="-1.524" y1="-0.254" x2="-1.016" y2="0.254" layer="51"/>
<rectangle x1="1.016" y1="-0.254" x2="1.524" y2="0.254" layer="51"/>
</package>
</packages>
<packages3d>
<package3d name="1X02" urn="urn:adsk.eagle:package:22435/2" type="model">
<description>PIN HEADER</description>
<packageinstances>
<packageinstance name="1X02"/>
</packageinstances>
</package3d>
</packages3d>
</library>
</libraries>
<attributes>
</attributes>
<variantdefs>
</variantdefs>
<classes>
<class number="0" name="default" width="0" drill="0">
</class>
</classes>
<designrules name="Fusion Electronics Design Rules">
<param name="mdWireWire" value="0.1mm"/>
<param name="mdWirePad" value="0.1mm"/>
<param name="mdWireVia" value="0.1mm"/>
<param name="mdPadPad" value="0.1mm"/>
<param name="mdPadVia" value="0.1mm"/>
<param name="mdViaVia" value="0.1mm"/>
<param name="mdSmdPad" value="6mil"/>
<param name="mdSmdVia" value="6mil"/>
<param name="mdSmdSmd" value="6mil"/>
<param name="mdCopperDimension" value="40mil"/>
<param name="mdDrill" value="6mil"/>
<param name="msWidth" value="0.1mm"/>
<param name="msDrill" value="0.35mm"/>
<param name="dpMaxLengthDifference" value="10mm"/>
<param name="dpGapFactor" value="2.5"/>
<description language="de">&lt;b&gt;Fusion 360 Electronics Design Rules&lt;/b&gt;
&lt;p&gt;
Die Standard-Design-Rules sind so gewählt, dass sie für 
die meisten Anwendungen passen. Sollte ihre Platine 
besondere Anforderungen haben, treffen Sie die erforderlichen
Einstellungen hier und speichern die Design Rules unter 
einem neuen Namen ab.</description>
<description language="en">&lt;b&gt;Fusion 360 Electronics Design Rules&lt;/b&gt;
&lt;p&gt;
The default Design Rules have been set to cover
a wide range of applications. Your particular design
may have different requirements, so please make the
necessary adjustments and save your customized
design rules under a new name.</description>
<param name="layerSetup" value="(1*16)"/>
<param name="mtCopper" value="0.035mm 0.035mm 0.035mm 0.035mm 0.035mm 0.035mm 0.035mm 0.035mm 0.035mm 0.035mm 0.035mm 0.035mm 0.035mm 0.035mm 0.035mm 0.035mm"/>
<param name="mtIsolate" value="1.5mm 0.15mm 0.2mm 0.15mm 0.2mm 0.15mm 0.2mm 0.15mm 0.2mm 0.15mm 0.2mm 0.15mm 0.2mm 0.15mm 0.2mm"/>
<param name="mdViaViaSameLayer" value="6mil"/>
<param name="mnLayersViaInSmd" value="2"/>
<param name="mdSmdStop" value="0mil"/>
<param name="msMicroVia" value="9.99mm"/>
<param name="msBlindViaRatio" value="0.5"/>
<param name="rvPadTop" value="0.25"/>
<param name="rvPadInner" value="0.25"/>
<param name="rvPadBottom" value="0.25"/>
<param name="rvViaOuter" value="0.25"/>
<param name="rvViaInner" value="0.25"/>
<param name="rvMicroViaOuter" value="0.25"/>
<param name="rvMicroViaInner" value="0.25"/>
<param name="rlMinPadTop" value="10mil"/>
<param name="rlMaxPadTop" value="20mil"/>
<param name="rlMinPadInner" value="10mil"/>
<param name="rlMaxPadInner" value="20mil"/>
<param name="rlMinPadBottom" value="10mil"/>
<param name="rlMaxPadBottom" value="20mil"/>
<param name="rlMinViaOuter" value="8mil"/>
<param name="rlMaxViaOuter" value="20mil"/>
<param name="rlMinViaInner" value="8mil"/>
<param name="rlMaxViaInner" value="20mil"/>
<param name="rlMinMicroViaOuter" value="4mil"/>
<param name="rlMaxMicroViaOuter" value="20mil"/>
<param name="rlMinMicroViaInner" value="4mil"/>
<param name="rlMaxMicroViaInner" value="20mil"/>
<param name="psTop" value="-1"/>
<param name="psBottom" value="-1"/>
<param name="psFirst" value="-1"/>
<param name="psElongationLong" value="100"/>
<param name="psElongationOffset" value="100"/>
<param name="mvStopFrame" value="1"/>
<param name="mvCreamFrame" value="0"/>
<param name="mlMinStopFrame" value="4mil"/>
<param name="mlMaxStopFrame" value="4mil"/>
<param name="mlMinCreamFrame" value="0mil"/>
<param name="mlMaxCreamFrame" value="0mil"/>
<param name="mlViaStopLimit" value="0mil"/>
<param name="srRoundness" value="0"/>
<param name="srMinRoundness" value="0mil"/>
<param name="srMaxRoundness" value="0mil"/>
<param name="slThermalIsolate" value="10mil"/>
<param name="slThermalsForVias" value="0"/>
<param name="checkAngle" value="0"/>
<param name="checkRestrict" value="1"/>
<param name="checkStop" value="0"/>
<param name="checkValues" value="0"/>
<param name="checkNames" value="1"/>
<param name="checkWireStubs" value="1"/>
<param name="checkPolygonWidth" value="0"/>
<param name="useDiameter" value="13"/>
<param name="maxErrors" value="50"/>
</designrules>
<autorouter>
<pass name="Default">
<param name="RoutingGrid" value="50mil"/>
<param name="AutoGrid" value="1"/>
<param name="Efforts" value="0"/>
<param name="TopRouterVariant" value="1"/>
<param name="tpViaShape" value="round"/>
<param name="PrefDir.1" value="a"/>
<param name="PrefDir.2" value="0"/>
<param name="PrefDir.3" value="0"/>
<param name="PrefDir.4" value="0"/>
<param name="PrefDir.5" value="0"/>
<param name="PrefDir.6" value="0"/>
<param name="PrefDir.7" value="0"/>
<param name="PrefDir.8" value="0"/>
<param name="PrefDir.9" value="0"/>
<param name="PrefDir.10" value="0"/>
<param name="PrefDir.11" value="0"/>
<param name="PrefDir.12" value="0"/>
<param name="PrefDir.13" value="0"/>
<param name="PrefDir.14" value="0"/>
<param name="PrefDir.15" value="0"/>
<param name="PrefDir.16" value="a"/>
<param name="cfVia" value="8"/>
<param name="cfNonPref" value="5"/>
<param name="cfChangeDir" value="2"/>
<param name="cfOrthStep" value="2"/>
<param name="cfDiagStep" value="3"/>
<param name="cfExtdStep" value="0"/>
<param name="cfBonusStep" value="1"/>
<param name="cfMalusStep" value="1"/>
<param name="cfPadImpact" value="4"/>
<param name="cfSmdImpact" value="4"/>
<param name="cfBusImpact" value="0"/>
<param name="cfHugging" value="3"/>
<param name="cfAvoid" value="4"/>
<param name="cfPolygon" value="10"/>
<param name="cfBase.1" value="0"/>
<param name="cfBase.2" value="1"/>
<param name="cfBase.3" value="1"/>
<param name="cfBase.4" value="1"/>
<param name="cfBase.5" value="1"/>
<param name="cfBase.6" value="1"/>
<param name="cfBase.7" value="1"/>
<param name="cfBase.8" value="1"/>
<param name="cfBase.9" value="1"/>
<param name="cfBase.10" value="1"/>
<param name="cfBase.11" value="1"/>
<param name="cfBase.12" value="1"/>
<param name="cfBase.13" value="1"/>
<param name="cfBase.14" value="1"/>
<param name="cfBase.15" value="1"/>
<param name="cfBase.16" value="0"/>
<param name="mnVias" value="20"/>
<param name="mnSegments" value="9999"/>
<param name="mnExtdSteps" value="9999"/>
<param name="mnRipupLevel" value="10"/>
<param name="mnRipupSteps" value="100"/>
<param name="mnRipupTotal" value="100"/>
</pass>
<pass name="Follow-me" refer="Default" active="yes">
</pass>
<pass name="Busses" refer="Default" active="yes">
<param name="cfNonPref" value="4"/>
<param name="cfBusImpact" value="4"/>
<param name="cfHugging" value="0"/>
<param name="mnVias" value="0"/>
</pass>
<pass name="Route" refer="Default" active="yes">
</pass>
<pass name="Optimize1" refer="Default" active="yes">
<param name="cfVia" value="99"/>
<param name="cfExtdStep" value="10"/>
<param name="cfHugging" value="1"/>
<param name="mnExtdSteps" value="1"/>
<param name="mnRipupLevel" value="0"/>
</pass>
<pass name="Optimize2" refer="Optimize1" active="yes">
<param name="cfNonPref" value="0"/>
<param name="cfChangeDir" value="6"/>
<param name="cfExtdStep" value="0"/>
<param name="cfBonusStep" value="2"/>
<param name="cfMalusStep" value="2"/>
<param name="cfPadImpact" value="2"/>
<param name="cfSmdImpact" value="2"/>
<param name="cfHugging" value="0"/>
</pass>
<pass name="Optimize3" refer="Optimize2" active="yes">
<param name="cfChangeDir" value="8"/>
<param name="cfPadImpact" value="0"/>
<param name="cfSmdImpact" value="0"/>
</pass>
<pass name="Optimize4" refer="Optimize3" active="yes">
<param name="cfChangeDir" value="25"/>
</pass>
</autorouter>
<elements>
<element name="U$1" library="Tinkercad" library_urn="urn:adsk.eagle:library:30890021" package="1X02" package3d_urn="urn:adsk.eagle:package:22435/2" value="PINHD-1X02_1X02M" x="-21.4948875" y="-12.4753125" smashed="yes" rot="R300">
</element>
<element name="U$2" library="Tinkercad" library_urn="urn:adsk.eagle:library:30890021" package="1X02" package3d_urn="urn:adsk.eagle:package:22435/2" value="PINHD-1X02_1X02M" x="21.373346875" y="12.2746625" smashed="yes" rot="R300">
</element>
<element name="U$3" library="Tinkercad" library_urn="urn:adsk.eagle:library:30890021" package="1X02" package3d_urn="urn:adsk.eagle:package:22435/2" value="PINHD-1X02_1X02M" x="-24.85883125" y="-0.113725" smashed="yes" rot="R270">
</element>
<element name="U$4" library="Tinkercad" library_urn="urn:adsk.eagle:library:30890021" package="1X02" package3d_urn="urn:adsk.eagle:package:22435/2" value="PINHD-1X02_1X02M" x="24.6411375" y="-0.113721875" smashed="yes" rot="R270">
</element>
<element name="U$5" library="Tinkercad" library_urn="urn:adsk.eagle:library:30890021" package="1X02" package3d_urn="urn:adsk.eagle:package:22435/2" value="PINHD-1X02_1X02M" x="-21.530525" y="12.254090625" smashed="yes" rot="R240">
</element>
<element name="U$6" library="Tinkercad" library_urn="urn:adsk.eagle:library:30890021" package="1X02" package3d_urn="urn:adsk.eagle:package:22435/2" value="PINHD-1X02_1X02M" x="21.337703125" y="-12.495903125" smashed="yes" rot="R240">
</element>
<element name="U$7" library="Tinkercad" library_urn="urn:adsk.eagle:library:30890021" package="1X02" package3d_urn="urn:adsk.eagle:package:22435/2" value="PINHD-1X02_1X02M" x="-12.42626875" y="21.29235625" smashed="yes" rot="R210">
</element>
<element name="U$8" library="Tinkercad" library_urn="urn:adsk.eagle:library:30890021" package="1X02" package3d_urn="urn:adsk.eagle:package:22435/2" value="PINHD-1X02_1X02M" x="12.3237125" y="-21.575884375" smashed="yes" rot="R210">
</element>
<element name="U$9" library="Tinkercad" library_urn="urn:adsk.eagle:library:30890021" package="1X02" package3d_urn="urn:adsk.eagle:package:22435/2" value="PINHD-1X02_1X02M" x="-0.07628125" y="24.622871875" smashed="yes" rot="R180">
</element>
<element name="U$10" library="Tinkercad" library_urn="urn:adsk.eagle:library:30890021" package="1X02" package3d_urn="urn:adsk.eagle:package:22435/2" value="PINHD-1X02_1X02M" x="-0.07628125" y="-24.877109375" smashed="yes" rot="R180">
</element>
<element name="U$11" library="Tinkercad" library_urn="urn:adsk.eagle:library:30890021" package="1X02" package3d_urn="urn:adsk.eagle:package:22435/2" value="PINHD-1X02_1X02M" x="12.27656875" y="21.34184375" smashed="yes" rot="R150">
</element>
<element name="U$12" library="Tinkercad" library_urn="urn:adsk.eagle:library:30890021" package="1X02" package3d_urn="urn:adsk.eagle:package:22435/2" value="PINHD-1X02_1X02M" x="-12.473425" y="-21.526403125" smashed="yes" rot="R150">
</element>
</elements>
<signals>
<signal name="N$1">
<contactref element="U$1" pad="1"/>
<wire x1="-22.1298875" y1="-11.375459375" x2="-31.06726875" y2="-16.535471875" width="1" layer="1"/>
<wire x1="-31.06726875" y1="-16.535471875" x2="-30.7417375" y2="-16.659296875" width="0.1" layer="1"/>
<wire x1="-30.7417375" y1="-16.659296875" x2="-29.9917375" y2="-17.958328125" width="0.1" layer="1"/>
</signal>
<signal name="N$2">
<contactref element="U$1" pad="2"/>
<wire x1="-20.8598875" y1="-13.5751625" x2="-29.829946875" y2="-18.638565625" width="1" layer="1"/>
<wire x1="-29.829946875" y1="-18.638565625" x2="-30.71495" y2="-17.105696875" width="0.1" layer="1"/>
</signal>
<signal name="N$3">
<contactref element="U$2" pad="1"/>
<polygon width="0.1" layer="1" spacing="1.27" pour="solid" thermals="no">
<vertex x="19.462184375" y="12.505228125"/>
<vertex x="20.14846875" y="12.24575625"/>
<vertex x="21.979846875" y="13.303096875"/>
<vertex x="22.170434375" y="14.014403125"/>
<vertex x="21.966146875" y="14.3682375"/>
<vertex x="21.96614375" y="14.3682375"/>
<vertex x="21.945434375" y="14.404109375"/>
<vertex x="21.956153125" y="14.444121875"/>
<vertex x="22.001321875" y="14.4702"/>
<vertex x="22.00203125" y="14.472228125"/>
<vertex x="22.01900625" y="14.480409375"/>
<vertex x="22.03533125" y="14.489834375"/>
<vertex x="22.03740625" y="14.489278125"/>
<vertex x="30.023753125" y="18.338365625"/>
<vertex x="30.040078125" y="18.3477875"/>
<vertex x="30.042153125" y="18.34723125"/>
<vertex x="30.044090625" y="18.348165625"/>
<vertex x="30.06189375" y="18.34194375"/>
<vertex x="31.117475" y="18.059103125"/>
<vertex x="31.29810625" y="18.1633875"/>
<vertex x="31.639965625" y="19.439228125"/>
<vertex x="31.643328125" y="19.457559375"/>
<vertex x="31.645225" y="19.45886875"/>
<vertex x="31.64923125" y="19.473809375"/>
<vertex x="31.65498125" y="19.495265625"/>
<vertex x="31.6549875" y="19.49526875"/>
<vertex x="31.6549875" y="19.495271875"/>
<vertex x="31.6722875" y="19.50525625"/>
<vertex x="31.69085625" y="19.515975"/>
<vertex x="31.690859375" y="19.515975"/>
<vertex x="31.690865625" y="19.515978125"/>
<vertex x="31.713325" y="19.50995625"/>
<vertex x="31.72500625" y="19.506825"/>
<vertex x="35.560884375" y="21.721465625"/>
<vertex x="35.47124375" y="21.876734375"/>
<vertex x="31.276575" y="23.000690625"/>
<vertex x="18.365365625" y="15.54640625"/>
<vertex x="18.156471875" y="14.7668"/>
</polygon>
</signal>
<signal name="N$4">
<contactref element="U$2" pad="2"/>
<polygon width="0.1" layer="1" spacing="1.27" pour="solid" thermals="no">
<vertex x="21.954059375" y="8.28918125"/>
<vertex x="22.665359375" y="8.098590625"/>
<vertex x="35.57656875" y="15.552875"/>
<vertex x="36.700528125" y="19.74754375"/>
<vertex x="36.6108875" y="19.902809375"/>
<vertex x="32.73170625" y="17.663165625"/>
<vertex x="32.695834375" y="17.64245625"/>
<vertex x="32.655825" y="17.653175"/>
<vertex x="32.655825" y="17.653178125"/>
<vertex x="31.398109375" y="17.990184375"/>
<vertex x="31.217475" y="17.885896875"/>
<vertex x="30.940571875" y="16.852475"/>
<vertex x="30.937221875" y="16.834125"/>
<vertex x="30.935296875" y="16.83279375"/>
<vertex x="30.934690625" y="16.830528125"/>
<vertex x="30.918503125" y="16.821184375"/>
<vertex x="23.5676375" y="11.739121875"/>
<vertex x="23.56703125" y="11.73685625"/>
<vertex x="23.550840625" y="11.727509375"/>
<vertex x="23.535490625" y="11.716896875"/>
<vertex x="23.5331875" y="11.71731875"/>
<vertex x="23.531159375" y="11.716146875"/>
<vertex x="23.513109375" y="11.72098125"/>
<vertex x="23.49474375" y="11.724334375"/>
<vertex x="23.4934125" y="11.726259375"/>
<vertex x="23.491146875" y="11.726865625"/>
<vertex x="23.48179375" y="11.743065625"/>
<vertex x="23.4711875" y="11.75840625"/>
<vertex x="23.47160625" y="11.760709375"/>
<vertex x="23.26614375" y="12.116575"/>
<vertex x="22.554846875" y="12.307171875"/>
<vertex x="20.68545625" y="11.227884375"/>
<vertex x="20.549771875" y="10.721484375"/>
</polygon>
</signal>
<signal name="N$5">
<contactref element="U$3" pad="1"/>
<wire x1="-24.85883125" y1="1.156275" x2="-34.60883125" y2="1.156278125" width="1" layer="1"/>
<wire x1="-34.60883125" y1="1.156278125" x2="-35.278825" y2="1.156278125" width="1" layer="1"/>
<wire x1="-35.278825" y1="1.156278125" x2="-35.478828125" y2="0.956275" width="0.1" layer="1"/>
<wire x1="-35.478828125" y1="0.956275" x2="-35.478828125" y2="-0.713725" width="0.1" layer="1"/>
<wire x1="-35.078825" y1="0.956278125" x2="-35.07883125" y2="-0.713725" width="0.1" layer="1"/>
<wire x1="-35.478828125" y1="-0.713725" x2="-35.07883125" y2="-0.713725" width="0" layer="19" extent="1-1"/>
</signal>
<signal name="N$6">
<contactref element="U$3" pad="2"/>
<wire x1="-24.85883125" y1="-1.383725" x2="-35.27883125" y2="-1.383721875" width="1" layer="1"/>
<wire x1="-35.27883125" y1="-1.383721875" x2="-35.278825" y2="0.486278125" width="0.1" layer="1"/>
<wire x1="-34.87883125" y1="-1.383721875" x2="-34.87883125" y2="0.486275" width="0.1" layer="1"/>
<wire x1="-35.278825" y1="0.486278125" x2="-34.87883125" y2="0.486275" width="0" layer="19" extent="1-1"/>
</signal>
<signal name="N$7">
<contactref element="U$4" pad="1"/>
<polygon width="0.1" layer="1" spacing="1.27" pour="solid" thermals="no">
<vertex x="34.7683" y="0.06705"/>
<vertex x="34.97688125" y="0.06705"/>
<vertex x="36.32688125" y="1.41705"/>
<vertex x="40.447590625" y="1.41705"/>
<vertex x="40.447590625" y="1.6957875"/>
<vertex x="37.77743125" y="4.267046875"/>
<vertex x="22.4683" y="4.267046875"/>
<vertex x="21.897590625" y="3.6963375"/>
<vertex x="21.897590625" y="1.084896875"/>
<vertex x="22.36219375" y="0.51705"/>
<vertex x="25.77688125" y="0.517046875"/>
<vertex x="26.63105625" y="1.371225"/>
<vertex x="26.631215625" y="1.37336875"/>
<vertex x="26.645503125" y="1.385671875"/>
<vertex x="26.658825" y="1.39899375"/>
<vertex x="26.660975" y="1.39899375"/>
<vertex x="26.662603125" y="1.400396875"/>
<vertex x="26.68140625" y="1.39899375"/>
<vertex x="26.70024375" y="1.39899375"/>
<vertex x="26.7017625" y="1.397475"/>
<vertex x="33.960728125" y="0.855759375"/>
<vertex x="33.979590625" y="0.855759375"/>
<vertex x="33.9811125" y="0.8542375"/>
<vertex x="33.98325625" y="0.854078125"/>
<vertex x="33.995559375" y="0.839790625"/>
</polygon>
</signal>
<signal name="N$8">
<contactref element="U$4" pad="2"/>
<polygon width="0.1" layer="1" spacing="1.27" pour="solid" thermals="no">
<vertex x="40.447590625" y="-1.762240625"/>
<vertex x="40.447590625" y="-1.43295"/>
<vertex x="36.276884375" y="-1.43295"/>
<vertex x="34.97688125" y="-0.13295"/>
<vertex x="34.7683" y="-0.13295"/>
<vertex x="34.01180625" y="-0.88944375"/>
<vertex x="33.9997125" y="-0.903684375"/>
<vertex x="33.997375" y="-0.903875"/>
<vertex x="33.99571875" y="-0.90553125"/>
<vertex x="33.977046875" y="-0.90553125"/>
<vertex x="26.6881125" y="-1.49944375"/>
<vertex x="26.686453125" y="-1.501103125"/>
<vertex x="26.6677625" y="-1.501103125"/>
<vertex x="26.6491625" y="-1.50261875"/>
<vertex x="26.647378125" y="-1.501103125"/>
<vertex x="26.645034375" y="-1.501103125"/>
<vertex x="26.63183125" y="-1.4879"/>
<vertex x="26.617590625" y="-1.47580625"/>
<vertex x="26.6174" y="-1.47346875"/>
<vertex x="25.77688125" y="-0.63295"/>
<vertex x="22.3183" y="-0.63295"/>
<vertex x="21.947590625" y="-1.003659375"/>
<vertex x="21.94759375" y="-3.812240625"/>
<vertex x="22.4683" y="-4.33295"/>
<vertex x="37.87688125" y="-4.33295"/>
</polygon>
</signal>
<signal name="N$9">
<contactref element="U$5" pad="1"/>
<wire x1="-20.895525" y1="13.353940625" x2="-29.74630625" y2="18.463940625" width="1" layer="1"/>
<wire x1="-29.776353125" y1="18.411896875" x2="-32.232340625" y2="17.753815625" width="0.1" layer="1"/>
<wire x1="-28.234340625" y1="17.5827375" x2="-30.739525" y2="16.911484375" width="0.1" layer="1"/>
<wire x1="-28.778953125" y1="17.83944375" x2="-29.26388125" y2="17.70950625" width="0.1" layer="1"/>
<wire x1="-29.26388125" y1="17.70950625" x2="-29.277465625" y2="17.717346875" width="0.1" layer="1"/>
<wire x1="-29.277465625" y1="17.717346875" x2="-31.238659375" y2="17.19185" width="0.1" layer="1"/>
<wire x1="-29.28941875" y1="18.10529375" x2="-29.729496875" y2="17.987371875" width="0.1" layer="1"/>
<wire x1="-29.729496875" y1="17.987371875" x2="-29.75666875" y2="18.003059375" width="0.1" layer="1"/>
<wire x1="-29.75666875" y1="18.003059375" x2="-31.72985625" y2="17.474346875" width="0.1" layer="1"/>
<wire x1="-29.74630625" y1="18.463940625" x2="-29.776353125" y2="18.411896875" width="0.1" layer="1"/>
<wire x1="-31.238659375" y1="17.19185" x2="-30.739525" y2="16.911484375" width="0" layer="19" extent="1-1"/>
<wire x1="-29.28941875" y1="18.10529375" x2="-28.778953125" y2="17.83944375" width="0" layer="19" extent="1-1"/>
<wire x1="-32.232340625" y1="17.753815625" x2="-31.72985625" y2="17.474346875" width="0" layer="19" extent="1-1"/>
</signal>
<signal name="N$10">
<contactref element="U$5" pad="2"/>
<wire x1="-22.165525" y1="11.1542375" x2="-32.44075625" y2="17.086640625" width="1" layer="1"/>
<wire x1="-32.44075625" y1="17.086640625" x2="-32.4902375" y2="17.2713125" width="0.1" layer="1"/>
<wire x1="-32.4902375" y1="17.2713125" x2="-32.3493" y2="17.515421875" width="0.1" layer="1"/>
<wire x1="-32.08981875" y1="16.664853125" x2="-31.772415625" y2="17.214615625" width="0.1" layer="1"/>
<wire x1="-32.3493" y1="17.515421875" x2="-30.349478125" y2="18.051271875" width="0.1" layer="1"/>
<wire x1="-30.9097375" y1="16.6588125" x2="-28.89485" y2="17.1987" width="0.1" layer="1"/>
<wire x1="-31.39179375" y1="16.943765625" x2="-29.374040625" y2="17.484415625" width="0.1" layer="1"/>
<wire x1="-31.88169375" y1="17.226609375" x2="-29.853228125" y2="17.770134375" width="0.1" layer="1"/>
<wire x1="-31.88169375" y1="17.226609375" x2="-31.772415625" y2="17.214615625" width="0" layer="19" extent="1-1"/>
<wire x1="-31.39179375" y1="16.943765625" x2="-31.772415625" y2="17.214615625" width="0" layer="19" extent="1-1"/>
<wire x1="-30.9097375" y1="16.6588125" x2="-31.39179375" y2="16.943765625" width="0" layer="19" extent="1-1"/>
<wire x1="-30.349478125" y1="18.051271875" x2="-29.853228125" y2="17.770134375" width="0" layer="19" extent="1-1"/>
</signal>
<signal name="N$11">
<contactref element="U$6" pad="1"/>
<polygon width="0.1" layer="1" spacing="1.27" pour="solid" thermals="no">
<vertex x="29.50096875" y="-17.066028125"/>
<vertex x="31.413653125" y="-18.170315625"/>
<vertex x="34.378896875" y="-17.3757875"/>
<vertex x="35.1831875" y="-15.9827125"/>
<vertex x="35.029196875" y="-15.40800625"/>
<vertex x="22.680903125" y="-8.278725"/>
<vertex x="21.901296875" y="-8.48761875"/>
<vertex x="20.59558125" y="-10.74919375"/>
<vertex x="20.7140125" y="-11.473265625"/>
<vertex x="22.54538125" y="-12.530603125"/>
<vertex x="23.2566875" y="-12.3400125"/>
<vertex x="23.4816875" y="-11.9503"/>
<vertex x="23.51324375" y="-11.941846875"/>
<vertex x="23.521696875" y="-11.93958125"/>
<vertex x="23.5217" y="-11.93958125"/>
<vertex x="23.557571875" y="-11.960290625"/>
<vertex x="23.557571875" y="-11.96029375"/>
<vertex x="23.566859375" y="-11.965653125"/>
<vertex x="23.568971875" y="-11.965253125"/>
<vertex x="23.584546875" y="-11.975865625"/>
<vertex x="23.60086875" y="-11.9852875"/>
<vertex x="23.601425" y="-11.987365625"/>
<vertex x="29.136925" y="-15.7588875"/>
<vertex x="29.153240625" y="-15.76830625"/>
<vertex x="29.153796875" y="-15.77038125"/>
<vertex x="29.155575" y="-15.77159375"/>
<vertex x="29.1590875" y="-15.790121875"/>
</polygon>
</signal>
<signal name="N$12">
<contactref element="U$6" pad="2"/>
<polygon width="0.1" layer="1" spacing="1.27" pour="solid" thermals="no">
<vertex x="18.38090625" y="-15.72654375"/>
<vertex x="30.729196875" y="-22.855825"/>
<vertex x="31.303896875" y="-22.70184375"/>
<vertex x="32.1081875" y="-21.30876875"/>
<vertex x="31.313653125" y="-18.343525"/>
<vertex x="29.40096875" y="-17.2392375"/>
<vertex x="28.12521875" y="-17.581065625"/>
<vertex x="28.107621875" y="-17.587353125"/>
<vertex x="28.105503125" y="-17.58635"/>
<vertex x="28.103240625" y="-17.58695625"/>
<vertex x="28.0870625" y="-17.577615625"/>
<vertex x="21.98483125" y="-14.687665625"/>
<vertex x="21.98256875" y="-14.688271875"/>
<vertex x="21.96639375" y="-14.678934375"/>
<vertex x="21.949515625" y="-14.670940625"/>
<vertex x="21.948728125" y="-14.668734375"/>
<vertex x="21.946696875" y="-14.6675625"/>
<vertex x="21.9418625" y="-14.649515625"/>
<vertex x="21.93558125" y="-14.63193125"/>
<vertex x="21.936584375" y="-14.6298125"/>
<vertex x="21.935978125" y="-14.62755"/>
<vertex x="21.9453125" y="-14.61138125"/>
<vertex x="21.953309375" y="-14.594496875"/>
<vertex x="21.955515625" y="-14.593709375"/>
<vertex x="22.160978125" y="-14.2378375"/>
<vertex x="21.970384375" y="-13.5265375"/>
<vertex x="20.101003125" y="-12.44725"/>
<vertex x="19.594596875" y="-12.582934375"/>
<vertex x="18.1903125" y="-15.015234375"/>
</polygon>
</signal>
<signal name="N$13">
<contactref element="U$7" pad="1"/>
<wire x1="-11.326415625" y1="21.92735625" x2="-17.051421875" y2="31.84334375" width="1" layer="1"/>
<wire x1="-17.051421875" y1="31.84334375" x2="-18.30283125" y2="31.12084375" width="1" layer="1"/>
<wire x1="-18.30283125" y1="31.12084375" x2="-18.38943125" y2="31.07084375" width="1" layer="1"/>
<wire x1="-18.30283125" y1="31.12084375" x2="-17.577821875" y2="29.86510625" width="0.1" layer="1"/>
</signal>
<signal name="N$14">
<contactref element="U$7" pad="2"/>
<wire x1="-13.52611875" y1="20.65735625" x2="-18.20111875" y2="28.754696875" width="1" layer="1"/>
<wire x1="-18.20111875" y1="28.754696875" x2="-17.07961875" y2="29.40219375" width="1" layer="1"/>
<wire x1="-17.07961875" y1="29.40219375" x2="-17.779625" y2="30.614625" width="0.1" layer="1"/>
</signal>
<signal name="N$15">
<contactref element="U$8" pad="1"/>
<wire x1="13.4235625" y1="-20.940884375" x2="18.42371875" y2="-29.60140625" width="1" layer="1"/>
<wire x1="19.192596875" y1="-30.933140625" x2="19.0366375" y2="-30.6630125" width="1" layer="1"/>
<wire x1="19.87371875" y1="-32.11288125" x2="19.64871875" y2="-31.72316875" width="1" layer="1"/>
<wire x1="19.64871875" y1="-31.72316875" x2="19.0366375" y2="-30.6630125" width="1" layer="1"/>
<wire x1="18.42371875" y1="-29.60140625" x2="19.0366375" y2="-30.6630125" width="1" layer="1"/>
<wire x1="16.932178125" y1="-30.6934875" x2="19.87371875" y2="-32.11288125" width="0.1" layer="1"/>
<wire x1="19.49871875" y1="-31.4633625" x2="16.557178125" y2="-30.04396875" width="0.1" layer="1"/>
<wire x1="19.12371875" y1="-30.81384375" x2="16.182178125" y2="-29.39445" width="0.1" layer="1"/>
<wire x1="18.74871875" y1="-30.164321875" x2="15.807178125" y2="-28.74493125" width="0.1" layer="1"/>
<wire x1="19.192596875" y1="-30.933140625" x2="19.49871875" y2="-31.4633625" width="0" layer="19" extent="1-1"/>
<wire x1="19.12371875" y1="-30.81384375" x2="19.192596875" y2="-30.933140625" width="0" layer="19" extent="1-1"/>
<wire x1="18.74871875" y1="-30.164321875" x2="19.12371875" y2="-30.81384375" width="0" layer="19" extent="1-1"/>
</signal>
<signal name="N$40">
<contactref element="U$8" pad="2"/>
<wire x1="11.223859375" y1="-22.210884375" x2="15.374015625" y2="-29.3991625" width="1" layer="1"/>
<wire x1="15.374015625" y1="-29.3991625" x2="15.674015625" y2="-29.918778125" width="1" layer="1"/>
<wire x1="15.674015625" y1="-29.918778125" x2="16.01295" y2="-30.50583125" width="1" layer="1"/>
<wire x1="16.01295" y1="-30.50583125" x2="16.024015625" y2="-30.524996875" width="1" layer="1"/>
<wire x1="16.024015625" y1="-30.524996875" x2="16.324015625" y2="-31.0446125" width="1" layer="1"/>
<wire x1="16.324015625" y1="-31.0446125" x2="16.572890625" y2="-31.475678125" width="1" layer="1"/>
<wire x1="16.01295" y1="-30.50583125" x2="18.95310625" y2="-31.893840625" width="0.1" layer="1"/>
<wire x1="15.63795" y1="-29.8563125" x2="18.57810625" y2="-31.244321875" width="0.1" layer="1"/>
<wire x1="15.26295" y1="-29.20679375" x2="18.20310625" y2="-30.594803125" width="0.1" layer="1"/>
<wire x1="14.88795" y1="-28.557271875" x2="17.82810625" y2="-29.945284375" width="0.1" layer="1"/>
<wire x1="15.26295" y1="-29.20679375" x2="15.63795" y2="-29.8563125" width="0" layer="19" extent="1-1"/>
<wire x1="18.95310625" y1="-31.893840625" x2="18.57810625" y2="-31.244321875" width="0" layer="19" extent="1-1"/>
<wire x1="14.88795" y1="-28.557271875" x2="15.26295" y2="-29.20679375" width="0" layer="19" extent="1-1"/>
</signal>
<signal name="N$17">
<contactref element="U$9" pad="1"/>
<wire x1="1.19371875" y1="24.622871875" x2="1.19371875" y2="33.85963125" width="1" layer="1"/>
<wire x1="1.19371875" y1="33.85963125" x2="0.473721875" y2="34.579634375" width="1" layer="1"/>
<wire x1="0.473721875" y1="34.579634375" x2="0.47371875" y2="35.67286875" width="1" layer="1"/>
<wire x1="0.47371875" y1="35.67286875" x2="0.473715625" y2="36.07286875" width="1" layer="1"/>
<wire x1="0.473715625" y1="36.07286875" x2="1.073725" y2="36.672865625" width="1" layer="1"/>
</signal>
<signal name="N$18">
<contactref element="U$9" pad="2"/>
<wire x1="-1.346278125" y1="25.57786875" x2="-1.34628125" y2="24.622871875" width="1" layer="1"/>
<wire x1="-1.34628125" y1="24.622871875" x2="-1.346284375" y2="33.80286875" width="1" layer="1"/>
<wire x1="-1.346284375" y1="33.80286875" x2="-0.62628125" y2="34.52286875" width="1" layer="1"/>
<wire x1="-0.62628125" y1="34.52286875" x2="-0.626278125" y2="35.672871875" width="1" layer="1"/>
<wire x1="-0.626278125" y1="35.672871875" x2="-0.626278125" y2="36.072871875" width="1" layer="1"/>
<wire x1="-0.626278125" y1="36.072871875" x2="-1.276278125" y2="36.72286875" width="1" layer="1"/>
</signal>
<signal name="N$19">
<contactref element="U$10" pad="1"/>
<wire x1="1.19371875" y1="-24.877109375" x2="1.2" y2="-24.883390625" width="1" layer="1"/>
<wire x1="1.2" y1="-24.883390625" x2="1.2" y2="-38.85" width="1" layer="1"/>
<wire x1="1.2" y1="-38.85" x2="-0.65" y2="-35.3" width="0.1" layer="1"/>
<wire x1="1.2" y1="-37.9" x2="-0.65" y2="-34.35" width="0.1" layer="1"/>
<wire x1="1.2" y1="-36.95" x2="-0.65" y2="-33.4" width="0.1" layer="1"/>
<wire x1="1.25" y1="-36.1" x2="-0.6" y2="-32.55" width="0.1" layer="1"/>
<wire x1="1.2" y1="-36.95" x2="1.2" y2="-37.9" width="0" layer="19" extent="1-1"/>
<wire x1="1.25" y1="-36.1" x2="1.2" y2="-36.95" width="0" layer="19" extent="1-1"/>
<wire x1="-0.65" y1="-35.3" x2="-0.65" y2="-34.35" width="0" layer="19" extent="1-1"/>
</signal>
<signal name="N$20">
<contactref element="U$10" pad="2"/>
<wire x1="-1.34628125" y1="-24.877109375" x2="-1.34628125" y2="-34.385684375" width="1" layer="1"/>
<wire x1="-1.34628125" y1="-34.385684375" x2="-1.34628125" y2="-34.533565625" width="1" layer="1"/>
<wire x1="-1.34628125" y1="-34.533565625" x2="-1.34628125" y2="-34.787803125" width="1" layer="1"/>
<wire x1="-1.34628125" y1="-34.787803125" x2="-1.34628125" y2="-34.937803125" width="1" layer="1"/>
<wire x1="-1.34628125" y1="-34.937803125" x2="-1.34628125" y2="-35.283565625" width="1" layer="1"/>
<wire x1="-1.34628125" y1="-35.283565625" x2="-1.34628125" y2="-35.29628125" width="1" layer="1"/>
<wire x1="-1.34628125" y1="-35.29628125" x2="-1.35" y2="-35.3" width="1" layer="1"/>
<wire x1="-1.34628125" y1="-34.385684375" x2="0.5" y2="-38" width="0.1" layer="1"/>
<wire x1="-1.34628125" y1="-33.435684375" x2="0.5" y2="-37.05" width="0.1" layer="1"/>
<wire x1="-1.29628125" y1="-32.585684375" x2="0.55" y2="-36.2" width="0.1" layer="1"/>
<wire x1="-1.29628125" y1="-31.635684375" x2="0.55" y2="-35.25" width="0.1" layer="1"/>
<wire x1="-1.29628125" y1="-32.585684375" x2="-1.34628125" y2="-33.435684375" width="0" layer="19" extent="1-1"/>
<wire x1="-1.29628125" y1="-31.635684375" x2="-1.29628125" y2="-32.585684375" width="0" layer="19" extent="1-1"/>
<wire x1="0.5" y1="-38" x2="0.5" y2="-37.05" width="0" layer="19" extent="1-1"/>
</signal>
<signal name="N$21">
<contactref element="U$11" pad="1"/>
<wire x1="13.37641875" y1="20.70684375" x2="19.00141875" y2="30.449628125" width="1" layer="1"/>
<wire x1="19.00141875" y1="30.449628125" x2="17.98816875" y2="31.034628125" width="1" layer="1"/>
<wire x1="17.55515625" y1="31.284628125" x2="17.98816875" y2="31.034628125" width="1" layer="1"/>
<wire x1="17.98816875" y1="31.034628125" x2="18.079675" y2="30.693121875" width="0.1" layer="1"/>
<wire x1="17.70826875" y1="30.84981875" x2="17.20826875" y2="29.98379375" width="0.1" layer="1"/>
<wire x1="18.079675" y1="30.693121875" x2="17.554678125" y2="29.783796875" width="0.1" layer="1"/>
<wire x1="17.361853125" y1="31.04981875" x2="16.861859375" y2="30.18379375" width="0.1" layer="1"/>
<wire x1="17.361853125" y1="31.04981875" x2="17.70826875" y2="30.84981875" width="0" layer="19" extent="1-1"/>
<wire x1="17.55515625" y1="31.284628125" x2="17.361853125" y2="31.04981875" width="0" layer="19" extent="1-1"/>
</signal>
<signal name="N$22">
<contactref element="U$11" pad="2"/>
<wire x1="11.176715625" y1="21.97684375" x2="15.61671875" y2="29.667146875" width="1" layer="1"/>
<wire x1="15.61671875" y1="29.667146875" x2="15.644034375" y2="29.67446875" width="1" layer="1"/>
<wire x1="15.644034375" y1="29.67446875" x2="15.844034375" y2="30.020878125" width="1" layer="1"/>
<wire x1="15.844034375" y1="30.020878125" x2="17.056471875" y2="29.320875" width="1" layer="1"/>
<wire x1="17.45288125" y1="29.20748125" x2="18.05288125" y2="30.24670625" width="0.1" layer="1"/>
<wire x1="17.056471875" y1="29.320875" x2="17.706471875" y2="30.44670625" width="0.1" layer="1"/>
<wire x1="16.7850625" y1="29.650784375" x2="17.3600625" y2="30.646709375" width="0.1" layer="1"/>
<wire x1="16.438653125" y1="29.85078125" x2="17.01365" y2="30.8467125" width="0.1" layer="1"/>
<wire x1="17.706471875" y1="30.44670625" x2="18.05288125" y2="30.24670625" width="0" layer="19" extent="1-1"/>
<wire x1="17.3600625" y1="30.646709375" x2="17.706471875" y2="30.44670625" width="0" layer="19" extent="1-1"/>
<wire x1="16.438653125" y1="29.85078125" x2="16.7850625" y2="29.650784375" width="0" layer="19" extent="1-1"/>
</signal>
<signal name="N$23">
<contactref element="U$12" pad="1"/>
<wire x1="-16.188571875" y1="-30.501225" x2="-11.373571875" y2="-22.161403125" width="1" layer="1"/>
<wire x1="-16.188571875" y1="-30.501225" x2="-16.238571875" y2="-30.587828125" width="1" layer="1"/>
<wire x1="-16.238571875" y1="-30.587828125" x2="-17.153809375" y2="-30.833065625" width="1" layer="1"/>
<wire x1="-17.153809375" y1="-30.833065625" x2="-18.078809375" y2="-32.4352125" width="1" layer="1"/>
<wire x1="-17.9507" y1="-32.913321875" x2="-18.078809375" y2="-32.4352125" width="1" layer="1"/>
<wire x1="-17.673571875" y1="-33.073321875" x2="-17.9507" y2="-32.913321875" width="1" layer="1"/>
<wire x1="-16.188571875" y1="-30.501225" x2="-17.483571875" y2="-32.74423125" width="1" layer="1"/>
<wire x1="-17.483571875" y1="-32.74423125" x2="-17.673571875" y2="-33.073321875" width="1" layer="1"/>
<wire x1="-18.078809375" y1="-32.4352125" x2="-17.10884375" y2="-36.05518125" width="1" layer="1"/>
</signal>
<signal name="N$24">
<contactref element="U$12" pad="2"/>
<wire x1="-13.573275" y1="-20.891403125" x2="-18.388275" y2="-29.231225" width="1" layer="1"/>
<wire x1="-18.388275" y1="-29.231225" x2="-18.1064375" y2="-30.283065625" width="1" layer="1"/>
<wire x1="-18.1064375" y1="-30.283065625" x2="-19.0064375" y2="-31.841909375" width="1" layer="1"/>
<wire x1="-19.0064375" y1="-31.841909375" x2="-19.552846875" y2="-31.988321875" width="1" layer="1"/>
<wire x1="-19.552846875" y1="-31.988321875" x2="-19.85595625" y2="-31.813321875" width="1" layer="1"/>
<wire x1="-19.85595625" y1="-31.813321875" x2="-18.33095625" y2="-29.17194375" width="1" layer="1"/>
<wire x1="-19.0064375" y1="-31.841909375" x2="-22.673690625" y2="-32.824546875" width="1" layer="1"/>
</signal>
<signal name="N$100">
<polygon width="0.1" layer="1" spacing="1.27" pour="solid" isolate="0.254" thermals="no" rank="2">
<vertex x="-51.05" y="-61.35"/>
<vertex x="54.1" y="-61.35"/>
<vertex x="54.1" y="57.6"/>
<vertex x="-51.05" y="57.6"/>
</polygon>
</signal>
</signals>
<mfgpreviewcolors>
<mfgpreviewcolor name="soldermaskcolor" color="0xC8FFFFFF"/>
<mfgpreviewcolor name="silkscreencolor" color="0xFFFFFFFF"/>
<mfgpreviewcolor name="backgroundcolor" color="0xFF282828"/>
<mfgpreviewcolor name="coppercolor" color="0xFFFFBF00"/>
<mfgpreviewcolor name="substratecolor" color="0xFF786E46"/>
</mfgpreviewcolors>
</board>
</drawing>
<compatibility>
<note version="6.3" minversion="6.2.2" severity="warning">
Since Version 6.2.2 text objects can contain more than one line,
which will not be processed correctly with this version.
</note>
<note version="8.2" severity="warning">
Since Version 8.2, EAGLE supports online libraries. The ids
of those online libraries will not be understood (or retained)
with this version.
</note>
<note version="8.3" severity="warning">
Since Version 8.3, EAGLE supports URNs for individual library
assets (packages, symbols, and devices). The URNs of those assets
will not be understood (or retained) with this version.
</note>
<note version="8.3" severity="warning">
Since Version 8.3, EAGLE supports the association of 3D packages
with devices in libraries, schematics, and board files. Those 3D
packages will not be understood (or retained) with this version.
</note>
</compatibility>
</eagle>
