# Supplementary material for: A low-cost printed circuit board-based centrifugal microfluidic platform for dielectrophoresis
Source: Microsyst Nanoeng. 2025 Jan 27;11:23. doi: 10.1038/s41378-024-00856-5 (PMC11770146; doi:10.1038/s41378-024-00856-5)
Supplement: Supplementary file 1 — Supplementary materials [file 41378_2024_856_MOESM1_ESM.zip › Supplementary Materials/Discs/Coil PCB/Coil 22_10_1.8 v5.sch]

<?xml version="1.0" encoding="utf-8"?>
<!DOCTYPE eagle SYSTEM "eagle.dtd">
<eagle version="9.7.0">
<drawing>
<settings>
<setting alwaysvectorfont="no"/>
<setting verticaltext="up"/>
</settings>
<grid distance="0.1" unitdist="inch" unit="inch" style="lines" multiple="1" display="no" altdistance="0.01" altunitdist="inch" altunit="inch"/>
<layers>
<layer number="1" name="Top" color="4" fill="1" visible="no" active="no"/>
<layer number="2" name="Route2" color="16" fill="1" visible="no" active="no"/>
<layer number="3" name="Route3" color="17" fill="1" visible="no" active="no"/>
<layer number="4" name="Route4" color="18" fill="1" visible="no" active="no"/>
<layer number="5" name="Route5" color="19" fill="1" visible="no" active="no"/>
<layer number="6" name="Route6" color="25" fill="1" visible="no" active="no"/>
<layer number="7" name="Route7" color="26" fill="1" visible="no" active="no"/>
<layer number="8" name="Route8" color="27" fill="1" visible="no" active="no"/>
<layer number="9" name="Route9" color="28" fill="1" visible="no" active="no"/>
<layer number="10" name="Route10" color="29" fill="1" visible="no" active="no"/>
<layer number="11" name="Route11" color="30" fill="1" visible="no" active="no"/>
<layer number="12" name="Route12" color="20" fill="1" visible="no" active="no"/>
<layer number="13" name="Route13" color="21" fill="1" visible="no" active="no"/>
<layer number="14" name="Route14" color="22" fill="1" visible="no" active="no"/>
<layer number="15" name="Route15" color="23" fill="1" visible="no" active="no"/>
<layer number="16" name="Bottom" color="1" fill="1" visible="no" active="no"/>
<layer number="17" name="Pads" color="2" fill="1" visible="no" active="no"/>
<layer number="18" name="Vias" color="2" fill="1" visible="no" active="no"/>
<layer number="19" name="Unrouted" color="6" fill="1" visible="no" active="no"/>
<layer number="20" name="Dimension" color="24" fill="1" visible="no" active="no"/>
<layer number="21" name="tPlace" color="7" fill="0" visible="no" active="no"/>
<layer number="22" name="bPlace" color="7" fill="1" visible="no" active="no"/>
<layer number="23" name="tOrigins" color="15" fill="1" visible="no" active="no"/>
<layer number="24" name="bOrigins" color="15" fill="1" visible="no" active="no"/>
<layer number="25" name="tNames" color="7" fill="1" visible="no" active="no"/>
<layer number="26" name="bNames" color="7" fill="1" visible="no" active="no"/>
<layer number="27" name="tValues" color="7" fill="1" visible="no" active="no"/>
<layer number="28" name="bValues" color="7" fill="1" visible="no" active="no"/>
<layer number="29" name="tStop" color="7" fill="3" visible="no" active="no"/>
<layer number="30" name="bStop" color="7" fill="6" visible="no" active="no"/>
<layer number="31" name="tCream" color="7" fill="4" visible="no" active="no"/>
<layer number="32" name="bCream" color="7" fill="5" visible="no" active="no"/>
<layer number="33" name="tFinish" color="6" fill="3" visible="no" active="no"/>
<layer number="34" name="bFinish" color="6" fill="6" visible="no" active="no"/>
<layer number="35" name="tGlue" color="7" fill="4" visible="no" active="no"/>
<layer number="36" name="bGlue" color="7" fill="5" visible="no" active="no"/>
<layer number="37" name="tTest" color="7" fill="1" visible="no" active="no"/>
<layer number="38" name="bTest" color="7" fill="1" visible="no" active="no"/>
<layer number="39" name="tKeepout" color="4" fill="11" visible="no" active="no"/>
<layer number="40" name="bKeepout" color="1" fill="11" visible="no" active="no"/>
<layer number="41" name="tRestrict" color="4" fill="10" visible="no" active="no"/>
<layer number="42" name="bRestrict" color="1" fill="10" visible="no" active="no"/>
<layer number="43" name="vRestrict" color="2" fill="10" visible="no" active="no"/>
<layer number="44" name="Drills" color="7" fill="1" visible="no" active="no"/>
<layer number="45" name="Holes" color="7" fill="1" visible="no" active="no"/>
<layer number="46" name="Milling" color="3" fill="1" visible="no" active="no"/>
<layer number="47" name="Measures" color="7" fill="1" visible="no" active="no"/>
<layer number="48" name="Document" color="7" fill="1" visible="no" active="no"/>
<layer number="49" name="Reference" color="7" fill="1" visible="no" active="no"/>
<layer number="50" name="dxf" color="7" fill="1" visible="no" active="no"/>
<layer number="51" name="tDocu" color="7" fill="1" visible="no" active="no"/>
<layer number="52" name="bDocu" color="7" fill="1" visible="no" active="no"/>
<layer number="53" name="tGND_GNDA" color="7" fill="9" visible="no" active="no"/>
<layer number="54" name="bGND_GNDA" color="7" fill="9" visible="no" active="no"/>
<layer number="56" name="wert" color="7" fill="1" visible="no" active="no"/>
<layer number="57" name="tCAD" color="7" fill="1" visible="no" active="no"/>
<layer number="58" name="b3D" color="7" fill="4" visible="no" active="no"/>
<layer number="59" name="tCarbon" color="7" fill="1" visible="no" active="no"/>
<layer number="60" name="bCarbon" color="7" fill="1" visible="no" active="no"/>
<layer number="61" name="stand" color="7" fill="1" visible="no" active="no"/>
<layer number="88" name="SimResults" color="9" fill="1" visible="yes" active="yes"/>
<layer number="89" name="SimProbes" color="9" fill="1" visible="yes" active="yes"/>
<layer number="90" name="Modules" color="5" fill="1" visible="yes" active="yes"/>
<layer number="91" name="Nets" color="2" fill="1" visible="yes" active="yes"/>
<layer number="92" name="Busses" color="1" fill="1" visible="yes" active="yes"/>
<layer number="93" name="Pins" color="2" fill="1" visible="no" active="yes"/>
<layer number="94" name="Symbols" color="4" fill="1" visible="yes" active="yes"/>
<layer number="95" name="Names" color="7" fill="1" visible="yes" active="yes"/>
<layer number="96" name="Values" color="7" fill="1" visible="yes" active="yes"/>
<layer number="97" name="Info" color="7" fill="1" visible="yes" active="yes"/>
<layer number="98" name="Guide" color="6" fill="1" visible="yes" active="yes"/>
<layer number="99" name="SpiceOrder" color="7" fill="1" visible="no" active="no"/>
<layer number="100" name="Muster" color="7" fill="1" visible="no" active="no"/>
<layer number="101" name="Patch_Top" color="7" fill="4" visible="yes" active="yes"/>
<layer number="102" name="Vscore" color="7" fill="1" visible="yes" active="yes"/>
<layer number="103" name="fp3" color="7" fill="1" visible="yes" active="yes"/>
<layer number="104" name="Name" color="7" fill="1" visible="yes" active="yes"/>
<layer number="105" name="Beschreib" color="7" fill="1" visible="yes" active="yes"/>
<layer number="106" name="BGA-Top" color="7" fill="1" visible="yes" active="yes"/>
<layer number="107" name="BD-Top" color="7" fill="1" visible="yes" active="yes"/>
<layer number="108" name="fp8" color="7" fill="1" visible="yes" active="yes"/>
<layer number="109" name="fp9" color="7" fill="1" visible="yes" active="yes"/>
<layer number="110" name="fp0" color="7" fill="1" visible="yes" active="yes"/>
<layer number="111" name="LPC17xx" color="7" fill="1" visible="yes" active="yes"/>
<layer number="112" name="tSilk" color="7" fill="1" visible="yes" active="yes"/>
<layer number="113" name="ReferenceLS" color="7" fill="1" visible="no" active="no"/>
<layer number="114" name="Badge_Outline" color="7" fill="1" visible="yes" active="yes"/>
<layer number="115" name="ReferenceISLANDS" color="7" fill="1" visible="yes" active="yes"/>
<layer number="116" name="Patch_BOT" color="7" fill="4" visible="yes" active="yes"/>
<layer number="117" name="PM_Ref" color="7" fill="1" visible="yes" active="yes"/>
<layer number="118" name="Rect_Pads" color="7" fill="1" visible="no" active="no"/>
<layer number="119" name="PF_Ref" color="7" fill="1" visible="yes" active="yes"/>
<layer number="120" name="WFL_Ref" color="7" fill="1" visible="yes" active="yes"/>
<layer number="121" name="_tsilk" color="7" fill="1" visible="yes" active="yes"/>
<layer number="122" name="_bsilk" color="7" fill="10" visible="yes" active="yes"/>
<layer number="123" name="tTestmark" color="7" fill="1" visible="yes" active="yes"/>
<layer number="124" name="bTestmark" color="7" fill="1" visible="yes" active="yes"/>
<layer number="125" name="_tNames" color="7" fill="1" visible="yes" active="yes"/>
<layer number="126" name="_bNames" color="7" fill="1" visible="yes" active="yes"/>
<layer number="127" name="_tValues" color="7" fill="1" visible="yes" active="yes"/>
<layer number="128" name="_bValues" color="7" fill="1" visible="yes" active="yes"/>
<layer number="129" name="Mask" color="7" fill="1" visible="yes" active="yes"/>
<layer number="130" name="SMDSTROOK" color="7" fill="1" visible="yes" active="yes"/>
<layer number="131" name="tAdjust" color="7" fill="1" visible="yes" active="yes"/>
<layer number="132" name="bAdjust" color="7" fill="1" visible="yes" active="yes"/>
<layer number="133" name="bottom_silk" color="7" fill="1" visible="yes" active="yes"/>
<layer number="134" name="silk_top" color="7" fill="1" visible="yes" active="yes"/>
<layer number="135" name="silk_bottom" color="7" fill="1" visible="yes" active="yes"/>
<layer number="136" name="silktop" color="7" fill="1" visible="yes" active="yes"/>
<layer number="137" name="silkbottom" color="7" fill="1" visible="yes" active="yes"/>
<layer number="138" name="EEE" color="7" fill="1" visible="yes" active="yes"/>
<layer number="139" name="_tKeepout" color="7" fill="1" visible="yes" active="yes"/>
<layer number="140" name="mbKeepout" color="7" fill="1" visible="yes" active="yes"/>
<layer number="141" name="ASSEMBLY_TOP" color="7" fill="1" visible="yes" active="yes"/>
<layer number="142" name="mbRestrict" color="7" fill="1" visible="yes" active="yes"/>
<layer number="143" name="PLACE_BOUND_TOP" color="7" fill="1" visible="yes" active="yes"/>
<layer number="144" name="Drill_legend" color="7" fill="1" visible="yes" active="yes"/>
<layer number="145" name="DrillLegend_01-16" color="7" fill="1" visible="yes" active="yes"/>
<layer number="146" name="DrillLegend_01-20" color="7" fill="1" visible="yes" active="yes"/>
<layer number="147" name="PIN_NUMBER" color="7" fill="1" visible="yes" active="yes"/>
<layer number="148" name="mDocument" color="7" fill="1" visible="yes" active="yes"/>
<layer number="149" name="DrillLegend_02-15" color="7" fill="1" visible="yes" active="yes"/>
<layer number="150" name="Notes" color="7" fill="1" visible="yes" active="yes"/>
<layer number="151" name="HeatSink" color="7" fill="1" visible="yes" active="yes"/>
<layer number="152" name="_bDocu" color="7" fill="1" visible="yes" active="yes"/>
<layer number="153" name="FabDoc1" color="7" fill="1" visible="no" active="no"/>
<layer number="154" name="FabDoc2" color="7" fill="1" visible="no" active="no"/>
<layer number="155" name="FabDoc3" color="7" fill="1" visible="no" active="no"/>
<layer number="166" name="AntennaArea" color="7" fill="1" visible="yes" active="yes"/>
<layer number="168" name="4mmHeightArea" color="7" fill="1" visible="yes" active="yes"/>
<layer number="191" name="mNets" color="7" fill="1" visible="yes" active="yes"/>
<layer number="192" name="mBusses" color="7" fill="1" visible="yes" active="yes"/>
<layer number="193" name="mPins" color="7" fill="1" visible="yes" active="yes"/>
<layer number="194" name="mSymbols" color="7" fill="1" visible="yes" active="yes"/>
<layer number="195" name="mNames" color="7" fill="1" visible="yes" active="yes"/>
<layer number="196" name="mValues" color="7" fill="1" visible="yes" active="yes"/>
<layer number="199" name="Contour" color="7" fill="1" visible="yes" active="yes"/>
<layer number="200" name="200bmp" color="7" fill="1" visible="yes" active="yes"/>
<layer number="201" name="201bmp" color="7" fill="1" visible="no" active="no"/>
<layer number="202" name="202bmp" color="7" fill="1" visible="no" active="no"/>
<layer number="203" name="203bmp" color="7" fill="1" visible="yes" active="yes"/>
<layer number="204" name="204bmp" color="7" fill="1" visible="yes" active="yes"/>
<layer number="205" name="205bmp" color="7" fill="1" visible="yes" active="yes"/>
<layer number="206" name="206bmp" color="7" fill="1" visible="yes" active="yes"/>
<layer number="207" name="207bmp" color="7" fill="1" visible="yes" active="yes"/>
<layer number="208" name="208bmp" color="7" fill="1" visible="yes" active="yes"/>
<layer number="209" name="209bmp" color="7" fill="1" visible="yes" active="yes"/>
<layer number="210" name="210bmp" color="7" fill="1" visible="yes" active="yes"/>
<layer number="211" name="211bmp" color="7" fill="1" visible="yes" active="yes"/>
<layer number="212" name="212bmp" color="7" fill="1" visible="yes" active="yes"/>
<layer number="213" name="213bmp" color="7" fill="1" visible="yes" active="yes"/>
<layer number="214" name="214bmp" color="7" fill="1" visible="yes" active="yes"/>
<layer number="215" name="215bmp" color="7" fill="1" visible="yes" active="yes"/>
<layer number="216" name="216bmp" color="7" fill="1" visible="yes" active="yes"/>
<layer number="217" name="217bmp" color="7" fill="1" visible="no" active="no"/>
<layer number="218" name="218bmp" color="7" fill="1" visible="no" active="no"/>
<layer number="219" name="219bmp" color="7" fill="1" visible="no" active="no"/>
<layer number="220" name="220bmp" color="7" fill="1" visible="no" active="no"/>
<layer number="221" name="221bmp" color="7" fill="1" visible="no" active="no"/>
<layer number="222" name="222bmp" color="7" fill="1" visible="no" active="no"/>
<layer number="223" name="223bmp" color="7" fill="1" visible="no" active="no"/>
<layer number="224" name="224bmp" color="7" fill="1" visible="no" active="no"/>
<layer number="225" name="225bmp" color="7" fill="1" visible="yes" active="yes"/>
<layer number="226" name="226bmp" color="7" fill="1" visible="yes" active="yes"/>
<layer number="227" name="227bmp" color="7" fill="1" visible="yes" active="yes"/>
<layer number="228" name="228bmp" color="7" fill="1" visible="yes" active="yes"/>
<layer number="229" name="229bmp" color="7" fill="1" visible="yes" active="yes"/>
<layer number="230" name="230bmp" color="7" fill="1" visible="yes" active="yes"/>
<layer number="231" name="Eagle3D_PG1" color="7" fill="1" visible="no" active="no"/>
<layer number="232" name="Eagle3D_PG2" color="7" fill="1" visible="no" active="no"/>
<layer number="233" name="Eagle3D_PG3" color="7" fill="1" visible="no" active="no"/>
<layer number="248" name="Housing" color="7" fill="1" visible="yes" active="yes"/>
<layer number="249" name="Edge" color="7" fill="1" visible="yes" active="yes"/>
<layer number="250" name="Descript" color="7" fill="1" visible="no" active="no"/>
<layer number="251" name="SMDround" color="7" fill="11" visible="no" active="no"/>
<layer number="254" name="cooling" color="7" fill="1" visible="yes" active="yes"/>
<layer number="255" name="routoute" color="7" fill="1" visible="yes" active="yes"/>
</layers>
<schematic xreflabel="%F%N/%S.%C%R" xrefpart="/%S.%C%R">
<libraries>
<library name="Trace_Coils" urn="urn:adsk.wipprod:fs.file:vf.jBZFfnRdTb--9MDz67yTxQ">
<packages>
<package name="COIL_22_10_1.8" library_version="13">
<circle x="0" y="0" radius="10" width="0.1524" layer="51"/>
<circle x="0" y="0" radius="12" width="0.1524" layer="51"/>
<wire x1="0.5" y1="0" x2="0.5" y2="22" width="0.1524" layer="51"/>
<wire x1="0.5" y1="0" x2="-0.5" y2="0" width="0.1524" layer="51"/>
<wire x1="-0.5" y1="0" x2="-0.5" y2="22" width="0.1524" layer="51"/>
<wire x1="0.5" y1="0" x2="0.5" y2="-22" width="0.1524" layer="51"/>
<wire x1="-0.5" y1="0" x2="-0.5" y2="-22" width="0.1524" layer="51"/>
<circle x="0" y="0" radius="14" width="0.1524" layer="51"/>
<circle x="0" y="0" radius="16" width="0.1524" layer="51"/>
<circle x="0" y="0" radius="18" width="0.1524" layer="51"/>
<circle x="0" y="0" radius="20" width="0.1524" layer="51"/>
<circle x="0" y="0" radius="22" width="0.1524" layer="51"/>
<wire x1="-0.5" y1="21.99431875" x2="-0.5" y2="-21.99431875" width="1.8" layer="1" curve="177.395422"/>
<wire x1="-0.5" y1="-21.99431875" x2="0.49994375" y2="-21.99431875" width="1.8" layer="1"/>
<wire x1="0.49994375" y1="-21.99431875" x2="0.5" y2="19.99375" width="1.8" layer="1" curve="177.27137"/>
<wire x1="0.5" y1="19.99375" x2="-0.5" y2="19.99375" width="1.8" layer="1"/>
<wire x1="-0.5" y1="19.99375" x2="-0.5" y2="-19.99375" width="1.8" layer="1" curve="177.134913"/>
<wire x1="-0.5" y1="-19.99375" x2="0.5" y2="-19.99375" width="1.8" layer="1"/>
<wire x1="0.5" y1="-19.99375" x2="0.5" y2="17.993053125" width="1.8" layer="1" curve="176.984082"/>
<wire x1="0.5" y1="17.993053125" x2="-0.500040625" y2="17.993053125" width="1.8" layer="1"/>
<wire x1="-0.500040625" y1="17.993053125" x2="-0.5" y2="-17.993053125" width="1.8" layer="1" curve="176.816482"/>
<wire x1="-0.5" y1="-17.993053125" x2="0.500040625" y2="-17.993053125" width="1.8" layer="1"/>
<wire x1="0.500040625" y1="-17.993053125" x2="0.5" y2="15.992184375" width="1.8" layer="1" curve="176.629137"/>
<wire x1="0.5" y1="15.992184375" x2="-0.5" y2="15.992184375" width="1.8" layer="1"/>
<wire x1="-0.5" y1="15.992184375" x2="-0.5" y2="-15.992184375" width="1.8" layer="1" curve="176.41843"/>
<wire x1="-0.5" y1="-15.992184375" x2="0.5000375" y2="-15.992184375" width="1.8" layer="1"/>
<wire x1="0.5000375" y1="-15.992184375" x2="0.5" y2="13.99106875" width="1.8" layer="1" curve="176.179564"/>
<wire x1="0.5" y1="13.99106875" x2="-0.5" y2="13.99106875" width="1.8" layer="1"/>
<wire x1="-0.5" y1="13.99106875" x2="-0.5" y2="-13.99106875" width="1.8" layer="1" curve="175.906574"/>
<wire x1="-0.5" y1="-13.99106875" x2="0.49999375" y2="-13.99106875" width="1.8" layer="1"/>
<wire x1="0.49999375" y1="-13.99106875" x2="0.49999375" y2="11.989578125" width="1.8" layer="1" curve="175.591553"/>
<wire x1="0.49999375" y1="11.989578125" x2="-0.500015625" y2="11.989578125" width="1.8" layer="1"/>
<wire x1="-0.500015625" y1="11.989578125" x2="-0.5" y2="-11.989578125" width="1.8" layer="1" curve="175.223954"/>
<wire x1="-0.5" y1="-11.989578125" x2="0.5" y2="-11.989578125" width="1.8" layer="1"/>
<wire x1="0.5" y1="-11.989578125" x2="0.5" y2="9.987490625" width="1.8" layer="1" curve="174.789452"/>
<wire x1="0.5" y1="9.987490625" x2="-0.5" y2="9.987490625" width="1.8" layer="1"/>
<wire x1="-0.5" y1="9.987490625" x2="-0.5" y2="-9.987490625" width="1.8" layer="1" curve="174.268031"/>
<wire x1="0.5" y1="-9.987490625" x2="0.5" y2="9.987490625" width="1.8" layer="16" curve="174.268031"/>
<wire x1="0.5" y1="9.987490625" x2="-0.50003125" y2="9.987490625" width="1.8" layer="16"/>
<wire x1="-0.50003125" y1="9.987490625" x2="-0.5" y2="-11.989578125" width="1.8" layer="16" curve="174.789452"/>
<wire x1="-0.5" y1="-11.989578125" x2="0.5" y2="-11.989578125" width="1.8" layer="16"/>
<wire x1="0.5" y1="-11.989578125" x2="0.49999375" y2="11.989578125" width="1.8" layer="16" curve="175.223939"/>
<wire x1="0.49999375" y1="11.989578125" x2="-0.500015625" y2="11.989578125" width="1.8" layer="16"/>
<wire x1="-0.500015625" y1="11.989578125" x2="-0.5" y2="-13.99106875" width="1.8" layer="16" curve="175.591512"/>
<wire x1="-0.5" y1="-13.99106875" x2="0.49999375" y2="-13.99106875" width="1.8" layer="16"/>
<wire x1="0.49999375" y1="-13.99106875" x2="0.5" y2="13.99106875" width="1.8" layer="16" curve="175.906574"/>
<wire x1="0.5" y1="13.99106875" x2="-0.5" y2="13.99106875" width="1.8" layer="16"/>
<wire x1="-0.5" y1="13.99106875" x2="-0.5" y2="-15.992184375" width="1.8" layer="16" curve="176.179421"/>
<wire x1="-0.5" y1="-15.992184375" x2="0.5000375" y2="-15.992184375" width="1.8" layer="16"/>
<wire x1="0.5000375" y1="-15.992184375" x2="0.5" y2="15.992184375" width="1.8" layer="16" curve="176.41843"/>
<wire x1="0.5" y1="15.992184375" x2="-0.5000375" y2="15.992184375" width="1.8" layer="16"/>
<wire x1="-0.5000375" y1="15.992184375" x2="-0.500040625" y2="-17.993053125" width="1.8" layer="16" curve="176.628905"/>
<wire x1="-0.500040625" y1="-17.993053125" x2="0.500040625" y2="-17.993053125" width="1.8" layer="16"/>
<wire x1="0.500040625" y1="-17.993053125" x2="0.5" y2="17.993053125" width="1.8" layer="16" curve="176.816362"/>
<wire x1="0.5" y1="17.993053125" x2="-0.500040625" y2="17.993053125" width="1.8" layer="16"/>
<wire x1="-0.500040625" y1="17.993053125" x2="-0.499959375" y2="-19.99375" width="1.8" layer="16" curve="176.984176"/>
<wire x1="-0.499959375" y1="-19.99375" x2="0.5" y2="-19.99375" width="1.8" layer="16"/>
<wire x1="0.5" y1="-19.99375" x2="0.5" y2="19.99375" width="1.8" layer="16" curve="177.134913"/>
<wire x1="0.5" y1="19.99375" x2="-0.499959375" y2="19.99375" width="1.8" layer="16"/>
<wire x1="-0.499959375" y1="19.99375" x2="-0.5" y2="-21.99431875" width="1.8" layer="16" curve="177.271498"/>
<wire x1="-0.5" y1="-21.99431875" x2="0.49994375" y2="-21.99431875" width="1.8" layer="16"/>
<wire x1="0.49994375" y1="-21.99431875" x2="0.5" y2="21.99431875" width="1.8" layer="16" curve="177.395422"/>
<wire x1="0" y1="-10" x2="-0.487490625" y2="-10" width="1.8" layer="1"/>
<wire x1="-0.487490625" y1="-10" x2="-0.5" y2="-9.987490625" width="1.8" layer="1"/>
<wire x1="0" y1="-10" x2="0.012509375" y2="-9.987490625" width="1.8" layer="16"/>
<wire x1="0.012509375" y1="-9.987490625" x2="0.5" y2="-9.987490625" width="1.8" layer="16"/>
<pad name="P$1" x="-1.27" y="24.75" drill="1" shape="square"/>
<pad name="P$2" x="1.27" y="24.75" drill="1" shape="square"/>
<polygon width="0.1524" layer="41" pour="solid">
<vertex x="-10.1284375" y="-22.7838"/>
<vertex x="10.1284375" y="-22.7838"/>
<vertex x="22.7838" y="-10.1284375"/>
<vertex x="22.7838" y="8.860540625"/>
<vertex x="10.126290625" y="22.7838"/>
<vertex x="-10.126290625" y="22.7838"/>
<vertex x="-22.7838" y="8.860540625"/>
<vertex x="-22.7838" y="-10.1284375"/>
</polygon>
<polygon width="0.1524" layer="42" pour="solid">
<vertex x="-10.1284375" y="-22.7838"/>
<vertex x="10.1284375" y="-22.7838"/>
<vertex x="22.7838" y="-10.1284375"/>
<vertex x="22.7838" y="8.860540625"/>
<vertex x="10.126290625" y="22.7838"/>
<vertex x="-10.126290625" y="22.7838"/>
<vertex x="-22.7838" y="8.860540625"/>
<vertex x="-22.7838" y="-10.1284375"/>
</polygon>
<wire x1="-1" y1="24.73" x2="-1.254" y2="24.622" width="1" layer="1"/>
<wire x1="1" y1="24.73" x2="1.254" y2="24.622" width="1" layer="16"/>
<wire x1="1.254" y1="24.622" x2="1.254" y2="24.25631875" width="1.8" layer="16"/>
<wire x1="1.254" y1="24.25631875" x2="0.5" y2="21.99431875" width="1.8" layer="16"/>
<wire x1="-1.254" y1="24.622" x2="-1.254" y2="24.25631875" width="1.8" layer="1"/>
<wire x1="-1.254" y1="24.25631875" x2="-0.5" y2="21.99431875" width="1.8" layer="1"/>
<pad name="P$3" x="0" y="-10" drill="1"/>
</package>
</packages>
<symbols>
<symbol name="COIL_22_10_1.8" library_version="9">
<pin name="P$1" x="-2.54" y="-5.08" length="middle" rot="R90"/>
<pin name="P$2" x="2.54" y="-5.08" length="middle" rot="R90"/>
<wire x1="-2.54" y1="0" x2="2.54" y2="0" width="0.254" layer="94" curve="-328.109208"/>
</symbol>
</symbols>
<devicesets>
<deviceset name="COIL_22_10_1.8" library_version="13">
<gates>
<gate name="G$1" symbol="COIL_22_10_1.8" x="0" y="5.08"/>
</gates>
<devices>
<device name="" package="COIL_22_10_1.8">
<connects>
<connect gate="G$1" pin="P$1" pad="P$1"/>
<connect gate="G$1" pin="P$2" pad="P$2"/>
</connects>
<technologies>
<technology name=""/>
</technologies>
</device>
</devices>
</deviceset>
</devicesets>
</library>
<library name="Tinkercad" urn="urn:adsk.eagle:library:30890021">
<packages>
<package name="1X02" urn="urn:adsk.eagle:footprint:22309/1" library_version="87">
<description>&lt;b&gt;PIN HEADER&lt;/b&gt;</description>
<wire x1="-1.905" y1="1.27" x2="-0.635" y2="1.27" width="0.1524" layer="21"/>
<wire x1="-0.635" y1="1.27" x2="0" y2="0.635" width="0.1524" layer="21"/>
<wire x1="0" y1="0.635" x2="0" y2="-0.635" width="0.1524" layer="21"/>
<wire x1="0" y1="-0.635" x2="-0.635" y2="-1.27" width="0.1524" layer="21"/>
<wire x1="-2.54" y1="0.635" x2="-2.54" y2="-0.635" width="0.1524" layer="21"/>
<wire x1="-1.905" y1="1.27" x2="-2.54" y2="0.635" width="0.1524" layer="21"/>
<wire x1="-2.54" y1="-0.635" x2="-1.905" y2="-1.27" width="0.1524" layer="21"/>
<wire x1="-0.635" y1="-1.27" x2="-1.905" y2="-1.27" width="0.1524" layer="21"/>
<wire x1="0" y1="0.635" x2="0.635" y2="1.27" width="0.1524" layer="21"/>
<wire x1="0.635" y1="1.27" x2="1.905" y2="1.27" width="0.1524" layer="21"/>
<wire x1="1.905" y1="1.27" x2="2.54" y2="0.635" width="0.1524" layer="21"/>
<wire x1="2.54" y1="0.635" x2="2.54" y2="-0.635" width="0.1524" layer="21"/>
<wire x1="2.54" y1="-0.635" x2="1.905" y2="-1.27" width="0.1524" layer="21"/>
<wire x1="1.905" y1="-1.27" x2="0.635" y2="-1.27" width="0.1524" layer="21"/>
<wire x1="0.635" y1="-1.27" x2="0" y2="-0.635" width="0.1524" layer="21"/>
<pad name="1" x="-1.27" y="0" drill="1.016" shape="long" rot="R90"/>
<pad name="2" x="1.27" y="0" drill="1.016" shape="long" rot="R90"/>
<text x="-2.6162" y="1.8288" size="1.27" layer="25" ratio="10">&gt;NAME</text>
<text x="-2.54" y="-3.175" size="1.27" layer="27">&gt;VALUE</text>
<rectangle x1="-1.524" y1="-0.254" x2="-1.016" y2="0.254" layer="51"/>
<rectangle x1="1.016" y1="-0.254" x2="1.524" y2="0.254" layer="51"/>
</package>
</packages>
<packages3d>
<package3d name="1X02" urn="urn:adsk.eagle:package:22435/2" type="model">
<description>PIN HEADER</description>
<packageinstances>
<packageinstance name="1X02"/>
</packageinstances>
</package3d>
</packages3d>
<symbols>
<symbol name="PINHD-1X02" urn="urn:adsk.eagle:symbol:31968518/1" library_version="87">
<pin name="1" x="-2.54" y="2.54" visible="pin" length="short"/>
<pin name="2" x="-2.54" y="0" visible="pin" length="short"/>
<circle x="1.016" y="2.54" radius="1.016" width="0.1524" layer="94"/>
<circle x="1.016" y="0" radius="1.016" width="0.1524" layer="94"/>
<wire x1="-5.08" y1="5.08" x2="5.08" y2="5.08" width="0.254" layer="94"/>
<wire x1="5.08" y1="5.08" x2="5.08" y2="-2.54" width="0.254" layer="94"/>
<wire x1="5.08" y1="-2.54" x2="-5.08" y2="-2.54" width="0.254" layer="94"/>
<wire x1="-5.08" y1="-2.54" x2="-5.08" y2="5.08" width="0.254" layer="94"/>
<text x="-5.08" y="5.842" size="1.778" layer="95">&gt;NAME</text>
<text x="-5.08" y="-5.08" size="1.778" layer="96">&gt;VALUE</text>
</symbol>
</symbols>
<devicesets>
<deviceset name="PINHD-1X02" urn="urn:adsk.eagle:component:31968533/2" library_version="87">
<gates>
<gate name="G$1" symbol="PINHD-1X02" x="0" y="0"/>
</gates>
<devices>
<device name="_1X02M" package="1X02">
<connects>
<connect gate="G$1" pin="1" pad="1"/>
<connect gate="G$1" pin="2" pad="2"/>
</connects>
<package3dinstances>
<package3dinstance package3d_urn="urn:adsk.eagle:package:22435/2"/>
</package3dinstances>
<technologies>
<technology name=""/>
</technologies>
</device>
</devices>
</deviceset>
</devicesets>
</library>
</libraries>
<attributes>
</attributes>
<variantdefs>
</variantdefs>
<classes>
<class number="0" name="default" width="0" drill="0">
</class>
</classes>
<parts>
<part name="U$3" library="Trace_Coils" library_urn="urn:adsk.wipprod:fs.file:vf.jBZFfnRdTb--9MDz67yTxQ" deviceset="COIL_22_10_1.8" device=""/>
<part name="U$4" library="Tinkercad" library_urn="urn:adsk.eagle:library:30890021" deviceset="PINHD-1X02" device="_1X02M" package3d_urn="urn:adsk.eagle:package:22435/2"/>
</parts>
<sheets>
<sheet>
<plain>
</plain>
<instances>
<instance part="U$3" gate="G$1" x="5.08" y="2.54" smashed="yes" rot="R270"/>
<instance part="U$4" gate="G$1" x="7.62" y="-17.78" smashed="yes">
<attribute name="NAME" x="2.54" y="-11.938" size="1.778" layer="95"/>
<attribute name="VALUE" x="2.54" y="-22.86" size="1.778" layer="96"/>
</instance>
</instances>
<busses>
</busses>
<nets>
</nets>
</sheet>
</sheets>
</schematic>
</drawing>
<compatibility>
<note version="8.2" severity="warning">
Since Version 8.2, EAGLE supports online libraries. The ids
of those online libraries will not be understood (or retained)
with this version.
</note>
<note version="8.3" severity="warning">
Since Version 8.3, EAGLE supports URNs for individual library
assets (packages, symbols, and devices). The URNs of those assets
will not be understood (or retained) with this version.
</note>
<note version="8.3" severity="warning">
Since Version 8.3, EAGLE supports the association of 3D packages
with devices in libraries, schematics, and board files. Those 3D
packages will not be understood (or retained) with this version.
</note>
</compatibility>
</eagle>
