# Supplementary material for: A low-cost printed circuit board-based centrifugal microfluidic platform for dielectrophoresis
Source: Microsyst Nanoeng. 2025 Jan 27;11:23. doi: 10.1038/s41378-024-00856-5 (PMC11770146; doi:10.1038/s41378-024-00856-5)
Supplement: Supplementary file 1 — Supplementary materials [file 41378_2024_856_MOESM1_ESM.zip › Supplementary Materials/Device/DEPDisc Device rev1.step]

ISO-10303-21;
HEADER;
/* Generated by software containing ST-Developer
 * from STEP Tools, Inc. (www.steptools.com) 
 */

FILE_DESCRIPTION(
/* description */ (''),
/* implementation_level */ '2;1');

FILE_NAME(
/* name */ 'reDEP Setup rev1 export.step',
/* time_stamp */ '2024-10-05T13:39:40+02:00',
/* author */ (''),
/* organization */ (''),
/* preprocessor_version */ 'ST-DEVELOPER v20',
/* originating_system */ 'Autodesk Translation Framework v13.20.0.188',

/* authorisation */ '');

FILE_SCHEMA (('AUTOMOTIVE_DESIGN { 1 0 10303 214 3 1 1 }'));
ENDSEC;

DATA;
#10=MECHANICAL_DESIGN_GEOMETRIC_PRESENTATION_REPRESENTATION('',(#1644,#1645,
#1646,#1647,#1648,#1649,#1650,#1651,#1652,#1653,#1654,#1655,#1656,#1657,
#1658,#1659,#1660,#1661,#1662,#1663,#1664,#1665,#1666,#1667,#1668,#1669,
#1670,#1671,#1672,#1673,#1674,#1675,#1676,#1677,#1678,#1679,#1680,#1681,
#1682,#1683,#1684,#1685,#1686,#1687,#1688,#1689,#1690,#1691,#1692,#1693,
#1694,#1695,#1696,#1697,#1698,#1699,#1700,#1701,#1702,#1703,#1704,#1705,
#1706,#1707,#1708,#1709,#1710,#1711,#1712,#1713,#1714,#1715,#1716,#1717,
#1718,#1719,#1720,#1721,#1722,#1723,#1724,#1725,#1726,#1727,#1728,#1729,
#1730,#1731,#1732,#1733,#1734,#1735,#1736,#1737,#1738,#1739,#1740,#1741,
#1742,#1743,#1744,#1745,#1746,#1747,#1748,#1749,#1750,#1751,#1752,#1753,
#1754,#1755,#1756,#1757,#1758,#1759,#1760,#1761,#1762,#1763,#1764,#1765,
#1766,#1767,#1768,#1769,#1770,#1771,#1772,#1773,#1774,#1775,#1776,#1777,
#1778,#1779,#1780,#1781,#1782,#1783,#1784,#1785,#1786,#1787,#1788,#1789,
#1790,#1791,#1792,#1793,#1794,#1795,#1796,#1797,#1798,#1799,#1800,#1801,
#1802,#1803,#1804,#1805,#1806,#1807,#1808,#1809,#1810,#1811,#1812,#1813,
#1814,#1815,#1816,#1817,#1818,#1819,#1820,#1821,#1822,#1823,#1824,#1825,
#1826,#1827,#1828,#1829,#1830,#1831,#1832,#1833,#1834,#1835,#1836,#1837,
#1838,#1839,#1840,#1841,#1842,#1843,#1844,#1845,#1846,#1847,#1848,#1849,
#1850,#1851,#1852,#1853,#1854,#1855,#1856,#1857,#1858,#1859,#1860,#1861,
#1862,#1863,#1864,#1865,#1866,#1867,#1868,#1869,#1870,#1871,#1872,#1873,
#1874,#1875,#1876,#1877,#1878,#1879,#1880,#1881,#1882,#1883,#1884,#1885,
#1886,#1887,#1888,#1889,#1890,#1891,#1892,#1893,#1894,#1895,#1896,#1897,
#1898,#1899,#1900,#1901,#1902,#1903,#1904,#1905,#1906,#1907,#1908,#1909,
#1910,#1911,#1912,#1913,#1914,#1915,#1916,#1917,#1918,#1919,#1920,#1921,
#1922,#1923,#1924,#1925,#1926,#1927,#1928,#1929,#1930,#1931,#1932,#1933,
#1934,#1935,#1936,#1937,#1938,#1939,#1940,#1941,#1942,#1943,#1944,#1945,
#1946,#1947,#1948,#1949,#1950,#1951,#1952,#1953,#1954,#1955,#1956,#1957,
#1958,#1959,#1960,#1961,#1962,#1963,#1964,#1965,#1966,#1967,#1968,#1969,
#1970,#1971,#1972,#1973,#1974,#1975,#1976,#1977,#1978,#1979,#1980,#1981,
#1982,#1983,#1984,#1985,#1986,#1987,#1988,#1989,#1990,#1991,#1992,#1993,
#1994,#1995,#1996,#1997,#1998,#1999,#2000,#2001,#2002,#2003,#2004,#2005,
#2006,#2007,#2008,#2009,#2010,#2011,#2012,#2013,#2014,#2015,#2016,#2017,
#2018,#2019,#2020,#2021,#2022,#2023,#2024,#2025,#2026,#2027,#2028,#2029,
#2030,#2031,#2032,#2033,#2034,#2035,#2036,#2037,#2038,#2039,#2040,#2041,
#2042,#2043,#2044,#2045,#2046,#2047,#2048,#2049,#2050,#2051,#2052,#2053,
#2054,#2055,#2056,#2057,#2058,#2059,#2060,#2061,#2062,#2063,#2064,#2065,
#2066,#2067,#2068,#2069,#2070,#2071,#2072,#2073,#2074,#2075,#2076,#2077,
#2078,#2079,#2080,#2081,#2082,#2083,#2084,#2085,#2086,#2087,#2088,#2089,
#2090,#2091,#2092,#2093,#2094,#2095,#2096,#2097,#2098,#2099,#2100,#2101,
#2102,#2103,#2104,#2105,#2106,#2107,#2108,#2109,#2110,#2111,#2112,#2113,
#2114,#2115,#2116,#2117,#2118,#2119,#2120,#2121,#2122,#2123,#2124,#2125,
#2126,#2127,#2128,#2129,#2130,#2131,#2132,#2133,#2134,#2135,#2136,#2137,
#2138,#2139,#2140,#2141,#2142,#2143,#2144,#2145,#2146,#2147,#2148,#2149,
#2150,#2151,#2152,#2153,#2154,#2155,#2156,#2157,#2158,#2159,#2160,#2161,
#2162,#2163,#2164,#2165,#2166,#2167,#2168,#2169,#2170,#2171,#2172,#2173,
#2174,#2175,#2176,#2177,#2178,#2179,#2180,#2181,#2182,#2183,#2184,#2185,
#2186,#2187,#2188,#2189,#2190,#2191,#2192,#2193,#2194,#2195,#2196,#2197,
#2198,#2199,#2200,#2201,#2202,#2203,#2204,#2205,#2206,#2207,#2208,#2209,
#2210,#2211,#2212,#2213,#2214,#2215,#2216,#2217,#2218,#2219,#2220,#2221,
#2222,#2223,#2224,#2225,#2226,#2227,#2228,#2229,#2230,#2231,#2232,#2233,
#2234,#2235,#2236,#2237,#2238,#2239,#2240,#2241,#2242,#2243,#2244,#2245,
#2246,#2247,#2248,#2249,#2250,#2251,#2252,#2253,#2254,#2255,#2256,#2257,
#2258,#2259,#2260,#2261,#2262,#2263,#2264,#2265,#2266,#2267,#2268,#2269,
#2270,#2271,#2272,#2273,#2274,#2275,#2276,#2277,#2278,#2279,#2280,#2281,
#2282,#2283,#2284,#2285,#2286,#2287,#2288,#2289,#2290,#2291,#2292,#2293,
#2294,#2295,#2296,#2297,#2298,#2299,#2300,#2301,#2302,#2303,#2304,#2305,
#2306,#2307,#2308,#2309,#2310,#2311,#2312,#2313,#2314,#2315,#2316,#2317,
#2318,#2319,#2320,#2321,#2322,#2323,#2324,#2325,#2326,#2327,#2328,#2329,
#2330,#2331,#2332,#2333,#2334,#2335,#2336,#2337,#2338,#2339,#2340,#2341,
#2342,#2343,#2344,#2345,#2346,#2347,#2348,#2349,#2350,#2351,#2352,#2353,
#2354,#2355,#2356,#2357,#2358,#2359,#2360,#2361,#2362,#2363,#2364,#2365,
#2366,#2367,#2368,#2369,#2370,#2371,#2372,#2373,#2374,#2375,#2376,#2377,
#2378,#2379,#2380,#2381,#2382,#2383,#2384,#2385,#2386,#2387,#2388,#2389,
#2390,#2391,#2392,#2393,#2394,#2395,#2396,#2397,#2398,#2399,#2400,#2401,
#2402,#2403,#2404,#2405,#2406,#2407,#2408,#2409,#2410,#2411,#2412,#2413,
#2414,#2415,#2416,#2417,#2418,#2419,#2420,#2421,#2422,#2423,#2424,#2425,
#2426,#2427,#2428,#2429,#2430,#2431,#2432,#2433,#2434,#2435,#2436,#2437,
#2438,#2439,#2440,#2441,#2442,#2443,#2444,#2445,#2446,#2447,#2448,#2449,
#2450,#2451,#2452,#2453,#2454,#2455,#2456,#2457,#2458,#2459,#2460,#2461,
#2462,#2463,#2464,#2465,#2466,#2467,#2468,#2469,#2470,#2471,#2472,#2473,
#2474,#2475,#2476,#2477,#2478,#2479,#2480,#2481,#2482,#2483,#2484,#2485,
#2486,#2487,#2488,#2489,#2490,#2491,#2492,#2493,#2494,#2495,#2496,#2497,
#2498,#2499,#2500,#2501,#2502,#2503,#2504,#2505,#2506,#2507,#2508,#2509,
#2510,#2511,#2512,#2513,#2514,#2515,#2516,#2517,#2518,#2519,#2520,#2521,
#2522,#2523,#2524,#2525,#2526,#2527,#2528,#2529,#2530,#2531,#2532,#2533,
#2534,#2535,#2536,#2537,#2538,#2539,#2540,#2541,#2542,#2543,#2544,#2545,
#2546,#2547,#2548,#2549,#2550,#2551,#2552,#2553,#2554,#2555,#2556,#2557,
#2558,#2559,#2560,#2561,#2562,#2563,#2564,#2565,#2566,#2567,#2568,#2569,
#2570,#2571,#2572,#2573,#2574,#2575,#2576,#2577,#2578,#2579,#2580,#2581,
#2582,#2583,#2584,#2585,#2586,#2587,#2588,#2589,#2590,#2591,#2592,#2593,
#2594,#2595,#2596,#2597,#2598,#2599,#2600,#2601,#2602,#2603,#2604,#2605,
#2606,#2607,#2608,#2609,#2610,#2611,#2612,#2613,#2614,#2615,#2616,#2617,
#2618,#2619,#2620,#2621,#2622,#2623,#2624,#2625,#2626,#2627,#2628,#2629,
#2630,#2631,#2632,#2633,#2634,#2635,#2636,#2637,#2638,#2639,#2640,#2641,
#2642,#2643,#2644,#2645,#2646,#2647,#2648,#2649,#2650,#2651,#2652,#2653,
#2654,#2655,#2656,#2657,#2658,#2659,#2660,#2661,#2662,#2663,#2664,#2665,
#2666,#2667,#2668,#2669,#2670,#2671,#2672,#2673,#2674,#2675,#2676,#2677,
#2678,#2679,#2680,#2681,#2682,#2683,#2684,#2685,#2686,#2687,#2688,#2689,
#2690,#2691,#2692,#2693,#2694,#2695,#2696,#2697,#2698,#2699,#2700,#2701,
#2702,#2703,#2704,#2705,#2706,#2707,#2708,#2709,#2710,#2711,#2712,#2713,
#2714,#2715,#2716,#2717,#2718,#2719,#2720,#2721,#2722,#2723,#2724,#2725,
#2726,#2727,#2728,#2729,#2730,#2731,#2732,#2733,#2734,#2735,#2736,#2737,
#2738,#2739,#2740,#2741,#2742,#2743,#2744,#2745,#2746,#2747,#2748,#2749,
#2750,#2751,#2752,#2753,#2754,#2755,#2756,#2757,#2758,#2759,#2760,#2761,
#2762,#2763,#2764,#2765,#2766,#2767,#2768,#2769,#2770,#2771,#2772,#2773,
#2774,#2775,#2776,#2777,#2778,#2779,#2780,#2781,#2782,#2783,#2784,#2785,
#2786,#2787,#2788,#2789,#2790,#2791,#2792,#2793,#2794,#2795,#2796,#2797,
#2798,#2799,#2800,#2801,#2802,#2803,#2804,#2805,#2806,#2807,#2808,#2809,
#2810,#2811,#2812,#2813,#2814,#2815,#2816,#2817,#2818,#2819,#2820,#2821,
#2822,#2823,#2824,#2825,#2826,#2827,#2828,#2829,#2830,#2831,#2832,#2833,
#2834,#2835,#2836,#2837,#2838,#2839,#2840,#2841,#2842,#2843,#2844,#2845,
#2846,#2847,#2848,#2849,#2850,#2851,#2852,#2853,#2854,#2855,#2856,#2857,
#2858,#2859,#2860,#2861,#2862,#2863,#2864,#2865,#2866,#2867,#2868,#2869,
#2870,#2871,#2872,#2873,#2874,#2875,#2876,#2877,#2878,#2879,#2880,#2881,
#2882,#2883,#2884,#2885,#2886,#2887,#2888,#2889,#2890,#2891,#2892,#2893,
#2894,#2895,#2896,#2897,#2898,#2899,#2900,#2901,#2902,#2903,#2904,#2905,
#2906,#2907,#2908,#2909,#2910,#2911,#2912,#2913,#2914,#2915,#2916,#2917,
#2918,#2919,#2920,#2921,#2922,#2923,#2924,#2925,#2926,#2927,#2928,#2929,
#2930,#2931,#2932,#2933,#2934,#2935,#2936,#2937,#2938,#2939,#2940,#2941,
#2942,#2943,#2944,#2945,#2946,#2947,#2948,#2949,#2950,#2951,#2952,#2953,
#2954,#2955,#2956,#2957,#2958,#2959,#2960,#2961,#2962,#2963,#2964,#2965,
#2966,#2967,#2968,#2969,#2970,#2971,#2972,#2973,#2974,#2975,#2976,#2977,
#2978,#2979,#2980,#2981,#2982,#2983,#2984,#2985,#2986,#2987,#2988,#2989,
#2990,#2991,#2992,#2993,#2994,#2995,#2996,#2997,#2998,#2999,#3000,#3001,
#3002,#3003,#3004,#3005,#3006,#3007,#3008,#3009,#3010,#3011,#3012,#3013,
#3014,#3015,#3016,#3017,#3018,#3019,#3020,#3021,#3022,#3023,#3024,#3025,
#3026,#3027,#3028,#3029,#3030,#3031,#3032,#3033,#3034,#3035,#3036,#3037,
#3038,#3039,#3040,#3041,#3042,#3043,#3044,#3045,#3046,#3047,#3048,#3049,
#3050,#3051,#3052,#3053,#3054,#3055,#3056,#3057,#3058,#3059,#3060,#3061,
#3062,#3063,#3064,#3065,#3066,#3067,#3068,#3069,#3070,#3071,#3072,#3073,
#3074,#3075,#3076,#3077,#3078,#3079,#3080,#3081,#3082,#3083,#3084,#3085,
#3086,#3087,#3088,#3089,#3090,#3091,#3092,#3093,#3094,#3095,#3096,#3097,
#3098,#3099,#3100,#3101,#3102,#3103,#3104,#3105,#3106,#3107,#3108,#3109,
#3110,#3111,#3112,#3113,#3114,#3115,#3116,#3117,#3118,#3119,#3120,#3121,
#3122,#3123,#3124,#3125,#3126,#3127,#3128,#3129,#3130,#3131,#3132,#3133,
#3134,#3135,#3136,#3137,#3138,#3139,#3140,#3141,#3142,#3143,#3144,#3145,
#3146,#3147,#3148,#3149,#3150,#3151,#3152,#3153,#3154,#3155,#3156,#3157,
#3158,#3159,#3160,#3161,#3162,#3163,#3164,#3165,#3166,#3167,#3168,#3169,
#3170,#3171,#3172,#3173,#3174,#3175,#3176,#3177,#3178,#3179,#3180,#3181,
#3182,#3183,#3184,#3185,#3186,#3187,#3188,#3189,#3190,#3191,#3192,#3193,
#3194,#3195,#3196,#3197,#3198,#3199,#3200,#3201,#3202,#3203,#3204,#3205,
#3206,#3207,#3208,#3209,#3210,#3211,#3212,#3213,#3214,#3215,#3216,#3217,
#3218,#3219,#3220,#3221,#3222,#3223,#3224,#3225,#3226,#3227,#3228,#3229,
#3230,#3231,#3232,#3233,#3234,#3235,#3236,#3237,#3238,#3239,#3240,#3241,
#3242,#3243,#3244,#3245,#3246,#3247,#3248,#3249,#3250,#3251,#3252,#3253,
#3254,#3255,#3256,#3257,#3258,#3259,#3260,#3261,#3262,#3263,#3264,#3265,
#3266,#3267,#3268,#3269,#3270,#3271,#3272,#3273,#3274,#3275,#3276,#3277,
#3278,#3279,#3280,#3281,#3282,#3283,#3284,#3285,#3286,#3287,#3288,#3289,
#3290,#3291,#3292,#3293,#3294,#3295,#3296,#3297,#3298,#3299,#3300,#3301,
#3302,#3303,#3304,#3305,#3306,#3307,#3308,#3309,#3310,#3311,#3312,#3313,
#3314,#3315,#3316,#3317,#3318,#3319,#3320,#3321,#3322,#3323,#3324,#3325,
#3326,#3327,#3328,#3329,#3330,#3331,#3332,#3333,#3334,#3335,#3336,#3337,
#3338,#3339,#3340,#3341,#3342,#3343,#3344,#3345,#3346,#3347,#3348,#3349,
#3350,#3351,#3352,#3353,#3354,#3355,#3356,#3357,#3358,#3359,#3360,#3361,
#3362,#3363,#3364,#3365,#3366,#3367,#3368,#3369,#3370,#3371,#3372,#3373,
#3374,#3375,#3376,#3377,#3378,#3379,#3380,#3381,#3382,#3383,#3384,#3385,
#3386,#3387,#3388,#3389,#3390,#3391,#3392,#3393,#3394,#3395,#3396,#3397,
#3398,#3399,#3400,#3401,#3402,#3403,#3404,#3405,#3406,#3407,#3408,#3409,
#3410,#3411,#3412,#3413,#3414,#3415,#3416,#3417,#3418,#3419,#3420,#3421,
#3422,#3423,#3424,#3425,#3426,#3427,#3428,#3429,#3430,#3431,#3432,#3433,
#3434,#3435,#3436,#3437,#3438,#3439,#3440,#3441,#3442,#3443,#3444,#3445,
#3446,#3447,#3448,#3449,#3450,#3451,#3452,#3453,#3454,#3455,#3456,#3457,
#3458,#3459,#3460,#3461,#3462,#3463,#3464,#3465,#3466,#3467,#3468,#3469,
#3470,#3471,#3472,#3473,#3474,#3475,#3476,#3477,#3478,#3479,#3480,#3481,
#3482,#3483,#3484,#3485,#3486,#3487,#3488,#3489,#3490,#3491,#3492,#3493,
#3494,#3495,#3496,#3497,#3498,#3499,#3500,#3501,#3502,#3503,#3504,#3505),
#910365);
#11=CONTEXT_DEPENDENT_OVER_RIDING_STYLED_ITEM('',(#910981),#910701,#3505,
(#396,#382));
#12=CONTEXT_DEPENDENT_OVER_RIDING_STYLED_ITEM('',(#910990),#910703,#3505,
(#396,#384));
#13=CONTEXT_DEPENDENT_OVER_RIDING_STYLED_ITEM('',(#910981),#910702,#3505,
(#396,#383));
#14=CONTEXT_DEPENDENT_OVER_RIDING_STYLED_ITEM('',(#910990),#910704,#3505,
(#396,#385));
#15=CONTEXT_DEPENDENT_OVER_RIDING_STYLED_ITEM('',(#910985),#910700,#3505,
(#396,#381));
#16=CONTEXT_DEPENDENT_OVER_RIDING_STYLED_ITEM('',(#910984),#910650,#3505,
(#394));
#17=CONTEXT_DEPENDENT_OVER_RIDING_STYLED_ITEM('',(#910984),#910649,#3505,
(#393));
#18=CONTEXT_DEPENDENT_OVER_RIDING_STYLED_ITEM('',(#910983),#910646,#3505,
(#390));
#19=CONTEXT_DEPENDENT_OVER_RIDING_STYLED_ITEM('',(#910981),#910695,#3505,
(#395,#377));
#20=CONTEXT_DEPENDENT_OVER_RIDING_STYLED_ITEM('',(#910989),#910697,#3505,
(#395,#379));
#21=CONTEXT_DEPENDENT_OVER_RIDING_STYLED_ITEM('',(#910981),#910696,#3505,
(#395,#378));
#22=CONTEXT_DEPENDENT_OVER_RIDING_STYLED_ITEM('',(#910989),#910698,#3505,
(#395,#380));
#23=CONTEXT_DEPENDENT_OVER_RIDING_STYLED_ITEM('',(#910985),#910652,#3505,
(#395,#375));
#24=CONTEXT_DEPENDENT_OVER_RIDING_STYLED_ITEM('',(#910986),#910683,#3505,
(#395,#376,#349));
#25=MAPPED_ITEM('',#26,#597982);
#26=REPRESENTATION_MAP(#597982,#910637);
#27=ELLIPSE('',#565929,17.1950201947374,15.);
#28=ELLIPSE('',#565930,28.6989218900785,26.8827830026149);
#29=ELLIPSE('',#565932,12.2939046423697,11.875);
#30=ELLIPSE('',#565934,80.7310890101574,23.9130241032597);
#31=ELLIPSE('',#565935,30.6817649301525,15.);
#32=ELLIPSE('',#566140,24.545411944122,12.);
#33=ELLIPSE('',#566141,97.8871165823692,28.9947405260233);
#34=ELLIPSE('',#566143,97.8871165823692,28.9947405260233);
#35=ELLIPSE('',#566147,30.0772886109731,29.5489675150004);
#36=ELLIPSE('',#566149,21.0182043196807,20.6490101118789);
#37=ELLIPSE('',#566151,31.4018391996657,29.4146530075562);
#38=ELLIPSE('',#566153,9.31748562369075,9.00000000000001);
#39=ELLIPSE('',#566156,13.7560161557899,12.);
#40=ELLIPSE('',#566179,100.789509345111,28.6151949266074);
#41=ELLIPSE('',#566199,28.7228760532217,26.9052212869607);
#42=ELLIPSE('',#566261,100.789509345124,28.6151949266074);
#43=ELLIPSE('',#566290,17.1950201947374,15.);
#44=ELLIPSE('',#566296,30.6817649301525,15.);
#45=ELLIPSE('',#566297,80.4915308825308,23.8420655747635);
#46=ELLIPSE('',#566308,28.7228760532217,26.9052212869607);
#47=ELLIPSE('',#566346,80.4915308825308,23.8420655747635);
#48=ELLIPSE('',#566353,12.423314164921,12.);
#49=ELLIPSE('',#568771,1.91671592902565,0.774660804870277);
#50=ELLIPSE('',#568772,1.91671592902565,0.774660804870278);
#51=ELLIPSE('',#568840,1.91671592902565,0.774660804870277);
#52=ELLIPSE('',#568907,1.91671592902565,0.774660804870277);
#53=ELLIPSE('',#572190,3.33006942559378,0.99999999999595);
#54=ELLIPSE('',#572191,3.33006942559401,0.999999999995915);
#55=ELLIPSE('',#572192,3.33006942556578,0.999999999991857);
#56=ELLIPSE('',#572193,3.33006942561117,0.999999999998428);
#57=ELLIPSE('',#572918,0.565685424948979,0.399999999999684);
#58=ELLIPSE('',#572919,0.565685424946457,0.399999999996317);
#59=ELLIPSE('',#572921,0.565685424954102,0.4000000000064);
#60=ELLIPSE('',#572923,0.565685424948463,0.399999999998939);
#61=ELLIPSE('',#572925,0.565685424947738,0.399999999997987);
#62=ELLIPSE('',#572927,0.565685424945401,0.399999999994931);
#63=ELLIPSE('',#572929,0.565685424947998,0.399999999998383);
#64=ELLIPSE('',#572931,0.565685424950195,0.40000000000122);
#65=ELLIPSE('',#572933,0.565685424945507,0.399999999995059);
#66=ELLIPSE('',#572935,0.565685424950692,0.400000000001875);
#67=ELLIPSE('',#572937,0.565685424947331,0.399999999997458);
#68=ELLIPSE('',#572939,0.565685424951368,0.400000000002825);
#69=ELLIPSE('',#572941,0.565685424948698,0.399999999999281);
#70=ELLIPSE('',#572943,0.565685424946915,0.399999999996885);
#71=ELLIPSE('',#572945,0.565685424948586,0.399999999999114);
#72=ELLIPSE('',#572947,0.565685424952818,0.400000000004652);
#73=ELLIPSE('',#572949,0.565685424945381,0.39999999999489);
#74=ELLIPSE('',#572951,0.565685424951692,0.400000000003225);
#75=ELLIPSE('',#572953,0.56568542494562,0.399999999995182);
#76=ELLIPSE('',#572955,0.565685424952231,0.400000000003925);
#77=ELLIPSE('',#572957,0.565685424948061,0.399999999998445);
#78=ELLIPSE('',#572959,0.565685424950938,0.400000000002201);
#79=ELLIPSE('',#572961,0.565685424949391,0.400000000000206);
#80=ELLIPSE('',#572963,0.565685424951457,0.400000000002865);
#81=ELLIPSE('',#572965,0.56568542494806,0.399999999998408);
#82=ELLIPSE('',#572967,0.565685424950146,0.400000000001201);
#83=ELLIPSE('',#572969,0.5656854249455,0.399999999995049);
#84=ELLIPSE('',#572971,0.565685424949063,0.399999999999757);
#85=ELLIPSE('',#573358,0.220675583792512,0.200000000000002);
#86=ELLIPSE('',#573362,0.22067558379257,0.200000000000066);
#87=ELLIPSE('',#573766,0.247487373415327,0.175000000000018);
#88=ELLIPSE('',#573775,0.247487373415336,0.175000000000029);
#89=ELLIPSE('',#573777,0.247487373415249,0.174999999999969);
#90=ELLIPSE('',#573786,0.24748737341528,0.174999999999991);
#91=ELLIPSE('',#573867,0.424264068711281,0.29999999999975);
#92=ELLIPSE('',#573874,0.424264068711451,0.299999999999799);
#93=ELLIPSE('',#573934,0.141421356237351,0.100000000000024);
#94=ELLIPSE('',#573936,0.141421356237388,0.100000000000045);
#95=ELLIPSE('',#573960,0.579555495773584,0.150000000000024);
#96=ELLIPSE('',#574015,0.151256689681223,0.119999999999991);
#97=ELLIPSE('',#574550,0.179605122421358,0.126999999999976);
#98=ELLIPSE('',#574551,0.179605122421474,0.127000000000085);
#99=ELLIPSE('',#574553,0.179605122421414,0.12700000000003);
#100=ELLIPSE('',#574555,0.179605122421465,0.127000000000074);
#101=ELLIPSE('',#576964,0.10037063704081,0.0999999999999999);
#102=ELLIPSE('',#576966,0.10037063704081,0.0999999999999999);
#103=ELLIPSE('',#576975,0.10037063704081,0.1);
#104=ELLIPSE('',#576977,0.10037063704081,0.1);
#105=ELLIPSE('',#576981,0.10037063704081,0.0999999999999999);
#106=ELLIPSE('',#576990,0.10037063704081,0.0999999999999999);
#107=ELLIPSE('',#576992,0.10037063704081,0.1);
#108=ELLIPSE('',#576998,0.10037063704081,0.1);
#109=(
BOUNDED_CURVE()
B_SPLINE_CURVE(2,(#765982,#765983,#765984),.UNSPECIFIED.,.F.,.F.)
B_SPLINE_CURVE_WITH_KNOTS((3,3),(0.,0.204877745576595),.UNSPECIFIED.)
CURVE()
GEOMETRIC_REPRESENTATION_ITEM()
RATIONAL_B_SPLINE_CURVE((1.,1.00927576142348,1.01820250284419))
REPRESENTATION_ITEM('')
);
#110=(
BOUNDED_CURVE()
B_SPLINE_CURVE(2,(#765988,#765989,#765990),.UNSPECIFIED.,.F.,.F.)
B_SPLINE_CURVE_WITH_KNOTS((3,3),(10.6850258352638,10.8899035808404),
 .UNSPECIFIED.)
CURVE()
GEOMETRIC_REPRESENTATION_ITEM()
RATIONAL_B_SPLINE_CURVE((1.01820250284419,1.00927576142348,1.))
REPRESENTATION_ITEM('')
);
#111=(
BOUNDED_CURVE()
B_SPLINE_CURVE(2,(#766620,#766621,#766622),.UNSPECIFIED.,.F.,.F.)
B_SPLINE_CURVE_WITH_KNOTS((3,3),(0.,0.205826669914613),.UNSPECIFIED.)
CURVE()
GEOMETRIC_REPRESENTATION_ITEM()
RATIONAL_B_SPLINE_CURVE((1.,1.00926655012762,1.01818181818187))
REPRESENTATION_ITEM('')
);
#112=(
BOUNDED_CURVE()
B_SPLINE_CURVE(2,(#766626,#766627,#766628),.UNSPECIFIED.,.F.,.F.)
B_SPLINE_CURVE_WITH_KNOTS((3,3),(10.653270898484,10.8590975683986),
 .UNSPECIFIED.)
CURVE()
GEOMETRIC_REPRESENTATION_ITEM()
RATIONAL_B_SPLINE_CURVE((1.01818181818187,1.00926655012762,1.))
REPRESENTATION_ITEM('')
);
#113=(
BOUNDED_CURVE()
B_SPLINE_CURVE(2,(#767558,#767559,#767560),.UNSPECIFIED.,.F.,.F.)
B_SPLINE_CURVE_WITH_KNOTS((3,3),(0.0171842330375208,5.25533559666167),
 .UNSPECIFIED.)
CURVE()
GEOMETRIC_REPRESENTATION_ITEM()
RATIONAL_B_SPLINE_CURVE((1.,1.,1.))
REPRESENTATION_ITEM('')
);
#114=(
BOUNDED_CURVE()
B_SPLINE_CURVE(2,(#768645,#768646,#768647),.UNSPECIFIED.,.F.,.F.)
B_SPLINE_CURVE_WITH_KNOTS((3,3),(0.,0.359902863205681),.UNSPECIFIED.)
CURVE()
GEOMETRIC_REPRESENTATION_ITEM()
RATIONAL_B_SPLINE_CURVE((1.,1.00701671180128,1.00242388421681))
REPRESENTATION_ITEM('')
);
#115=(
BOUNDED_CURVE()
B_SPLINE_CURVE(2,(#769424,#769425,#769426),.UNSPECIFIED.,.F.,.F.)
B_SPLINE_CURVE_WITH_KNOTS((3,3),(0.0589708308697685,0.128658657027),
 .UNSPECIFIED.)
CURVE()
GEOMETRIC_REPRESENTATION_ITEM()
RATIONAL_B_SPLINE_CURVE((1.00114176405988,1.00133940512928,1.00040969683762))
REPRESENTATION_ITEM('')
);
#116=(
BOUNDED_CURVE()
B_SPLINE_CURVE(2,(#769440,#769441,#769442),.UNSPECIFIED.,.F.,.F.)
B_SPLINE_CURVE_WITH_KNOTS((3,3),(0.0137176244700493,0.0834054506275618),
 .UNSPECIFIED.)
CURVE()
GEOMETRIC_REPRESENTATION_ITEM()
RATIONAL_B_SPLINE_CURVE((1.00040969683739,1.00133940512858,1.00114176405928))
REPRESENTATION_ITEM('')
);
#117=(
BOUNDED_CURVE()
B_SPLINE_CURVE(2,(#769455,#769456,#769457),.UNSPECIFIED.,.F.,.F.)
B_SPLINE_CURVE_WITH_KNOTS((3,3),(0.0590102083860676,0.128694389655782),
 .UNSPECIFIED.)
CURVE()
GEOMETRIC_REPRESENTATION_ITEM()
RATIONAL_B_SPLINE_CURVE((1.0011420642149,1.00133908628667,1.00040883621477))
REPRESENTATION_ITEM('')
);
#118=(
BOUNDED_CURVE()
B_SPLINE_CURVE(2,(#769470,#769471,#769472),.UNSPECIFIED.,.F.,.F.)
B_SPLINE_CURVE_WITH_KNOTS((3,3),(0.0136187006134845,0.0833007625097086),
 .UNSPECIFIED.)
CURVE()
GEOMETRIC_REPRESENTATION_ITEM()
RATIONAL_B_SPLINE_CURVE((1.00040703649986,1.00133822376443,1.00114228103924))
REPRESENTATION_ITEM('')
);
#119=(
BOUNDED_CURVE()
B_SPLINE_CURVE(2,(#769485,#769486,#769487),.UNSPECIFIED.,.F.,.F.)
B_SPLINE_CURVE_WITH_KNOTS((3,3),(0.0591764732452049,0.128848995032143),
 .UNSPECIFIED.)
CURVE()
GEOMETRIC_REPRESENTATION_ITEM()
RATIONAL_B_SPLINE_CURVE((1.00114306059313,1.00133738336545,1.00040477822617))
REPRESENTATION_ITEM('')
);
#120=(
BOUNDED_CURVE()
B_SPLINE_CURVE(2,(#769500,#769501,#769502),.UNSPECIFIED.,.F.,.F.)
B_SPLINE_CURVE_WITH_KNOTS((3,3),(0.0134255869605657,0.0830946832354848),
 .UNSPECIFIED.)
CURVE()
GEOMETRIC_REPRESENTATION_ITEM()
RATIONAL_B_SPLINE_CURVE((1.00040185954638,1.00133597969443,1.00114340181528))
REPRESENTATION_ITEM('')
);
#121=(
BOUNDED_CURVE()
B_SPLINE_CURVE(2,(#769518,#769519,#769520),.UNSPECIFIED.,.F.,.F.)
B_SPLINE_CURVE_WITH_KNOTS((3,3),(0.0594060381975694,0.129063346898886),
 .UNSPECIFIED.)
CURVE()
GEOMETRIC_REPRESENTATION_ITEM()
RATIONAL_B_SPLINE_CURVE((1.0011443529105,1.00133492962961,1.00039905791593))
REPRESENTATION_ITEM('')
);
#122=(
BOUNDED_CURVE()
B_SPLINE_CURVE(2,(#769533,#769534,#769535),.UNSPECIFIED.,.F.,.F.)
B_SPLINE_CURVE_WITH_KNOTS((3,3),(0.0132120995469908,0.0828659873125354),
 .UNSPECIFIED.)
CURVE()
GEOMETRIC_REPRESENTATION_ITEM()
RATIONAL_B_SPLINE_CURVE((1.00039613099912,1.00133351600301,1.00114468228966))
REPRESENTATION_ITEM('')
);
#123=(
BOUNDED_CURVE()
B_SPLINE_CURVE(2,(#769548,#769549,#769550),.UNSPECIFIED.,.F.,.F.)
B_SPLINE_CURVE_WITH_KNOTS((3,3),(0.0596111869969278,0.129255542178293),
 .UNSPECIFIED.)
CURVE()
GEOMETRIC_REPRESENTATION_ITEM()
RATIONAL_B_SPLINE_CURVE((1.00114544164219,1.00133265736156,1.00039385614394))
REPRESENTATION_ITEM('')
);
#124=(
BOUNDED_CURVE()
B_SPLINE_CURVE(2,(#769563,#769564,#769565),.UNSPECIFIED.,.F.,.F.)
B_SPLINE_CURVE_WITH_KNOTS((3,3),(0.0130597570433641,0.0827020002572793),
 .UNSPECIFIED.)
CURVE()
GEOMETRIC_REPRESENTATION_ITEM()
RATIONAL_B_SPLINE_CURVE((1.00039204309695,1.00133177871647,1.00114563929183))
REPRESENTATION_ITEM('')
);
#125=(
BOUNDED_CURVE()
B_SPLINE_CURVE(2,(#769578,#769579,#769580),.UNSPECIFIED.,.F.,.F.)
B_SPLINE_CURVE_WITH_KNOTS((3,3),(0.0597136207780302,0.1293522237568),
 .UNSPECIFIED.)
CURVE()
GEOMETRIC_REPRESENTATION_ITEM()
RATIONAL_B_SPLINE_CURVE((1.00114592695511,1.00133144859172,1.00039117222388))
REPRESENTATION_ITEM('')
);
#126=(
BOUNDED_CURVE()
B_SPLINE_CURVE(2,(#769593,#769594,#769595),.UNSPECIFIED.,.F.,.F.)
B_SPLINE_CURVE_WITH_KNOTS((3,3),(0.0130266797214306,0.0826652826995601),
 .UNSPECIFIED.)
CURVE()
GEOMETRIC_REPRESENTATION_ITEM()
RATIONAL_B_SPLINE_CURVE((1.00039117222392,1.00133144859191,1.0011459269553))
REPRESENTATION_ITEM('')
);
#127=(
BOUNDED_CURVE()
B_SPLINE_CURVE(2,(#769608,#769609,#769610),.UNSPECIFIED.,.F.,.F.)
B_SPLINE_CURVE_WITH_KNOTS((3,3),(0.0596742812411041,0.129316524454103),
 .UNSPECIFIED.)
CURVE()
GEOMETRIC_REPRESENTATION_ITEM()
RATIONAL_B_SPLINE_CURVE((1.0011456392907,1.00133177871514,1.00039204309656))
REPRESENTATION_ITEM('')
);
#128=(
BOUNDED_CURVE()
B_SPLINE_CURVE(2,(#769623,#769624,#769625),.UNSPECIFIED.,.F.,.F.)
B_SPLINE_CURVE_WITH_KNOTS((3,3),(0.0131254853435788,0.0827698405263665),
 .UNSPECIFIED.)
CURVE()
GEOMETRIC_REPRESENTATION_ITEM()
RATIONAL_B_SPLINE_CURVE((1.00039385614065,1.00133265735041,1.00114544163258))
REPRESENTATION_ITEM('')
);
#129=(
BOUNDED_CURVE()
B_SPLINE_CURVE(2,(#769638,#769639,#769640),.UNSPECIFIED.,.F.,.F.)
B_SPLINE_CURVE_WITH_KNOTS((3,3),(0.0595081757691292,0.129162063535545),
 .UNSPECIFIED.)
CURVE()
GEOMETRIC_REPRESENTATION_ITEM()
RATIONAL_B_SPLINE_CURVE((1.0011446822772,1.00133351598853,1.00039613099485))
REPRESENTATION_ITEM('')
);
#130=(
BOUNDED_CURVE()
B_SPLINE_CURVE(2,(#769653,#769654,#769655),.UNSPECIFIED.,.F.,.F.)
B_SPLINE_CURVE_WITH_KNOTS((3,3),(0.0133184925994113,0.0829758013020392),
 .UNSPECIFIED.)
CURVE()
GEOMETRIC_REPRESENTATION_ITEM()
RATIONAL_B_SPLINE_CURVE((1.00039905791391,1.00133492962284,1.00114435290467))
REPRESENTATION_ITEM('')
);
#131=(
BOUNDED_CURVE()
B_SPLINE_CURVE(2,(#769669,#769670,#769671),.UNSPECIFIED.,.F.,.F.)
B_SPLINE_CURVE_WITH_KNOTS((3,3),(0.0592786713555284,0.128947767626754),
 .UNSPECIFIED.)
CURVE()
GEOMETRIC_REPRESENTATION_ITEM()
RATIONAL_B_SPLINE_CURVE((1.00114340181832,1.0013359796979,1.00040185954741))
REPRESENTATION_ITEM('')
);
#132=(
BOUNDED_CURVE()
B_SPLINE_CURVE(2,(#769684,#769685,#769686),.UNSPECIFIED.,.F.,.F.)
B_SPLINE_CURVE_WITH_KNOTS((3,3),(0.0135320324884457,0.0832045542753524),
 .UNSPECIFIED.)
CURVE()
GEOMETRIC_REPRESENTATION_ITEM()
RATIONAL_B_SPLINE_CURVE((1.00040477822766,1.00133738337046,1.00114306059743))
REPRESENTATION_ITEM('')
);
#133=(
BOUNDED_CURVE()
B_SPLINE_CURVE(2,(#769699,#769700,#769701),.UNSPECIFIED.,.F.,.F.)
B_SPLINE_CURVE_WITH_KNOTS((3,3),(0.0590734005681329,0.128755462467599),
 .UNSPECIFIED.)
CURVE()
GEOMETRIC_REPRESENTATION_ITEM()
RATIONAL_B_SPLINE_CURVE((1.00114228102368,1.00133822374633,1.0004070364944))
REPRESENTATION_ITEM('')
);
#134=(
BOUNDED_CURVE()
B_SPLINE_CURVE(2,(#769714,#769715,#769716),.UNSPECIFIED.,.F.,.F.)
B_SPLINE_CURVE_WITH_KNOTS((3,3),(0.0136845138220668,0.083368695091),
 .UNSPECIFIED.)
CURVE()
GEOMETRIC_REPRESENTATION_ITEM()
RATIONAL_B_SPLINE_CURVE((1.00040883621582,1.00133908629018,1.00114206421793))
REPRESENTATION_ITEM('')
);
#135=ITEM_DEFINED_TRANSFORMATION($,$,#564625,#564654);
#136=ITEM_DEFINED_TRANSFORMATION($,$,#564625,#564655);
#137=ITEM_DEFINED_TRANSFORMATION($,$,#564625,#564656);
#138=ITEM_DEFINED_TRANSFORMATION($,$,#564625,#564657);
#139=ITEM_DEFINED_TRANSFORMATION($,$,#564625,#564658);
#140=ITEM_DEFINED_TRANSFORMATION($,$,#564625,#564659);
#141=ITEM_DEFINED_TRANSFORMATION($,$,#564625,#564660);
#142=ITEM_DEFINED_TRANSFORMATION($,$,#564625,#564661);
#143=ITEM_DEFINED_TRANSFORMATION($,$,#564625,#564662);
#144=ITEM_DEFINED_TRANSFORMATION($,$,#564625,#564663);
#145=ITEM_DEFINED_TRANSFORMATION($,$,#564625,#564664);
#146=ITEM_DEFINED_TRANSFORMATION($,$,#564625,#564665);
#147=ITEM_DEFINED_TRANSFORMATION($,$,#564625,#564666);
#148=ITEM_DEFINED_TRANSFORMATION($,$,#564625,#564667);
#149=ITEM_DEFINED_TRANSFORMATION($,$,#564669,#564698);
#150=ITEM_DEFINED_TRANSFORMATION($,$,#564669,#564699);
#151=ITEM_DEFINED_TRANSFORMATION($,$,#564669,#564700);
#152=ITEM_DEFINED_TRANSFORMATION($,$,#564669,#564701);
#153=ITEM_DEFINED_TRANSFORMATION($,$,#564624,#565665);
#154=ITEM_DEFINED_TRANSFORMATION($,$,#564668,#565666);
#155=ITEM_DEFINED_TRANSFORMATION($,$,#568022,#568166);
#156=ITEM_DEFINED_TRANSFORMATION($,$,#568168,#568427);
#157=ITEM_DEFINED_TRANSFORMATION($,$,#568770,#569529);
#158=ITEM_DEFINED_TRANSFORMATION($,$,#569532,#575437);
#159=ITEM_DEFINED_TRANSFORMATION($,$,#569977,#575438);
#160=ITEM_DEFINED_TRANSFORMATION($,$,#571080,#575439);
#161=ITEM_DEFINED_TRANSFORMATION($,$,#572198,#575440);
#162=ITEM_DEFINED_TRANSFORMATION($,$,#573105,#575441);
#163=ITEM_DEFINED_TRANSFORMATION($,$,#574210,#575442);
#164=ITEM_DEFINED_TRANSFORMATION($,$,#574210,#575443);
#165=ITEM_DEFINED_TRANSFORMATION($,$,#574447,#575444);
#166=ITEM_DEFINED_TRANSFORMATION($,$,#574563,#575445);
#167=ITEM_DEFINED_TRANSFORMATION($,$,#575002,#575446);
#168=ITEM_DEFINED_TRANSFORMATION($,$,#575002,#575447);
#169=ITEM_DEFINED_TRANSFORMATION($,$,#575092,#575448);
#170=ITEM_DEFINED_TRANSFORMATION($,$,#575453,#575919);
#171=ITEM_DEFINED_TRANSFORMATION($,$,#575453,#575920);
#172=ITEM_DEFINED_TRANSFORMATION($,$,#575453,#575921);
#173=ITEM_DEFINED_TRANSFORMATION($,$,#575453,#575922);
#174=ITEM_DEFINED_TRANSFORMATION($,$,#569531,#575923);
#175=ITEM_DEFINED_TRANSFORMATION($,$,#575449,#575924);
#176=ITEM_DEFINED_TRANSFORMATION($,$,#575450,#575925);
#177=ITEM_DEFINED_TRANSFORMATION($,$,#575451,#575926);
#178=ITEM_DEFINED_TRANSFORMATION($,$,#575452,#575927);
#179=ITEM_DEFINED_TRANSFORMATION($,$,#575944,#576055);
#180=ITEM_DEFINED_TRANSFORMATION($,$,#576057,#576258);
#181=ITEM_DEFINED_TRANSFORMATION($,$,#576464,#576665);
#182=ITEM_DEFINED_TRANSFORMATION($,$,#576667,#576755);
#183=ITEM_DEFINED_TRANSFORMATION($,$,#576757,#577017);
#184=ITEM_DEFINED_TRANSFORMATION($,$,#568021,#577086);
#185=ITEM_DEFINED_TRANSFORMATION($,$,#568167,#577087);
#186=ITEM_DEFINED_TRANSFORMATION($,$,#568428,#577088);
#187=ITEM_DEFINED_TRANSFORMATION($,$,#576266,#577089);
#188=ITEM_DEFINED_TRANSFORMATION($,$,#576266,#577090);
#189=ITEM_DEFINED_TRANSFORMATION($,$,#575928,#577091);
#190=ITEM_DEFINED_TRANSFORMATION($,$,#576358,#577092);
#191=ITEM_DEFINED_TRANSFORMATION($,$,#576358,#577093);
#192=ITEM_DEFINED_TRANSFORMATION($,$,#576358,#577094);
#193=ITEM_DEFINED_TRANSFORMATION($,$,#576358,#577095);
#194=ITEM_DEFINED_TRANSFORMATION($,$,#576358,#577096);
#195=ITEM_DEFINED_TRANSFORMATION($,$,#576358,#577097);
#196=ITEM_DEFINED_TRANSFORMATION($,$,#576358,#577098);
#197=ITEM_DEFINED_TRANSFORMATION($,$,#576358,#577099);
#198=ITEM_DEFINED_TRANSFORMATION($,$,#576358,#577100);
#199=ITEM_DEFINED_TRANSFORMATION($,$,#576358,#577101);
#200=ITEM_DEFINED_TRANSFORMATION($,$,#568769,#577102);
#201=ITEM_DEFINED_TRANSFORMATION($,$,#569530,#577103);
#202=ITEM_DEFINED_TRANSFORMATION($,$,#575928,#577104);
#203=ITEM_DEFINED_TRANSFORMATION($,$,#575928,#577105);
#204=ITEM_DEFINED_TRANSFORMATION($,$,#575928,#577106);
#205=ITEM_DEFINED_TRANSFORMATION($,$,#575928,#577107);
#206=ITEM_DEFINED_TRANSFORMATION($,$,#575928,#577108);
#207=ITEM_DEFINED_TRANSFORMATION($,$,#575928,#577109);
#208=ITEM_DEFINED_TRANSFORMATION($,$,#575928,#577110);
#209=ITEM_DEFINED_TRANSFORMATION($,$,#576358,#577111);
#210=ITEM_DEFINED_TRANSFORMATION($,$,#576358,#577112);
#211=ITEM_DEFINED_TRANSFORMATION($,$,#576358,#577113);
#212=ITEM_DEFINED_TRANSFORMATION($,$,#576358,#577114);
#213=ITEM_DEFINED_TRANSFORMATION($,$,#576358,#577115);
#214=ITEM_DEFINED_TRANSFORMATION($,$,#576358,#577116);
#215=ITEM_DEFINED_TRANSFORMATION($,$,#575943,#577117);
#216=ITEM_DEFINED_TRANSFORMATION($,$,#576056,#577118);
#217=ITEM_DEFINED_TRANSFORMATION($,$,#576259,#577119);
#218=ITEM_DEFINED_TRANSFORMATION($,$,#576259,#577120);
#219=ITEM_DEFINED_TRANSFORMATION($,$,#576266,#577121);
#220=ITEM_DEFINED_TRANSFORMATION($,$,#576281,#577122);
#221=ITEM_DEFINED_TRANSFORMATION($,$,#576358,#577123);
#222=ITEM_DEFINED_TRANSFORMATION($,$,#576358,#577124);
#223=ITEM_DEFINED_TRANSFORMATION($,$,#576358,#577125);
#224=ITEM_DEFINED_TRANSFORMATION($,$,#576358,#577126);
#225=ITEM_DEFINED_TRANSFORMATION($,$,#577018,#577127);
#226=ITEM_DEFINED_TRANSFORMATION($,$,#577018,#577128);
#227=ITEM_DEFINED_TRANSFORMATION($,$,#577018,#577129);
#228=ITEM_DEFINED_TRANSFORMATION($,$,#577018,#577130);
#229=ITEM_DEFINED_TRANSFORMATION($,$,#577018,#577131);
#230=ITEM_DEFINED_TRANSFORMATION($,$,#577018,#577132);
#231=ITEM_DEFINED_TRANSFORMATION($,$,#576463,#577133);
#232=ITEM_DEFINED_TRANSFORMATION($,$,#576666,#577134);
#233=ITEM_DEFINED_TRANSFORMATION($,$,#576756,#577135);
#234=ITEM_DEFINED_TRANSFORMATION($,$,#577018,#577136);
#235=ITEM_DEFINED_TRANSFORMATION($,$,#577018,#577137);
#236=ITEM_DEFINED_TRANSFORMATION($,$,#577018,#577138);
#237=ITEM_DEFINED_TRANSFORMATION($,$,#577018,#577139);
#238=ITEM_DEFINED_TRANSFORMATION($,$,#577018,#577140);
#239=ITEM_DEFINED_TRANSFORMATION($,$,#577018,#577141);
#240=ITEM_DEFINED_TRANSFORMATION($,$,#577018,#577142);
#241=ITEM_DEFINED_TRANSFORMATION($,$,#577018,#577143);
#242=ITEM_DEFINED_TRANSFORMATION($,$,#577033,#577144);
#243=ITEM_DEFINED_TRANSFORMATION($,$,#577033,#577145);
#244=ITEM_DEFINED_TRANSFORMATION($,$,#566536,#590868);
#245=ITEM_DEFINED_TRANSFORMATION($,$,#568020,#590869);
#246=ITEM_DEFINED_TRANSFORMATION($,$,#577146,#590870);
#247=ITEM_DEFINED_TRANSFORMATION($,$,#581167,#590871);
#248=ITEM_DEFINED_TRANSFORMATION($,$,#589996,#590872);
#249=ITEM_DEFINED_TRANSFORMATION($,$,#590432,#590873);
#250=ITEM_DEFINED_TRANSFORMATION($,$,#590875,#597966);
#251=ITEM_DEFINED_TRANSFORMATION($,$,#590939,#597967);
#252=ITEM_DEFINED_TRANSFORMATION($,$,#594428,#597968);
#253=ITEM_DEFINED_TRANSFORMATION($,$,#597918,#597969);
#254=ITEM_DEFINED_TRANSFORMATION($,$,#597942,#597970);
#255=ITEM_DEFINED_TRANSFORMATION($,$,#558726,#597971);
#256=ITEM_DEFINED_TRANSFORMATION($,$,#564623,#597972);
#257=ITEM_DEFINED_TRANSFORMATION($,$,#565667,#597973);
#258=ITEM_DEFINED_TRANSFORMATION($,$,#565890,#597974);
#259=ITEM_DEFINED_TRANSFORMATION($,$,#566161,#597975);
#260=ITEM_DEFINED_TRANSFORMATION($,$,#566242,#597976);
#261=ITEM_DEFINED_TRANSFORMATION($,$,#566313,#597977);
#262=ITEM_DEFINED_TRANSFORMATION($,$,#566362,#597978);
#263=ITEM_DEFINED_TRANSFORMATION($,$,#566461,#597979);
#264=ITEM_DEFINED_TRANSFORMATION($,$,#566535,#597980);
#265=ITEM_DEFINED_TRANSFORMATION($,$,#590874,#597981);
#266=(
REPRESENTATION_RELATIONSHIP($,$,#910641,#910640)
REPRESENTATION_RELATIONSHIP_WITH_TRANSFORMATION(#135)
SHAPE_REPRESENTATION_RELATIONSHIP()
);
#267=(
REPRESENTATION_RELATIONSHIP($,$,#910641,#910640)
REPRESENTATION_RELATIONSHIP_WITH_TRANSFORMATION(#136)
SHAPE_REPRESENTATION_RELATIONSHIP()
);
#268=(
REPRESENTATION_RELATIONSHIP($,$,#910641,#910640)
REPRESENTATION_RELATIONSHIP_WITH_TRANSFORMATION(#137)
SHAPE_REPRESENTATION_RELATIONSHIP()
);
#269=(
REPRESENTATION_RELATIONSHIP($,$,#910641,#910640)
REPRESENTATION_RELATIONSHIP_WITH_TRANSFORMATION(#138)
SHAPE_REPRESENTATION_RELATIONSHIP()
);
#270=(
REPRESENTATION_RELATIONSHIP($,$,#910641,#910640)
REPRESENTATION_RELATIONSHIP_WITH_TRANSFORMATION(#139)
SHAPE_REPRESENTATION_RELATIONSHIP()
);
#271=(
REPRESENTATION_RELATIONSHIP($,$,#910641,#910640)
REPRESENTATION_RELATIONSHIP_WITH_TRANSFORMATION(#140)
SHAPE_REPRESENTATION_RELATIONSHIP()
);
#272=(
REPRESENTATION_RELATIONSHIP($,$,#910641,#910640)
REPRESENTATION_RELATIONSHIP_WITH_TRANSFORMATION(#141)
SHAPE_REPRESENTATION_RELATIONSHIP()
);
#273=(
REPRESENTATION_RELATIONSHIP($,$,#910641,#910640)
REPRESENTATION_RELATIONSHIP_WITH_TRANSFORMATION(#142)
SHAPE_REPRESENTATION_RELATIONSHIP()
);
#274=(
REPRESENTATION_RELATIONSHIP($,$,#910641,#910640)
REPRESENTATION_RELATIONSHIP_WITH_TRANSFORMATION(#143)
SHAPE_REPRESENTATION_RELATIONSHIP()
);
#275=(
REPRESENTATION_RELATIONSHIP($,$,#910641,#910640)
REPRESENTATION_RELATIONSHIP_WITH_TRANSFORMATION(#144)
SHAPE_REPRESENTATION_RELATIONSHIP()
);
#276=(
REPRESENTATION_RELATIONSHIP($,$,#910641,#910640)
REPRESENTATION_RELATIONSHIP_WITH_TRANSFORMATION(#145)
SHAPE_REPRESENTATION_RELATIONSHIP()
);
#277=(
REPRESENTATION_RELATIONSHIP($,$,#910641,#910640)
REPRESENTATION_RELATIONSHIP_WITH_TRANSFORMATION(#146)
SHAPE_REPRESENTATION_RELATIONSHIP()
);
#278=(
REPRESENTATION_RELATIONSHIP($,$,#910641,#910640)
REPRESENTATION_RELATIONSHIP_WITH_TRANSFORMATION(#147)
SHAPE_REPRESENTATION_RELATIONSHIP()
);
#279=(
REPRESENTATION_RELATIONSHIP($,$,#910641,#910640)
REPRESENTATION_RELATIONSHIP_WITH_TRANSFORMATION(#148)
SHAPE_REPRESENTATION_RELATIONSHIP()
);
#280=(
REPRESENTATION_RELATIONSHIP($,$,#910643,#910642)
REPRESENTATION_RELATIONSHIP_WITH_TRANSFORMATION(#149)
SHAPE_REPRESENTATION_RELATIONSHIP()
);
#281=(
REPRESENTATION_RELATIONSHIP($,$,#910643,#910642)
REPRESENTATION_RELATIONSHIP_WITH_TRANSFORMATION(#150)
SHAPE_REPRESENTATION_RELATIONSHIP()
);
#282=(
REPRESENTATION_RELATIONSHIP($,$,#910643,#910642)
REPRESENTATION_RELATIONSHIP_WITH_TRANSFORMATION(#151)
SHAPE_REPRESENTATION_RELATIONSHIP()
);
#283=(
REPRESENTATION_RELATIONSHIP($,$,#910643,#910642)
REPRESENTATION_RELATIONSHIP_WITH_TRANSFORMATION(#152)
SHAPE_REPRESENTATION_RELATIONSHIP()
);
#284=(
REPRESENTATION_RELATIONSHIP($,$,#910640,#910639)
REPRESENTATION_RELATIONSHIP_WITH_TRANSFORMATION(#153)
SHAPE_REPRESENTATION_RELATIONSHIP()
);
#285=(
REPRESENTATION_RELATIONSHIP($,$,#910642,#910639)
REPRESENTATION_RELATIONSHIP_WITH_TRANSFORMATION(#154)
SHAPE_REPRESENTATION_RELATIONSHIP()
);
#286=(
REPRESENTATION_RELATIONSHIP($,$,#910655,#910654)
REPRESENTATION_RELATIONSHIP_WITH_TRANSFORMATION(#155)
SHAPE_REPRESENTATION_RELATIONSHIP()
);
#287=(
REPRESENTATION_RELATIONSHIP($,$,#910657,#910656)
REPRESENTATION_RELATIONSHIP_WITH_TRANSFORMATION(#156)
SHAPE_REPRESENTATION_RELATIONSHIP()
);
#288=(
REPRESENTATION_RELATIONSHIP($,$,#910660,#910659)
REPRESENTATION_RELATIONSHIP_WITH_TRANSFORMATION(#157)
SHAPE_REPRESENTATION_RELATIONSHIP()
);
#289=(
REPRESENTATION_RELATIONSHIP($,$,#910663,#910662)
REPRESENTATION_RELATIONSHIP_WITH_TRANSFORMATION(#158)
SHAPE_REPRESENTATION_RELATIONSHIP()
);
#290=(
REPRESENTATION_RELATIONSHIP($,$,#910664,#910662)
REPRESENTATION_RELATIONSHIP_WITH_TRANSFORMATION(#159)
SHAPE_REPRESENTATION_RELATIONSHIP()
);
#291=(
REPRESENTATION_RELATIONSHIP($,$,#910665,#910662)
REPRESENTATION_RELATIONSHIP_WITH_TRANSFORMATION(#160)
SHAPE_REPRESENTATION_RELATIONSHIP()
);
#292=(
REPRESENTATION_RELATIONSHIP($,$,#910666,#910662)
REPRESENTATION_RELATIONSHIP_WITH_TRANSFORMATION(#161)
SHAPE_REPRESENTATION_RELATIONSHIP()
);
#293=(
REPRESENTATION_RELATIONSHIP($,$,#910667,#910662)
REPRESENTATION_RELATIONSHIP_WITH_TRANSFORMATION(#162)
SHAPE_REPRESENTATION_RELATIONSHIP()
);
#294=(
REPRESENTATION_RELATIONSHIP($,$,#910668,#910662)
REPRESENTATION_RELATIONSHIP_WITH_TRANSFORMATION(#163)
SHAPE_REPRESENTATION_RELATIONSHIP()
);
#295=(
REPRESENTATION_RELATIONSHIP($,$,#910668,#910662)
REPRESENTATION_RELATIONSHIP_WITH_TRANSFORMATION(#164)
SHAPE_REPRESENTATION_RELATIONSHIP()
);
#296=(
REPRESENTATION_RELATIONSHIP($,$,#910669,#910662)
REPRESENTATION_RELATIONSHIP_WITH_TRANSFORMATION(#165)
SHAPE_REPRESENTATION_RELATIONSHIP()
);
#297=(
REPRESENTATION_RELATIONSHIP($,$,#910670,#910662)
REPRESENTATION_RELATIONSHIP_WITH_TRANSFORMATION(#166)
SHAPE_REPRESENTATION_RELATIONSHIP()
);
#298=(
REPRESENTATION_RELATIONSHIP($,$,#910671,#910662)
REPRESENTATION_RELATIONSHIP_WITH_TRANSFORMATION(#167)
SHAPE_REPRESENTATION_RELATIONSHIP()
);
#299=(
REPRESENTATION_RELATIONSHIP($,$,#910671,#910662)
REPRESENTATION_RELATIONSHIP_WITH_TRANSFORMATION(#168)
SHAPE_REPRESENTATION_RELATIONSHIP()
);
#300=(
REPRESENTATION_RELATIONSHIP($,$,#910672,#910662)
REPRESENTATION_RELATIONSHIP_WITH_TRANSFORMATION(#169)
SHAPE_REPRESENTATION_RELATIONSHIP()
);
#301=(
REPRESENTATION_RELATIONSHIP($,$,#910677,#910673)
REPRESENTATION_RELATIONSHIP_WITH_TRANSFORMATION(#170)
SHAPE_REPRESENTATION_RELATIONSHIP()
);
#302=(
REPRESENTATION_RELATIONSHIP($,$,#910677,#910674)
REPRESENTATION_RELATIONSHIP_WITH_TRANSFORMATION(#171)
SHAPE_REPRESENTATION_RELATIONSHIP()
);
#303=(
REPRESENTATION_RELATIONSHIP($,$,#910677,#910675)
REPRESENTATION_RELATIONSHIP_WITH_TRANSFORMATION(#172)
SHAPE_REPRESENTATION_RELATIONSHIP()
);
#304=(
REPRESENTATION_RELATIONSHIP($,$,#910677,#910676)
REPRESENTATION_RELATIONSHIP_WITH_TRANSFORMATION(#173)
SHAPE_REPRESENTATION_RELATIONSHIP()
);
#305=(
REPRESENTATION_RELATIONSHIP($,$,#910662,#910661)
REPRESENTATION_RELATIONSHIP_WITH_TRANSFORMATION(#174)
SHAPE_REPRESENTATION_RELATIONSHIP()
);
#306=(
REPRESENTATION_RELATIONSHIP($,$,#910673,#910661)
REPRESENTATION_RELATIONSHIP_WITH_TRANSFORMATION(#175)
SHAPE_REPRESENTATION_RELATIONSHIP()
);
#307=(
REPRESENTATION_RELATIONSHIP($,$,#910674,#910661)
REPRESENTATION_RELATIONSHIP_WITH_TRANSFORMATION(#176)
SHAPE_REPRESENTATION_RELATIONSHIP()
);
#308=(
REPRESENTATION_RELATIONSHIP($,$,#910675,#910661)
REPRESENTATION_RELATIONSHIP_WITH_TRANSFORMATION(#177)
SHAPE_REPRESENTATION_RELATIONSHIP()
);
#309=(
REPRESENTATION_RELATIONSHIP($,$,#910676,#910661)
REPRESENTATION_RELATIONSHIP_WITH_TRANSFORMATION(#178)
SHAPE_REPRESENTATION_RELATIONSHIP()
);
#310=(
REPRESENTATION_RELATIONSHIP($,$,#910680,#910679)
REPRESENTATION_RELATIONSHIP_WITH_TRANSFORMATION(#179)
SHAPE_REPRESENTATION_RELATIONSHIP()
);
#311=(
REPRESENTATION_RELATIONSHIP($,$,#910682,#910681)
REPRESENTATION_RELATIONSHIP_WITH_TRANSFORMATION(#180)
SHAPE_REPRESENTATION_RELATIONSHIP()
);
#312=(
REPRESENTATION_RELATIONSHIP($,$,#910688,#910687)
REPRESENTATION_RELATIONSHIP_WITH_TRANSFORMATION(#181)
SHAPE_REPRESENTATION_RELATIONSHIP()
);
#313=(
REPRESENTATION_RELATIONSHIP($,$,#910690,#910689)
REPRESENTATION_RELATIONSHIP_WITH_TRANSFORMATION(#182)
SHAPE_REPRESENTATION_RELATIONSHIP()
);
#314=(
REPRESENTATION_RELATIONSHIP($,$,#910692,#910691)
REPRESENTATION_RELATIONSHIP_WITH_TRANSFORMATION(#183)
SHAPE_REPRESENTATION_RELATIONSHIP()
);
#315=(
REPRESENTATION_RELATIONSHIP($,$,#910654,#910653)
REPRESENTATION_RELATIONSHIP_WITH_TRANSFORMATION(#184)
SHAPE_REPRESENTATION_RELATIONSHIP()
);
#316=(
REPRESENTATION_RELATIONSHIP($,$,#910656,#910653)
REPRESENTATION_RELATIONSHIP_WITH_TRANSFORMATION(#185)
SHAPE_REPRESENTATION_RELATIONSHIP()
);
#317=(
REPRESENTATION_RELATIONSHIP($,$,#910658,#910653)
REPRESENTATION_RELATIONSHIP_WITH_TRANSFORMATION(#186)
SHAPE_REPRESENTATION_RELATIONSHIP()
);
#318=(
REPRESENTATION_RELATIONSHIP($,$,#910684,#910653)
REPRESENTATION_RELATIONSHIP_WITH_TRANSFORMATION(#187)
SHAPE_REPRESENTATION_RELATIONSHIP()
);
#319=(
REPRESENTATION_RELATIONSHIP($,$,#910684,#910653)
REPRESENTATION_RELATIONSHIP_WITH_TRANSFORMATION(#188)
SHAPE_REPRESENTATION_RELATIONSHIP()
);
#320=(
REPRESENTATION_RELATIONSHIP($,$,#910678,#910653)
REPRESENTATION_RELATIONSHIP_WITH_TRANSFORMATION(#189)
SHAPE_REPRESENTATION_RELATIONSHIP()
);
#321=(
REPRESENTATION_RELATIONSHIP($,$,#910686,#910653)
REPRESENTATION_RELATIONSHIP_WITH_TRANSFORMATION(#190)
SHAPE_REPRESENTATION_RELATIONSHIP()
);
#322=(
REPRESENTATION_RELATIONSHIP($,$,#910686,#910653)
REPRESENTATION_RELATIONSHIP_WITH_TRANSFORMATION(#191)
SHAPE_REPRESENTATION_RELATIONSHIP()
);
#323=(
REPRESENTATION_RELATIONSHIP($,$,#910686,#910653)
REPRESENTATION_RELATIONSHIP_WITH_TRANSFORMATION(#192)
SHAPE_REPRESENTATION_RELATIONSHIP()
);
#324=(
REPRESENTATION_RELATIONSHIP($,$,#910686,#910653)
REPRESENTATION_RELATIONSHIP_WITH_TRANSFORMATION(#193)
SHAPE_REPRESENTATION_RELATIONSHIP()
);
#325=(
REPRESENTATION_RELATIONSHIP($,$,#910686,#910653)
REPRESENTATION_RELATIONSHIP_WITH_TRANSFORMATION(#194)
SHAPE_REPRESENTATION_RELATIONSHIP()
);
#326=(
REPRESENTATION_RELATIONSHIP($,$,#910686,#910653)
REPRESENTATION_RELATIONSHIP_WITH_TRANSFORMATION(#195)
SHAPE_REPRESENTATION_RELATIONSHIP()
);
#327=(
REPRESENTATION_RELATIONSHIP($,$,#910686,#910653)
REPRESENTATION_RELATIONSHIP_WITH_TRANSFORMATION(#196)
SHAPE_REPRESENTATION_RELATIONSHIP()
);
#328=(
REPRESENTATION_RELATIONSHIP($,$,#910686,#910653)
REPRESENTATION_RELATIONSHIP_WITH_TRANSFORMATION(#197)
SHAPE_REPRESENTATION_RELATIONSHIP()
);
#329=(
REPRESENTATION_RELATIONSHIP($,$,#910686,#910653)
REPRESENTATION_RELATIONSHIP_WITH_TRANSFORMATION(#198)
SHAPE_REPRESENTATION_RELATIONSHIP()
);
#330=(
REPRESENTATION_RELATIONSHIP($,$,#910686,#910653)
REPRESENTATION_RELATIONSHIP_WITH_TRANSFORMATION(#199)
SHAPE_REPRESENTATION_RELATIONSHIP()
);
#331=(
REPRESENTATION_RELATIONSHIP($,$,#910659,#910653)
REPRESENTATION_RELATIONSHIP_WITH_TRANSFORMATION(#200)
SHAPE_REPRESENTATION_RELATIONSHIP()
);
#332=(
REPRESENTATION_RELATIONSHIP($,$,#910661,#910653)
REPRESENTATION_RELATIONSHIP_WITH_TRANSFORMATION(#201)
SHAPE_REPRESENTATION_RELATIONSHIP()
);
#333=(
REPRESENTATION_RELATIONSHIP($,$,#910678,#910653)
REPRESENTATION_RELATIONSHIP_WITH_TRANSFORMATION(#202)
SHAPE_REPRESENTATION_RELATIONSHIP()
);
#334=(
REPRESENTATION_RELATIONSHIP($,$,#910678,#910653)
REPRESENTATION_RELATIONSHIP_WITH_TRANSFORMATION(#203)
SHAPE_REPRESENTATION_RELATIONSHIP()
);
#335=(
REPRESENTATION_RELATIONSHIP($,$,#910678,#910653)
REPRESENTATION_RELATIONSHIP_WITH_TRANSFORMATION(#204)
SHAPE_REPRESENTATION_RELATIONSHIP()
);
#336=(
REPRESENTATION_RELATIONSHIP($,$,#910678,#910653)
REPRESENTATION_RELATIONSHIP_WITH_TRANSFORMATION(#205)
SHAPE_REPRESENTATION_RELATIONSHIP()
);
#337=(
REPRESENTATION_RELATIONSHIP($,$,#910678,#910653)
REPRESENTATION_RELATIONSHIP_WITH_TRANSFORMATION(#206)
SHAPE_REPRESENTATION_RELATIONSHIP()
);
#338=(
REPRESENTATION_RELATIONSHIP($,$,#910678,#910653)
REPRESENTATION_RELATIONSHIP_WITH_TRANSFORMATION(#207)
SHAPE_REPRESENTATION_RELATIONSHIP()
);
#339=(
REPRESENTATION_RELATIONSHIP($,$,#910678,#910653)
REPRESENTATION_RELATIONSHIP_WITH_TRANSFORMATION(#208)
SHAPE_REPRESENTATION_RELATIONSHIP()
);
#340=(
REPRESENTATION_RELATIONSHIP($,$,#910686,#910653)
REPRESENTATION_RELATIONSHIP_WITH_TRANSFORMATION(#209)
SHAPE_REPRESENTATION_RELATIONSHIP()
);
#341=(
REPRESENTATION_RELATIONSHIP($,$,#910686,#910653)
REPRESENTATION_RELATIONSHIP_WITH_TRANSFORMATION(#210)
SHAPE_REPRESENTATION_RELATIONSHIP()
);
#342=(
REPRESENTATION_RELATIONSHIP($,$,#910686,#910653)
REPRESENTATION_RELATIONSHIP_WITH_TRANSFORMATION(#211)
SHAPE_REPRESENTATION_RELATIONSHIP()
);
#343=(
REPRESENTATION_RELATIONSHIP($,$,#910686,#910653)
REPRESENTATION_RELATIONSHIP_WITH_TRANSFORMATION(#212)
SHAPE_REPRESENTATION_RELATIONSHIP()
);
#344=(
REPRESENTATION_RELATIONSHIP($,$,#910686,#910653)
REPRESENTATION_RELATIONSHIP_WITH_TRANSFORMATION(#213)
SHAPE_REPRESENTATION_RELATIONSHIP()
);
#345=(
REPRESENTATION_RELATIONSHIP($,$,#910686,#910653)
REPRESENTATION_RELATIONSHIP_WITH_TRANSFORMATION(#214)
SHAPE_REPRESENTATION_RELATIONSHIP()
);
#346=(
REPRESENTATION_RELATIONSHIP($,$,#910679,#910653)
REPRESENTATION_RELATIONSHIP_WITH_TRANSFORMATION(#215)
SHAPE_REPRESENTATION_RELATIONSHIP()
);
#347=(
REPRESENTATION_RELATIONSHIP($,$,#910681,#910653)
REPRESENTATION_RELATIONSHIP_WITH_TRANSFORMATION(#216)
SHAPE_REPRESENTATION_RELATIONSHIP()
);
#348=(
REPRESENTATION_RELATIONSHIP($,$,#910683,#910653)
REPRESENTATION_RELATIONSHIP_WITH_TRANSFORMATION(#217)
SHAPE_REPRESENTATION_RELATIONSHIP()
);
#349=(
REPRESENTATION_RELATIONSHIP($,$,#910683,#910653)
REPRESENTATION_RELATIONSHIP_WITH_TRANSFORMATION(#218)
SHAPE_REPRESENTATION_RELATIONSHIP()
);
#350=(
REPRESENTATION_RELATIONSHIP($,$,#910684,#910653)
REPRESENTATION_RELATIONSHIP_WITH_TRANSFORMATION(#219)
SHAPE_REPRESENTATION_RELATIONSHIP()
);
#351=(
REPRESENTATION_RELATIONSHIP($,$,#910685,#910653)
REPRESENTATION_RELATIONSHIP_WITH_TRANSFORMATION(#220)
SHAPE_REPRESENTATION_RELATIONSHIP()
);
#352=(
REPRESENTATION_RELATIONSHIP($,$,#910686,#910653)
REPRESENTATION_RELATIONSHIP_WITH_TRANSFORMATION(#221)
SHAPE_REPRESENTATION_RELATIONSHIP()
);
#353=(
REPRESENTATION_RELATIONSHIP($,$,#910686,#910653)
REPRESENTATION_RELATIONSHIP_WITH_TRANSFORMATION(#222)
SHAPE_REPRESENTATION_RELATIONSHIP()
);
#354=(
REPRESENTATION_RELATIONSHIP($,$,#910686,#910653)
REPRESENTATION_RELATIONSHIP_WITH_TRANSFORMATION(#223)
SHAPE_REPRESENTATION_RELATIONSHIP()
);
#355=(
REPRESENTATION_RELATIONSHIP($,$,#910686,#910653)
REPRESENTATION_RELATIONSHIP_WITH_TRANSFORMATION(#224)
SHAPE_REPRESENTATION_RELATIONSHIP()
);
#356=(
REPRESENTATION_RELATIONSHIP($,$,#910693,#910653)
REPRESENTATION_RELATIONSHIP_WITH_TRANSFORMATION(#225)
SHAPE_REPRESENTATION_RELATIONSHIP()
);
#357=(
REPRESENTATION_RELATIONSHIP($,$,#910693,#910653)
REPRESENTATION_RELATIONSHIP_WITH_TRANSFORMATION(#226)
SHAPE_REPRESENTATION_RELATIONSHIP()
);
#358=(
REPRESENTATION_RELATIONSHIP($,$,#910693,#910653)
REPRESENTATION_RELATIONSHIP_WITH_TRANSFORMATION(#227)
SHAPE_REPRESENTATION_RELATIONSHIP()
);
#359=(
REPRESENTATION_RELATIONSHIP($,$,#910693,#910653)
REPRESENTATION_RELATIONSHIP_WITH_TRANSFORMATION(#228)
SHAPE_REPRESENTATION_RELATIONSHIP()
);
#360=(
REPRESENTATION_RELATIONSHIP($,$,#910693,#910653)
REPRESENTATION_RELATIONSHIP_WITH_TRANSFORMATION(#229)
SHAPE_REPRESENTATION_RELATIONSHIP()
);
#361=(
REPRESENTATION_RELATIONSHIP($,$,#910693,#910653)
REPRESENTATION_RELATIONSHIP_WITH_TRANSFORMATION(#230)
SHAPE_REPRESENTATION_RELATIONSHIP()
);
#362=(
REPRESENTATION_RELATIONSHIP($,$,#910687,#910653)
REPRESENTATION_RELATIONSHIP_WITH_TRANSFORMATION(#231)
SHAPE_REPRESENTATION_RELATIONSHIP()
);
#363=(
REPRESENTATION_RELATIONSHIP($,$,#910689,#910653)
REPRESENTATION_RELATIONSHIP_WITH_TRANSFORMATION(#232)
SHAPE_REPRESENTATION_RELATIONSHIP()
);
#364=(
REPRESENTATION_RELATIONSHIP($,$,#910691,#910653)
REPRESENTATION_RELATIONSHIP_WITH_TRANSFORMATION(#233)
SHAPE_REPRESENTATION_RELATIONSHIP()
);
#365=(
REPRESENTATION_RELATIONSHIP($,$,#910693,#910653)
REPRESENTATION_RELATIONSHIP_WITH_TRANSFORMATION(#234)
SHAPE_REPRESENTATION_RELATIONSHIP()
);
#366=(
REPRESENTATION_RELATIONSHIP($,$,#910693,#910653)
REPRESENTATION_RELATIONSHIP_WITH_TRANSFORMATION(#235)
SHAPE_REPRESENTATION_RELATIONSHIP()
);
#367=(
REPRESENTATION_RELATIONSHIP($,$,#910693,#910653)
REPRESENTATION_RELATIONSHIP_WITH_TRANSFORMATION(#236)
SHAPE_REPRESENTATION_RELATIONSHIP()
);
#368=(
REPRESENTATION_RELATIONSHIP($,$,#910693,#910653)
REPRESENTATION_RELATIONSHIP_WITH_TRANSFORMATION(#237)
SHAPE_REPRESENTATION_RELATIONSHIP()
);
#369=(
REPRESENTATION_RELATIONSHIP($,$,#910693,#910653)
REPRESENTATION_RELATIONSHIP_WITH_TRANSFORMATION(#238)
SHAPE_REPRESENTATION_RELATIONSHIP()
);
#370=(
REPRESENTATION_RELATIONSHIP($,$,#910693,#910653)
REPRESENTATION_RELATIONSHIP_WITH_TRANSFORMATION(#239)
SHAPE_REPRESENTATION_RELATIONSHIP()
);
#371=(
REPRESENTATION_RELATIONSHIP($,$,#910693,#910653)
REPRESENTATION_RELATIONSHIP_WITH_TRANSFORMATION(#240)
SHAPE_REPRESENTATION_RELATIONSHIP()
);
#372=(
REPRESENTATION_RELATIONSHIP($,$,#910693,#910653)
REPRESENTATION_RELATIONSHIP_WITH_TRANSFORMATION(#241)
SHAPE_REPRESENTATION_RELATIONSHIP()
);
#373=(
REPRESENTATION_RELATIONSHIP($,$,#910694,#910653)
REPRESENTATION_RELATIONSHIP_WITH_TRANSFORMATION(#242)
SHAPE_REPRESENTATION_RELATIONSHIP()
);
#374=(
REPRESENTATION_RELATIONSHIP($,$,#910694,#910653)
REPRESENTATION_RELATIONSHIP_WITH_TRANSFORMATION(#243)
SHAPE_REPRESENTATION_RELATIONSHIP()
);
#375=(
REPRESENTATION_RELATIONSHIP($,$,#910652,#910651)
REPRESENTATION_RELATIONSHIP_WITH_TRANSFORMATION(#244)
SHAPE_REPRESENTATION_RELATIONSHIP()
);
#376=(
REPRESENTATION_RELATIONSHIP($,$,#910653,#910651)
REPRESENTATION_RELATIONSHIP_WITH_TRANSFORMATION(#245)
SHAPE_REPRESENTATION_RELATIONSHIP()
);
#377=(
REPRESENTATION_RELATIONSHIP($,$,#910695,#910651)
REPRESENTATION_RELATIONSHIP_WITH_TRANSFORMATION(#246)
SHAPE_REPRESENTATION_RELATIONSHIP()
);
#378=(
REPRESENTATION_RELATIONSHIP($,$,#910696,#910651)
REPRESENTATION_RELATIONSHIP_WITH_TRANSFORMATION(#247)
SHAPE_REPRESENTATION_RELATIONSHIP()
);
#379=(
REPRESENTATION_RELATIONSHIP($,$,#910697,#910651)
REPRESENTATION_RELATIONSHIP_WITH_TRANSFORMATION(#248)
SHAPE_REPRESENTATION_RELATIONSHIP()
);
#380=(
REPRESENTATION_RELATIONSHIP($,$,#910698,#910651)
REPRESENTATION_RELATIONSHIP_WITH_TRANSFORMATION(#249)
SHAPE_REPRESENTATION_RELATIONSHIP()
);
#381=(
REPRESENTATION_RELATIONSHIP($,$,#910700,#910699)
REPRESENTATION_RELATIONSHIP_WITH_TRANSFORMATION(#250)
SHAPE_REPRESENTATION_RELATIONSHIP()
);
#382=(
REPRESENTATION_RELATIONSHIP($,$,#910701,#910699)
REPRESENTATION_RELATIONSHIP_WITH_TRANSFORMATION(#251)
SHAPE_REPRESENTATION_RELATIONSHIP()
);
#383=(
REPRESENTATION_RELATIONSHIP($,$,#910702,#910699)
REPRESENTATION_RELATIONSHIP_WITH_TRANSFORMATION(#252)
SHAPE_REPRESENTATION_RELATIONSHIP()
);
#384=(
REPRESENTATION_RELATIONSHIP($,$,#910703,#910699)
REPRESENTATION_RELATIONSHIP_WITH_TRANSFORMATION(#253)
SHAPE_REPRESENTATION_RELATIONSHIP()
);
#385=(
REPRESENTATION_RELATIONSHIP($,$,#910704,#910699)
REPRESENTATION_RELATIONSHIP_WITH_TRANSFORMATION(#254)
SHAPE_REPRESENTATION_RELATIONSHIP()
);
#386=(
REPRESENTATION_RELATIONSHIP($,$,#910638,#910637)
REPRESENTATION_RELATIONSHIP_WITH_TRANSFORMATION(#255)
SHAPE_REPRESENTATION_RELATIONSHIP()
);
#387=(
REPRESENTATION_RELATIONSHIP($,$,#910639,#910637)
REPRESENTATION_RELATIONSHIP_WITH_TRANSFORMATION(#256)
SHAPE_REPRESENTATION_RELATIONSHIP()
);
#388=(
REPRESENTATION_RELATIONSHIP($,$,#910644,#910637)
REPRESENTATION_RELATIONSHIP_WITH_TRANSFORMATION(#257)
SHAPE_REPRESENTATION_RELATIONSHIP()
);
#389=(
REPRESENTATION_RELATIONSHIP($,$,#910645,#910637)
REPRESENTATION_RELATIONSHIP_WITH_TRANSFORMATION(#258)
SHAPE_REPRESENTATION_RELATIONSHIP()
);
#390=(
REPRESENTATION_RELATIONSHIP($,$,#910646,#910637)
REPRESENTATION_RELATIONSHIP_WITH_TRANSFORMATION(#259)
SHAPE_REPRESENTATION_RELATIONSHIP()
);
#391=(
REPRESENTATION_RELATIONSHIP($,$,#910647,#910637)
REPRESENTATION_RELATIONSHIP_WITH_TRANSFORMATION(#260)
SHAPE_REPRESENTATION_RELATIONSHIP()
);
#392=(
REPRESENTATION_RELATIONSHIP($,$,#910648,#910637)
REPRESENTATION_RELATIONSHIP_WITH_TRANSFORMATION(#261)
SHAPE_REPRESENTATION_RELATIONSHIP()
);
#393=(
REPRESENTATION_RELATIONSHIP($,$,#910649,#910637)
REPRESENTATION_RELATIONSHIP_WITH_TRANSFORMATION(#262)
SHAPE_REPRESENTATION_RELATIONSHIP()
);
#394=(
REPRESENTATION_RELATIONSHIP($,$,#910650,#910637)
REPRESENTATION_RELATIONSHIP_WITH_TRANSFORMATION(#263)
SHAPE_REPRESENTATION_RELATIONSHIP()
);
#395=(
REPRESENTATION_RELATIONSHIP($,$,#910651,#910637)
REPRESENTATION_RELATIONSHIP_WITH_TRANSFORMATION(#264)
SHAPE_REPRESENTATION_RELATIONSHIP()
);
#396=(
REPRESENTATION_RELATIONSHIP($,$,#910699,#910637)
REPRESENTATION_RELATIONSHIP_WITH_TRANSFORMATION(#265)
SHAPE_REPRESENTATION_RELATIONSHIP()
);
#397=CONTEXT_DEPENDENT_SHAPE_REPRESENTATION(#266,#910443);
#398=CONTEXT_DEPENDENT_SHAPE_REPRESENTATION(#267,#910444);
#399=CONTEXT_DEPENDENT_SHAPE_REPRESENTATION(#268,#910445);
#400=CONTEXT_DEPENDENT_SHAPE_REPRESENTATION(#269,#910446);
#401=CONTEXT_DEPENDENT_SHAPE_REPRESENTATION(#270,#910447);
#402=CONTEXT_DEPENDENT_SHAPE_REPRESENTATION(#271,#910448);
#403=CONTEXT_DEPENDENT_SHAPE_REPRESENTATION(#272,#910449);
#404=CONTEXT_DEPENDENT_SHAPE_REPRESENTATION(#273,#910450);
#405=CONTEXT_DEPENDENT_SHAPE_REPRESENTATION(#274,#910451);
#406=CONTEXT_DEPENDENT_SHAPE_REPRESENTATION(#275,#910452);
#407=CONTEXT_DEPENDENT_SHAPE_REPRESENTATION(#276,#910453);
#408=CONTEXT_DEPENDENT_SHAPE_REPRESENTATION(#277,#910454);
#409=CONTEXT_DEPENDENT_SHAPE_REPRESENTATION(#278,#910455);
#410=CONTEXT_DEPENDENT_SHAPE_REPRESENTATION(#279,#910456);
#411=CONTEXT_DEPENDENT_SHAPE_REPRESENTATION(#280,#910459);
#412=CONTEXT_DEPENDENT_SHAPE_REPRESENTATION(#281,#910460);
#413=CONTEXT_DEPENDENT_SHAPE_REPRESENTATION(#282,#910461);
#414=CONTEXT_DEPENDENT_SHAPE_REPRESENTATION(#283,#910462);
#415=CONTEXT_DEPENDENT_SHAPE_REPRESENTATION(#284,#910463);
#416=CONTEXT_DEPENDENT_SHAPE_REPRESENTATION(#285,#910464);
#417=CONTEXT_DEPENDENT_SHAPE_REPRESENTATION(#286,#910477);
#418=CONTEXT_DEPENDENT_SHAPE_REPRESENTATION(#287,#910480);
#419=CONTEXT_DEPENDENT_SHAPE_REPRESENTATION(#288,#910484);
#420=CONTEXT_DEPENDENT_SHAPE_REPRESENTATION(#289,#910497);
#421=CONTEXT_DEPENDENT_SHAPE_REPRESENTATION(#290,#910498);
#422=CONTEXT_DEPENDENT_SHAPE_REPRESENTATION(#291,#910499);
#423=CONTEXT_DEPENDENT_SHAPE_REPRESENTATION(#292,#910500);
#424=CONTEXT_DEPENDENT_SHAPE_REPRESENTATION(#293,#910501);
#425=CONTEXT_DEPENDENT_SHAPE_REPRESENTATION(#294,#910502);
#426=CONTEXT_DEPENDENT_SHAPE_REPRESENTATION(#295,#910503);
#427=CONTEXT_DEPENDENT_SHAPE_REPRESENTATION(#296,#910504);
#428=CONTEXT_DEPENDENT_SHAPE_REPRESENTATION(#297,#910505);
#429=CONTEXT_DEPENDENT_SHAPE_REPRESENTATION(#298,#910506);
#430=CONTEXT_DEPENDENT_SHAPE_REPRESENTATION(#299,#910507);
#431=CONTEXT_DEPENDENT_SHAPE_REPRESENTATION(#300,#910508);
#432=CONTEXT_DEPENDENT_SHAPE_REPRESENTATION(#301,#910514);
#433=CONTEXT_DEPENDENT_SHAPE_REPRESENTATION(#302,#910515);
#434=CONTEXT_DEPENDENT_SHAPE_REPRESENTATION(#303,#910516);
#435=CONTEXT_DEPENDENT_SHAPE_REPRESENTATION(#304,#910517);
#436=CONTEXT_DEPENDENT_SHAPE_REPRESENTATION(#305,#910518);
#437=CONTEXT_DEPENDENT_SHAPE_REPRESENTATION(#306,#910519);
#438=CONTEXT_DEPENDENT_SHAPE_REPRESENTATION(#307,#910520);
#439=CONTEXT_DEPENDENT_SHAPE_REPRESENTATION(#308,#910521);
#440=CONTEXT_DEPENDENT_SHAPE_REPRESENTATION(#309,#910522);
#441=CONTEXT_DEPENDENT_SHAPE_REPRESENTATION(#310,#910526);
#442=CONTEXT_DEPENDENT_SHAPE_REPRESENTATION(#311,#910529);
#443=CONTEXT_DEPENDENT_SHAPE_REPRESENTATION(#312,#910536);
#444=CONTEXT_DEPENDENT_SHAPE_REPRESENTATION(#313,#910539);
#445=CONTEXT_DEPENDENT_SHAPE_REPRESENTATION(#314,#910542);
#446=CONTEXT_DEPENDENT_SHAPE_REPRESENTATION(#315,#910545);
#447=CONTEXT_DEPENDENT_SHAPE_REPRESENTATION(#316,#910546);
#448=CONTEXT_DEPENDENT_SHAPE_REPRESENTATION(#317,#910547);
#449=CONTEXT_DEPENDENT_SHAPE_REPRESENTATION(#318,#910548);
#450=CONTEXT_DEPENDENT_SHAPE_REPRESENTATION(#319,#910549);
#451=CONTEXT_DEPENDENT_SHAPE_REPRESENTATION(#320,#910550);
#452=CONTEXT_DEPENDENT_SHAPE_REPRESENTATION(#321,#910551);
#453=CONTEXT_DEPENDENT_SHAPE_REPRESENTATION(#322,#910552);
#454=CONTEXT_DEPENDENT_SHAPE_REPRESENTATION(#323,#910553);
#455=CONTEXT_DEPENDENT_SHAPE_REPRESENTATION(#324,#910554);
#456=CONTEXT_DEPENDENT_SHAPE_REPRESENTATION(#325,#910555);
#457=CONTEXT_DEPENDENT_SHAPE_REPRESENTATION(#326,#910556);
#458=CONTEXT_DEPENDENT_SHAPE_REPRESENTATION(#327,#910557);
#459=CONTEXT_DEPENDENT_SHAPE_REPRESENTATION(#328,#910558);
#460=CONTEXT_DEPENDENT_SHAPE_REPRESENTATION(#329,#910559);
#461=CONTEXT_DEPENDENT_SHAPE_REPRESENTATION(#330,#910560);
#462=CONTEXT_DEPENDENT_SHAPE_REPRESENTATION(#331,#910561);
#463=CONTEXT_DEPENDENT_SHAPE_REPRESENTATION(#332,#910562);
#464=CONTEXT_DEPENDENT_SHAPE_REPRESENTATION(#333,#910563);
#465=CONTEXT_DEPENDENT_SHAPE_REPRESENTATION(#334,#910564);
#466=CONTEXT_DEPENDENT_SHAPE_REPRESENTATION(#335,#910565);
#467=CONTEXT_DEPENDENT_SHAPE_REPRESENTATION(#336,#910566);
#468=CONTEXT_DEPENDENT_SHAPE_REPRESENTATION(#337,#910567);
#469=CONTEXT_DEPENDENT_SHAPE_REPRESENTATION(#338,#910568);
#470=CONTEXT_DEPENDENT_SHAPE_REPRESENTATION(#339,#910569);
#471=CONTEXT_DEPENDENT_SHAPE_REPRESENTATION(#340,#910570);
#472=CONTEXT_DEPENDENT_SHAPE_REPRESENTATION(#341,#910571);
#473=CONTEXT_DEPENDENT_SHAPE_REPRESENTATION(#342,#910572);
#474=CONTEXT_DEPENDENT_SHAPE_REPRESENTATION(#343,#910573);
#475=CONTEXT_DEPENDENT_SHAPE_REPRESENTATION(#344,#910574);
#476=CONTEXT_DEPENDENT_SHAPE_REPRESENTATION(#345,#910575);
#477=CONTEXT_DEPENDENT_SHAPE_REPRESENTATION(#346,#910576);
#478=CONTEXT_DEPENDENT_SHAPE_REPRESENTATION(#347,#910577);
#479=CONTEXT_DEPENDENT_SHAPE_REPRESENTATION(#348,#910578);
#480=CONTEXT_DEPENDENT_SHAPE_REPRESENTATION(#349,#910579);
#481=CONTEXT_DEPENDENT_SHAPE_REPRESENTATION(#350,#910580);
#482=CONTEXT_DEPENDENT_SHAPE_REPRESENTATION(#351,#910581);
#483=CONTEXT_DEPENDENT_SHAPE_REPRESENTATION(#352,#910582);
#484=CONTEXT_DEPENDENT_SHAPE_REPRESENTATION(#353,#910583);
#485=CONTEXT_DEPENDENT_SHAPE_REPRESENTATION(#354,#910584);
#486=CONTEXT_DEPENDENT_SHAPE_REPRESENTATION(#355,#910585);
#487=CONTEXT_DEPENDENT_SHAPE_REPRESENTATION(#356,#910586);
#488=CONTEXT_DEPENDENT_SHAPE_REPRESENTATION(#357,#910587);
#489=CONTEXT_DEPENDENT_SHAPE_REPRESENTATION(#358,#910588);
#490=CONTEXT_DEPENDENT_SHAPE_REPRESENTATION(#359,#910589);
#491=CONTEXT_DEPENDENT_SHAPE_REPRESENTATION(#360,#910590);
#492=CONTEXT_DEPENDENT_SHAPE_REPRESENTATION(#361,#910591);
#493=CONTEXT_DEPENDENT_SHAPE_REPRESENTATION(#362,#910592);
#494=CONTEXT_DEPENDENT_SHAPE_REPRESENTATION(#363,#910593);
#495=CONTEXT_DEPENDENT_SHAPE_REPRESENTATION(#364,#910594);
#496=CONTEXT_DEPENDENT_SHAPE_REPRESENTATION(#365,#910595);
#497=CONTEXT_DEPENDENT_SHAPE_REPRESENTATION(#366,#910596);
#498=CONTEXT_DEPENDENT_SHAPE_REPRESENTATION(#367,#910597);
#499=CONTEXT_DEPENDENT_SHAPE_REPRESENTATION(#368,#910598);
#500=CONTEXT_DEPENDENT_SHAPE_REPRESENTATION(#369,#910599);
#501=CONTEXT_DEPENDENT_SHAPE_REPRESENTATION(#370,#910600);
#502=CONTEXT_DEPENDENT_SHAPE_REPRESENTATION(#371,#910601);
#503=CONTEXT_DEPENDENT_SHAPE_REPRESENTATION(#372,#910602);
#504=CONTEXT_DEPENDENT_SHAPE_REPRESENTATION(#373,#910603);
#505=CONTEXT_DEPENDENT_SHAPE_REPRESENTATION(#374,#910604);
#506=CONTEXT_DEPENDENT_SHAPE_REPRESENTATION(#375,#910609);
#507=CONTEXT_DEPENDENT_SHAPE_REPRESENTATION(#376,#910610);
#508=CONTEXT_DEPENDENT_SHAPE_REPRESENTATION(#377,#910611);
#509=CONTEXT_DEPENDENT_SHAPE_REPRESENTATION(#378,#910612);
#510=CONTEXT_DEPENDENT_SHAPE_REPRESENTATION(#379,#910613);
#511=CONTEXT_DEPENDENT_SHAPE_REPRESENTATION(#380,#910614);
#512=CONTEXT_DEPENDENT_SHAPE_REPRESENTATION(#381,#910621);
#513=CONTEXT_DEPENDENT_SHAPE_REPRESENTATION(#382,#910622);
#514=CONTEXT_DEPENDENT_SHAPE_REPRESENTATION(#383,#910623);
#515=CONTEXT_DEPENDENT_SHAPE_REPRESENTATION(#384,#910624);
#516=CONTEXT_DEPENDENT_SHAPE_REPRESENTATION(#385,#910625);
#517=CONTEXT_DEPENDENT_SHAPE_REPRESENTATION(#386,#910626);
#518=CONTEXT_DEPENDENT_SHAPE_REPRESENTATION(#387,#910627);
#519=CONTEXT_DEPENDENT_SHAPE_REPRESENTATION(#388,#910628);
#520=CONTEXT_DEPENDENT_SHAPE_REPRESENTATION(#389,#910629);
#521=CONTEXT_DEPENDENT_SHAPE_REPRESENTATION(#390,#910630);
#522=CONTEXT_DEPENDENT_SHAPE_REPRESENTATION(#391,#910631);
#523=CONTEXT_DEPENDENT_SHAPE_REPRESENTATION(#392,#910632);
#524=CONTEXT_DEPENDENT_SHAPE_REPRESENTATION(#393,#910633);
#525=CONTEXT_DEPENDENT_SHAPE_REPRESENTATION(#394,#910634);
#526=CONTEXT_DEPENDENT_SHAPE_REPRESENTATION(#395,#910635);
#527=CONTEXT_DEPENDENT_SHAPE_REPRESENTATION(#396,#910636);
#528=NEXT_ASSEMBLY_USAGE_OCCURRENCE('1x1_Pin_Header_2.54mm:1',
'1x1_Pin_Header_2.54mm:1','1x1_Pin_Header_2.54mm:1',#910709,#910710,
'1x1_Pin_Header_2.54mm:1');
#529=NEXT_ASSEMBLY_USAGE_OCCURRENCE('1x1_Pin_Header_2.54mm:2',
'1x1_Pin_Header_2.54mm:2','1x1_Pin_Header_2.54mm:2',#910709,#910710,
'1x1_Pin_Header_2.54mm:2');
#530=NEXT_ASSEMBLY_USAGE_OCCURRENCE('1x1_Pin_Header_2.54mm:3',
'1x1_Pin_Header_2.54mm:3','1x1_Pin_Header_2.54mm:3',#910709,#910710,
'1x1_Pin_Header_2.54mm:3');
#531=NEXT_ASSEMBLY_USAGE_OCCURRENCE('1x1_Pin_Header_2.54mm:4',
'1x1_Pin_Header_2.54mm:4','1x1_Pin_Header_2.54mm:4',#910709,#910710,
'1x1_Pin_Header_2.54mm:4');
#532=NEXT_ASSEMBLY_USAGE_OCCURRENCE('1x1_Pin_Header_2.54mm:5',
'1x1_Pin_Header_2.54mm:5','1x1_Pin_Header_2.54mm:5',#910709,#910710,
'1x1_Pin_Header_2.54mm:5');
#533=NEXT_ASSEMBLY_USAGE_OCCURRENCE('1x1_Pin_Header_2.54mm:6',
'1x1_Pin_Header_2.54mm:6','1x1_Pin_Header_2.54mm:6',#910709,#910710,
'1x1_Pin_Header_2.54mm:6');
#534=NEXT_ASSEMBLY_USAGE_OCCURRENCE('1x1_Pin_Header_2.54mm:7',
'1x1_Pin_Header_2.54mm:7','1x1_Pin_Header_2.54mm:7',#910709,#910710,
'1x1_Pin_Header_2.54mm:7');
#535=NEXT_ASSEMBLY_USAGE_OCCURRENCE('1x1_Pin_Header_2.54mm:8',
'1x1_Pin_Header_2.54mm:8','1x1_Pin_Header_2.54mm:8',#910709,#910710,
'1x1_Pin_Header_2.54mm:8');
#536=NEXT_ASSEMBLY_USAGE_OCCURRENCE('1x1_Pin_Header_2.54mm:9',
'1x1_Pin_Header_2.54mm:9','1x1_Pin_Header_2.54mm:9',#910709,#910710,
'1x1_Pin_Header_2.54mm:9');
#537=NEXT_ASSEMBLY_USAGE_OCCURRENCE('1x1_Pin_Header_2.54mm:10',
'1x1_Pin_Header_2.54mm:10','1x1_Pin_Header_2.54mm:10',#910709,#910710,
'1x1_Pin_Header_2.54mm:10');
#538=NEXT_ASSEMBLY_USAGE_OCCURRENCE('1x1_Pin_Header_2.54mm:11',
'1x1_Pin_Header_2.54mm:11','1x1_Pin_Header_2.54mm:11',#910709,#910710,
'1x1_Pin_Header_2.54mm:11');
#539=NEXT_ASSEMBLY_USAGE_OCCURRENCE('1x1_Pin_Header_2.54mm:12',
'1x1_Pin_Header_2.54mm:12','1x1_Pin_Header_2.54mm:12',#910709,#910710,
'1x1_Pin_Header_2.54mm:12');
#540=NEXT_ASSEMBLY_USAGE_OCCURRENCE('1x1_Pin_Header_2.54mm:13',
'1x1_Pin_Header_2.54mm:13','1x1_Pin_Header_2.54mm:13',#910709,#910710,
'1x1_Pin_Header_2.54mm:13');
#541=NEXT_ASSEMBLY_USAGE_OCCURRENCE('1x1_Pin_Header_2.54mm:14',
'1x1_Pin_Header_2.54mm:14','1x1_Pin_Header_2.54mm:14',#910709,#910710,
'1x1_Pin_Header_2.54mm:14');
#542=NEXT_ASSEMBLY_USAGE_OCCURRENCE('1x1_Pin_Header_2.54mm (1):1',
'1x1_Pin_Header_2.54mm (1):1','1x1_Pin_Header_2.54mm (1):1',#910711,#910712,
'1x1_Pin_Header_2.54mm (1):1');
#543=NEXT_ASSEMBLY_USAGE_OCCURRENCE('1x1_Pin_Header_2.54mm (1):2',
'1x1_Pin_Header_2.54mm (1):2','1x1_Pin_Header_2.54mm (1):2',#910711,#910712,
'1x1_Pin_Header_2.54mm (1):2');
#544=NEXT_ASSEMBLY_USAGE_OCCURRENCE('1x1_Pin_Header_2.54mm (1):3',
'1x1_Pin_Header_2.54mm (1):3','1x1_Pin_Header_2.54mm (1):3',#910711,#910712,
'1x1_Pin_Header_2.54mm (1):3');
#545=NEXT_ASSEMBLY_USAGE_OCCURRENCE('1x1_Pin_Header_2.54mm (1):4',
'1x1_Pin_Header_2.54mm (1):4','1x1_Pin_Header_2.54mm (1):4',#910711,#910712,
'1x1_Pin_Header_2.54mm (1):4');
#546=NEXT_ASSEMBLY_USAGE_OCCURRENCE('14x1_Pin_Header_2.54mm v1:1',
'14x1_Pin_Header_2.54mm v1:1','14x1_Pin_Header_2.54mm v1:1',#910708,#910709,
'14x1_Pin_Header_2.54mm v1:1');
#547=NEXT_ASSEMBLY_USAGE_OCCURRENCE('04x1_Pin_Header_2.54mm v1:1',
'04x1_Pin_Header_2.54mm v1:1','04x1_Pin_Header_2.54mm v1:1',#910708,#910711,
'04x1_Pin_Header_2.54mm v1:1');
#548=NEXT_ASSEMBLY_USAGE_OCCURRENCE('SC-70-6 v1:1','SC-70-6 v1:1',
'SC-70-6 v1:1',#910723,#910724,'SC-70-6 v1:1');
#549=NEXT_ASSEMBLY_USAGE_OCCURRENCE('dc-005-2_5a-2_0-smt v1:1',
'dc-005-2_5a-2_0-smt v1:1','dc-005-2_5a-2_0-smt v1:1',#910725,#910726,
'dc-005-2_5a-2_0-smt v1:1');
#550=NEXT_ASSEMBLY_USAGE_OCCURRENCE('MEM2075-00-140-01-A v1:1',
'MEM2075-00-140-01-A v1:1','MEM2075-00-140-01-A v1:1',#910728,#910729,
'MEM2075-00-140-01-A v1:1');
#551=NEXT_ASSEMBLY_USAGE_OCCURRENCE('board:1','board:1','board:1',#910731,
#910732,'board:1');
#552=NEXT_ASSEMBLY_USAGE_OCCURRENCE('header:1','header:1','header:1',#910731,
#910733,'header:1');
#553=NEXT_ASSEMBLY_USAGE_OCCURRENCE('header_2nd:1','header_2nd:1',
'header_2nd:1',#910731,#910734,'header_2nd:1');
#554=NEXT_ASSEMBLY_USAGE_OCCURRENCE('ESP32:1','ESP32:1','ESP32:1',#910731,
#910735,'ESP32:1');
#555=NEXT_ASSEMBLY_USAGE_OCCURRENCE('micro usb:1','micro usb:1',
'micro usb:1',#910731,#910736,'micro usb:1');
#556=NEXT_ASSEMBLY_USAGE_OCCURRENCE('button:1','button:1','button:1',#910731,
#910737,'button:1');
#557=NEXT_ASSEMBLY_USAGE_OCCURRENCE('button:2','button:2','button:2',#910731,
#910737,'button:2');
#558=NEXT_ASSEMBLY_USAGE_OCCURRENCE('AMS1117-3.3:1','AMS1117-3.3:1',
'AMS1117-3.3:1',#910731,#910738,'AMS1117-3.3:1');
#559=NEXT_ASSEMBLY_USAGE_OCCURRENCE('CP2102:1','CP2102:1','CP2102:1',#910731,
#910739,'CP2102:1');
#560=NEXT_ASSEMBLY_USAGE_OCCURRENCE('sot-23-3:1','sot-23-3:1',
'sot-23-3:1',#910731,#910740,'sot-23-3:1');
#561=NEXT_ASSEMBLY_USAGE_OCCURRENCE('sot-23-3:2','sot-23-3:2',
'sot-23-3:2',#910731,#910740,'sot-23-3:2');
#562=NEXT_ASSEMBLY_USAGE_OCCURRENCE('other^ESP32 NodeMCU:1',
'other^ESP32 NodeMCU:1','other^ESP32 NodeMCU:1',#910731,#910741,
'other^ESP32 NodeMCU:1');
#563=NEXT_ASSEMBLY_USAGE_OCCURRENCE('12er Pin Header Female (1):1',
'12er Pin Header Female (1):1','12er Pin Header Female (1):1',#910742,#910746,
'12er Pin Header Female (1):1');
#564=NEXT_ASSEMBLY_USAGE_OCCURRENCE('12er Pin Header Female (1):1',
'12er Pin Header Female (1):1','12er Pin Header Female (1):1',#910743,#910746,
'12er Pin Header Female (1):1');
#565=NEXT_ASSEMBLY_USAGE_OCCURRENCE('12er Pin Header Female (1):1',
'12er Pin Header Female (1):1','12er Pin Header Female (1):1',#910744,#910746,
'12er Pin Header Female (1):1');
#566=NEXT_ASSEMBLY_USAGE_OCCURRENCE('12er Pin Header Female (1):1',
'12er Pin Header Female (1):1','12er Pin Header Female (1):1',#910745,#910746,
'12er Pin Header Female (1):1');
#567=NEXT_ASSEMBLY_USAGE_OCCURRENCE('ESP32 NODEMCU v1:1',
'ESP32 NODEMCU v1:1','ESP32 NODEMCU v1:1',#910730,#910731,
'ESP32 NODEMCU v1:1');
#568=NEXT_ASSEMBLY_USAGE_OCCURRENCE(
'12-Pin Header - Female - 2.54mm (long) v1:1',
'12-Pin Header - Female - 2.54mm (long) v1:1',
'12-Pin Header - Female - 2.54mm (long) v1:1',#910730,#910742,
'12-Pin Header - Female - 2.54mm (long) v1:1');
#569=NEXT_ASSEMBLY_USAGE_OCCURRENCE(
'12-Pin Header - Female - 2.54mm (long) v1:2',
'12-Pin Header - Female - 2.54mm (long) v1:2',
'12-Pin Header - Female - 2.54mm (long) v1:2',#910730,#910743,
'12-Pin Header - Female - 2.54mm (long) v1:2');
#570=NEXT_ASSEMBLY_USAGE_OCCURRENCE(
'12-Pin Header - Female - 2.54mm (long) v1:3',
'12-Pin Header - Female - 2.54mm (long) v1:3',
'12-Pin Header - Female - 2.54mm (long) v1:3',#910730,#910744,
'12-Pin Header - Female - 2.54mm (long) v1:3');
#571=NEXT_ASSEMBLY_USAGE_OCCURRENCE(
'12-Pin Header - Female - 2.54mm (long) v1:4',
'12-Pin Header - Female - 2.54mm (long) v1:4',
'12-Pin Header - Female - 2.54mm (long) v1:4',#910730,#910745,
'12-Pin Header - Female - 2.54mm (long) v1:4');
#572=NEXT_ASSEMBLY_USAGE_OCCURRENCE('1255AY-6R8M_P3 v1:1',
'1255AY-6R8M_P3 v1:1','1255AY-6R8M_P3 v1:1',#910748,#910749,
'1255AY-6R8M_P3 v1:1');
#573=NEXT_ASSEMBLY_USAGE_OCCURRENCE('TPS54331DR v1:1','TPS54331DR v1:1',
'TPS54331DR v1:1',#910750,#910751,'TPS54331DR v1:1');
#574=NEXT_ASSEMBLY_USAGE_OCCURRENCE('ICL7662EBA+T v1:1',
'ICL7662EBA+T v1:1','ICL7662EBA+T v1:1',#910756,#910757,
'ICL7662EBA+T v1:1');
#575=NEXT_ASSEMBLY_USAGE_OCCURRENCE(
'DRV8220DRLR--3DModel-STEP-56544 v1:1',
'DRV8220DRLR--3DModel-STEP-56544 v1:1',
'DRV8220DRLR--3DModel-STEP-56544 v1:1',#910758,#910759,
'DRV8220DRLR--3DModel-STEP-56544 v1:1');
#576=NEXT_ASSEMBLY_USAGE_OCCURRENCE('OPA2810IDGKR v1:1',
'OPA2810IDGKR v1:1','OPA2810IDGKR v1:1',#910760,#910761,
'OPA2810IDGKR v1:1');
#577=NEXT_ASSEMBLY_USAGE_OCCURRENCE('SOT65P210X110-6N:U3',
'SOT65P210X110-6N:U3','SOT65P210X110-6N:U3',#910722,#910723,
'SOT65P210X110-6N:U3');
#578=NEXT_ASSEMBLY_USAGE_OCCURRENCE('DCJACK_2MM_SMT:CN1',
'DCJACK_2MM_SMT:CN1','DCJACK_2MM_SMT:CN1',#910722,#910725,
'DCJACK_2MM_SMT:CN1');
#579=NEXT_ASSEMBLY_USAGE_OCCURRENCE('1X14:JP1','1X14:JP1','1X14:JP1',#910722,
#910727,'1X14:JP1');
#580=NEXT_ASSEMBLY_USAGE_OCCURRENCE('C0603K:C15','C0603K:C15',
'C0603K:C15',#910722,#910753,'C0603K:C15');
#581=NEXT_ASSEMBLY_USAGE_OCCURRENCE('C0603K:C18','C0603K:C18',
'C0603K:C18',#910722,#910753,'C0603K:C18');
#582=NEXT_ASSEMBLY_USAGE_OCCURRENCE('C0603K (1):C1','C0603K (1):C1',
'C0603K (1):C1',#910722,#910747,'C0603K (1):C1');
#583=NEXT_ASSEMBLY_USAGE_OCCURRENCE('R0603:R25','R0603:R25','R0603:R25',
#910722,#910755,'R0603:R25');
#584=NEXT_ASSEMBLY_USAGE_OCCURRENCE('R0603:R30','R0603:R30','R0603:R30',
#910722,#910755,'R0603:R30');
#585=NEXT_ASSEMBLY_USAGE_OCCURRENCE('R0603:R20','R0603:R20','R0603:R20',
#910722,#910755,'R0603:R20');
#586=NEXT_ASSEMBLY_USAGE_OCCURRENCE('R0603:R28','R0603:R28','R0603:R28',
#910722,#910755,'R0603:R28');
#587=NEXT_ASSEMBLY_USAGE_OCCURRENCE('R0603:R1','R0603:R1','R0603:R1',#910722,
#910755,'R0603:R1');
#588=NEXT_ASSEMBLY_USAGE_OCCURRENCE('R0603:R2','R0603:R2','R0603:R2',#910722,
#910755,'R0603:R2');
#589=NEXT_ASSEMBLY_USAGE_OCCURRENCE('R0603:R16','R0603:R16','R0603:R16',
#910722,#910755,'R0603:R16');
#590=NEXT_ASSEMBLY_USAGE_OCCURRENCE('R0603:R17','R0603:R17','R0603:R17',
#910722,#910755,'R0603:R17');
#591=NEXT_ASSEMBLY_USAGE_OCCURRENCE('R0603:R18','R0603:R18','R0603:R18',
#910722,#910755,'R0603:R18');
#592=NEXT_ASSEMBLY_USAGE_OCCURRENCE('R0603:R3','R0603:R3','R0603:R3',#910722,
#910755,'R0603:R3');
#593=NEXT_ASSEMBLY_USAGE_OCCURRENCE('MICROSD-PUSH-OUT:U$2',
'MICROSD-PUSH-OUT:U$2','MICROSD-PUSH-OUT:U$2',#910722,#910728,
'MICROSD-PUSH-OUT:U$2');
#594=NEXT_ASSEMBLY_USAGE_OCCURRENCE('MODULE_ESP32_NODEMCU:U2',
'MODULE_ESP32_NODEMCU:U2','MODULE_ESP32_NODEMCU:U2',#910722,#910730,
'MODULE_ESP32_NODEMCU:U2');
#595=NEXT_ASSEMBLY_USAGE_OCCURRENCE('C0603K (1):C2','C0603K (1):C2',
'C0603K (1):C2',#910722,#910747,'C0603K (1):C2');
#596=NEXT_ASSEMBLY_USAGE_OCCURRENCE('C0603K (1):C3','C0603K (1):C3',
'C0603K (1):C3',#910722,#910747,'C0603K (1):C3');
#597=NEXT_ASSEMBLY_USAGE_OCCURRENCE('C0603K (1):C9','C0603K (1):C9',
'C0603K (1):C9',#910722,#910747,'C0603K (1):C9');
#598=NEXT_ASSEMBLY_USAGE_OCCURRENCE('C0603K (1):C10','C0603K (1):C10',
'C0603K (1):C10',#910722,#910747,'C0603K (1):C10');
#599=NEXT_ASSEMBLY_USAGE_OCCURRENCE('C0603K (1):C16','C0603K (1):C16',
'C0603K (1):C16',#910722,#910747,'C0603K (1):C16');
#600=NEXT_ASSEMBLY_USAGE_OCCURRENCE('C0603K (1):C17','C0603K (1):C17',
'C0603K (1):C17',#910722,#910747,'C0603K (1):C17');
#601=NEXT_ASSEMBLY_USAGE_OCCURRENCE('C0603K (1):C19','C0603K (1):C19',
'C0603K (1):C19',#910722,#910747,'C0603K (1):C19');
#602=NEXT_ASSEMBLY_USAGE_OCCURRENCE('R0603:R19','R0603:R19','R0603:R19',
#910722,#910755,'R0603:R19');
#603=NEXT_ASSEMBLY_USAGE_OCCURRENCE('R0603:R21','R0603:R21','R0603:R21',
#910722,#910755,'R0603:R21');
#604=NEXT_ASSEMBLY_USAGE_OCCURRENCE('R0603:R22','R0603:R22','R0603:R22',
#910722,#910755,'R0603:R22');
#605=NEXT_ASSEMBLY_USAGE_OCCURRENCE('R0603:R24B','R0603:R24B',
'R0603:R24B',#910722,#910755,'R0603:R24B');
#606=NEXT_ASSEMBLY_USAGE_OCCURRENCE('R0603:R13','R0603:R13','R0603:R13',
#910722,#910755,'R0603:R13');
#607=NEXT_ASSEMBLY_USAGE_OCCURRENCE('R0603:R24A','R0603:R24A',
'R0603:R24A',#910722,#910755,'R0603:R24A');
#608=NEXT_ASSEMBLY_USAGE_OCCURRENCE('IND_1255AY-6R8M=P3:L2',
'IND_1255AY-6R8M=P3:L2','IND_1255AY-6R8M=P3:L2',#910722,#910748,
'IND_1255AY-6R8M=P3:L2');
#609=NEXT_ASSEMBLY_USAGE_OCCURRENCE('SOIC127P599X175-8N (1):U1',
'SOIC127P599X175-8N (1):U1','SOIC127P599X175-8N (1):U1',#910722,#910750,
'SOIC127P599X175-8N (1):U1');
#610=NEXT_ASSEMBLY_USAGE_OCCURRENCE('SOD323-W:D9','SOD323-W:D9',
'SOD323-W:D9',#910722,#910752,'SOD323-W:D9');
#611=NEXT_ASSEMBLY_USAGE_OCCURRENCE('SOD323-W:D10','SOD323-W:D10',
'SOD323-W:D10',#910722,#910752,'SOD323-W:D10');
#612=NEXT_ASSEMBLY_USAGE_OCCURRENCE('C0603K:C4','C0603K:C4','C0603K:C4',
#910722,#910753,'C0603K:C4');
#613=NEXT_ASSEMBLY_USAGE_OCCURRENCE('1X03:JP2','1X03:JP2','1X03:JP2',#910722,
#910754,'1X03:JP2');
#614=NEXT_ASSEMBLY_USAGE_OCCURRENCE('R0603:R4','R0603:R4','R0603:R4',#910722,
#910755,'R0603:R4');
#615=NEXT_ASSEMBLY_USAGE_OCCURRENCE('R0603:R5','R0603:R5','R0603:R5',#910722,
#910755,'R0603:R5');
#616=NEXT_ASSEMBLY_USAGE_OCCURRENCE('R0603:R6','R0603:R6','R0603:R6',#910722,
#910755,'R0603:R6');
#617=NEXT_ASSEMBLY_USAGE_OCCURRENCE('R0603:R10','R0603:R10','R0603:R10',
#910722,#910755,'R0603:R10');
#618=NEXT_ASSEMBLY_USAGE_OCCURRENCE('C0805K:C5','C0805K:C5','C0805K:C5',
#910722,#910762,'C0805K:C5');
#619=NEXT_ASSEMBLY_USAGE_OCCURRENCE('C0805K:C6','C0805K:C6','C0805K:C6',
#910722,#910762,'C0805K:C6');
#620=NEXT_ASSEMBLY_USAGE_OCCURRENCE('C0805K:C7','C0805K:C7','C0805K:C7',
#910722,#910762,'C0805K:C7');
#621=NEXT_ASSEMBLY_USAGE_OCCURRENCE('C0805K:C8','C0805K:C8','C0805K:C8',
#910722,#910762,'C0805K:C8');
#622=NEXT_ASSEMBLY_USAGE_OCCURRENCE('C0805K:C11','C0805K:C11',
'C0805K:C11',#910722,#910762,'C0805K:C11');
#623=NEXT_ASSEMBLY_USAGE_OCCURRENCE('C0805K:C12','C0805K:C12',
'C0805K:C12',#910722,#910762,'C0805K:C12');
#624=NEXT_ASSEMBLY_USAGE_OCCURRENCE('21-0041B_8:U4','21-0041B_8:U4',
'21-0041B_8:U4',#910722,#910756,'21-0041B_8:U4');
#625=NEXT_ASSEMBLY_USAGE_OCCURRENCE('SOT5X3-6_DRL_TEX-L:U5',
'SOT5X3-6_DRL_TEX-L:U5','SOT5X3-6_DRL_TEX-L:U5',#910722,#910758,
'SOT5X3-6_DRL_TEX-L:U5');
#626=NEXT_ASSEMBLY_USAGE_OCCURRENCE('SOP65P490X110-8N:U$1',
'SOP65P490X110-8N:U$1','SOP65P490X110-8N:U$1',#910722,#910760,
'SOP65P490X110-8N:U$1');
#627=NEXT_ASSEMBLY_USAGE_OCCURRENCE('C0805K:C14','C0805K:C14',
'C0805K:C14',#910722,#910762,'C0805K:C14');
#628=NEXT_ASSEMBLY_USAGE_OCCURRENCE('C0805K:C20','C0805K:C20',
'C0805K:C20',#910722,#910762,'C0805K:C20');
#629=NEXT_ASSEMBLY_USAGE_OCCURRENCE('C0805K:C21','C0805K:C21',
'C0805K:C21',#910722,#910762,'C0805K:C21');
#630=NEXT_ASSEMBLY_USAGE_OCCURRENCE('C0805K:C22','C0805K:C22',
'C0805K:C22',#910722,#910762,'C0805K:C22');
#631=NEXT_ASSEMBLY_USAGE_OCCURRENCE('C0805K:C23','C0805K:C23',
'C0805K:C23',#910722,#910762,'C0805K:C23');
#632=NEXT_ASSEMBLY_USAGE_OCCURRENCE('C0805K:C24','C0805K:C24',
'C0805K:C24',#910722,#910762,'C0805K:C24');
#633=NEXT_ASSEMBLY_USAGE_OCCURRENCE('C0805K:C25','C0805K:C25',
'C0805K:C25',#910722,#910762,'C0805K:C25');
#634=NEXT_ASSEMBLY_USAGE_OCCURRENCE('C0805K:C26','C0805K:C26',
'C0805K:C26',#910722,#910762,'C0805K:C26');
#635=NEXT_ASSEMBLY_USAGE_OCCURRENCE('1X02:U$4','1X02:U$4','1X02:U$4',#910722,
#910763,'1X02:U$4');
#636=NEXT_ASSEMBLY_USAGE_OCCURRENCE('1X02:U$3','1X02:U$3','1X02:U$3',#910722,
#910763,'1X02:U$3');
#637=NEXT_ASSEMBLY_USAGE_OCCURRENCE('Board:1','Board:1','Board:1',#910720,
#910721,'Board:1');
#638=NEXT_ASSEMBLY_USAGE_OCCURRENCE('Packages:1','Packages:1',
'Packages:1',#910720,#910722,'Packages:1');
#639=NEXT_ASSEMBLY_USAGE_OCCURRENCE('1-copper:1','1-copper:1',
'1-copper:1',#910720,#910764,'1-copper:1');
#640=NEXT_ASSEMBLY_USAGE_OCCURRENCE('16-copper:1','16-copper:1',
'16-copper:1',#910720,#910765,'16-copper:1');
#641=NEXT_ASSEMBLY_USAGE_OCCURRENCE('1-soldermask:1','1-soldermask:1',
'1-soldermask:1',#910720,#910766,'1-soldermask:1');
#642=NEXT_ASSEMBLY_USAGE_OCCURRENCE('16-soldermask:1','16-soldermask:1',
'16-soldermask:1',#910720,#910767,'16-soldermask:1');
#643=NEXT_ASSEMBLY_USAGE_OCCURRENCE('Board:1','Board:1','Board:1',#910768,
#910769,'Board:1');
#644=NEXT_ASSEMBLY_USAGE_OCCURRENCE('1-copper:1','1-copper:1',
'1-copper:1',#910768,#910770,'1-copper:1');
#645=NEXT_ASSEMBLY_USAGE_OCCURRENCE('16-copper:1','16-copper:1',
'16-copper:1',#910768,#910771,'16-copper:1');
#646=NEXT_ASSEMBLY_USAGE_OCCURRENCE('1-soldermask:1','1-soldermask:1',
'1-soldermask:1',#910768,#910772,'1-soldermask:1');
#647=NEXT_ASSEMBLY_USAGE_OCCURRENCE('16-soldermask:1','16-soldermask:1',
'16-soldermask:1',#910768,#910773,'16-soldermask:1');
#648=NEXT_ASSEMBLY_USAGE_OCCURRENCE('N20 gear motor upright v1:1',
'N20 gear motor upright v1:1','N20 gear motor upright v1:1',#910706,#910707,
'N20 gear motor upright v1:1');
#649=NEXT_ASSEMBLY_USAGE_OCCURRENCE('TFT LCD 2.8inch ILI9341 v1:1',
'TFT LCD 2.8inch ILI9341 v1:1','TFT LCD 2.8inch ILI9341 v1:1',#910706,#910708,
'TFT LCD 2.8inch ILI9341 v1:1');
#650=NEXT_ASSEMBLY_USAGE_OCCURRENCE('Inner Shell left:1',
'Inner Shell left:1','Inner Shell left:1',#910706,#910713,
'Inner Shell left:1');
#651=NEXT_ASSEMBLY_USAGE_OCCURRENCE('Inner Shell right:1',
'Inner Shell right:1','Inner Shell right:1',#910706,#910714,
'Inner Shell right:1');
#652=NEXT_ASSEMBLY_USAGE_OCCURRENCE('Outer Shell left:1',
'Outer Shell left:1','Outer Shell left:1',#910706,#910715,
'Outer Shell left:1');
#653=NEXT_ASSEMBLY_USAGE_OCCURRENCE('Outer Shell right:1',
'Outer Shell right:1','Outer Shell right:1',#910706,#910716,
'Outer Shell right:1');
#654=NEXT_ASSEMBLY_USAGE_OCCURRENCE('Hatch:1','Hatch:1','Hatch:1',#910706,
#910717,'Hatch:1');
#655=NEXT_ASSEMBLY_USAGE_OCCURRENCE('Display Holder:1',
'Display Holder:1','Display Holder:1',#910706,#910718,
'Display Holder:1');
#656=NEXT_ASSEMBLY_USAGE_OCCURRENCE('Disc Mount:1','Disc Mount:1',
'Disc Mount:1',#910706,#910719,'Disc Mount:1');
#657=NEXT_ASSEMBLY_USAGE_OCCURRENCE('reDEP Base rev1 v3:1',
'reDEP Base rev1 v3:1','reDEP Base rev1 v3:1',#910706,#910720,
'reDEP Base rev1 v3:1');
#658=NEXT_ASSEMBLY_USAGE_OCCURRENCE('Coil 22_10_1.8 v2:1',
'Coil 22_10_1.8 v2:1','Coil 22_10_1.8 v2:1',#910706,#910768,
'Coil 22_10_1.8 v2:1');
#659=SHAPE_REPRESENTATION_RELATIONSHIP('SRR','None',#910638,#707);
#660=SHAPE_REPRESENTATION_RELATIONSHIP('SRR','None',#910641,#708);
#661=SHAPE_REPRESENTATION_RELATIONSHIP('SRR','None',#910643,#709);
#662=SHAPE_REPRESENTATION_RELATIONSHIP('SRR','None',#910639,#710);
#663=SHAPE_REPRESENTATION_RELATIONSHIP('SRR','None',#910644,#711);
#664=SHAPE_REPRESENTATION_RELATIONSHIP('SRR','None',#910645,#712);
#665=SHAPE_REPRESENTATION_RELATIONSHIP('SRR','None',#910646,#713);
#666=SHAPE_REPRESENTATION_RELATIONSHIP('SRR','None',#910647,#714);
#667=SHAPE_REPRESENTATION_RELATIONSHIP('SRR','None',#910648,#715);
#668=SHAPE_REPRESENTATION_RELATIONSHIP('SRR','None',#910649,#716);
#669=SHAPE_REPRESENTATION_RELATIONSHIP('SRR','None',#910650,#717);
#670=SHAPE_REPRESENTATION_RELATIONSHIP('SRR','None',#910652,#718);
#671=SHAPE_REPRESENTATION_RELATIONSHIP('SRR','None',#910655,#719);
#672=SHAPE_REPRESENTATION_RELATIONSHIP('SRR','None',#910657,#720);
#673=SHAPE_REPRESENTATION_RELATIONSHIP('SRR','None',#910658,#721);
#674=SHAPE_REPRESENTATION_RELATIONSHIP('SRR','None',#910660,#722);
#675=SHAPE_REPRESENTATION_RELATIONSHIP('SRR','None',#910663,#723);
#676=SHAPE_REPRESENTATION_RELATIONSHIP('SRR','None',#910664,#724);
#677=SHAPE_REPRESENTATION_RELATIONSHIP('SRR','None',#910665,#725);
#678=SHAPE_REPRESENTATION_RELATIONSHIP('SRR','None',#910666,#726);
#679=SHAPE_REPRESENTATION_RELATIONSHIP('SRR','None',#910667,#727);
#680=SHAPE_REPRESENTATION_RELATIONSHIP('SRR','None',#910668,#728);
#681=SHAPE_REPRESENTATION_RELATIONSHIP('SRR','None',#910669,#729);
#682=SHAPE_REPRESENTATION_RELATIONSHIP('SRR','None',#910670,#730);
#683=SHAPE_REPRESENTATION_RELATIONSHIP('SRR','None',#910671,#731);
#684=SHAPE_REPRESENTATION_RELATIONSHIP('SRR','None',#910672,#732);
#685=SHAPE_REPRESENTATION_RELATIONSHIP('SRR','None',#910677,#733);
#686=SHAPE_REPRESENTATION_RELATIONSHIP('SRR','None',#910678,#734);
#687=SHAPE_REPRESENTATION_RELATIONSHIP('SRR','None',#910680,#735);
#688=SHAPE_REPRESENTATION_RELATIONSHIP('SRR','None',#910682,#736);
#689=SHAPE_REPRESENTATION_RELATIONSHIP('SRR','None',#910683,#737);
#690=SHAPE_REPRESENTATION_RELATIONSHIP('SRR','None',#910684,#738);
#691=SHAPE_REPRESENTATION_RELATIONSHIP('SRR','None',#910685,#739);
#692=SHAPE_REPRESENTATION_RELATIONSHIP('SRR','None',#910686,#740);
#693=SHAPE_REPRESENTATION_RELATIONSHIP('SRR','None',#910688,#741);
#694=SHAPE_REPRESENTATION_RELATIONSHIP('SRR','None',#910690,#742);
#695=SHAPE_REPRESENTATION_RELATIONSHIP('SRR','None',#910692,#743);
#696=SHAPE_REPRESENTATION_RELATIONSHIP('SRR','None',#910693,#744);
#697=SHAPE_REPRESENTATION_RELATIONSHIP('SRR','None',#910694,#745);
#698=SHAPE_REPRESENTATION_RELATIONSHIP('SRR','None',#910695,#746);
#699=SHAPE_REPRESENTATION_RELATIONSHIP('SRR','None',#910696,#747);
#700=SHAPE_REPRESENTATION_RELATIONSHIP('SRR','None',#910697,#748);
#701=SHAPE_REPRESENTATION_RELATIONSHIP('SRR','None',#910698,#749);
#702=SHAPE_REPRESENTATION_RELATIONSHIP('SRR','None',#910700,#750);
#703=SHAPE_REPRESENTATION_RELATIONSHIP('SRR','None',#910701,#751);
#704=SHAPE_REPRESENTATION_RELATIONSHIP('SRR','None',#910702,#752);
#705=SHAPE_REPRESENTATION_RELATIONSHIP('SRR','None',#910703,#753);
#706=SHAPE_REPRESENTATION_RELATIONSHIP('SRR','None',#910704,#754);
#707=ADVANCED_BREP_SHAPE_REPRESENTATION('',(#3506,#3507,#3508,#3509,#3510,
#3511,#3512,#3513,#3514,#3515,#3516,#3517,#3518,#3519,#3520,#3521,#3522,
#3523,#3524,#3525,#3526,#3527,#3528,#3529,#3530,#3531,#3532,#3533,#3534,
#3535,#3536,#3537),#910298);
#708=ADVANCED_BREP_SHAPE_REPRESENTATION('',(#3538),#910301);
#709=ADVANCED_BREP_SHAPE_REPRESENTATION('',(#3539),#910303);
#710=ADVANCED_BREP_SHAPE_REPRESENTATION('',(#3540,#3541,#3542,#3543,#3544,
#3545,#3546,#3547,#3548,#3549,#3550,#3551,#3552,#3553,#3554,#3555,#3556,
#3557,#3558,#3559),#910299);
#711=ADVANCED_BREP_SHAPE_REPRESENTATION('',(#3560),#910304);
#712=ADVANCED_BREP_SHAPE_REPRESENTATION('',(#3561),#910305);
#713=ADVANCED_BREP_SHAPE_REPRESENTATION('',(#3562),#910306);
#714=ADVANCED_BREP_SHAPE_REPRESENTATION('',(#3563),#910307);
#715=ADVANCED_BREP_SHAPE_REPRESENTATION('',(#3564),#910308);
#716=ADVANCED_BREP_SHAPE_REPRESENTATION('',(#3565),#910309);
#717=ADVANCED_BREP_SHAPE_REPRESENTATION('',(#3566),#910310);
#718=ADVANCED_BREP_SHAPE_REPRESENTATION('',(#3567,#3568,#3569,#3570,#3571,
#3572,#3573,#3574,#3575,#3576,#3577,#3578,#3579,#3580,#3581,#3582,#3583,
#3584,#3585,#3586,#3587,#3588,#3589,#3590,#3591,#3592,#3593,#3594,#3595,
#3596,#3597,#3598,#3599,#3600,#3601,#3602,#3603,#3604,#3605,#3606,#3607,
#3608,#3609,#3610,#3611,#3612,#3613,#3614,#3615,#3616,#3617,#3618,#3619,
#3620,#3621,#3622,#3623,#3624,#3625,#3626,#3627,#3628,#3629,#3630,#3631,
#3632,#3633,#3634,#3635,#3636,#3637,#3638,#3639,#3640,#3641,#3642,#3643,
#3644,#3645,#3646,#3647,#3648,#3649,#3650,#3651,#3652,#3653,#3654,#3655,
#3656,#3657,#3658,#3659,#3660,#3661,#3662,#3663,#3664,#3665,#3666,#3667,
#3668,#3669,#3670,#3671,#3672,#3673,#3674,#3675,#3676,#3677,#3678,#3679,
#3680,#3681,#3682,#3683,#3684,#3685,#3686,#3687,#3688,#3689,#3690,#3691,
#3692,#3693,#3694,#3695,#3696,#3697,#3698),#910312);
#719=ADVANCED_BREP_SHAPE_REPRESENTATION('',(#3699,#3700,#3701,#3702,#3703,
#3704,#3705,#3706),#910315);
#720=ADVANCED_BREP_SHAPE_REPRESENTATION('',(#3707,#3708),#910317);
#721=ADVANCED_BREP_SHAPE_REPRESENTATION('',(#3709),#910318);
#722=ADVANCED_BREP_SHAPE_REPRESENTATION('',(#3710,#3711,#3712,#3713,#3714,
#3715,#3716,#3717,#3718,#3719,#3720),#910320);
#723=ADVANCED_BREP_SHAPE_REPRESENTATION('',(#3721,#3722,#3723,#3724,#3725,
#3726,#3727,#3728,#3729,#3730,#3731,#3732,#3733,#3734,#3735,#3736,#3737,
#3738,#3739,#3740,#3741,#3742,#3743,#3744,#3745,#3746,#3747,#3748,#3749,
#3750,#3751,#3752,#3753,#3754,#3755,#3756,#3757,#3758,#3759),#910323);
#724=ADVANCED_BREP_SHAPE_REPRESENTATION('',(#3760,#3761,#3762,#3763,#3764,
#3765,#3766,#3767,#3768,#3769,#3770,#3771,#3772,#3773,#3774,#3775,#3776,
#3777,#3778,#3779,#3780,#3781,#3782,#3783,#3784,#3785,#3786,#3787,#3788,
#3789,#3790,#3791,#3792,#3793,#3794,#3795,#3796,#3797),#910324);
#725=ADVANCED_BREP_SHAPE_REPRESENTATION('',(#3798,#3799,#3800,#3801,#3802,
#3803,#3804,#3805,#3806,#3807,#3808,#3809,#3810,#3811,#3812,#3813,#3814,
#3815,#3816,#3817,#3818,#3819,#3820,#3821,#3822,#3823,#3824,#3825,#3826,
#3827,#3828,#3829,#3830,#3831,#3832,#3833,#3834,#3835),#910325);
#726=ADVANCED_BREP_SHAPE_REPRESENTATION('',(#3836,#3837,#3838,#3839,#3840,
#3841,#3842,#3843,#3844,#3845,#3846,#3847,#3848,#3849,#3850,#3851,#3852,
#3853,#3854,#3855,#3856,#3857,#3858,#3859,#3860,#3861,#3862,#3863,#3864,
#3865,#3866,#3867,#3868,#3869,#3870,#3871,#3872,#3873,#3874,#3875,#3876),
#910326);
#727=ADVANCED_BREP_SHAPE_REPRESENTATION('',(#3877,#3878,#3879,#3880,#3881,
#3882,#3883,#3884,#3885,#3886,#3887,#3888,#3889,#3890,#3891,#3892,#3893),
#910327);
#728=ADVANCED_BREP_SHAPE_REPRESENTATION('',(#3894,#3895,#3896,#3897,#3898,
#3899,#3900),#910328);
#729=ADVANCED_BREP_SHAPE_REPRESENTATION('',(#3901,#3902,#3903,#3904,#3905,
#3906),#910329);
#730=ADVANCED_BREP_SHAPE_REPRESENTATION('',(#3907,#3908,#3909,#3910,#3911,
#3912,#3913,#3914,#3915,#3916,#3917,#3918,#3919,#3920,#3921,#3922,#3923,
#3924,#3925,#3926,#3927,#3928,#3929,#3930,#3931,#3932,#3933,#3934,#3935,
#3936,#3937),#910330);
#731=ADVANCED_BREP_SHAPE_REPRESENTATION('',(#3938,#3939,#3940,#3941,#3942),
#910331);
#732=ADVANCED_BREP_SHAPE_REPRESENTATION('',(#3943,#3944,#3945,#3946,#3947,
#3948,#3949,#3950,#3951,#3952,#3953,#3954,#3955,#3956,#3957,#3958,#3959,
#3960,#3961,#3962,#3963,#3964,#3965,#3966,#3967,#3968,#3969,#3970,#3971,
#3972,#3973,#3974,#3975,#3976,#3977,#3978,#3979,#3980,#3981,#3982,#3983,
#3984,#3985,#3986,#3987,#3988,#3989,#3990,#3991,#3992,#3993,#3994,#3995,
#3996,#3997,#3998),#910332);
#733=ADVANCED_BREP_SHAPE_REPRESENTATION('',(#3999),#910337);
#734=ADVANCED_BREP_SHAPE_REPRESENTATION('',(#4000),#910338);
#735=ADVANCED_BREP_SHAPE_REPRESENTATION('',(#4001,#4002,#4003,#4004,#4005),
#910340);
#736=ADVANCED_BREP_SHAPE_REPRESENTATION('',(#4006,#4007,#4008,#4009,#4010,
#4011,#4012,#4013,#4014,#4015),#910342);
#737=ADVANCED_BREP_SHAPE_REPRESENTATION('',(#4016),#910343);
#738=ADVANCED_BREP_SHAPE_REPRESENTATION('',(#4017),#910344);
#739=ADVANCED_BREP_SHAPE_REPRESENTATION('',(#4018),#910345);
#740=ADVANCED_BREP_SHAPE_REPRESENTATION('',(#4019),#910346);
#741=ADVANCED_BREP_SHAPE_REPRESENTATION('',(#4020,#4021,#4022,#4023,#4024,
#4025,#4026,#4027,#4028,#4029),#910348);
#742=ADVANCED_BREP_SHAPE_REPRESENTATION('',(#4030,#4031,#4032,#4033,#4034,
#4035,#4036,#4037),#910350);
#743=ADVANCED_BREP_SHAPE_REPRESENTATION('',(#4038,#4039,#4040,#4041,#4042,
#4043,#4044,#4045,#4046,#4047),#910352);
#744=ADVANCED_BREP_SHAPE_REPRESENTATION('',(#4048),#910353);
#745=ADVANCED_BREP_SHAPE_REPRESENTATION('',(#4049),#910354);
#746=ADVANCED_BREP_SHAPE_REPRESENTATION('',(#4050,#4051,#4052,#4053,#4054,
#4055,#4056,#4057,#4058,#4059,#4060,#4061,#4062,#4063,#4064,#4065,#4066,
#4067,#4068,#4069,#4070,#4071,#4072,#4073,#4074,#4075,#4076,#4077,#4078,
#4079,#4080,#4081,#4082,#4083,#4084,#4085,#4086,#4087,#4088,#4089,#4090,
#4091,#4092,#4093,#4094,#4095,#4096,#4097,#4098,#4099,#4100,#4101,#4102,
#4103,#4104,#4105,#4106,#4107,#4108,#4109,#4110,#4111,#4112,#4113,#4114,
#4115,#4116,#4117,#4118,#4119,#4120,#4121,#4122,#4123,#4124,#4125,#4126,
#4127,#4128,#4129,#4130,#4131,#4132,#4133,#4134,#4135,#4136,#4137,#4138,
#4139,#4140,#4141,#4142,#4143,#4144,#4145,#4146,#4147,#4148,#4149,#4150,
#4151,#4152,#4153,#4154,#4155,#4156,#4157,#4158,#4159,#4160,#4161,#4162,
#4163,#4164,#4165,#4166,#4167,#4168,#4169,#4170,#4171,#4172,#4173,#4174,
#4175,#4176,#4177,#4178,#4179,#4180,#4181),#910355);
#747=ADVANCED_BREP_SHAPE_REPRESENTATION('',(#4182,#4183,#4184,#4185,#4186,
#4187,#4188,#4189,#4190,#4191,#4192,#4193,#4194,#4195,#4196,#4197,#4198,
#4199,#4200,#4201,#4202,#4203,#4204,#4205,#4206,#4207,#4208,#4209,#4210,
#4211,#4212,#4213,#4214,#4215,#4216,#4217,#4218,#4219,#4220,#4221,#4222,
#4223,#4224,#4225,#4226,#4227,#4228,#4229,#4230,#4231,#4232,#4233,#4234,
#4235,#4236,#4237,#4238,#4239,#4240,#4241,#4242,#4243,#4244,#4245,#4246,
#4247,#4248,#4249,#4250,#4251,#4252,#4253,#4254,#4255,#4256,#4257,#4258,
#4259,#4260,#4261,#4262,#4263,#4264,#4265,#4266,#4267,#4268,#4269,#4270,
#4271,#4272,#4273,#4274,#4275,#4276,#4277,#4278,#4279,#4280,#4281,#4282,
#4283,#4284,#4285,#4286,#4287,#4288,#4289,#4290,#4291,#4292,#4293,#4294,
#4295,#4296,#4297,#4298,#4299,#4300,#4301,#4302,#4303,#4304,#4305,#4306,
#4307,#4308,#4309,#4310,#4311,#4312,#4313,#4314,#4315,#4316,#4317,#4318,
#4319,#4320,#4321,#4322,#4323,#4324,#4325,#4326,#4327,#4328,#4329,#4330,
#4331,#4332,#4333,#4334,#4335,#4336,#4337,#4338,#4339,#4340,#4341,#4342,
#4343,#4344,#4345,#4346,#4347,#4348,#4349,#4350,#4351,#4352,#4353,#4354,
#4355,#4356,#4357,#4358,#4359,#4360,#4361,#4362,#4363,#4364,#4365,#4366,
#4367,#4368,#4369,#4370,#4371,#4372,#4373,#4374,#4375,#4376,#4377,#4378,
#4379,#4380,#4381,#4382,#4383,#4384,#4385,#4386,#4387,#4388,#4389,#4390,
#4391,#4392,#4393,#4394,#4395,#4396,#4397,#4398,#4399,#4400,#4401,#4402,
#4403,#4404,#4405,#4406,#4407,#4408,#4409,#4410,#4411,#4412,#4413,#4414,
#4415,#4416,#4417,#4418,#4419,#4420,#4421,#4422,#4423,#4424,#4425,#4426,
#4427,#4428,#4429,#4430,#4431,#4432,#4433,#4434,#4435,#4436,#4437,#4438,
#4439,#4440,#4441,#4442,#4443,#4444,#4445,#4446,#4447,#4448,#4449,#4450,
#4451,#4452,#4453,#4454,#4455,#4456,#4457,#4458,#4459,#4460,#4461,#4462,
#4463,#4464,#4465,#4466,#4467,#4468,#4469,#4470,#4471,#4472,#4473,#4474,
#4475,#4476,#4477,#4478,#4479,#4480,#4481,#4482,#4483,#4484,#4485,#4486,
#4487,#4488,#4489,#4490,#4491,#4492,#4493,#4494,#4495),#910356);
#748=ADVANCED_BREP_SHAPE_REPRESENTATION('',(#4496),#910357);
#749=ADVANCED_BREP_SHAPE_REPRESENTATION('',(#4497),#910358);
#750=ADVANCED_BREP_SHAPE_REPRESENTATION('',(#4498,#4499,#4500,#4501,#4502,
#4503),#910360);
#751=ADVANCED_BREP_SHAPE_REPRESENTATION('',(#4504,#4505,#4506,#4507,#4508,
#4509,#4510,#4511,#4512),#910361);
#752=ADVANCED_BREP_SHAPE_REPRESENTATION('',(#4513,#4514,#4515,#4516,#4517,
#4518,#4519,#4520,#4521),#910362);
#753=ADVANCED_BREP_SHAPE_REPRESENTATION('',(#4522),#910363);
#754=ADVANCED_BREP_SHAPE_REPRESENTATION('',(#4523),#910364);
#755=B_SPLINE_SURFACE_WITH_KNOTS('',3,3,((#756987,#756988,#756989,#756990),
(#756991,#756992,#756993,#756994),(#756995,#756996,#756997,#756998),(#756999,
#757000,#757001,#757002)),.UNSPECIFIED.,.F.,.F.,.F.,(4,4),(4,4),(0.,1.),
(0.,1.),.UNSPECIFIED.);
#756=B_SPLINE_SURFACE_WITH_KNOTS('',3,3,((#757014,#757015,#757016,#757017),
(#757018,#757019,#757020,#757021),(#757022,#757023,#757024,#757025),(#757026,
#757027,#757028,#757029),(#757030,#757031,#757032,#757033),(#757034,#757035,
#757036,#757037),(#757038,#757039,#757040,#757041)),.UNSPECIFIED.,.F.,.F.,
 .F.,(4,1,1,1,4),(4,4),(0.,0.285714285714286,0.571428571428571,0.785714285714286,
1.),(0.,1.),.UNSPECIFIED.);
#757=B_SPLINE_SURFACE_WITH_KNOTS('',3,3,((#757048,#757049,#757050,#757051),
(#757052,#757053,#757054,#757055),(#757056,#757057,#757058,#757059),(#757060,
#757061,#757062,#757063)),.UNSPECIFIED.,.F.,.F.,.F.,(4,4),(4,4),(0.,1.),
(0.,1.),.UNSPECIFIED.);
#758=B_SPLINE_SURFACE_WITH_KNOTS('',3,3,((#757070,#757071,#757072,#757073),
(#757074,#757075,#757076,#757077),(#757078,#757079,#757080,#757081),(#757082,
#757083,#757084,#757085),(#757086,#757087,#757088,#757089),(#757090,#757091,
#757092,#757093),(#757094,#757095,#757096,#757097)),.UNSPECIFIED.,.F.,.F.,
 .F.,(4,1,1,1,4),(4,4),(0.,0.285714285714286,0.571428571428571,0.785714285714286,
1.),(0.,1.),.UNSPECIFIED.);
#759=B_SPLINE_SURFACE_WITH_KNOTS('',3,1,((#762512,#762513),(#762514,#762515),
(#762516,#762517),(#762518,#762519),(#762520,#762521)),.UNSPECIFIED.,.F.,
 .F.,.F.,(4,1,4),(2,2),(-0.0515424902301131,-0.0218222737013575,0.),(0.,
0.0012000000000004),.UNSPECIFIED.);
#760=B_SPLINE_SURFACE_WITH_KNOTS('',3,1,((#762538,#762539),(#762540,#762541),
(#762542,#762543),(#762544,#762545),(#762546,#762547)),.UNSPECIFIED.,.F.,
 .F.,.F.,(4,1,4),(2,2),(-0.0275149907265708,-0.0164158799135242,0.),(0.,
0.0012000000000004),.UNSPECIFIED.);
#761=B_SPLINE_SURFACE_WITH_KNOTS('',3,1,((#762561,#762562),(#762563,#762564),
(#762565,#762566),(#762567,#762568),(#762569,#762570)),.UNSPECIFIED.,.F.,
 .F.,.F.,(4,1,4),(2,2),(-0.0158643075779751,-0.00811946919799954,0.),(0.,
0.0012000000000004),.UNSPECIFIED.);
#762=B_SPLINE_SURFACE_WITH_KNOTS('',3,1,((#762584,#762585),(#762586,#762587),
(#762588,#762589),(#762590,#762591),(#762592,#762593)),.UNSPECIFIED.,.F.,
 .F.,.F.,(4,1,4),(2,2),(-0.0153566233028957,-0.00763011432489543,0.),(0.,
0.0012000000000004),.UNSPECIFIED.);
#763=B_SPLINE_SURFACE_WITH_KNOTS('',3,1,((#762607,#762608),(#762609,#762610),
(#762611,#762612),(#762613,#762614),(#762615,#762616)),.UNSPECIFIED.,.F.,
 .F.,.F.,(4,1,4),(2,2),(-0.0230418413352186,-0.0114924457971901,0.),(0.,
0.0012000000000004),.UNSPECIFIED.);
#764=B_SPLINE_SURFACE_WITH_KNOTS('',3,1,((#762630,#762631),(#762632,#762633),
(#762634,#762635),(#762636,#762637),(#762638,#762639)),.UNSPECIFIED.,.F.,
 .F.,.F.,(4,1,4),(2,2),(-0.0288745797156873,-0.0129893034676172,0.),(0.,
0.0012000000000004),.UNSPECIFIED.);
#765=B_SPLINE_SURFACE_WITH_KNOTS('',3,1,((#762653,#762654),(#762655,#762656),
(#762657,#762658),(#762659,#762660),(#762661,#762662)),.UNSPECIFIED.,.F.,
 .F.,.F.,(4,1,4),(2,2),(-0.0327637518143374,-0.0168666608916232,0.),(0.,
0.0012000000000004),.UNSPECIFIED.);
#766=B_SPLINE_SURFACE_WITH_KNOTS('',3,1,((#762676,#762677),(#762678,#762679),
(#762680,#762681),(#762682,#762683),(#762684,#762685)),.UNSPECIFIED.,.F.,
 .F.,.F.,(4,1,4),(2,2),(-0.0297316793710062,-0.0150972298222642,0.),(0.,
0.0012000000000004),.UNSPECIFIED.);
#767=B_SPLINE_SURFACE_WITH_KNOTS('',3,1,((#762699,#762700),(#762701,#762702),
(#762703,#762704),(#762705,#762706),(#762707,#762708)),.UNSPECIFIED.,.F.,
 .F.,.F.,(4,1,4),(2,2),(-0.0312622371025462,-0.0133988065089091,0.),(0.,
0.0012000000000004),.UNSPECIFIED.);
#768=B_SPLINE_SURFACE_WITH_KNOTS('',3,1,((#762725,#762726),(#762727,#762728),
(#762729,#762730),(#762731,#762732),(#762733,#762734)),.UNSPECIFIED.,.F.,
 .F.,.F.,(4,1,4),(2,2),(-0.0388229474897852,-0.0208054890822702,0.),(0.,
0.0012000000000004),.UNSPECIFIED.);
#769=B_SPLINE_SURFACE_WITH_KNOTS('',3,1,((#762751,#762752),(#762753,#762754),
(#762755,#762756),(#762757,#762758),(#762759,#762760)),.UNSPECIFIED.,.F.,
 .F.,.F.,(4,1,4),(2,2),(-0.0345158539571702,-0.0169514809580499,0.),(0.,
0.0012000000000004),.UNSPECIFIED.);
#770=B_SPLINE_SURFACE_WITH_KNOTS('',3,1,((#762774,#762775),(#762776,#762777),
(#762778,#762779),(#762780,#762781),(#762782,#762783)),.UNSPECIFIED.,.F.,
 .F.,.F.,(4,1,4),(2,2),(-0.0489827308818395,-0.0266403949465746,0.),(0.,
0.0012000000000004),.UNSPECIFIED.);
#771=B_SPLINE_SURFACE_WITH_KNOTS('',3,1,((#762797,#762798),(#762799,#762800),
(#762801,#762802),(#762803,#762804),(#762805,#762806)),.UNSPECIFIED.,.F.,
 .F.,.F.,(4,1,4),(2,2),(-0.041541711018236,-0.020500850786074,0.),(0.,0.0012000000000004),
 .UNSPECIFIED.);
#772=B_SPLINE_SURFACE_WITH_KNOTS('',3,1,((#762820,#762821),(#762822,#762823),
(#762824,#762825),(#762826,#762827),(#762828,#762829)),.UNSPECIFIED.,.F.,
 .F.,.F.,(4,1,4),(2,2),(-0.0252491575677251,-0.0128156314876559,0.),(0.,
0.0012000000000004),.UNSPECIFIED.);
#773=B_SPLINE_SURFACE_WITH_KNOTS('',3,1,((#762843,#762844),(#762845,#762846),
(#762847,#762848),(#762849,#762850),(#762851,#762852)),.UNSPECIFIED.,.F.,
 .F.,.F.,(4,1,4),(2,2),(-0.0238990467445842,-0.0121299993716444,0.),(0.,
0.0012000000000004),.UNSPECIFIED.);
#774=B_SPLINE_SURFACE_WITH_KNOTS('',3,1,((#762866,#762867),(#762868,#762869),
(#762870,#762871),(#762872,#762873),(#762874,#762875)),.UNSPECIFIED.,.F.,
 .F.,.F.,(4,1,4),(2,2),(-0.0243491421465785,-0.0119486055369803,0.),(0.,
0.0012000000000004),.UNSPECIFIED.);
#775=B_SPLINE_SURFACE_WITH_KNOTS('',3,1,((#762889,#762890),(#762891,#762892),
(#762893,#762894),(#762895,#762896),(#762897,#762898)),.UNSPECIFIED.,.F.,
 .F.,.F.,(4,1,4),(2,2),(-0.0276842840738173,-0.011580258135407,0.),(0.,
0.0012000000000004),.UNSPECIFIED.);
#776=B_SPLINE_SURFACE_WITH_KNOTS('',3,1,((#762912,#762913),(#762914,#762915),
(#762916,#762917),(#762918,#762919),(#762920,#762921)),.UNSPECIFIED.,.F.,
 .F.,.F.,(4,1,4),(2,2),(-0.0558196183576218,-0.0326370785877304,0.),(0.,
0.0012000000000004),.UNSPECIFIED.);
#777=B_SPLINE_SURFACE_WITH_KNOTS('',3,1,((#762935,#762936),(#762937,#762938),
(#762939,#762940),(#762941,#762942),(#762943,#762944)),.UNSPECIFIED.,.F.,
 .F.,.F.,(4,1,4),(2,2),(-0.00801691027609467,-0.00516018878096725,0.),(0.,
0.0012000000000004),.UNSPECIFIED.);
#778=B_SPLINE_SURFACE_WITH_KNOTS('',3,1,((#762958,#762959),(#762960,#762961),
(#762962,#762963),(#762964,#762965),(#762966,#762967)),.UNSPECIFIED.,.F.,
 .F.,.F.,(4,1,4),(2,2),(-0.0284490413689172,-0.0161345598060872,0.),(0.,
0.0012000000000004),.UNSPECIFIED.);
#779=B_SPLINE_SURFACE_WITH_KNOTS('',3,1,((#762981,#762982),(#762983,#762984),
(#762985,#762986),(#762987,#762988),(#762989,#762990)),.UNSPECIFIED.,.F.,
 .F.,.F.,(4,1,4),(2,2),(-0.0370757745379317,-0.0165742497354113,0.),(0.,
0.0012000000000004),.UNSPECIFIED.);
#780=B_SPLINE_SURFACE_WITH_KNOTS('',3,1,((#763004,#763005),(#763006,#763007),
(#763008,#763009),(#763010,#763011),(#763012,#763013)),.UNSPECIFIED.,.F.,
 .F.,.F.,(4,1,4),(2,2),(-0.0332488180523259,-0.0189178601363777,0.),(0.,
0.0012000000000004),.UNSPECIFIED.);
#781=B_SPLINE_SURFACE_WITH_KNOTS('',3,1,((#763027,#763028),(#763029,#763030),
(#763031,#763032),(#763033,#763034),(#763035,#763036)),.UNSPECIFIED.,.F.,
 .F.,.F.,(4,1,4),(2,2),(-0.0313368166838365,-0.0138194515657225,0.),(0.,
0.0012000000000004),.UNSPECIFIED.);
#782=B_SPLINE_SURFACE_WITH_KNOTS('',3,1,((#763056,#763057),(#763058,#763059),
(#763060,#763061),(#763062,#763063),(#763064,#763065)),.UNSPECIFIED.,.F.,
 .F.,.F.,(4,1,4),(2,2),(-0.0341373449032066,-0.0182378328848181,0.),(0.,
0.0012000000000004),.UNSPECIFIED.);
#783=B_SPLINE_SURFACE_WITH_KNOTS('',3,1,((#763079,#763080),(#763081,#763082),
(#763083,#763084),(#763085,#763086),(#763087,#763088)),.UNSPECIFIED.,.F.,
 .F.,.F.,(4,1,4),(2,2),(-0.0330052867063351,-0.0155407101173352,0.),(0.,
0.0012000000000004),.UNSPECIFIED.);
#784=B_SPLINE_SURFACE_WITH_KNOTS('',3,1,((#763102,#763103),(#763104,#763105),
(#763106,#763107),(#763108,#763109),(#763110,#763111)),.UNSPECIFIED.,.F.,
 .F.,.F.,(4,1,4),(2,2),(-0.0417480848039393,-0.0197339293161062,0.),(0.,
0.0012000000000004),.UNSPECIFIED.);
#785=B_SPLINE_SURFACE_WITH_KNOTS('',3,1,((#763125,#763126),(#763127,#763128),
(#763129,#763130),(#763131,#763132),(#763133,#763134)),.UNSPECIFIED.,.F.,
 .F.,.F.,(4,1,4),(2,2),(-0.0382269141335351,-0.0210623176619146,0.),(0.,
0.0012000000000004),.UNSPECIFIED.);
#786=B_SPLINE_SURFACE_WITH_KNOTS('',3,1,((#763148,#763149),(#763150,#763151),
(#763152,#763153),(#763154,#763155),(#763156,#763157)),.UNSPECIFIED.,.F.,
 .F.,.F.,(4,1,4),(2,2),(-0.0255650993059924,-0.0140044538804807,0.),(0.,
0.0012000000000004),.UNSPECIFIED.);
#787=B_SPLINE_SURFACE_WITH_KNOTS('',3,1,((#763171,#763172),(#763173,#763174),
(#763175,#763176),(#763177,#763178),(#763179,#763180)),.UNSPECIFIED.,.F.,
 .F.,.F.,(4,1,4),(2,2),(-0.0231357349446017,-0.0110085920304809,0.),(0.,
0.0012000000000004),.UNSPECIFIED.);
#788=B_SPLINE_SURFACE_WITH_KNOTS('',3,1,((#763194,#763195),(#763196,#763197),
(#763198,#763199),(#763200,#763201),(#763202,#763203)),.UNSPECIFIED.,.F.,
 .F.,.F.,(4,1,4),(2,2),(-0.0283726370686283,-0.0110593739301905,0.),(0.,
0.0012000000000004),.UNSPECIFIED.);
#789=B_SPLINE_SURFACE_WITH_KNOTS('',3,1,((#763223,#763224),(#763225,#763226),
(#763227,#763228),(#763229,#763230),(#763231,#763232)),.UNSPECIFIED.,.F.,
 .F.,.F.,(4,1,4),(2,2),(-0.0542036140296796,-0.0349412085966807,0.),(0.,
0.0012000000000004),.UNSPECIFIED.);
#790=B_SPLINE_SURFACE_WITH_KNOTS('',3,1,((#763246,#763247),(#763248,#763249),
(#763250,#763251),(#763252,#763253),(#763254,#763255)),.UNSPECIFIED.,.F.,
 .F.,.F.,(4,1,4),(2,2),(-0.0231692976443893,-0.0114834768076979,0.),(0.,
0.0012000000000004),.UNSPECIFIED.);
#791=B_SPLINE_SURFACE_WITH_KNOTS('',3,1,((#763275,#763276),(#763277,#763278),
(#763279,#763280),(#763281,#763282),(#763283,#763284)),.UNSPECIFIED.,.F.,
 .F.,.F.,(4,1,4),(2,2),(-0.0232607236290799,-0.0110774450407445,0.),(0.,
0.0012000000000004),.UNSPECIFIED.);
#792=B_SPLINE_SURFACE_WITH_KNOTS('',3,1,((#763297,#763298),(#763299,#763300),
(#763301,#763302),(#763303,#763304),(#763305,#763306)),.UNSPECIFIED.,.F.,
 .F.,.F.,(4,1,4),(2,2),(-0.051542374517243,-0.0218222166426199,0.),(0.,
0.0012000000000004),.UNSPECIFIED.);
#793=B_SPLINE_SURFACE_WITH_KNOTS('',3,1,((#763323,#763324),(#763325,#763326),
(#763327,#763328),(#763329,#763330),(#763331,#763332)),.UNSPECIFIED.,.F.,
 .F.,.F.,(4,1,4),(2,2),(-0.0275150477349223,-0.0164158799135242,0.),(0.,
0.0012000000000004),.UNSPECIFIED.);
#794=B_SPLINE_SURFACE_WITH_KNOTS('',3,1,((#763346,#763347),(#763348,#763349),
(#763350,#763351),(#763352,#763353),(#763354,#763355)),.UNSPECIFIED.,.F.,
 .F.,.F.,(4,1,4),(2,2),(-0.0158642452518869,-0.00811936717092807,0.),(0.,
0.0012000000000004),.UNSPECIFIED.);
#795=B_SPLINE_SURFACE_WITH_KNOTS('',3,1,((#763369,#763370),(#763371,#763372),
(#763373,#763374),(#763375,#763376),(#763377,#763378)),.UNSPECIFIED.,.F.,
 .F.,.F.,(4,1,4),(2,2),(-0.0153566732588186,-0.00763016428081831,0.),(0.,
0.0012000000000004),.UNSPECIFIED.);
#796=B_SPLINE_SURFACE_WITH_KNOTS('',3,1,((#763392,#763393),(#763394,#763395),
(#763396,#763397),(#763398,#763399),(#763400,#763401)),.UNSPECIFIED.,.F.,
 .F.,.F.,(4,1,4),(2,2),(-0.0230418413352186,-0.0114924457971901,0.),(0.,
0.0012000000000004),.UNSPECIFIED.);
#797=B_SPLINE_SURFACE_WITH_KNOTS('',3,1,((#763415,#763416),(#763417,#763418),
(#763419,#763420),(#763421,#763422),(#763423,#763424)),.UNSPECIFIED.,.F.,
 .F.,.F.,(4,1,4),(2,2),(-0.0288746979316682,-0.0129893034676172,0.),(0.,
0.0012000000000004),.UNSPECIFIED.);
#798=B_SPLINE_SURFACE_WITH_KNOTS('',3,1,((#763438,#763439),(#763440,#763441),
(#763442,#763443),(#763444,#763445),(#763446,#763447)),.UNSPECIFIED.,.F.,
 .F.,.F.,(4,1,4),(2,2),(-0.0327636333960365,-0.0168665424733222,0.),(0.,
0.0012000000000004),.UNSPECIFIED.);
#799=B_SPLINE_SURFACE_WITH_KNOTS('',3,1,((#763461,#763462),(#763463,#763464),
(#763465,#763466),(#763467,#763468),(#763469,#763470)),.UNSPECIFIED.,.F.,
 .F.,.F.,(4,1,4),(2,2),(-0.0297317874030573,-0.015097371714191,0.),(0.,
0.0012000000000004),.UNSPECIFIED.);
#800=B_SPLINE_SURFACE_WITH_KNOTS('',3,1,((#763484,#763485),(#763486,#763487),
(#763488,#763489),(#763490,#763491),(#763492,#763493)),.UNSPECIFIED.,.F.,
 .F.,.F.,(4,1,4),(2,2),(-0.0312622041033405,-0.0133987735097033,0.),(0.,
0.0012000000000004),.UNSPECIFIED.);
#801=B_SPLINE_SURFACE_WITH_KNOTS('',3,1,((#763510,#763511),(#763512,#763513),
(#763514,#763515),(#763516,#763517),(#763518,#763519)),.UNSPECIFIED.,.F.,
 .F.,.F.,(4,1,4),(2,2),(-0.0388229048530087,-0.0208053932042368,0.),(0.,
0.0012000000000004),.UNSPECIFIED.);
#802=B_SPLINE_SURFACE_WITH_KNOTS('',3,1,((#763536,#763537),(#763538,#763539),
(#763540,#763541),(#763542,#763543),(#763544,#763545)),.UNSPECIFIED.,.F.,
 .F.,.F.,(4,1,4),(2,2),(-0.0345159114459611,-0.0169515384468408,0.),(0.,
0.0012000000000004),.UNSPECIFIED.);
#803=B_SPLINE_SURFACE_WITH_KNOTS('',3,1,((#763559,#763560),(#763561,#763562),
(#763563,#763564),(#763565,#763566),(#763567,#763568)),.UNSPECIFIED.,.F.,
 .F.,.F.,(4,1,4),(2,2),(-0.0489826789046039,-0.0266403949465746,0.),(0.,
0.0012000000000004),.UNSPECIFIED.);
#804=B_SPLINE_SURFACE_WITH_KNOTS('',3,1,((#763582,#763583),(#763584,#763585),
(#763586,#763587),(#763588,#763589),(#763590,#763591)),.UNSPECIFIED.,.F.,
 .F.,.F.,(4,1,4),(2,2),(-0.0415416524621027,-0.0205007808773432,0.),(0.,
0.0012000000000004),.UNSPECIFIED.);
#805=B_SPLINE_SURFACE_WITH_KNOTS('',3,1,((#763605,#763606),(#763607,#763608),
(#763609,#763610),(#763611,#763612),(#763613,#763614)),.UNSPECIFIED.,.F.,
 .F.,.F.,(4,1,4),(2,2),(-0.0252491358018621,-0.0128156314876559,0.),(0.,
0.0012000000000004),.UNSPECIFIED.);
#806=B_SPLINE_SURFACE_WITH_KNOTS('',3,1,((#763628,#763629),(#763630,#763631),
(#763632,#763633),(#763634,#763635),(#763636,#763637)),.UNSPECIFIED.,.F.,
 .F.,.F.,(4,1,4),(2,2),(-0.0238990361906184,-0.0121300337282133,0.),(0.,
0.0012000000000004),.UNSPECIFIED.);
#807=B_SPLINE_SURFACE_WITH_KNOTS('',3,1,((#763651,#763652),(#763653,#763654),
(#763655,#763656),(#763657,#763658),(#763659,#763660)),.UNSPECIFIED.,.F.,
 .F.,.F.,(4,1,4),(2,2),(-0.0243491900971553,-0.011948709533471,0.),(0.,
0.0012000000000004),.UNSPECIFIED.);
#808=B_SPLINE_SURFACE_WITH_KNOTS('',3,1,((#763674,#763675),(#763676,#763677),
(#763678,#763679),(#763680,#763681),(#763682,#763683)),.UNSPECIFIED.,.F.,
 .F.,.F.,(4,1,4),(2,2),(-0.0276842840738173,-0.011580258135407,0.),(0.,
0.0012000000000004),.UNSPECIFIED.);
#809=B_SPLINE_SURFACE_WITH_KNOTS('',3,1,((#763697,#763698),(#763699,#763700),
(#763701,#763702),(#763703,#763704),(#763705,#763706)),.UNSPECIFIED.,.F.,
 .F.,.F.,(4,1,4),(2,2),(-0.0558195004775273,-0.032636960707636,0.),(0.,
0.0012000000000004),.UNSPECIFIED.);
#810=B_SPLINE_SURFACE_WITH_KNOTS('',3,1,((#763720,#763721),(#763722,#763723),
(#763724,#763725),(#763726,#763727),(#763728,#763729)),.UNSPECIFIED.,.F.,
 .F.,.F.,(4,1,4),(2,2),(-0.00801691412226875,-0.00516019173732192,0.),(0.,
0.0012000000000004),.UNSPECIFIED.);
#811=B_SPLINE_SURFACE_WITH_KNOTS('',3,1,((#763743,#763744),(#763745,#763746),
(#763747,#763748),(#763749,#763750),(#763751,#763752)),.UNSPECIFIED.,.F.,
 .F.,.F.,(4,1,4),(2,2),(-0.0284491125450178,-0.0161345678386079,0.),(0.,
0.0012000000000004),.UNSPECIFIED.);
#812=B_SPLINE_SURFACE_WITH_KNOTS('',3,1,((#763766,#763767),(#763768,#763769),
(#763770,#763771),(#763772,#763773),(#763774,#763775)),.UNSPECIFIED.,.F.,
 .F.,.F.,(4,1,4),(2,2),(-0.0370757745379317,-0.0165742497354113,0.),(0.,
0.0012000000000004),.UNSPECIFIED.);
#813=B_SPLINE_SURFACE_WITH_KNOTS('',3,1,((#763789,#763790),(#763791,#763792),
(#763793,#763794),(#763795,#763796),(#763797,#763798)),.UNSPECIFIED.,.F.,
 .F.,.F.,(4,1,4),(2,2),(-0.0332488134506131,-0.0189178008322136,0.),(0.,
0.0012000000000004),.UNSPECIFIED.);
#814=B_SPLINE_SURFACE_WITH_KNOTS('',3,1,((#763812,#763813),(#763814,#763815),
(#763816,#763817),(#763818,#763819),(#763820,#763821)),.UNSPECIFIED.,.F.,
 .F.,.F.,(4,1,4),(2,2),(-0.0313367993739236,-0.013819412858962,0.),(0.,
0.0012000000000004),.UNSPECIFIED.);
#815=B_SPLINE_SURFACE_WITH_KNOTS('',3,1,((#763841,#763842),(#763843,#763844),
(#763845,#763846),(#763847,#763848),(#763849,#763850)),.UNSPECIFIED.,.F.,
 .F.,.F.,(4,1,4),(2,2),(-0.0341373574148355,-0.0182378151895502,0.),(0.,
0.0012000000000004),.UNSPECIFIED.);
#816=B_SPLINE_SURFACE_WITH_KNOTS('',3,1,((#763864,#763865),(#763866,#763867),
(#763868,#763869),(#763870,#763871),(#763872,#763873)),.UNSPECIFIED.,.F.,
 .F.,.F.,(4,1,4),(2,2),(-0.0330052521348803,-0.0155406221468621,0.),(0.,
0.0012000000000004),.UNSPECIFIED.);
#817=B_SPLINE_SURFACE_WITH_KNOTS('',3,1,((#763887,#763888),(#763889,#763890),
(#763891,#763892),(#763893,#763894),(#763895,#763896)),.UNSPECIFIED.,.F.,
 .F.,.F.,(4,1,4),(2,2),(-0.0417480831740965,-0.0197339871335202,0.),(0.,
0.0012000000000004),.UNSPECIFIED.);
#818=B_SPLINE_SURFACE_WITH_KNOTS('',3,1,((#763910,#763911),(#763912,#763913),
(#763914,#763915),(#763916,#763917),(#763918,#763919)),.UNSPECIFIED.,.F.,
 .F.,.F.,(4,1,4),(2,2),(-0.0382268546540574,-0.021062258182437,0.),(0.,
0.0012000000000004),.UNSPECIFIED.);
#819=B_SPLINE_SURFACE_WITH_KNOTS('',3,1,((#763933,#763934),(#763935,#763936),
(#763937,#763938),(#763939,#763940),(#763941,#763942)),.UNSPECIFIED.,.F.,
 .F.,.F.,(4,1,4),(2,2),(-0.0255651613013474,-0.0140045609364766,0.),(0.,
0.0012000000000004),.UNSPECIFIED.);
#820=B_SPLINE_SURFACE_WITH_KNOTS('',3,1,((#763956,#763957),(#763958,#763959),
(#763960,#763961),(#763962,#763963),(#763964,#763965)),.UNSPECIFIED.,.F.,
 .F.,.F.,(4,1,4),(2,2),(-0.0231357533842346,-0.0110085920304809,0.),(0.,
0.0012000000000004),.UNSPECIFIED.);
#821=B_SPLINE_SURFACE_WITH_KNOTS('',3,1,((#763979,#763980),(#763981,#763982),
(#763983,#763984),(#763985,#763986),(#763987,#763988)),.UNSPECIFIED.,.F.,
 .F.,.F.,(4,1,4),(2,2),(-0.0283726344268595,-0.0110593739301905,0.),(0.,
0.0012000000000004),.UNSPECIFIED.);
#822=B_SPLINE_SURFACE_WITH_KNOTS('',3,1,((#764008,#764009),(#764010,#764011),
(#764012,#764013),(#764014,#764015),(#764016,#764017)),.UNSPECIFIED.,.F.,
 .F.,.F.,(4,1,4),(2,2),(-0.0542036194174837,-0.0349412094330241,0.),(0.,
0.0012000000000004),.UNSPECIFIED.);
#823=B_SPLINE_SURFACE_WITH_KNOTS('',3,1,((#764031,#764032),(#764033,#764034),
(#764035,#764036),(#764037,#764038),(#764039,#764040)),.UNSPECIFIED.,.F.,
 .F.,.F.,(4,1,4),(2,2),(-0.0231692673285818,-0.0114834464918903,0.),(0.,
0.0012000000000004),.UNSPECIFIED.);
#824=B_SPLINE_SURFACE_WITH_KNOTS('',3,1,((#764060,#764061),(#764062,#764063),
(#764064,#764065),(#764066,#764067),(#764068,#764069)),.UNSPECIFIED.,.F.,
 .F.,.F.,(4,1,4),(2,2),(-0.0232607658384301,-0.0110774872500946,0.),(0.,
0.0012000000000004),.UNSPECIFIED.);
#825=B_SPLINE_SURFACE_WITH_KNOTS('',3,1,((#764103,#764104),(#764105,#764106),
(#764107,#764108),(#764109,#764110),(#764111,#764112)),.UNSPECIFIED.,.F.,
 .F.,.F.,(4,1,4),(2,2),(-0.0671810068110215,-0.0331006651941731,0.),(0.,
0.0012000000000004),.UNSPECIFIED.);
#826=B_SPLINE_SURFACE_WITH_KNOTS('',3,1,((#764126,#764127),(#764128,#764129),
(#764130,#764131),(#764132,#764133),(#764134,#764135)),.UNSPECIFIED.,.F.,
 .F.,.F.,(4,1,4),(2,2),(-0.0308290020224905,-0.0157790562034965,0.),(0.,
0.0012000000000004),.UNSPECIFIED.);
#827=B_SPLINE_SURFACE_WITH_KNOTS('',3,1,((#764149,#764150),(#764151,#764152),
(#764153,#764154),(#764155,#764156),(#764157,#764158)),.UNSPECIFIED.,.F.,
 .F.,.F.,(4,1,4),(2,2),(-0.0259429394055113,-0.0137938451831444,0.),(0.,
0.0012000000000004),.UNSPECIFIED.);
#828=B_SPLINE_SURFACE_WITH_KNOTS('',3,1,((#764172,#764173),(#764174,#764175),
(#764176,#764177),(#764178,#764179),(#764180,#764181)),.UNSPECIFIED.,.F.,
 .F.,.F.,(4,1,4),(2,2),(-0.024744320780042,-0.0119463996332624,0.),(0.,
0.0012000000000004),.UNSPECIFIED.);
#829=B_SPLINE_SURFACE_WITH_KNOTS('',3,1,((#764195,#764196),(#764197,#764198),
(#764199,#764200),(#764201,#764202),(#764203,#764204)),.UNSPECIFIED.,.F.,
 .F.,.F.,(4,1,4),(2,2),(-0.0299176765367803,-0.0117936253197266,0.),(0.,
0.0012000000000004),.UNSPECIFIED.);
#830=B_SPLINE_SURFACE_WITH_KNOTS('',3,1,((#764236,#764237),(#764238,#764239),
(#764240,#764241),(#764242,#764243),(#764244,#764245)),.UNSPECIFIED.,.F.,
 .F.,.F.,(4,1,4),(2,2),(-0.0283823292035718,-0.0164168089366938,0.),(0.,
0.0012000000000004),.UNSPECIFIED.);
#831=B_SPLINE_SURFACE_WITH_KNOTS('',3,1,((#764259,#764260),(#764261,#764262),
(#764263,#764264),(#764265,#764266),(#764267,#764268)),.UNSPECIFIED.,.F.,
 .F.,.F.,(4,1,4),(2,2),(-0.0198137083944604,-0.00972065304662443,0.),(0.,
0.0012000000000004),.UNSPECIFIED.);
#832=B_SPLINE_SURFACE_WITH_KNOTS('',3,1,((#764282,#764283),(#764284,#764285),
(#764286,#764287),(#764288,#764289),(#764290,#764291)),.UNSPECIFIED.,.F.,
 .F.,.F.,(4,1,4),(2,2),(-0.0223214126347749,-0.0107485394077671,0.),(0.,
0.0012000000000004),.UNSPECIFIED.);
#833=B_SPLINE_SURFACE_WITH_KNOTS('',3,1,((#764305,#764306),(#764307,#764308),
(#764309,#764310),(#764311,#764312),(#764313,#764314)),.UNSPECIFIED.,.F.,
 .F.,.F.,(4,1,4),(2,2),(-0.0366967045337622,-0.0185313177763357,0.),(0.,
0.0012000000000004),.UNSPECIFIED.);
#834=B_SPLINE_SURFACE_WITH_KNOTS('',3,1,((#764328,#764329),(#764330,#764331),
(#764332,#764333),(#764334,#764335),(#764336,#764337)),.UNSPECIFIED.,.F.,
 .F.,.F.,(4,1,4),(2,2),(-0.0503786102519102,-0.020958850552022,0.),(0.,
0.0012000000000004),.UNSPECIFIED.);
#835=B_SPLINE_SURFACE_WITH_KNOTS('',3,1,((#764469,#764470),(#764471,#764472),
(#764473,#764474),(#764475,#764476),(#764477,#764478)),.UNSPECIFIED.,.F.,
 .F.,.F.,(4,1,4),(2,2),(-0.0612155649487424,-0.0306467060691897,0.),(0.,
0.0012000000000004),.UNSPECIFIED.);
#836=B_SPLINE_SURFACE_WITH_KNOTS('',3,1,((#764492,#764493),(#764494,#764495),
(#764496,#764497),(#764498,#764499),(#764500,#764501)),.UNSPECIFIED.,.F.,
 .F.,.F.,(4,1,4),(2,2),(-0.0361230778132722,-0.0189054393019686,0.),(0.,
0.0012000000000004),.UNSPECIFIED.);
#837=B_SPLINE_SURFACE_WITH_KNOTS('',3,1,((#764515,#764516),(#764517,#764518),
(#764519,#764520),(#764521,#764522),(#764523,#764524)),.UNSPECIFIED.,.F.,
 .F.,.F.,(4,1,4),(2,2),(-0.0309413821508944,-0.0158468916025036,0.),(0.,
0.0012000000000004),.UNSPECIFIED.);
#838=B_SPLINE_SURFACE_WITH_KNOTS('',3,1,((#764538,#764539),(#764540,#764541),
(#764542,#764543),(#764544,#764545),(#764546,#764547)),.UNSPECIFIED.,.F.,
 .F.,.F.,(4,1,4),(2,2),(-0.0412995436703598,-0.0177969434987769,0.),(0.,
0.0012000000000004),.UNSPECIFIED.);
#839=B_SPLINE_SURFACE_WITH_KNOTS('',3,1,((#764579,#764580),(#764581,#764582),
(#764583,#764584),(#764585,#764586),(#764587,#764588)),.UNSPECIFIED.,.F.,
 .F.,.F.,(4,1,4),(2,2),(-0.0355850069250129,-0.0200440582357976,0.),(0.,
0.0012000000000004),.UNSPECIFIED.);
#840=B_SPLINE_SURFACE_WITH_KNOTS('',3,1,((#764602,#764603),(#764604,#764605),
(#764606,#764607),(#764608,#764609),(#764610,#764611)),.UNSPECIFIED.,.F.,
 .F.,.F.,(4,1,4),(2,2),(-0.0307751542521775,-0.0143848796827064,0.),(0.,
0.0012000000000004),.UNSPECIFIED.);
#841=B_SPLINE_SURFACE_WITH_KNOTS('',3,1,((#764625,#764626),(#764627,#764628),
(#764629,#764630),(#764631,#764632),(#764633,#764634)),.UNSPECIFIED.,.F.,
 .F.,.F.,(4,1,4),(2,2),(-0.0268687907703862,-0.0133551884868875,0.),(0.,
0.0012000000000004),.UNSPECIFIED.);
#842=B_SPLINE_SURFACE_WITH_KNOTS('',3,1,((#764648,#764649),(#764650,#764651),
(#764652,#764653),(#764654,#764655),(#764656,#764657)),.UNSPECIFIED.,.F.,
 .F.,.F.,(4,1,4),(2,2),(-0.0260741751043527,-0.0132466241773425,0.),(0.,
0.0012000000000004),.UNSPECIFIED.);
#843=B_SPLINE_SURFACE_WITH_KNOTS('',3,1,((#764671,#764672),(#764673,#764674),
(#764675,#764676),(#764677,#764678),(#764679,#764680)),.UNSPECIFIED.,.F.,
 .F.,.F.,(4,1,4),(2,2),(-0.033969359313038,-0.014912101107735,0.),(0.,0.0012000000000004),
 .UNSPECIFIED.);
#844=B_SPLINE_SURFACE_WITH_KNOTS('',3,1,((#764800,#764801),(#764802,#764803),
(#764804,#764805),(#764806,#764807),(#764808,#764809)),.UNSPECIFIED.,.F.,
 .F.,.F.,(4,1,4),(2,2),(-0.038883734417145,-0.0227440583406209,0.),(0.,
0.0012000000000004),.UNSPECIFIED.);
#845=B_SPLINE_SURFACE_WITH_KNOTS('',3,1,((#764823,#764824),(#764825,#764826),
(#764827,#764828),(#764829,#764830),(#764831,#764832)),.UNSPECIFIED.,.F.,
 .F.,.F.,(4,1,4),(2,2),(-0.0422256472420693,-0.0177021834627649,0.),(0.,
0.0012000000000004),.UNSPECIFIED.);
#846=B_SPLINE_SURFACE_WITH_KNOTS('',3,1,((#764914,#764915),(#764916,#764917),
(#764918,#764919),(#764920,#764921),(#764922,#764923)),.UNSPECIFIED.,.F.,
 .F.,.F.,(4,1,4),(2,2),(-0.0317476668176601,-0.018900318349759,0.),(0.,
0.0012000000000004),.UNSPECIFIED.);
#847=B_SPLINE_SURFACE_WITH_KNOTS('',3,1,((#764937,#764938),(#764939,#764940),
(#764941,#764942),(#764943,#764944),(#764945,#764946)),.UNSPECIFIED.,.F.,
 .F.,.F.,(4,1,4),(2,2),(-0.0230390855055789,-0.0121357674060584,0.),(0.,
0.0012000000000004),.UNSPECIFIED.);
#848=B_SPLINE_SURFACE_WITH_KNOTS('',3,1,((#764960,#764961),(#764962,#764963),
(#764964,#764965),(#764966,#764967),(#764968,#764969)),.UNSPECIFIED.,.F.,
 .F.,.F.,(4,1,4),(2,2),(-0.0230440837191887,-0.0109157580035791,0.),(0.,
0.0012000000000004),.UNSPECIFIED.);
#849=B_SPLINE_SURFACE_WITH_KNOTS('',3,1,((#764983,#764984),(#764985,#764986),
(#764987,#764988),(#764989,#764990),(#764991,#764992)),.UNSPECIFIED.,.F.,
 .F.,.F.,(4,1,4),(2,2),(-0.0229462927931769,-0.0117975079994419,0.),(0.,
0.0012000000000004),.UNSPECIFIED.);
#850=B_SPLINE_SURFACE_WITH_KNOTS('',3,1,((#765006,#765007),(#765008,#765009),
(#765010,#765011),(#765012,#765013),(#765014,#765015)),.UNSPECIFIED.,.F.,
 .F.,.F.,(4,1,4),(2,2),(-0.0217757127671784,-0.0107743607728529,0.),(0.,
0.0012000000000004),.UNSPECIFIED.);
#851=B_SPLINE_SURFACE_WITH_KNOTS('',3,1,((#765029,#765030),(#765031,#765032),
(#765033,#765034),(#765035,#765036),(#765037,#765038)),.UNSPECIFIED.,.F.,
 .F.,.F.,(4,1,4),(2,2),(-0.0382719616596649,-0.0152761777455762,0.),(0.,
0.0012000000000004),.UNSPECIFIED.);
#852=B_SPLINE_SURFACE_WITH_KNOTS('',3,1,((#765070,#765071),(#765072,#765073),
(#765074,#765075),(#765076,#765077),(#765078,#765079)),.UNSPECIFIED.,.F.,
 .F.,.F.,(4,1,4),(2,2),(-0.0225585747107569,-0.0136458134227673,0.),(0.,
0.0012000000000004),.UNSPECIFIED.);
#853=B_SPLINE_SURFACE_WITH_KNOTS('',3,1,((#765093,#765094),(#765095,#765096),
(#765097,#765098),(#765099,#765100),(#765101,#765102)),.UNSPECIFIED.,.F.,
 .F.,.F.,(4,1,4),(2,2),(-0.0203717760561352,-0.0108368548235871,0.),(0.,
0.0012000000000004),.UNSPECIFIED.);
#854=B_SPLINE_SURFACE_WITH_KNOTS('',3,1,((#765116,#765117),(#765118,#765119),
(#765120,#765121),(#765122,#765123),(#765124,#765125)),.UNSPECIFIED.,.F.,
 .F.,.F.,(4,1,4),(2,2),(-0.0189348980320628,-0.00912409080112687,0.),(0.,
0.0012000000000004),.UNSPECIFIED.);
#855=B_SPLINE_SURFACE_WITH_KNOTS('',3,1,((#765139,#765140),(#765141,#765142),
(#765143,#765144),(#765145,#765146),(#765147,#765148)),.UNSPECIFIED.,.F.,
 .F.,.F.,(4,1,4),(2,2),(-0.0218052108056524,-0.0105036079380549,0.),(0.,
0.0012000000000004),.UNSPECIFIED.);
#856=B_SPLINE_SURFACE_WITH_KNOTS('',3,1,((#765162,#765163),(#765164,#765165),
(#765166,#765167),(#765168,#765169),(#765170,#765171)),.UNSPECIFIED.,.F.,
 .F.,.F.,(4,1,4),(2,2),(-0.0256412208072217,-0.0131891485868468,0.),(0.,
0.0012000000000004),.UNSPECIFIED.);
#857=B_SPLINE_SURFACE_WITH_KNOTS('',3,1,((#765185,#765186),(#765187,#765188),
(#765189,#765190),(#765191,#765192),(#765193,#765194)),.UNSPECIFIED.,.F.,
 .F.,.F.,(4,1,4),(2,2),(-0.0249345267272155,-0.0122555072306388,0.),(0.,
0.0012000000000004),.UNSPECIFIED.);
#858=B_SPLINE_SURFACE_WITH_KNOTS('',3,1,((#765208,#765209),(#765210,#765211),
(#765212,#765213),(#765214,#765215),(#765216,#765217)),.UNSPECIFIED.,.F.,
 .F.,.F.,(4,1,4),(2,2),(-0.0369185909294025,-0.0158107176905026,0.),(0.,
0.0012000000000004),.UNSPECIFIED.);
#859=B_SPLINE_SURFACE_WITH_KNOTS('',3,1,((#765255,#765256),(#765257,#765258),
(#765259,#765260),(#765261,#765262),(#765263,#765264)),.UNSPECIFIED.,.F.,
 .F.,.F.,(4,1,4),(2,2),(-0.0468166199283065,-0.0258839153748499,0.),(0.,
0.0012000000000004),.UNSPECIFIED.);
#860=B_SPLINE_SURFACE_WITH_KNOTS('',3,1,((#765278,#765279),(#765280,#765281),
(#765282,#765283),(#765284,#765285),(#765286,#765287)),.UNSPECIFIED.,.F.,
 .F.,.F.,(4,1,4),(2,2),(-0.0362191463148353,-0.018193895242332,0.),(0.,
0.0012000000000004),.UNSPECIFIED.);
#861=B_SPLINE_SURFACE_WITH_KNOTS('',3,1,((#765301,#765302),(#765303,#765304),
(#765305,#765306),(#765307,#765308),(#765309,#765310)),.UNSPECIFIED.,.F.,
 .F.,.F.,(4,1,4),(2,2),(-0.0347720156271615,-0.0177333811924116,0.),(0.,
0.0012000000000004),.UNSPECIFIED.);
#862=B_SPLINE_SURFACE_WITH_KNOTS('',3,1,((#765324,#765325),(#765326,#765327),
(#765328,#765329),(#765330,#765331),(#765332,#765333)),.UNSPECIFIED.,.F.,
 .F.,.F.,(4,1,4),(2,2),(-0.0317241976312862,-0.015712208500306,0.),(0.,
0.0012000000000004),.UNSPECIFIED.);
#863=B_SPLINE_SURFACE_WITH_KNOTS('',3,1,((#765347,#765348),(#765349,#765350),
(#765351,#765352),(#765353,#765354),(#765355,#765356)),.UNSPECIFIED.,.F.,
 .F.,.F.,(4,1,4),(2,2),(-0.0351654499762171,-0.0168136270131807,0.),(0.,
0.0012000000000004),.UNSPECIFIED.);
#864=B_SPLINE_SURFACE_WITH_KNOTS('',3,1,((#765370,#765371),(#765372,#765373),
(#765374,#765375),(#765376,#765377),(#765378,#765379)),.UNSPECIFIED.,.F.,
 .F.,.F.,(4,1,4),(2,2),(-0.0421520855052348,-0.0219835945258681,0.),(0.,
0.0012000000000004),.UNSPECIFIED.);
#865=B_SPLINE_SURFACE_WITH_KNOTS('',3,1,((#765393,#765394),(#765395,#765396),
(#765397,#765398),(#765399,#765400),(#765401,#765402)),.UNSPECIFIED.,.F.,
 .F.,.F.,(4,1,4),(2,2),(-0.0403324798713265,-0.0197271725610409,0.),(0.,
0.0012000000000004),.UNSPECIFIED.);
#866=B_SPLINE_SURFACE_WITH_KNOTS('',3,1,((#765416,#765417),(#765418,#765419),
(#765420,#765421),(#765422,#765423),(#765424,#765425)),.UNSPECIFIED.,.F.,
 .F.,.F.,(4,1,4),(2,2),(-0.033714107300601,-0.0170477867624159,0.),(0.,
0.0012000000000004),.UNSPECIFIED.);
#867=B_SPLINE_SURFACE_WITH_KNOTS('',3,1,((#765439,#765440),(#765441,#765442),
(#765443,#765444),(#765445,#765446),(#765447,#765448)),.UNSPECIFIED.,.F.,
 .F.,.F.,(4,1,4),(2,2),(-0.0298374438376459,-0.0157288126143665,0.),(0.,
0.0012000000000004),.UNSPECIFIED.);
#868=B_SPLINE_SURFACE_WITH_KNOTS('',3,1,((#765462,#765463),(#765464,#765465),
(#765466,#765467),(#765468,#765469),(#765470,#765471)),.UNSPECIFIED.,.F.,
 .F.,.F.,(4,1,4),(2,2),(-0.0301798981582186,-0.0142438298245982,0.),(0.,
0.0012000000000004),.UNSPECIFIED.);
#869=B_SPLINE_SURFACE_WITH_KNOTS('',3,1,((#765485,#765486),(#765487,#765488),
(#765489,#765490),(#765491,#765492),(#765493,#765494)),.UNSPECIFIED.,.F.,
 .F.,.F.,(4,1,4),(2,2),(-0.0406217722004092,-0.0185770604862281,0.),(0.,
0.0012000000000004),.UNSPECIFIED.);
#870=B_SPLINE_SURFACE_WITH_KNOTS('',3,1,((#766090,#766091),(#766092,#766093),
(#766094,#766095),(#766096,#766097),(#766098,#766099),(#766100,#766101),
(#766102,#766103),(#766104,#766105),(#766106,#766107),(#766108,#766109)),
 .UNSPECIFIED.,.F.,.F.,.F.,(4,3,3,4),(2,2),(2.48695962215349,2.52959580846529,
2.89749514710187,2.97124156850367),(0.00834255567643538,12.),
 .UNSPECIFIED.);
#871=B_SPLINE_SURFACE_WITH_KNOTS('',3,1,((#766184,#766185),(#766186,#766187),
(#766188,#766189),(#766190,#766191),(#766192,#766193),(#766194,#766195),
(#766196,#766197)),.UNSPECIFIED.,.F.,.F.,.F.,(4,3,4),(2,2),(2.59041506800148E-7,
0.153500396799065,0.268994543237312),(0.,23.),.UNSPECIFIED.);
#872=B_SPLINE_SURFACE_WITH_KNOTS('',3,1,((#766531,#766532),(#766533,#766534),
(#766535,#766536),(#766537,#766538),(#766539,#766540),(#766541,#766542),
(#766543,#766544),(#766545,#766546),(#766547,#766548),(#766549,#766550),
(#766551,#766552),(#766553,#766554),(#766555,#766556)),.UNSPECIFIED.,.F.,
 .F.,.F.,(4,3,3,3,4),(2,2),(0.,0.0372353698279679,0.144618358667552,0.234422494912481,
0.268994543237312),(0.,11.),.UNSPECIFIED.);
#873=B_SPLINE_SURFACE_WITH_KNOTS('',3,1,((#766726,#766727),(#766728,#766729),
(#766730,#766731),(#766732,#766733),(#766734,#766735),(#766736,#766737),
(#766738,#766739)),.UNSPECIFIED.,.F.,.F.,.F.,(4,3,4),(2,2),(2.59041506800148E-7,
0.153500396799065,0.268994543237312),(0.,23.),.UNSPECIFIED.);
#874=B_SPLINE_SURFACE_WITH_KNOTS('',3,1,((#767587,#767588),(#767589,#767590),
(#767591,#767592),(#767593,#767594),(#767595,#767596),(#767597,#767598),
(#767599,#767600),(#767601,#767602),(#767603,#767604),(#767605,#767606)),
 .UNSPECIFIED.,.F.,.F.,.F.,(4,3,3,4),(2,2),(2.48695962215349,2.52959580846529,
2.89749514710187,2.97124156850367),(0.00834255567643538,12.),
 .UNSPECIFIED.);
#875=B_SPLINE_SURFACE_WITH_KNOTS('',3,3,((#767890,#767891,#767892,#767893,
#767894,#767895,#767896),(#767897,#767898,#767899,#767900,#767901,#767902,
#767903),(#767904,#767905,#767906,#767907,#767908,#767909,#767910),(#767911,
#767912,#767913,#767914,#767915,#767916,#767917)),.UNSPECIFIED.,.F.,.F.,
 .F.,(4,4),(4,1,1,1,4),(0.,1.),(-1.3223877250731,-0.917656935656601,-0.715291540948349,
-0.310560751531845,0.0941700378846586),.UNSPECIFIED.);
#876=B_SPLINE_SURFACE_WITH_KNOTS('',3,3,((#768119,#768120,#768121,#768122),
(#768123,#768124,#768125,#768126),(#768127,#768128,#768129,#768130),(#768131,
#768132,#768133,#768134)),.UNSPECIFIED.,.F.,.F.,.F.,(4,4),(4,4),(0.,1.),
(0.352008052743404,0.571568472276831),.UNSPECIFIED.);
#877=B_SPLINE_SURFACE_WITH_KNOTS('',3,3,((#768146,#768147,#768148,#768149),
(#768150,#768151,#768152,#768153),(#768154,#768155,#768156,#768157),(#768158,
#768159,#768160,#768161)),.UNSPECIFIED.,.F.,.F.,.F.,(4,4),(4,4),(0.,1.),
(0.0387085610591489,0.0483079074733735),.UNSPECIFIED.);
#878=B_SPLINE_SURFACE_WITH_KNOTS('',3,3,((#768173,#768174,#768175,#768176),
(#768177,#768178,#768179,#768180),(#768181,#768182,#768183,#768184),(#768185,
#768186,#768187,#768188)),.UNSPECIFIED.,.F.,.F.,.F.,(4,4),(4,4),(0.,1.),
(0.,0.0387085610591489),.UNSPECIFIED.);
#879=B_SPLINE_SURFACE_WITH_KNOTS('',3,3,((#768198,#768199,#768200,#768201,
#768202,#768203),(#768204,#768205,#768206,#768207,#768208,#768209),(#768210,
#768211,#768212,#768213,#768214,#768215),(#768216,#768217,#768218,#768219,
#768220,#768221)),.UNSPECIFIED.,.F.,.F.,.F.,(4,4),(4,2,4),(0.,1.),(-0.139952422508812,
-0.0913709843124773,0.),.UNSPECIFIED.);
#880=B_SPLINE_SURFACE_WITH_KNOTS('',3,3,((#768237,#768238,#768239,#768240,
#768241,#768242,#768243),(#768244,#768245,#768246,#768247,#768248,#768249,
#768250),(#768251,#768252,#768253,#768254,#768255,#768256,#768257),(#768258,
#768259,#768260,#768261,#768262,#768263,#768264)),.UNSPECIFIED.,.F.,.F.,
 .F.,(4,4),(4,1,2,4),(0.,1.),(0.,0.192839352595103,0.321398920991839,0.352008052743404),
 .UNSPECIFIED.);
#881=B_SPLINE_SURFACE_WITH_KNOTS('',3,3,((#768274,#768275,#768276,#768277,
#768278,#768279),(#768280,#768281,#768282,#768283,#768284,#768285),(#768286,
#768287,#768288,#768289,#768290,#768291),(#768292,#768293,#768294,#768295,
#768296,#768297)),.UNSPECIFIED.,.F.,.F.,.F.,(4,4),(4,2,4),(0.,1.),(0.0483079092320122,
0.074015276798017,0.15116902845762),.UNSPECIFIED.);
#882=B_SPLINE_SURFACE_WITH_KNOTS('',3,3,((#768304,#768305,#768306,#768307,
#768308),(#768309,#768310,#768311,#768312,#768313),(#768314,#768315,#768316,
#768317,#768318),(#768319,#768320,#768321,#768322,#768323)),
 .UNSPECIFIED.,.F.,.F.,.F.,(4,4),(4,1,4),(0.,1.),(-1.06873380038231,-0.610705028789891,
-3.05311331771918E-16),.UNSPECIFIED.);
#883=B_SPLINE_SURFACE_WITH_KNOTS('',3,3,((#768345,#768346,#768347,#768348),
(#768349,#768350,#768351,#768352),(#768353,#768354,#768355,#768356),(#768357,
#768358,#768359,#768360)),.UNSPECIFIED.,.F.,.F.,.F.,(4,4),(4,4),(0.,1.),
(-1.13907338855267,-1.06873380038231),.UNSPECIFIED.);
#884=B_SPLINE_SURFACE_WITH_KNOTS('',3,3,((#768365,#768366,#768367,#768368),
(#768369,#768370,#768371,#768372),(#768373,#768374,#768375,#768376),(#768377,
#768378,#768379,#768380)),.UNSPECIFIED.,.F.,.F.,.F.,(4,4),(4,4),(0.,1.),
(-5.47992373512441,-5.41293643701663),.UNSPECIFIED.);
#885=B_SPLINE_SURFACE_WITH_KNOTS('',3,1,((#768392,#768393),(#768394,#768395),
(#768396,#768397),(#768398,#768399),(#768400,#768401),(#768402,#768403)),
 .UNSPECIFIED.,.F.,.F.,.F.,(4,2,4),(2,2),(0.000880141570241324,0.399655938558864,
0.676209395599139),(0.,0.6),.UNSPECIFIED.);
#886=B_SPLINE_SURFACE_WITH_KNOTS('',3,1,((#768414,#768415),(#768416,#768417),
(#768418,#768419),(#768420,#768421),(#768422,#768423),(#768424,#768425)),
 .UNSPECIFIED.,.F.,.F.,.F.,(4,2,4),(2,2),(-5.88013096448622,-5.83926796472617,
-5.72280362216203),(0.,0.6),.UNSPECIFIED.);
#887=B_SPLINE_SURFACE_WITH_KNOTS('',3,3,((#768500,#768501,#768502,#768503,
#768504,#768505),(#768506,#768507,#768508,#768509,#768510,#768511),(#768512,
#768513,#768514,#768515,#768516,#768517),(#768518,#768519,#768520,#768521,
#768522,#768523)),.UNSPECIFIED.,.F.,.F.,.F.,(4,4),(4,1,1,4),(0.,1.),(-3.11641033358894,
-2.98559009599653,-2.92017997720032,-2.65853950201549),.UNSPECIFIED.);
#888=B_SPLINE_SURFACE_WITH_KNOTS('',3,3,((#768555,#768556,#768557,#768558,
#768559,#768560,#768561,#768562),(#768563,#768564,#768565,#768566,#768567,
#768568,#768569,#768570),(#768571,#768572,#768573,#768574,#768575,#768576,
#768577,#768578),(#768579,#768580,#768581,#768582,#768583,#768584,#768585,
#768586)),.UNSPECIFIED.,.F.,.F.,.F.,(4,4),(4,1,1,1,1,4),(0.,1.),(6.93889390390723E-17,
0.224399475256414,0.448798950512828,0.673198425769242,1.12199737628207,
1.5707963267949),.UNSPECIFIED.);
#889=B_SPLINE_SURFACE_WITH_KNOTS('',3,3,((#768607,#768608,#768609,#768610),
(#768611,#768612,#768613,#768614),(#768615,#768616,#768617,#768618),(#768619,
#768620,#768621,#768622)),.UNSPECIFIED.,.F.,.F.,.F.,(4,4),(4,4),(0.,1.),
(0.0906252180889116,0.21899113684397),.UNSPECIFIED.);
#890=B_SPLINE_SURFACE_WITH_KNOTS('',3,3,((#768775,#768776,#768777,#768778,
#768779),(#768780,#768781,#768782,#768783,#768784),(#768785,#768786,#768787,
#768788,#768789),(#768790,#768791,#768792,#768793,#768794)),
 .UNSPECIFIED.,.F.,.F.,.F.,(4,4),(4,1,4),(0.,1.),(-2.7281608120296,-2.46494173019603,
-2.11398295441793),.UNSPECIFIED.);
#891=B_SPLINE_SURFACE_WITH_KNOTS('',3,3,((#768854,#768855,#768856,#768857),
(#768858,#768859,#768860,#768861),(#768862,#768863,#768864,#768865),(#768866,
#768867,#768868,#768869)),.UNSPECIFIED.,.F.,.F.,.F.,(4,4),(4,4),(0.,1.),
(1.52768453520037,1.57079632679489),.UNSPECIFIED.);
#892=B_SPLINE_SURFACE_WITH_KNOTS('',3,3,((#768872,#768873,#768874,#768875,
#768876,#768877,#768878),(#768879,#768880,#768881,#768882,#768883,#768884,
#768885),(#768886,#768887,#768888,#768889,#768890,#768891,#768892),(#768893,
#768894,#768895,#768896,#768897,#768898,#768899)),.UNSPECIFIED.,.F.,.F.,
 .F.,(4,4),(4,1,1,1,4),(0.,1.),(-1.79312991911708E-16,0.436481295771533,
0.6547219436573,1.09120323942883,1.52768453520037),.UNSPECIFIED.);
#893=B_SPLINE_SURFACE_WITH_KNOTS('',1,3,((#777185,#777186,#777187,#777188,
#777189,#777190),(#777191,#777192,#777193,#777194,#777195,#777196),(#777197,
#777198,#777199,#777200,#777201,#777202),(#777203,#777204,#777205,#777206,
#777207,#777208)),.UNSPECIFIED.,.F.,.F.,.F.,(2,1,1,2),(4,2,4),(-0.01,0.,
1.,1.0101),(-0.001666795345791,0.5,1.00166679534579),.UNSPECIFIED.);
#894=B_SPLINE_SURFACE_WITH_KNOTS('',1,3,((#793987,#793988,#793989,#793990),
(#793991,#793992,#793993,#793994)),.UNSPECIFIED.,.F.,.F.,.F.,(2,2),(4,4),
(0.,1.),(0.,1.),.UNSPECIFIED.);
#895=B_SPLINE_SURFACE_WITH_KNOTS('',1,3,((#793996,#793997,#793998,#793999,
#794000,#794001,#794002,#794003),(#794004,#794005,#794006,#794007,#794008,
#794009,#794010,#794011)),.UNSPECIFIED.,.F.,.F.,.F.,(2,2),(4,2,2,4),(0.,
1.),(0.,0.5,0.75,1.),.UNSPECIFIED.);
#896=B_SPLINE_SURFACE_WITH_KNOTS('',1,3,((#794019,#794020,#794021,#794022,
#794023,#794024,#794025,#794026),(#794027,#794028,#794029,#794030,#794031,
#794032,#794033,#794034)),.UNSPECIFIED.,.F.,.F.,.F.,(2,2),(4,2,2,4),(-0.000129676860017445,
1.),(-3.78580681645212E-5,0.25,0.5,1.00003785806816),.UNSPECIFIED.);
#897=B_SPLINE_SURFACE_WITH_KNOTS('',1,3,((#794041,#794042,#794043,#794044),
(#794045,#794046,#794047,#794048)),.UNSPECIFIED.,.F.,.F.,.F.,(2,2),(4,4),
(0.,1.),(0.,1.),.UNSPECIFIED.);
#898=B_SPLINE_SURFACE_WITH_KNOTS('',1,3,((#794050,#794051,#794052,#794053,
#794054,#794055,#794056,#794057),(#794058,#794059,#794060,#794061,#794062,
#794063,#794064,#794065)),.UNSPECIFIED.,.F.,.F.,.F.,(2,2),(4,2,2,4),(0.,
1.),(0.,0.5,0.75,1.),.UNSPECIFIED.);
#899=B_SPLINE_SURFACE_WITH_KNOTS('',1,3,((#794073,#794074,#794075,#794076,
#794077,#794078,#794079,#794080),(#794081,#794082,#794083,#794084,#794085,
#794086,#794087,#794088)),.UNSPECIFIED.,.F.,.F.,.F.,(2,2),(4,2,2,4),(-0.000129676860035914,
1.),(-3.7858068167277E-5,0.25,0.5,1.00003785806816),.UNSPECIFIED.);
#900=B_SPLINE_SURFACE_WITH_KNOTS('',1,3,((#794095,#794096,#794097,#794098),
(#794099,#794100,#794101,#794102)),.UNSPECIFIED.,.F.,.F.,.F.,(2,2),(4,4),
(0.,1.),(0.,1.),.UNSPECIFIED.);
#901=B_SPLINE_SURFACE_WITH_KNOTS('',1,3,((#794104,#794105,#794106,#794107,
#794108,#794109,#794110,#794111),(#794112,#794113,#794114,#794115,#794116,
#794117,#794118,#794119)),.UNSPECIFIED.,.F.,.F.,.F.,(2,2),(4,2,2,4),(0.,
1.),(0.,0.5,0.75,1.),.UNSPECIFIED.);
#902=B_SPLINE_SURFACE_WITH_KNOTS('',1,3,((#794120,#794121,#794122,#794123,
#794124,#794125,#794126,#794127),(#794128,#794129,#794130,#794131,#794132,
#794133,#794134,#794135)),.UNSPECIFIED.,.F.,.F.,.F.,(2,2),(4,2,2,4),(-0.000129676860012297,
1.),(-3.78580681516006E-5,0.25,0.5,1.00003785806815),.UNSPECIFIED.);
#903=B_SPLINE_SURFACE_WITH_KNOTS('',1,3,((#794142,#794143,#794144,#794145),
(#794146,#794147,#794148,#794149)),.UNSPECIFIED.,.F.,.F.,.F.,(2,2),(4,4),
(0.,1.),(0.,1.),.UNSPECIFIED.);
#904=B_SPLINE_SURFACE_WITH_KNOTS('',1,3,((#794151,#794152,#794153,#794154,
#794155,#794156,#794157,#794158),(#794159,#794160,#794161,#794162,#794163,
#794164,#794165,#794166)),.UNSPECIFIED.,.F.,.F.,.F.,(2,2),(4,2,2,4),(0.,
1.),(0.,0.5,0.75,1.),.UNSPECIFIED.);
#905=B_SPLINE_SURFACE_WITH_KNOTS('',1,3,((#794167,#794168,#794169,#794170,
#794171,#794172,#794173,#794174),(#794175,#794176,#794177,#794178,#794179,
#794180,#794181,#794182)),.UNSPECIFIED.,.F.,.F.,.F.,(2,2),(4,2,2,4),(-0.000129676860028016,
1.),(-3.78580681763514E-5,0.25,0.5,1.00003785806818),.UNSPECIFIED.);
#906=SPHERICAL_SURFACE('',#564353,0.2833386385);
#907=SPHERICAL_SURFACE('',#564357,0.2833386385);
#908=SPHERICAL_SURFACE('',#564361,0.2833386385);
#909=SPHERICAL_SURFACE('',#564365,0.2833386385);
#910=SPHERICAL_SURFACE('',#564369,0.2833386385);
#911=SPHERICAL_SURFACE('',#564373,0.2833386385);
#912=SPHERICAL_SURFACE('',#564377,0.2833386385);
#913=SPHERICAL_SURFACE('',#564381,0.2833386385);
#914=SPHERICAL_SURFACE('',#568311,1.);
#915=SPHERICAL_SURFACE('',#576359,0.036);
#916=SPHERICAL_SURFACE('',#576363,0.036);
#917=SPHERICAL_SURFACE('',#576368,0.036);
#918=SPHERICAL_SURFACE('',#576372,0.036);
#919=SPHERICAL_SURFACE('',#576376,0.036);
#920=SPHERICAL_SURFACE('',#576380,0.036);
#921=SPHERICAL_SURFACE('',#576386,0.036);
#922=SPHERICAL_SURFACE('',#576390,0.036);
#923=SPHERICAL_SURFACE('',#576408,0.036);
#924=SPHERICAL_SURFACE('',#576412,0.036);
#925=SPHERICAL_SURFACE('',#576417,0.036);
#926=SPHERICAL_SURFACE('',#576421,0.036);
#927=SPHERICAL_SURFACE('',#576425,0.036);
#928=SPHERICAL_SURFACE('',#576429,0.036);
#929=SPHERICAL_SURFACE('',#576435,0.036);
#930=SPHERICAL_SURFACE('',#576439,0.036);
#931=SPHERICAL_SURFACE('',#576955,0.1);
#932=SPHERICAL_SURFACE('',#576958,0.1);
#933=SPHERICAL_SURFACE('',#576972,0.1);
#934=SPHERICAL_SURFACE('',#576978,0.1);
#935=SPHERICAL_SURFACE('',#576993,0.1);
#936=SPHERICAL_SURFACE('',#576995,0.1);
#937=SPHERICAL_SURFACE('',#577007,0.1);
#938=SPHERICAL_SURFACE('',#577009,0.1);
#939=CONICAL_SURFACE('',#564155,1.25,0.896055384571343);
#940=CONICAL_SURFACE('',#564175,1.25,0.896055384571343);
#941=CONICAL_SURFACE('',#564531,2.4506212084406,1.57073905816024);
#942=CONICAL_SURFACE('',#564537,2.4506212084406,1.57073905816024);
#943=CONICAL_SURFACE('',#565757,66.,0.785398163397447);
#944=CONICAL_SURFACE('',#565892,2.5,0.785398163397454);
#945=CONICAL_SURFACE('',#565896,2.5,0.785398163397462);
#946=CONICAL_SURFACE('',#565900,2.5,0.785398163397464);
#947=CONICAL_SURFACE('',#565904,2.5,0.785398163397454);
#948=CONICAL_SURFACE('',#565908,66.,0.785398163397447);
#949=CONICAL_SURFACE('',#565959,16.6395790373788,0.166588336982507);
#950=CONICAL_SURFACE('',#566150,19.5980477067668,0.166588336982507);
#951=CONICAL_SURFACE('',#566238,13.75,0.785398163397447);
#952=CONICAL_SURFACE('',#566240,13.75,0.785398163397446);
#953=CONICAL_SURFACE('',#566286,13.75,0.785398163397447);
#954=CONICAL_SURFACE('',#566288,13.75,0.785398163397448);
#955=CONICAL_SURFACE('',#566300,13.75,0.785398163397447);
#956=CONICAL_SURFACE('',#566356,13.75,0.785398163397447);
#957=CONICAL_SURFACE('',#566358,13.75,0.785398163397447);
#958=CONICAL_SURFACE('',#566527,7.4,0.785398163397448);
#959=CONICAL_SURFACE('',#569464,0.274999999999999,0.785398163397443);
#960=CONICAL_SURFACE('',#569467,0.274999999999999,0.785398163397443);
#961=CONICAL_SURFACE('',#573767,0.3,0.78539816339745);
#962=CONICAL_SURFACE('',#573769,0.3,0.785398163397448);
#963=CONICAL_SURFACE('',#573771,0.150000000000001,0.785398163397448);
#964=CONICAL_SURFACE('',#573773,0.3,0.785398163397449);
#965=CONICAL_SURFACE('',#573778,0.3,0.785398163397447);
#966=CONICAL_SURFACE('',#573780,0.15,0.785398163397448);
#967=CONICAL_SURFACE('',#573782,0.3,0.785398163397449);
#968=CONICAL_SURFACE('',#573784,0.3,0.785398163397448);
#969=CONICAL_SURFACE('',#573938,0.225,0.785398163397443);
#970=CONICAL_SURFACE('',#573940,0.225,0.785398163397443);
#971=CONICAL_SURFACE('',#573942,0.0999999999999998,0.785398163397448);
#972=CONICAL_SURFACE('',#573947,0.0249999999999994,0.785398163397448);
#973=CONICAL_SURFACE('',#573949,0.225,0.785398163397442);
#974=CONICAL_SURFACE('',#573951,0.225,0.785398163397443);
#975=CONICAL_SURFACE('',#576714,0.075,0.0698131700797733);
#976=CONICAL_SURFACE('',#576716,0.075,0.0698131700797733);
#977=CONICAL_SURFACE('',#576719,0.075,0.0698131700797733);
#978=CONICAL_SURFACE('',#576721,0.075,0.0698131700797733);
#979=(
BOUNDED_SURFACE()
B_SPLINE_SURFACE(3,2,((#753754,#753755,#753756,#753757,#753758),(#753759,
#753760,#753761,#753762,#753763),(#753764,#753765,#753766,#753767,#753768),
(#753769,#753770,#753771,#753772,#753773)),.UNSPECIFIED.,.F.,.F.,.F.)
B_SPLINE_SURFACE_WITH_KNOTS((4,4),(3,2,3),(1.,2.),(0.,1.5707963267949,3.14159265358979),
 .UNSPECIFIED.)
GEOMETRIC_REPRESENTATION_ITEM()
RATIONAL_B_SPLINE_SURFACE(((1.,0.707106781186548,1.,0.707106781186548,1.),
(1.,0.707106781186548,1.,0.707106781186548,1.),(1.,0.707106781186548,1.,
0.707106781186548,1.),(1.,0.707106781186548,1.,0.707106781186548,1.)))
REPRESENTATION_ITEM('')
SURFACE()
);
#980=(
BOUNDED_SURFACE()
B_SPLINE_SURFACE(3,2,((#753839,#753840,#753841,#753842,#753843),(#753844,
#753845,#753846,#753847,#753848),(#753849,#753850,#753851,#753852,#753853),
(#753854,#753855,#753856,#753857,#753858)),.UNSPECIFIED.,.F.,.F.,.F.)
B_SPLINE_SURFACE_WITH_KNOTS((4,4),(3,2,3),(1.,2.),(0.,1.5707963267949,3.14159265358979),
 .UNSPECIFIED.)
GEOMETRIC_REPRESENTATION_ITEM()
RATIONAL_B_SPLINE_SURFACE(((1.,0.707106781186548,1.,0.707106781186548,1.),
(1.,0.707106781186548,1.,0.707106781186548,1.),(1.,0.707106781186548,1.,
0.707106781186548,1.),(1.,0.707106781186548,1.,0.707106781186548,1.)))
REPRESENTATION_ITEM('')
SURFACE()
);
#981=(
BOUNDED_SURFACE()
B_SPLINE_SURFACE(3,2,((#753924,#753925,#753926,#753927,#753928),(#753929,
#753930,#753931,#753932,#753933),(#753934,#753935,#753936,#753937,#753938),
(#753939,#753940,#753941,#753942,#753943)),.UNSPECIFIED.,.F.,.F.,.F.)
B_SPLINE_SURFACE_WITH_KNOTS((4,4),(3,2,3),(1.,2.),(0.,1.5707963267949,3.14159265358979),
 .UNSPECIFIED.)
GEOMETRIC_REPRESENTATION_ITEM()
RATIONAL_B_SPLINE_SURFACE(((1.,0.707106781186548,1.,0.707106781186548,1.),
(1.,0.707106781186548,1.,0.707106781186548,1.),(1.,0.707106781186548,1.,
0.707106781186548,1.),(1.,0.707106781186548,1.,0.707106781186548,1.)))
REPRESENTATION_ITEM('')
SURFACE()
);
#982=(
BOUNDED_SURFACE()
B_SPLINE_SURFACE(3,2,((#754131,#754132,#754133,#754134,#754135),(#754136,
#754137,#754138,#754139,#754140),(#754141,#754142,#754143,#754144,#754145),
(#754146,#754147,#754148,#754149,#754150)),.UNSPECIFIED.,.F.,.F.,.F.)
B_SPLINE_SURFACE_WITH_KNOTS((4,4),(3,2,3),(1.,2.),(0.,1.5707963267949,3.14159265358979),
 .UNSPECIFIED.)
GEOMETRIC_REPRESENTATION_ITEM()
RATIONAL_B_SPLINE_SURFACE(((1.,0.707106781186548,1.,0.707106781186548,1.),
(1.,0.707106781186548,1.,0.707106781186548,1.),(1.,0.707106781186548,1.,
0.707106781186548,1.),(1.,0.707106781186548,1.,0.707106781186548,1.)))
REPRESENTATION_ITEM('')
SURFACE()
);
#983=(
BOUNDED_SURFACE()
B_SPLINE_SURFACE(3,2,((#754151,#754152,#754153,#754154,#754155),(#754156,
#754157,#754158,#754159,#754160),(#754161,#754162,#754163,#754164,#754165),
(#754166,#754167,#754168,#754169,#754170)),.UNSPECIFIED.,.F.,.F.,.F.)
B_SPLINE_SURFACE_WITH_KNOTS((4,4),(3,2,3),(1.,2.),(0.,1.5707963267949,3.14159265358979),
 .UNSPECIFIED.)
GEOMETRIC_REPRESENTATION_ITEM()
RATIONAL_B_SPLINE_SURFACE(((1.,0.707106781186548,1.,0.707106781186548,1.),
(1.,0.707106781186548,1.,0.707106781186548,1.),(1.,0.707106781186548,1.,
0.707106781186548,1.),(1.,0.707106781186548,1.,0.707106781186548,1.)))
REPRESENTATION_ITEM('')
SURFACE()
);
#984=(
BOUNDED_SURFACE()
B_SPLINE_SURFACE(3,2,((#754183,#754184,#754185,#754186,#754187),(#754188,
#754189,#754190,#754191,#754192),(#754193,#754194,#754195,#754196,#754197),
(#754198,#754199,#754200,#754201,#754202)),.UNSPECIFIED.,.F.,.F.,.F.)
B_SPLINE_SURFACE_WITH_KNOTS((4,4),(3,2,3),(1.,2.),(0.,1.5707963267949,3.14159265358979),
 .UNSPECIFIED.)
GEOMETRIC_REPRESENTATION_ITEM()
RATIONAL_B_SPLINE_SURFACE(((1.,0.707106781186548,1.,0.707106781186548,1.),
(1.,0.707106781186548,1.,0.707106781186548,1.),(1.,0.707106781186548,1.,
0.707106781186548,1.),(1.,0.707106781186548,1.,0.707106781186548,1.)))
REPRESENTATION_ITEM('')
SURFACE()
);
#985=(
BOUNDED_SURFACE()
B_SPLINE_SURFACE(2,2,((#757117,#757118,#757119),(#757120,#757121,#757122),
(#757123,#757124,#757125)),.UNSPECIFIED.,.F.,.F.,.F.)
B_SPLINE_SURFACE_WITH_KNOTS((3,3),(3,3),(-0.1270207516791,0.127020751678874),
(-3.1415926535898,-2.54159265358974),.UNSPECIFIED.)
GEOMETRIC_REPRESENTATION_ITEM()
RATIONAL_B_SPLINE_SURFACE(((1.,0.955336489125597,1.),(0.99194370493616,
0.947640016483948,0.99194370493616),(1.,0.955336489125597,1.)))
REPRESENTATION_ITEM('')
SURFACE()
);
#986=(
BOUNDED_SURFACE()
B_SPLINE_SURFACE(2,2,((#757152,#757153,#757154),(#757155,#757156,#757157),
(#757158,#757159,#757160)),.UNSPECIFIED.,.F.,.F.,.F.)
B_SPLINE_SURFACE_WITH_KNOTS((3,3),(3,3),(-0.127018784970975,0.127022718402828),
(-3.14159265358979,-2.54159265358973),.UNSPECIFIED.)
GEOMETRIC_REPRESENTATION_ITEM()
RATIONAL_B_SPLINE_SURFACE(((1.,0.955336489125597,1.),(0.991943704935141,
0.947640016482975,0.991943704935141),(1.,0.955336489125597,1.)))
REPRESENTATION_ITEM('')
SURFACE()
);
#987=(
BOUNDED_SURFACE()
B_SPLINE_SURFACE(2,2,((#757195,#757196,#757197),(#757198,#757199,#757200),
(#757201,#757202,#757203)),.UNSPECIFIED.,.F.,.F.,.F.)
B_SPLINE_SURFACE_WITH_KNOTS((3,3),(3,3),(-0.131487011284422,0.131487011284674),
(-3.14159265358979,-2.54159265358978),.UNSPECIFIED.)
GEOMETRIC_REPRESENTATION_ITEM()
RATIONAL_B_SPLINE_SURFACE(((1.,0.955336489125604,1.),(0.991368030081003,
0.947090053288952,0.991368030081003),(1.,0.955336489125604,1.)))
REPRESENTATION_ITEM('')
SURFACE()
);
#988=(
BOUNDED_SURFACE()
B_SPLINE_SURFACE(2,2,((#757288,#757289,#757290),(#757291,#757292,#757293),
(#757294,#757295,#757296)),.UNSPECIFIED.,.F.,.F.,.F.)
B_SPLINE_SURFACE_WITH_KNOTS((3,3),(3,3),(-0.13148701126187,0.131487011261581),
(-3.14159265358977,-2.5415926535898),.UNSPECIFIED.)
GEOMETRIC_REPRESENTATION_ITEM()
RATIONAL_B_SPLINE_SURFACE(((1.,0.955336489125611,1.),(0.991368030083974,
0.947090053291797,0.991368030083974),(1.,0.955336489125611,1.)))
REPRESENTATION_ITEM('')
SURFACE()
);
#989=(
BOUNDED_SURFACE()
B_SPLINE_SURFACE(1,2,((#767925,#767926,#767927),(#767928,#767929,#767930)),
 .UNSPECIFIED.,.F.,.F.,.F.)
B_SPLINE_SURFACE_WITH_KNOTS((2,2),(3,3),(0.00331699262233516,0.220408225481488),
(0.0235563131297869,1.40251184715305),.UNSPECIFIED.)
GEOMETRIC_REPRESENTATION_ITEM()
RATIONAL_B_SPLINE_SURFACE(((1.,0.77157833052696,1.),(1.,0.77157833052696,
1.)))
REPRESENTATION_ITEM('')
SURFACE()
);
#990=(
BOUNDED_SURFACE()
B_SPLINE_SURFACE(1,2,((#768432,#768433,#768434),(#768435,#768436,#768437)),
 .UNSPECIFIED.,.F.,.F.,.F.)
B_SPLINE_SURFACE_WITH_KNOTS((2,2),(3,3),(0.145390931309585,0.174469117571503),
(4.9960036108132E-16,1.13907338855267),.UNSPECIFIED.)
GEOMETRIC_REPRESENTATION_ITEM()
RATIONAL_B_SPLINE_SURFACE(((1.,0.842150899412231,1.),(1.,0.842150899412231,
1.)))
REPRESENTATION_ITEM('')
SURFACE()
);
#991=(
BOUNDED_SURFACE()
B_SPLINE_SURFACE(1,2,((#768460,#768461,#768462),(#768463,#768464,#768465)),
 .UNSPECIFIED.,.F.,.F.,.F.)
B_SPLINE_SURFACE_WITH_KNOTS((2,2),(3,3),(0.0310591682452716,0.037271001894326),
(2.65853950201549,3.11641033358894),.UNSPECIFIED.)
GEOMETRIC_REPRESENTATION_ITEM()
RATIONAL_B_SPLINE_SURFACE(((1.,0.973908544484804,1.),(1.,0.973908544484804,
1.)))
REPRESENTATION_ITEM('')
SURFACE()
);
#992=(
BOUNDED_SURFACE()
B_SPLINE_SURFACE(1,2,((#768480,#768481,#768482),(#768483,#768484,#768485)),
 .UNSPECIFIED.,.F.,.F.,.F.)
B_SPLINE_SURFACE_WITH_KNOTS((2,2),(3,3),(0.0814816229017885,0.0977779474821462),
(-1.5707963267949,-7.40148683083437E-17),.UNSPECIFIED.)
GEOMETRIC_REPRESENTATION_ITEM()
RATIONAL_B_SPLINE_SURFACE(((1.,0.707106781186547,1.),(1.,0.707106781186547,
1.)))
REPRESENTATION_ITEM('')
SURFACE()
);
#993=(
BOUNDED_SURFACE()
B_SPLINE_SURFACE(1,2,((#768627,#768628,#768629),(#768630,#768631,#768632)),
 .UNSPECIFIED.,.F.,.F.,.F.)
B_SPLINE_SURFACE_WITH_KNOTS((2,2),(3,3),(0.205761389590464,0.260910367138457),
(-0.138867014764028,0.0192044074479646),.UNSPECIFIED.)
GEOMETRIC_REPRESENTATION_ITEM()
RATIONAL_B_SPLINE_SURFACE(((1.,0.996878303703011,1.),(1.,0.996878303703011,
1.)))
REPRESENTATION_ITEM('')
SURFACE()
);
#994=(
BOUNDED_SURFACE()
B_SPLINE_SURFACE(1,2,((#768760,#768761,#768762),(#768763,#768764,#768765)),
 .UNSPECIFIED.,.F.,.F.,.F.)
B_SPLINE_SURFACE_WITH_KNOTS((2,2),(3,3),(0.0310591682452716,0.037271001894326),
(2.11398295441793,2.64820023166997),.UNSPECIFIED.)
GEOMETRIC_REPRESENTATION_ITEM()
RATIONAL_B_SPLINE_SURFACE(((1.,0.96453808371923,1.),(1.,0.96453808371923,
1.)))
REPRESENTATION_ITEM('')
SURFACE()
);
#995=(
BOUNDED_SURFACE()
B_SPLINE_SURFACE(3,3,((#773536,#773537,#773538,#773539,#773540,#773541,
#773542,#773543,#773544,#773545,#773546),(#773547,#773548,#773549,#773550,
#773551,#773552,#773553,#773554,#773555,#773556,#773557),(#773558,#773559,
#773560,#773561,#773562,#773563,#773564,#773565,#773566,#773567,#773568),
(#773569,#773570,#773571,#773572,#773573,#773574,#773575,#773576,#773577,
#773578,#773579)),.UNSPECIFIED.,.F.,.F.,.F.)
B_SPLINE_SURFACE_WITH_KNOTS((4,4),(4,1,1,1,1,1,1,1,4),(0.120011433578774,
0.87998732029336),(-0.0141787261577539,0.,0.1849783393047,0.3623690397746,
0.519327724345,0.658180376362,0.7812456118838,0.8935455160426,0.982160210363202),
 .UNSPECIFIED.)
GEOMETRIC_REPRESENTATION_ITEM()
RATIONAL_B_SPLINE_SURFACE(((1.18510656604406,1.18510656604406,1.18510656604406,
1.18510656604406,1.18510656604406,1.18510656604406,1.18510656604406,1.18510656604406,
1.18510656604406,1.18510656604406,1.18510656604406),(0.938298216008874,
0.938298216008874,0.938298216008874,0.938298216008874,0.938298216008874,
0.938298216008874,0.938298216008874,0.938298216008874,0.938298216008874,
0.938298216008874,0.938298216008874),(0.938297811319378,0.938297811319378,
0.938297811319378,0.938297811319378,0.938297811319378,0.938297811319378,
0.938297811319378,0.938297811319378,0.938297811319378,0.938297811319378,
0.938297811319378),(1.18510535197557,1.18510535197557,1.18510535197557,
1.18510535197557,1.18510535197557,1.18510535197557,1.18510535197557,1.18510535197557,
1.18510535197557,1.18510535197557,1.18510535197557)))
REPRESENTATION_ITEM('')
SURFACE()
);
#996=(
BOUNDED_SURFACE()
B_SPLINE_SURFACE(3,3,((#773735,#773736,#773737,#773738,#773739,#773740,
#773741,#773742,#773743,#773744,#773745),(#773746,#773747,#773748,#773749,
#773750,#773751,#773752,#773753,#773754,#773755,#773756),(#773757,#773758,
#773759,#773760,#773761,#773762,#773763,#773764,#773765,#773766,#773767),
(#773768,#773769,#773770,#773771,#773772,#773773,#773774,#773775,#773776,
#773777,#773778)),.UNSPECIFIED.,.F.,.F.,.F.)
B_SPLINE_SURFACE_WITH_KNOTS((4,4),(4,1,1,1,1,1,1,1,4),(0.120011433572162,
0.879987320299804),(-0.0141787261642029,0.,0.1849783393041,0.3623690397742,
0.5193277243447,0.6581803763619,0.7812456118837,0.8935455160425,0.982160210369658),
 .UNSPECIFIED.)
GEOMETRIC_REPRESENTATION_ITEM()
RATIONAL_B_SPLINE_SURFACE(((1.1851065660505,1.1851065660505,1.1851065660505,
1.1851065660505,1.1851065660505,1.1851065660505,1.1851065660505,1.1851065660505,
1.1851065660505,1.1851065660505,1.1851065660505),(0.938298216006781,0.938298216006781,
0.938298216006781,0.938298216006781,0.938298216006781,0.938298216006781,
0.938298216006781,0.938298216006781,0.938298216006781,0.938298216006781,
0.938298216006781),(0.938297811317231,0.938297811317231,0.938297811317231,
0.938297811317231,0.938297811317231,0.938297811317231,0.938297811317231,
0.938297811317231,0.938297811317231,0.938297811317231,0.938297811317231),
(1.18510535198185,1.18510535198185,1.18510535198185,1.18510535198185,1.18510535198185,
1.18510535198185,1.18510535198185,1.18510535198185,1.18510535198185,1.18510535198185,
1.18510535198185)))
REPRESENTATION_ITEM('')
SURFACE()
);
#997=(
BOUNDED_SURFACE()
B_SPLINE_SURFACE(3,3,((#773968,#773969,#773970,#773971,#773972,#773973,
#773974,#773975,#773976,#773977,#773978),(#773979,#773980,#773981,#773982,
#773983,#773984,#773985,#773986,#773987,#773988,#773989),(#773990,#773991,
#773992,#773993,#773994,#773995,#773996,#773997,#773998,#773999,#774000),
(#774001,#774002,#774003,#774004,#774005,#774006,#774007,#774008,#774009,
#774010,#774011)),.UNSPECIFIED.,.F.,.F.,.F.)
B_SPLINE_SURFACE_WITH_KNOTS((4,4),(4,1,1,1,1,1,1,1,4),(0.120011433568478,
0.879987320303496),(-0.0141787261679098,0.,0.184978339304,0.3623690397741,
0.5193277243447,0.6581803763619,0.7812456118837,0.8935455160425,0.98216021037335),
 .UNSPECIFIED.)
GEOMETRIC_REPRESENTATION_ITEM()
RATIONAL_B_SPLINE_SURFACE(((1.18510656605409,1.18510656605409,1.18510656605409,
1.18510656605409,1.18510656605409,1.18510656605409,1.18510656605409,1.18510656605409,
1.18510656605409,1.18510656605409,1.18510656605409),(0.938298216005582,
0.938298216005582,0.938298216005582,0.938298216005582,0.938298216005582,
0.938298216005582,0.938298216005582,0.938298216005582,0.938298216005582,
0.938298216005582,0.938298216005582),(0.938297811316034,0.938297811316034,
0.938297811316034,0.938297811316034,0.938297811316034,0.938297811316034,
0.938297811316034,0.938297811316034,0.938297811316034,0.938297811316034,
0.938297811316034),(1.18510535198545,1.18510535198545,1.18510535198545,
1.18510535198545,1.18510535198545,1.18510535198545,1.18510535198545,1.18510535198545,
1.18510535198545,1.18510535198545,1.18510535198545)))
REPRESENTATION_ITEM('')
SURFACE()
);
#998=(
BOUNDED_SURFACE()
B_SPLINE_SURFACE(3,3,((#774265,#774266,#774267,#774268,#774269,#774270,
#774271,#774272,#774273,#774274,#774275),(#774276,#774277,#774278,#774279,
#774280,#774281,#774282,#774283,#774284,#774285,#774286),(#774287,#774288,
#774289,#774290,#774291,#774292,#774293,#774294,#774295,#774296,#774297),
(#774298,#774299,#774300,#774301,#774302,#774303,#774304,#774305,#774306,
#774307,#774308)),.UNSPECIFIED.,.F.,.F.,.F.)
B_SPLINE_SURFACE_WITH_KNOTS((4,4),(4,1,1,1,1,1,1,1,4),(0.120028671428637,
0.879970083710972),(0.0178574889643546,0.1064544839572,0.2187543881158,
0.3418196236374,0.4806722756543,0.6376309602247,0.8150216606944,1.,1.01416155054214),
 .UNSPECIFIED.)
GEOMETRIC_REPRESENTATION_ITEM()
RATIONAL_B_SPLINE_SURFACE(((1.18508985310044,1.18508985310044,1.18508985310044,
1.18508985310044,1.18508985310044,1.18508985310044,1.18508985310044,1.18508985310044,
1.18508985310044,1.18508985310044,1.18508985310044),(0.938303786560326,
0.938303786560327,0.938303786560327,0.938303786560327,0.938303786560327,
0.938303786560327,0.938303786560327,0.938303786560327,0.938303786560327,
0.938303786560327,0.938303786560327),(0.938303382300615,0.938303382300615,
0.938303382300615,0.938303382300615,0.938303382300615,0.938303382300615,
0.938303382300615,0.938303382300615,0.938303382300615,0.938303382300615,
0.938303382300615),(1.18508864032131,1.18508864032131,1.18508864032131,
1.18508864032131,1.18508864032131,1.18508864032131,1.18508864032131,1.18508864032131,
1.18508864032131,1.18508864032131,1.18508864032131)))
REPRESENTATION_ITEM('')
SURFACE()
);
#999=(
BOUNDED_SURFACE()
B_SPLINE_SURFACE(2,2,((#774620,#774621,#774622,#774623,#774624,#774625,
#774626,#774627,#774628),(#774629,#774630,#774631,#774632,#774633,#774634,
#774635,#774636,#774637),(#774638,#774639,#774640,#774641,#774642,#774643,
#774644,#774645,#774646)),.UNSPECIFIED.,.F.,.T.,.F.)
B_SPLINE_SURFACE_WITH_KNOTS((3,3),(3,2,2,2,3),(-1.5707963268152,4.19148329426626E-12),
(-3.14159265358979,-1.5707963267949,0.,1.5707963267949,3.14159265358979),
 .UNSPECIFIED.)
GEOMETRIC_REPRESENTATION_ITEM()
RATIONAL_B_SPLINE_SURFACE(((1.,0.707106781186548,1.,0.707106781186548,1.,
0.707106781186548,1.,0.707106781186548,1.),(0.707106781177894,0.499999999993881,
0.707106781177894,0.499999999993881,0.707106781177894,0.499999999993881,
0.707106781177894,0.499999999993881,0.707106781177894),(1.,0.707106781186548,
1.,0.707106781186548,1.,0.707106781186548,1.,0.707106781186548,1.)))
REPRESENTATION_ITEM('')
SURFACE()
);
#1000=(
BOUNDED_SURFACE()
B_SPLINE_SURFACE(3,1,((#776337,#776338),(#776339,#776340),(#776341,#776342),
(#776343,#776344)),.UNSPECIFIED.,.F.,.F.,.F.)
B_SPLINE_SURFACE_WITH_KNOTS((4,4),(2,2),(0.,1.),(0.,0.024),
 .UNSPECIFIED.)
GEOMETRIC_REPRESENTATION_ITEM()
RATIONAL_B_SPLINE_SURFACE(((1.,1.),(0.333333333333333,0.333333333333333),
(0.333333333333333,0.333333333333333),(1.,1.)))
REPRESENTATION_ITEM('')
SURFACE()
);
#1001=(
BOUNDED_SURFACE()
B_SPLINE_SURFACE(3,1,((#777630,#777631),(#777632,#777633),(#777634,#777635),
(#777636,#777637)),.UNSPECIFIED.,.F.,.F.,.F.)
B_SPLINE_SURFACE_WITH_KNOTS((4,4),(2,2),(0.,1.),(0.,0.024),
 .UNSPECIFIED.)
GEOMETRIC_REPRESENTATION_ITEM()
RATIONAL_B_SPLINE_SURFACE(((1.,1.),(0.333333333333333,0.333333333333333),
(0.333333333333333,0.333333333333333),(1.,1.)))
REPRESENTATION_ITEM('')
SURFACE()
);
#1002=(
BOUNDED_SURFACE()
B_SPLINE_SURFACE(2,2,((#799614,#799615,#799616),(#799617,#799618,#799619),
(#799620,#799621,#799622)),.UNSPECIFIED.,.F.,.F.,.F.)
B_SPLINE_SURFACE_WITH_KNOTS((3,3),(3,3),(0.,1.5707963267949),(-3.14159265358979,
-2.578055043429),.UNSPECIFIED.)
GEOMETRIC_REPRESENTATION_ITEM()
RATIONAL_B_SPLINE_SURFACE(((1.,0.960565115877541,1.),(0.707106781186547,
0.679222107208251,0.707106781186547),(1.,0.960565115877541,1.)))
REPRESENTATION_ITEM('')
SURFACE()
);
#1003=(
BOUNDED_SURFACE()
B_SPLINE_SURFACE(2,2,((#799626,#799627,#799628),(#799629,#799630,#799631),
(#799632,#799633,#799634)),.UNSPECIFIED.,.F.,.F.,.F.)
B_SPLINE_SURFACE_WITH_KNOTS((3,3),(3,3),(0.,1.5707963267949),(1.5707963267949,
3.14159265358979),.UNSPECIFIED.)
GEOMETRIC_REPRESENTATION_ITEM()
RATIONAL_B_SPLINE_SURFACE(((1.,0.707106781186548,1.),(0.707106781186548,
0.5,0.707106781186548),(1.,0.707106781186548,1.)))
REPRESENTATION_ITEM('')
SURFACE()
);
#1004=(
BOUNDED_SURFACE()
B_SPLINE_SURFACE(2,2,((#799635,#799636,#799637),(#799638,#799639,#799640),
(#799641,#799642,#799643)),.UNSPECIFIED.,.F.,.F.,.F.)
B_SPLINE_SURFACE_WITH_KNOTS((3,3),(3,3),(0.,1.5707963267949),(0.,1.5707963267949),
 .UNSPECIFIED.)
GEOMETRIC_REPRESENTATION_ITEM()
RATIONAL_B_SPLINE_SURFACE(((1.,0.707106781186548,1.),(0.707106781186548,
0.5,0.707106781186548),(1.,0.707106781186548,1.)))
REPRESENTATION_ITEM('')
SURFACE()
);
#1005=(
BOUNDED_SURFACE()
B_SPLINE_SURFACE(3,2,((#799649,#799650,#799651),(#799652,#799653,#799654),
(#799655,#799656,#799657),(#799658,#799659,#799660)),.UNSPECIFIED.,.F.,
 .F.,.F.)
B_SPLINE_SURFACE_WITH_KNOTS((4,4),(3,3),(4.65802517354778,6.3375491140165),
(0.,1.05436380683691),.UNSPECIFIED.)
GEOMETRIC_REPRESENTATION_ITEM()
RATIONAL_B_SPLINE_SURFACE(((1.,0.671201771872345,1.0357494467245),(1.,0.879855638008759,
1.01306300977567),(1.,1.00010778640231,0.99998828064169),(1.,0.990448749381374,
1.00103848468736)))
REPRESENTATION_ITEM('')
SURFACE()
);
#1006=B_SPLINE_CURVE_WITH_KNOTS('',3,(#753714,#753715,#753716,#753717,#753718,
#753719,#753720,#753721,#753722,#753723,#753724,#753725,#753726,#753727,
#753728,#753729),.UNSPECIFIED.,.F.,.F.,(4,2,2,2,2,2,2,4),(9.99999879791602E-7,
0.115529223001422,0.226164098704946,0.247383363083227,0.271904873601624,
0.281825450058765,0.286342719022407,0.290741781699619),.UNSPECIFIED.);
#1007=B_SPLINE_CURVE_WITH_KNOTS('',3,(#753738,#753739,#753740,#753741,#753742,
#753743,#753744,#753745,#753746,#753747,#753748,#753749,#753750,#753751,
#753752,#753753),.UNSPECIFIED.,.F.,.F.,(4,2,2,2,2,2,2,4),(0.,0.00135226079660216,
0.00267767458099279,0.00546804408132158,0.0111571212710557,0.0256226013320709,
0.0592709038053838,0.120519507365809),.UNSPECIFIED.);
#1008=B_SPLINE_CURVE_WITH_KNOTS('',3,(#753775,#753776,#753777,#753778,#753779,
#753780,#753781,#753782,#753783,#753784),.UNSPECIFIED.,.F.,.F.,(4,2,2,2,
4),(-0.231244242220231,-0.0762211017913798,-0.0311218841593184,-0.0136212397055174,
-9.99995648924203E-7),.UNSPECIFIED.);
#1009=B_SPLINE_CURVE_WITH_KNOTS('',3,(#753785,#753786,#753787,#753788,#753789,
#753790,#753791,#753792,#753793,#753794,#753795,#753796,#753797),
 .UNSPECIFIED.,.F.,.F.,(4,3,3,3,4),(-0.00966130250956778,-0.00724597688217584,
-0.00618471575803091,-0.00552236341040355,0.),.UNSPECIFIED.);
#1010=B_SPLINE_CURVE_WITH_KNOTS('',3,(#753800,#753801,#753802,#753803,#753804,
#753805,#753806,#753807,#753808,#753809,#753810,#753811,#753812,#753813,
#753814,#753815),.UNSPECIFIED.,.F.,.F.,(4,2,2,2,2,2,2,4),(9.99999999850977E-7,
0.149703251139789,0.234891082709141,0.271507598294449,0.28590190358301,
0.292910267175545,0.296232646787214,0.299621279134766),.UNSPECIFIED.);
#1011=B_SPLINE_CURVE_WITH_KNOTS('',3,(#753829,#753830,#753831,#753832,#753833,
#753834,#753835,#753836,#753837,#753838),.UNSPECIFIED.,.F.,.F.,(4,2,2,2,
4),(9.99995750317062E-7,0.0136557080027831,0.0312098383777139,0.0764572922030322,
0.231394286214763),.UNSPECIFIED.);
#1012=B_SPLINE_CURVE_WITH_KNOTS('',3,(#753859,#753860,#753861,#753862,#753863,
#753864,#753865,#753866,#753867,#753868,#753869,#753870,#753871,#753872,
#753873,#753874),.UNSPECIFIED.,.F.,.F.,(4,2,2,2,2,2,2,4),(-0.121674550047839,
-0.0621020396386293,-0.0267847324908078,-0.0116008672807553,-0.00563346324398739,
-0.00275234719679804,-0.00138953183215898,0.),.UNSPECIFIED.);
#1013=B_SPLINE_CURVE_WITH_KNOTS('',3,(#753880,#753881,#753882,#753883,#753884,
#753885,#753886,#753887,#753888,#753889,#753890,#753891),.UNSPECIFIED.,
 .F.,.F.,(4,2,2,2,2,4),(9.99999999856438E-7,0.185333485356903,0.238273930580874,
0.249297877143403,0.263530889826082,0.275290163564728),.UNSPECIFIED.);
#1014=B_SPLINE_CURVE_WITH_KNOTS('',3,(#753908,#753909,#753910,#753911,#753912,
#753913,#753914,#753915,#753916,#753917,#753918,#753919,#753920,#753921,
#753922,#753923),.UNSPECIFIED.,.F.,.F.,(4,2,2,2,2,2,2,4),(0.,0.00135293562189459,
0.00267902538844105,0.00547102666993419,0.0111649248944069,0.0256430026099312,
0.0593206269649959,0.120539629939125),.UNSPECIFIED.);
#1015=B_SPLINE_CURVE_WITH_KNOTS('',3,(#753944,#753945,#753946,#753947,#753948,
#753949,#753950,#753951,#753952,#753953,#753954,#753955,#753956,#753957),
 .UNSPECIFIED.,.F.,.F.,(4,2,2,2,2,2,4),(-0.215933069556921,-0.0824945148525615,
-0.0338836497961977,-0.0147278074977878,-0.00697300003069192,-0.00344052658142212,
0.),.UNSPECIFIED.);
#1016=B_SPLINE_CURVE_WITH_KNOTS('',3,(#753958,#753959,#753960,#753961),
 .UNSPECIFIED.,.F.,.F.,(4,4),(1.91790344165699,2.),.UNSPECIFIED.);
#1017=B_SPLINE_CURVE_WITH_KNOTS('',3,(#754032,#754033,#754034,#754035,#754036,
#754037,#754038),.UNSPECIFIED.,.F.,.F.,(4,3,4),(-0.00966130250956436,-0.00617069248308452,
0.),.UNSPECIFIED.);
#1018=B_SPLINE_CURVE_WITH_KNOTS('',3,(#754046,#754047,#754048,#754049,#754050,
#754051,#754052,#754053,#754054,#754055),.UNSPECIFIED.,.F.,.F.,(4,3,3,4),
(-0.325010515261313,-0.317349847768036,-0.309592291554499,-0.304534754032487),
 .UNSPECIFIED.);
#1019=B_SPLINE_CURVE_WITH_KNOTS('',3,(#754064,#754065,#754066,#754067,#754068,
#754069,#754070,#754071,#754072,#754073,#754074,#754075,#754076,#754077,
#754078,#754079),.UNSPECIFIED.,.F.,.F.,(4,2,2,2,2,2,2,4),(9.9999999997099E-7,
0.149693063957365,0.234886685704259,0.271505693178075,0.285900958951174,
0.292909593463804,0.296232076711722,0.29962081089886),.UNSPECIFIED.);
#1020=B_SPLINE_CURVE_WITH_KNOTS('',3,(#754102,#754103,#754104,#754105,#754106,
#754107,#754108,#754109,#754110,#754111,#754112,#754113,#754114,#754115,
#754116,#754117),.UNSPECIFIED.,.F.,.F.,(4,2,2,2,2,2,2,4),(9.99999999906925E-7,
0.149703536465344,0.234891205861505,0.27150765165338,0.285901930041221,
0.292910286045243,0.296232662753989,0.299621292248928),.UNSPECIFIED.);
#1021=B_SPLINE_CURVE_WITH_KNOTS('',3,(#754172,#754173,#754174,#754175,#754176,
#754177,#754178,#754179,#754180,#754181),.UNSPECIFIED.,.F.,.F.,(4,2,2,2,
4),(9.99999999844643E-7,0.169153357083062,0.228582586164964,0.251404086652474,
0.268710877210886),.UNSPECIFIED.);
#1022=B_SPLINE_CURVE_WITH_KNOTS('',3,(#756549,#756550,#756551,#756552,#756553,
#756554,#756555,#756556,#756557,#756558),.UNSPECIFIED.,.F.,.F.,(4,2,2,2,
4),(-0.158526967848196,-0.151906636060926,-0.144179340598223,-0.134564706279723,
-0.121969391054344),.UNSPECIFIED.);
#1023=B_SPLINE_CURVE_WITH_KNOTS('',3,(#756561,#756562,#756563,#756564,#756565,
#756566,#756567,#756568,#756569,#756570),.UNSPECIFIED.,.F.,.F.,(4,2,2,2,
4),(-0.0365575767938514,-0.0239622615684725,-0.0143476272499725,-0.00662033178727019,
0.),.UNSPECIFIED.);
#1024=B_SPLINE_CURVE_WITH_KNOTS('',3,(#756971,#756972,#756973,#756974,#756975,
#756976,#756977),.UNSPECIFIED.,.F.,.F.,(4,1,1,1,4),(0.,0.285714285714286,
0.571428571428571,0.785714285714286,1.),.UNSPECIFIED.);
#1025=B_SPLINE_CURVE_WITH_KNOTS('',3,(#756980,#756981,#756982,#756983,#756984,
#756985,#756986),.UNSPECIFIED.,.F.,.F.,(4,1,1,1,4),(0.,0.285714285714286,
0.571428571428571,0.785714285714286,1.),.UNSPECIFIED.);
#1026=B_SPLINE_CURVE_WITH_KNOTS('',3,(#757006,#757007,#757008,#757009),
 .UNSPECIFIED.,.F.,.F.,(4,4),(0.,1.),.UNSPECIFIED.);
#1027=B_SPLINE_CURVE_WITH_KNOTS('',3,(#757010,#757011,#757012,#757013),
 .UNSPECIFIED.,.F.,.F.,(4,4),(0.,1.),.UNSPECIFIED.);
#1028=B_SPLINE_CURVE_WITH_KNOTS('',3,(#757044,#757045,#757046,#757047),
 .UNSPECIFIED.,.F.,.F.,(4,4),(0.,1.),.UNSPECIFIED.);
#1029=B_SPLINE_CURVE_WITH_KNOTS('',3,(#757066,#757067,#757068,#757069),
 .UNSPECIFIED.,.F.,.F.,(4,4),(0.,1.),.UNSPECIFIED.);
#1030=B_SPLINE_CURVE_WITH_KNOTS('',3,(#757223,#757224,#757225,#757226,#757227,
#757228,#757229,#757230,#757231,#757232,#757233,#757234,#757235,#757236,
#757237,#757238,#757239,#757240),.UNSPECIFIED.,.F.,.F.,(4,2,2,2,2,2,2,2,
4),(-0.113085541868279,-0.103651738555445,-0.0942179352426099,-0.0847993430653636,
-0.0753807508881173,-0.065962158710871,-0.0565435665336247,-0.04710976322079,
-0.0376759599079553),.UNSPECIFIED.);
#1031=B_SPLINE_CURVE_WITH_KNOTS('',3,(#757243,#757244,#757245,#757246,#757247,
#757248,#757249,#757250,#757251,#757252,#757253,#757254,#757255,#757256,
#757257,#757258,#757259,#757260,#757261),.UNSPECIFIED.,.F.,.F.,(4,2,2,2,
3,2,2,2,4),(-0.0377046667094266,-0.0282709260546405,-0.0188371853998544,
-0.00941859269992719,0.,0.00941859269992718,0.0188371853998544,0.0282709260546405,
0.0377046667094266),.UNSPECIFIED.);
#1032=B_SPLINE_CURVE_WITH_KNOTS('',3,(#757339,#757340,#757341,#757342,#757343,
#757344,#757345,#757346,#757347,#757348,#757349,#757350,#757351,#757352,
#757353,#757354,#757355,#757356),.UNSPECIFIED.,.F.,.F.,(4,2,2,2,2,2,2,2,
4),(0.0376759350498524,0.0471097070188062,0.0565434789877601,0.0659620714270486,
0.0753806638663371,0.0847992563056256,0.0942178487449141,0.103651620713868,
0.113085392682822),.UNSPECIFIED.);
#1033=B_SPLINE_CURVE_WITH_KNOTS('',3,(#757362,#757363,#757364,#757365,#757366,
#757367,#757368,#757369,#757370,#757371,#757372,#757373,#757374,#757375,
#757376,#757377,#757378,#757379,#757380),.UNSPECIFIED.,.F.,.F.,(4,2,2,2,
3,2,2,2,4),(0.113056598916189,0.122490370885143,0.131924142854097,0.141342735293386,
0.150761327732674,0.160179920171963,0.169598512611251,0.179032284580205,
0.188466056549159),.UNSPECIFIED.);
#1034=B_SPLINE_CURVE_WITH_KNOTS('',3,(#762524,#762525,#762526,#762527,#762528),
 .UNSPECIFIED.,.F.,.F.,(4,1,4),(0.,0.0218222737013575,0.0515424902301131),
 .UNSPECIFIED.);
#1035=B_SPLINE_CURVE_WITH_KNOTS('',3,(#762532,#762533,#762534,#762535,#762536),
 .UNSPECIFIED.,.F.,.F.,(4,1,4),(-0.0515424902301131,-0.0218222737013575,
0.),.UNSPECIFIED.);
#1036=B_SPLINE_CURVE_WITH_KNOTS('',3,(#762549,#762550,#762551,#762552,#762553),
 .UNSPECIFIED.,.F.,.F.,(4,1,4),(0.,0.0164158799135242,0.0275149907265708),
 .UNSPECIFIED.);
#1037=B_SPLINE_CURVE_WITH_KNOTS('',3,(#762555,#762556,#762557,#762558,#762559),
 .UNSPECIFIED.,.F.,.F.,(4,1,4),(-0.0275149907265708,-0.0164158799135242,
0.),.UNSPECIFIED.);
#1038=B_SPLINE_CURVE_WITH_KNOTS('',3,(#762572,#762573,#762574,#762575,#762576),
 .UNSPECIFIED.,.F.,.F.,(4,1,4),(0.,0.00811946919799954,0.0158643075779751),
 .UNSPECIFIED.);
#1039=B_SPLINE_CURVE_WITH_KNOTS('',3,(#762578,#762579,#762580,#762581,#762582),
 .UNSPECIFIED.,.F.,.F.,(4,1,4),(-0.0158643075779751,-0.00811946919799954,
0.),.UNSPECIFIED.);
#1040=B_SPLINE_CURVE_WITH_KNOTS('',3,(#762595,#762596,#762597,#762598,#762599),
 .UNSPECIFIED.,.F.,.F.,(4,1,4),(0.,0.00763011432489543,0.0153566233028957),
 .UNSPECIFIED.);
#1041=B_SPLINE_CURVE_WITH_KNOTS('',3,(#762601,#762602,#762603,#762604,#762605),
 .UNSPECIFIED.,.F.,.F.,(4,1,4),(-0.0153566233028957,-0.00763011432489543,
0.),.UNSPECIFIED.);
#1042=B_SPLINE_CURVE_WITH_KNOTS('',3,(#762618,#762619,#762620,#762621,#762622),
 .UNSPECIFIED.,.F.,.F.,(4,1,4),(0.,0.0114924457971901,0.0230418413352186),
 .UNSPECIFIED.);
#1043=B_SPLINE_CURVE_WITH_KNOTS('',3,(#762624,#762625,#762626,#762627,#762628),
 .UNSPECIFIED.,.F.,.F.,(4,1,4),(-0.0230418413352186,-0.0114924457971901,
0.),.UNSPECIFIED.);
#1044=B_SPLINE_CURVE_WITH_KNOTS('',3,(#762641,#762642,#762643,#762644,#762645),
 .UNSPECIFIED.,.F.,.F.,(4,1,4),(0.,0.0129893034676172,0.0288745797156873),
 .UNSPECIFIED.);
#1045=B_SPLINE_CURVE_WITH_KNOTS('',3,(#762647,#762648,#762649,#762650,#762651),
 .UNSPECIFIED.,.F.,.F.,(4,1,4),(-0.0288745797156873,-0.0129893034676172,
0.),.UNSPECIFIED.);
#1046=B_SPLINE_CURVE_WITH_KNOTS('',3,(#762664,#762665,#762666,#762667,#762668),
 .UNSPECIFIED.,.F.,.F.,(4,1,4),(0.,0.0168666608916232,0.0327637518143374),
 .UNSPECIFIED.);
#1047=B_SPLINE_CURVE_WITH_KNOTS('',3,(#762670,#762671,#762672,#762673,#762674),
 .UNSPECIFIED.,.F.,.F.,(4,1,4),(-0.0327637518143374,-0.0168666608916232,
0.),.UNSPECIFIED.);
#1048=B_SPLINE_CURVE_WITH_KNOTS('',3,(#762687,#762688,#762689,#762690,#762691),
 .UNSPECIFIED.,.F.,.F.,(4,1,4),(0.,0.0150972298222642,0.0297316793710062),
 .UNSPECIFIED.);
#1049=B_SPLINE_CURVE_WITH_KNOTS('',3,(#762693,#762694,#762695,#762696,#762697),
 .UNSPECIFIED.,.F.,.F.,(4,1,4),(-0.0297316793710062,-0.0150972298222642,
0.),.UNSPECIFIED.);
#1050=B_SPLINE_CURVE_WITH_KNOTS('',3,(#762710,#762711,#762712,#762713,#762714),
 .UNSPECIFIED.,.F.,.F.,(4,1,4),(0.,0.0133988065089091,0.0312622371025462),
 .UNSPECIFIED.);
#1051=B_SPLINE_CURVE_WITH_KNOTS('',3,(#762716,#762717,#762718,#762719,#762720),
 .UNSPECIFIED.,.F.,.F.,(4,1,4),(-0.0312622371025462,-0.0133988065089091,
0.),.UNSPECIFIED.);
#1052=B_SPLINE_CURVE_WITH_KNOTS('',3,(#762737,#762738,#762739,#762740,#762741),
 .UNSPECIFIED.,.F.,.F.,(4,1,4),(0.,0.0208054890822702,0.0388229474897852),
 .UNSPECIFIED.);
#1053=B_SPLINE_CURVE_WITH_KNOTS('',3,(#762745,#762746,#762747,#762748,#762749),
 .UNSPECIFIED.,.F.,.F.,(4,1,4),(-0.0388229474897852,-0.0208054890822702,
0.),.UNSPECIFIED.);
#1054=B_SPLINE_CURVE_WITH_KNOTS('',3,(#762762,#762763,#762764,#762765,#762766),
 .UNSPECIFIED.,.F.,.F.,(4,1,4),(0.,0.0169514809580499,0.0345158539571702),
 .UNSPECIFIED.);
#1055=B_SPLINE_CURVE_WITH_KNOTS('',3,(#762768,#762769,#762770,#762771,#762772),
 .UNSPECIFIED.,.F.,.F.,(4,1,4),(-0.0345158539571702,-0.0169514809580499,
0.),.UNSPECIFIED.);
#1056=B_SPLINE_CURVE_WITH_KNOTS('',3,(#762785,#762786,#762787,#762788,#762789),
 .UNSPECIFIED.,.F.,.F.,(4,1,4),(0.,0.0266403949465746,0.0489827308818395),
 .UNSPECIFIED.);
#1057=B_SPLINE_CURVE_WITH_KNOTS('',3,(#762791,#762792,#762793,#762794,#762795),
 .UNSPECIFIED.,.F.,.F.,(4,1,4),(-0.0489827308818395,-0.0266403949465746,
0.),.UNSPECIFIED.);
#1058=B_SPLINE_CURVE_WITH_KNOTS('',3,(#762808,#762809,#762810,#762811,#762812),
 .UNSPECIFIED.,.F.,.F.,(4,1,4),(0.,0.020500850786074,0.041541711018236),
 .UNSPECIFIED.);
#1059=B_SPLINE_CURVE_WITH_KNOTS('',3,(#762814,#762815,#762816,#762817,#762818),
 .UNSPECIFIED.,.F.,.F.,(4,1,4),(-0.041541711018236,-0.020500850786074,0.),
 .UNSPECIFIED.);
#1060=B_SPLINE_CURVE_WITH_KNOTS('',3,(#762831,#762832,#762833,#762834,#762835),
 .UNSPECIFIED.,.F.,.F.,(4,1,4),(0.,0.0128156314876559,0.0252491575677251),
 .UNSPECIFIED.);
#1061=B_SPLINE_CURVE_WITH_KNOTS('',3,(#762837,#762838,#762839,#762840,#762841),
 .UNSPECIFIED.,.F.,.F.,(4,1,4),(-0.0252491575677251,-0.0128156314876559,
0.),.UNSPECIFIED.);
#1062=B_SPLINE_CURVE_WITH_KNOTS('',3,(#762854,#762855,#762856,#762857,#762858),
 .UNSPECIFIED.,.F.,.F.,(4,1,4),(0.,0.0121299993716444,0.0238990467445842),
 .UNSPECIFIED.);
#1063=B_SPLINE_CURVE_WITH_KNOTS('',3,(#762860,#762861,#762862,#762863,#762864),
 .UNSPECIFIED.,.F.,.F.,(4,1,4),(-0.0238990467445842,-0.0121299993716444,
0.),.UNSPECIFIED.);
#1064=B_SPLINE_CURVE_WITH_KNOTS('',3,(#762877,#762878,#762879,#762880,#762881),
 .UNSPECIFIED.,.F.,.F.,(4,1,4),(0.,0.0119486055369803,0.0243491421465785),
 .UNSPECIFIED.);
#1065=B_SPLINE_CURVE_WITH_KNOTS('',3,(#762883,#762884,#762885,#762886,#762887),
 .UNSPECIFIED.,.F.,.F.,(4,1,4),(-0.0243491421465785,-0.0119486055369803,
0.),.UNSPECIFIED.);
#1066=B_SPLINE_CURVE_WITH_KNOTS('',3,(#762900,#762901,#762902,#762903,#762904),
 .UNSPECIFIED.,.F.,.F.,(4,1,4),(0.,0.011580258135407,0.0276842840738173),
 .UNSPECIFIED.);
#1067=B_SPLINE_CURVE_WITH_KNOTS('',3,(#762906,#762907,#762908,#762909,#762910),
 .UNSPECIFIED.,.F.,.F.,(4,1,4),(-0.0276842840738173,-0.011580258135407,
0.),.UNSPECIFIED.);
#1068=B_SPLINE_CURVE_WITH_KNOTS('',3,(#762923,#762924,#762925,#762926,#762927),
 .UNSPECIFIED.,.F.,.F.,(4,1,4),(0.,0.0326370785877304,0.0558196183576218),
 .UNSPECIFIED.);
#1069=B_SPLINE_CURVE_WITH_KNOTS('',3,(#762929,#762930,#762931,#762932,#762933),
 .UNSPECIFIED.,.F.,.F.,(4,1,4),(-0.0558196183576218,-0.0326370785877304,
0.),.UNSPECIFIED.);
#1070=B_SPLINE_CURVE_WITH_KNOTS('',3,(#762946,#762947,#762948,#762949,#762950),
 .UNSPECIFIED.,.F.,.F.,(4,1,4),(0.,0.00516018878096725,0.00801691027609467),
 .UNSPECIFIED.);
#1071=B_SPLINE_CURVE_WITH_KNOTS('',3,(#762952,#762953,#762954,#762955,#762956),
 .UNSPECIFIED.,.F.,.F.,(4,1,4),(-0.00801691027609467,-0.00516018878096725,
0.),.UNSPECIFIED.);
#1072=B_SPLINE_CURVE_WITH_KNOTS('',3,(#762969,#762970,#762971,#762972,#762973),
 .UNSPECIFIED.,.F.,.F.,(4,1,4),(0.,0.0161345598060872,0.0284490413689172),
 .UNSPECIFIED.);
#1073=B_SPLINE_CURVE_WITH_KNOTS('',3,(#762975,#762976,#762977,#762978,#762979),
 .UNSPECIFIED.,.F.,.F.,(4,1,4),(-0.0284490413689172,-0.0161345598060872,
0.),.UNSPECIFIED.);
#1074=B_SPLINE_CURVE_WITH_KNOTS('',3,(#762992,#762993,#762994,#762995,#762996),
 .UNSPECIFIED.,.F.,.F.,(4,1,4),(0.,0.0165742497354113,0.0370757745379317),
 .UNSPECIFIED.);
#1075=B_SPLINE_CURVE_WITH_KNOTS('',3,(#762998,#762999,#763000,#763001,#763002),
 .UNSPECIFIED.,.F.,.F.,(4,1,4),(-0.0370757745379317,-0.0165742497354113,
0.),.UNSPECIFIED.);
#1076=B_SPLINE_CURVE_WITH_KNOTS('',3,(#763015,#763016,#763017,#763018,#763019),
 .UNSPECIFIED.,.F.,.F.,(4,1,4),(0.,0.0189178601363777,0.0332488180523259),
 .UNSPECIFIED.);
#1077=B_SPLINE_CURVE_WITH_KNOTS('',3,(#763021,#763022,#763023,#763024,#763025),
 .UNSPECIFIED.,.F.,.F.,(4,1,4),(-0.0332488180523259,-0.0189178601363777,
0.),.UNSPECIFIED.);
#1078=B_SPLINE_CURVE_WITH_KNOTS('',3,(#763038,#763039,#763040,#763041,#763042),
 .UNSPECIFIED.,.F.,.F.,(4,1,4),(0.,0.0138194515657225,0.0313368166838365),
 .UNSPECIFIED.);
#1079=B_SPLINE_CURVE_WITH_KNOTS('',3,(#763044,#763045,#763046,#763047,#763048),
 .UNSPECIFIED.,.F.,.F.,(4,1,4),(-0.0313368166838365,-0.0138194515657225,
0.),.UNSPECIFIED.);
#1080=B_SPLINE_CURVE_WITH_KNOTS('',3,(#763067,#763068,#763069,#763070,#763071),
 .UNSPECIFIED.,.F.,.F.,(4,1,4),(0.,0.0182378328848181,0.0341373449032066),
 .UNSPECIFIED.);
#1081=B_SPLINE_CURVE_WITH_KNOTS('',3,(#763073,#763074,#763075,#763076,#763077),
 .UNSPECIFIED.,.F.,.F.,(4,1,4),(-0.0341373449032066,-0.0182378328848181,
0.),.UNSPECIFIED.);
#1082=B_SPLINE_CURVE_WITH_KNOTS('',3,(#763090,#763091,#763092,#763093,#763094),
 .UNSPECIFIED.,.F.,.F.,(4,1,4),(0.,0.0155407101173352,0.0330052867063351),
 .UNSPECIFIED.);
#1083=B_SPLINE_CURVE_WITH_KNOTS('',3,(#763096,#763097,#763098,#763099,#763100),
 .UNSPECIFIED.,.F.,.F.,(4,1,4),(-0.0330052867063351,-0.0155407101173352,
0.),.UNSPECIFIED.);
#1084=B_SPLINE_CURVE_WITH_KNOTS('',3,(#763113,#763114,#763115,#763116,#763117),
 .UNSPECIFIED.,.F.,.F.,(4,1,4),(0.,0.0197339293161062,0.0417480848039393),
 .UNSPECIFIED.);
#1085=B_SPLINE_CURVE_WITH_KNOTS('',3,(#763119,#763120,#763121,#763122,#763123),
 .UNSPECIFIED.,.F.,.F.,(4,1,4),(-0.0417480848039393,-0.0197339293161062,
0.),.UNSPECIFIED.);
#1086=B_SPLINE_CURVE_WITH_KNOTS('',3,(#763136,#763137,#763138,#763139,#763140),
 .UNSPECIFIED.,.F.,.F.,(4,1,4),(0.,0.0210623176619146,0.0382269141335351),
 .UNSPECIFIED.);
#1087=B_SPLINE_CURVE_WITH_KNOTS('',3,(#763142,#763143,#763144,#763145,#763146),
 .UNSPECIFIED.,.F.,.F.,(4,1,4),(-0.0382269141335351,-0.0210623176619146,
0.),.UNSPECIFIED.);
#1088=B_SPLINE_CURVE_WITH_KNOTS('',3,(#763159,#763160,#763161,#763162,#763163),
 .UNSPECIFIED.,.F.,.F.,(4,1,4),(0.,0.0140044538804807,0.0255650993059924),
 .UNSPECIFIED.);
#1089=B_SPLINE_CURVE_WITH_KNOTS('',3,(#763165,#763166,#763167,#763168,#763169),
 .UNSPECIFIED.,.F.,.F.,(4,1,4),(-0.0255650993059924,-0.0140044538804807,
0.),.UNSPECIFIED.);
#1090=B_SPLINE_CURVE_WITH_KNOTS('',3,(#763182,#763183,#763184,#763185,#763186),
 .UNSPECIFIED.,.F.,.F.,(4,1,4),(0.,0.0110085920304809,0.0231357349446017),
 .UNSPECIFIED.);
#1091=B_SPLINE_CURVE_WITH_KNOTS('',3,(#763188,#763189,#763190,#763191,#763192),
 .UNSPECIFIED.,.F.,.F.,(4,1,4),(-0.0231357349446017,-0.0110085920304809,
0.),.UNSPECIFIED.);
#1092=B_SPLINE_CURVE_WITH_KNOTS('',3,(#763205,#763206,#763207,#763208,#763209),
 .UNSPECIFIED.,.F.,.F.,(4,1,4),(0.,0.0110593739301905,0.0283726370686283),
 .UNSPECIFIED.);
#1093=B_SPLINE_CURVE_WITH_KNOTS('',3,(#763211,#763212,#763213,#763214,#763215),
 .UNSPECIFIED.,.F.,.F.,(4,1,4),(-0.0283726370686283,-0.0110593739301905,
0.),.UNSPECIFIED.);
#1094=B_SPLINE_CURVE_WITH_KNOTS('',3,(#763234,#763235,#763236,#763237,#763238),
 .UNSPECIFIED.,.F.,.F.,(4,1,4),(0.,0.0349412085966807,0.0542036140296796),
 .UNSPECIFIED.);
#1095=B_SPLINE_CURVE_WITH_KNOTS('',3,(#763240,#763241,#763242,#763243,#763244),
 .UNSPECIFIED.,.F.,.F.,(4,1,4),(-0.0542036140296796,-0.0349412085966807,
0.),.UNSPECIFIED.);
#1096=B_SPLINE_CURVE_WITH_KNOTS('',3,(#763257,#763258,#763259,#763260,#763261),
 .UNSPECIFIED.,.F.,.F.,(4,1,4),(0.,0.0114834768076979,0.0231692976443893),
 .UNSPECIFIED.);
#1097=B_SPLINE_CURVE_WITH_KNOTS('',3,(#763263,#763264,#763265,#763266,#763267),
 .UNSPECIFIED.,.F.,.F.,(4,1,4),(-0.0231692976443893,-0.0114834768076979,
0.),.UNSPECIFIED.);
#1098=B_SPLINE_CURVE_WITH_KNOTS('',3,(#763285,#763286,#763287,#763288,#763289),
 .UNSPECIFIED.,.F.,.F.,(4,1,4),(0.,0.0110774450407445,0.0232607236290799),
 .UNSPECIFIED.);
#1099=B_SPLINE_CURVE_WITH_KNOTS('',3,(#763290,#763291,#763292,#763293,#763294),
 .UNSPECIFIED.,.F.,.F.,(4,1,4),(-0.0232607236290799,-0.0110774450407445,
0.),.UNSPECIFIED.);
#1100=B_SPLINE_CURVE_WITH_KNOTS('',3,(#763309,#763310,#763311,#763312,#763313),
 .UNSPECIFIED.,.F.,.F.,(4,1,4),(0.,0.0218222166426199,0.051542374517243),
 .UNSPECIFIED.);
#1101=B_SPLINE_CURVE_WITH_KNOTS('',3,(#763317,#763318,#763319,#763320,#763321),
 .UNSPECIFIED.,.F.,.F.,(4,1,4),(-0.051542374517243,-0.0218222166426199,
0.),.UNSPECIFIED.);
#1102=B_SPLINE_CURVE_WITH_KNOTS('',3,(#763334,#763335,#763336,#763337,#763338),
 .UNSPECIFIED.,.F.,.F.,(4,1,4),(0.,0.0164158799135242,0.0275150477349223),
 .UNSPECIFIED.);
#1103=B_SPLINE_CURVE_WITH_KNOTS('',3,(#763340,#763341,#763342,#763343,#763344),
 .UNSPECIFIED.,.F.,.F.,(4,1,4),(-0.0275150477349223,-0.0164158799135242,
0.),.UNSPECIFIED.);
#1104=B_SPLINE_CURVE_WITH_KNOTS('',3,(#763357,#763358,#763359,#763360,#763361),
 .UNSPECIFIED.,.F.,.F.,(4,1,4),(0.,0.00811936717092807,0.0158642452518869),
 .UNSPECIFIED.);
#1105=B_SPLINE_CURVE_WITH_KNOTS('',3,(#763363,#763364,#763365,#763366,#763367),
 .UNSPECIFIED.,.F.,.F.,(4,1,4),(-0.0158642452518869,-0.00811936717092807,
0.),.UNSPECIFIED.);
#1106=B_SPLINE_CURVE_WITH_KNOTS('',3,(#763380,#763381,#763382,#763383,#763384),
 .UNSPECIFIED.,.F.,.F.,(4,1,4),(0.,0.00763016428081831,0.0153566732588186),
 .UNSPECIFIED.);
#1107=B_SPLINE_CURVE_WITH_KNOTS('',3,(#763386,#763387,#763388,#763389,#763390),
 .UNSPECIFIED.,.F.,.F.,(4,1,4),(-0.0153566732588186,-0.00763016428081831,
0.),.UNSPECIFIED.);
#1108=B_SPLINE_CURVE_WITH_KNOTS('',3,(#763403,#763404,#763405,#763406,#763407),
 .UNSPECIFIED.,.F.,.F.,(4,1,4),(0.,0.0114924457971901,0.0230418413352186),
 .UNSPECIFIED.);
#1109=B_SPLINE_CURVE_WITH_KNOTS('',3,(#763409,#763410,#763411,#763412,#763413),
 .UNSPECIFIED.,.F.,.F.,(4,1,4),(-0.0230418413352186,-0.0114924457971901,
0.),.UNSPECIFIED.);
#1110=B_SPLINE_CURVE_WITH_KNOTS('',3,(#763426,#763427,#763428,#763429,#763430),
 .UNSPECIFIED.,.F.,.F.,(4,1,4),(0.,0.0129893034676172,0.0288746979316682),
 .UNSPECIFIED.);
#1111=B_SPLINE_CURVE_WITH_KNOTS('',3,(#763432,#763433,#763434,#763435,#763436),
 .UNSPECIFIED.,.F.,.F.,(4,1,4),(-0.0288746979316682,-0.0129893034676172,
0.),.UNSPECIFIED.);
#1112=B_SPLINE_CURVE_WITH_KNOTS('',3,(#763449,#763450,#763451,#763452,#763453),
 .UNSPECIFIED.,.F.,.F.,(4,1,4),(0.,0.0168665424733222,0.0327636333960365),
 .UNSPECIFIED.);
#1113=B_SPLINE_CURVE_WITH_KNOTS('',3,(#763455,#763456,#763457,#763458,#763459),
 .UNSPECIFIED.,.F.,.F.,(4,1,4),(-0.0327636333960365,-0.0168665424733222,
0.),.UNSPECIFIED.);
#1114=B_SPLINE_CURVE_WITH_KNOTS('',3,(#763472,#763473,#763474,#763475,#763476),
 .UNSPECIFIED.,.F.,.F.,(4,1,4),(0.,0.015097371714191,0.0297317874030573),
 .UNSPECIFIED.);
#1115=B_SPLINE_CURVE_WITH_KNOTS('',3,(#763478,#763479,#763480,#763481,#763482),
 .UNSPECIFIED.,.F.,.F.,(4,1,4),(-0.0297317874030573,-0.015097371714191,
0.),.UNSPECIFIED.);
#1116=B_SPLINE_CURVE_WITH_KNOTS('',3,(#763495,#763496,#763497,#763498,#763499),
 .UNSPECIFIED.,.F.,.F.,(4,1,4),(0.,0.0133987735097033,0.0312622041033405),
 .UNSPECIFIED.);
#1117=B_SPLINE_CURVE_WITH_KNOTS('',3,(#763501,#763502,#763503,#763504,#763505),
 .UNSPECIFIED.,.F.,.F.,(4,1,4),(-0.0312622041033405,-0.0133987735097033,
0.),.UNSPECIFIED.);
#1118=B_SPLINE_CURVE_WITH_KNOTS('',3,(#763522,#763523,#763524,#763525,#763526),
 .UNSPECIFIED.,.F.,.F.,(4,1,4),(0.,0.0208053932042368,0.0388229048530087),
 .UNSPECIFIED.);
#1119=B_SPLINE_CURVE_WITH_KNOTS('',3,(#763530,#763531,#763532,#763533,#763534),
 .UNSPECIFIED.,.F.,.F.,(4,1,4),(-0.0388229048530087,-0.0208053932042368,
0.),.UNSPECIFIED.);
#1120=B_SPLINE_CURVE_WITH_KNOTS('',3,(#763547,#763548,#763549,#763550,#763551),
 .UNSPECIFIED.,.F.,.F.,(4,1,4),(0.,0.0169515384468408,0.0345159114459611),
 .UNSPECIFIED.);
#1121=B_SPLINE_CURVE_WITH_KNOTS('',3,(#763553,#763554,#763555,#763556,#763557),
 .UNSPECIFIED.,.F.,.F.,(4,1,4),(-0.0345159114459611,-0.0169515384468408,
0.),.UNSPECIFIED.);
#1122=B_SPLINE_CURVE_WITH_KNOTS('',3,(#763570,#763571,#763572,#763573,#763574),
 .UNSPECIFIED.,.F.,.F.,(4,1,4),(0.,0.0266403949465746,0.0489826789046039),
 .UNSPECIFIED.);
#1123=B_SPLINE_CURVE_WITH_KNOTS('',3,(#763576,#763577,#763578,#763579,#763580),
 .UNSPECIFIED.,.F.,.F.,(4,1,4),(-0.0489826789046039,-0.0266403949465746,
0.),.UNSPECIFIED.);
#1124=B_SPLINE_CURVE_WITH_KNOTS('',3,(#763593,#763594,#763595,#763596,#763597),
 .UNSPECIFIED.,.F.,.F.,(4,1,4),(0.,0.0205007808773432,0.0415416524621027),
 .UNSPECIFIED.);
#1125=B_SPLINE_CURVE_WITH_KNOTS('',3,(#763599,#763600,#763601,#763602,#763603),
 .UNSPECIFIED.,.F.,.F.,(4,1,4),(-0.0415416524621027,-0.0205007808773432,
0.),.UNSPECIFIED.);
#1126=B_SPLINE_CURVE_WITH_KNOTS('',3,(#763616,#763617,#763618,#763619,#763620),
 .UNSPECIFIED.,.F.,.F.,(4,1,4),(0.,0.0128156314876559,0.0252491358018621),
 .UNSPECIFIED.);
#1127=B_SPLINE_CURVE_WITH_KNOTS('',3,(#763622,#763623,#763624,#763625,#763626),
 .UNSPECIFIED.,.F.,.F.,(4,1,4),(-0.0252491358018621,-0.0128156314876559,
0.),.UNSPECIFIED.);
#1128=B_SPLINE_CURVE_WITH_KNOTS('',3,(#763639,#763640,#763641,#763642,#763643),
 .UNSPECIFIED.,.F.,.F.,(4,1,4),(0.,0.0121300337282133,0.0238990361906184),
 .UNSPECIFIED.);
#1129=B_SPLINE_CURVE_WITH_KNOTS('',3,(#763645,#763646,#763647,#763648,#763649),
 .UNSPECIFIED.,.F.,.F.,(4,1,4),(-0.0238990361906184,-0.0121300337282133,
0.),.UNSPECIFIED.);
#1130=B_SPLINE_CURVE_WITH_KNOTS('',3,(#763662,#763663,#763664,#763665,#763666),
 .UNSPECIFIED.,.F.,.F.,(4,1,4),(0.,0.011948709533471,0.0243491900971553),
 .UNSPECIFIED.);
#1131=B_SPLINE_CURVE_WITH_KNOTS('',3,(#763668,#763669,#763670,#763671,#763672),
 .UNSPECIFIED.,.F.,.F.,(4,1,4),(-0.0243491900971553,-0.011948709533471,
0.),.UNSPECIFIED.);
#1132=B_SPLINE_CURVE_WITH_KNOTS('',3,(#763685,#763686,#763687,#763688,#763689),
 .UNSPECIFIED.,.F.,.F.,(4,1,4),(0.,0.011580258135407,0.0276842840738173),
 .UNSPECIFIED.);
#1133=B_SPLINE_CURVE_WITH_KNOTS('',3,(#763691,#763692,#763693,#763694,#763695),
 .UNSPECIFIED.,.F.,.F.,(4,1,4),(-0.0276842840738173,-0.011580258135407,
0.),.UNSPECIFIED.);
#1134=B_SPLINE_CURVE_WITH_KNOTS('',3,(#763708,#763709,#763710,#763711,#763712),
 .UNSPECIFIED.,.F.,.F.,(4,1,4),(0.,0.032636960707636,0.0558195004775273),
 .UNSPECIFIED.);
#1135=B_SPLINE_CURVE_WITH_KNOTS('',3,(#763714,#763715,#763716,#763717,#763718),
 .UNSPECIFIED.,.F.,.F.,(4,1,4),(-0.0558195004775273,-0.032636960707636,
0.),.UNSPECIFIED.);
#1136=B_SPLINE_CURVE_WITH_KNOTS('',3,(#763731,#763732,#763733,#763734,#763735),
 .UNSPECIFIED.,.F.,.F.,(4,1,4),(0.,0.00516019173732192,0.00801691412226875),
 .UNSPECIFIED.);
#1137=B_SPLINE_CURVE_WITH_KNOTS('',3,(#763737,#763738,#763739,#763740,#763741),
 .UNSPECIFIED.,.F.,.F.,(4,1,4),(-0.00801691412226875,-0.00516019173732192,
0.),.UNSPECIFIED.);
#1138=B_SPLINE_CURVE_WITH_KNOTS('',3,(#763754,#763755,#763756,#763757,#763758),
 .UNSPECIFIED.,.F.,.F.,(4,1,4),(0.,0.0161345678386079,0.0284491125450178),
 .UNSPECIFIED.);
#1139=B_SPLINE_CURVE_WITH_KNOTS('',3,(#763760,#763761,#763762,#763763,#763764),
 .UNSPECIFIED.,.F.,.F.,(4,1,4),(-0.0284491125450178,-0.0161345678386079,
0.),.UNSPECIFIED.);
#1140=B_SPLINE_CURVE_WITH_KNOTS('',3,(#763777,#763778,#763779,#763780,#763781),
 .UNSPECIFIED.,.F.,.F.,(4,1,4),(0.,0.0165742497354113,0.0370757745379317),
 .UNSPECIFIED.);
#1141=B_SPLINE_CURVE_WITH_KNOTS('',3,(#763783,#763784,#763785,#763786,#763787),
 .UNSPECIFIED.,.F.,.F.,(4,1,4),(-0.0370757745379317,-0.0165742497354113,
0.),.UNSPECIFIED.);
#1142=B_SPLINE_CURVE_WITH_KNOTS('',3,(#763800,#763801,#763802,#763803,#763804),
 .UNSPECIFIED.,.F.,.F.,(4,1,4),(0.,0.0189178008322136,0.0332488134506131),
 .UNSPECIFIED.);
#1143=B_SPLINE_CURVE_WITH_KNOTS('',3,(#763806,#763807,#763808,#763809,#763810),
 .UNSPECIFIED.,.F.,.F.,(4,1,4),(-0.0332488134506131,-0.0189178008322136,
0.),.UNSPECIFIED.);
#1144=B_SPLINE_CURVE_WITH_KNOTS('',3,(#763823,#763824,#763825,#763826,#763827),
 .UNSPECIFIED.,.F.,.F.,(4,1,4),(0.,0.013819412858962,0.0313367993739236),
 .UNSPECIFIED.);
#1145=B_SPLINE_CURVE_WITH_KNOTS('',3,(#763829,#763830,#763831,#763832,#763833),
 .UNSPECIFIED.,.F.,.F.,(4,1,4),(-0.0313367993739236,-0.013819412858962,
0.),.UNSPECIFIED.);
#1146=B_SPLINE_CURVE_WITH_KNOTS('',3,(#763852,#763853,#763854,#763855,#763856),
 .UNSPECIFIED.,.F.,.F.,(4,1,4),(0.,0.0182378151895502,0.0341373574148355),
 .UNSPECIFIED.);
#1147=B_SPLINE_CURVE_WITH_KNOTS('',3,(#763858,#763859,#763860,#763861,#763862),
 .UNSPECIFIED.,.F.,.F.,(4,1,4),(-0.0341373574148355,-0.0182378151895502,
0.),.UNSPECIFIED.);
#1148=B_SPLINE_CURVE_WITH_KNOTS('',3,(#763875,#763876,#763877,#763878,#763879),
 .UNSPECIFIED.,.F.,.F.,(4,1,4),(0.,0.0155406221468621,0.0330052521348803),
 .UNSPECIFIED.);
#1149=B_SPLINE_CURVE_WITH_KNOTS('',3,(#763881,#763882,#763883,#763884,#763885),
 .UNSPECIFIED.,.F.,.F.,(4,1,4),(-0.0330052521348803,-0.0155406221468621,
0.),.UNSPECIFIED.);
#1150=B_SPLINE_CURVE_WITH_KNOTS('',3,(#763898,#763899,#763900,#763901,#763902),
 .UNSPECIFIED.,.F.,.F.,(4,1,4),(0.,0.0197339871335202,0.0417480831740965),
 .UNSPECIFIED.);
#1151=B_SPLINE_CURVE_WITH_KNOTS('',3,(#763904,#763905,#763906,#763907,#763908),
 .UNSPECIFIED.,.F.,.F.,(4,1,4),(-0.0417480831740965,-0.0197339871335202,
0.),.UNSPECIFIED.);
#1152=B_SPLINE_CURVE_WITH_KNOTS('',3,(#763921,#763922,#763923,#763924,#763925),
 .UNSPECIFIED.,.F.,.F.,(4,1,4),(0.,0.021062258182437,0.0382268546540574),
 .UNSPECIFIED.);
#1153=B_SPLINE_CURVE_WITH_KNOTS('',3,(#763927,#763928,#763929,#763930,#763931),
 .UNSPECIFIED.,.F.,.F.,(4,1,4),(-0.0382268546540574,-0.021062258182437,
0.),.UNSPECIFIED.);
#1154=B_SPLINE_CURVE_WITH_KNOTS('',3,(#763944,#763945,#763946,#763947,#763948),
 .UNSPECIFIED.,.F.,.F.,(4,1,4),(0.,0.0140045609364766,0.0255651613013474),
 .UNSPECIFIED.);
#1155=B_SPLINE_CURVE_WITH_KNOTS('',3,(#763950,#763951,#763952,#763953,#763954),
 .UNSPECIFIED.,.F.,.F.,(4,1,4),(-0.0255651613013474,-0.0140045609364766,
0.),.UNSPECIFIED.);
#1156=B_SPLINE_CURVE_WITH_KNOTS('',3,(#763967,#763968,#763969,#763970,#763971),
 .UNSPECIFIED.,.F.,.F.,(4,1,4),(0.,0.0110085920304809,0.0231357533842346),
 .UNSPECIFIED.);
#1157=B_SPLINE_CURVE_WITH_KNOTS('',3,(#763973,#763974,#763975,#763976,#763977),
 .UNSPECIFIED.,.F.,.F.,(4,1,4),(-0.0231357533842346,-0.0110085920304809,
0.),.UNSPECIFIED.);
#1158=B_SPLINE_CURVE_WITH_KNOTS('',3,(#763990,#763991,#763992,#763993,#763994),
 .UNSPECIFIED.,.F.,.F.,(4,1,4),(0.,0.0110593739301905,0.0283726344268595),
 .UNSPECIFIED.);
#1159=B_SPLINE_CURVE_WITH_KNOTS('',3,(#763996,#763997,#763998,#763999,#764000),
 .UNSPECIFIED.,.F.,.F.,(4,1,4),(-0.0283726344268595,-0.0110593739301905,
0.),.UNSPECIFIED.);
#1160=B_SPLINE_CURVE_WITH_KNOTS('',3,(#764019,#764020,#764021,#764022,#764023),
 .UNSPECIFIED.,.F.,.F.,(4,1,4),(0.,0.0349412094330241,0.0542036194174837),
 .UNSPECIFIED.);
#1161=B_SPLINE_CURVE_WITH_KNOTS('',3,(#764025,#764026,#764027,#764028,#764029),
 .UNSPECIFIED.,.F.,.F.,(4,1,4),(-0.0542036194174837,-0.0349412094330241,
0.),.UNSPECIFIED.);
#1162=B_SPLINE_CURVE_WITH_KNOTS('',3,(#764042,#764043,#764044,#764045,#764046),
 .UNSPECIFIED.,.F.,.F.,(4,1,4),(0.,0.0114834464918903,0.0231692673285818),
 .UNSPECIFIED.);
#1163=B_SPLINE_CURVE_WITH_KNOTS('',3,(#764048,#764049,#764050,#764051,#764052),
 .UNSPECIFIED.,.F.,.F.,(4,1,4),(-0.0231692673285818,-0.0114834464918903,
0.),.UNSPECIFIED.);
#1164=B_SPLINE_CURVE_WITH_KNOTS('',3,(#764070,#764071,#764072,#764073,#764074),
 .UNSPECIFIED.,.F.,.F.,(4,1,4),(0.,0.0110774872500946,0.0232607658384301),
 .UNSPECIFIED.);
#1165=B_SPLINE_CURVE_WITH_KNOTS('',3,(#764075,#764076,#764077,#764078,#764079),
 .UNSPECIFIED.,.F.,.F.,(4,1,4),(-0.0232607658384301,-0.0110774872500946,
0.),.UNSPECIFIED.);
#1166=B_SPLINE_CURVE_WITH_KNOTS('',3,(#764114,#764115,#764116,#764117,#764118),
 .UNSPECIFIED.,.F.,.F.,(4,1,4),(0.,0.0331006651941731,0.0671810068110215),
 .UNSPECIFIED.);
#1167=B_SPLINE_CURVE_WITH_KNOTS('',3,(#764120,#764121,#764122,#764123,#764124),
 .UNSPECIFIED.,.F.,.F.,(4,1,4),(-0.0671810068110215,-0.0331006651941731,
0.),.UNSPECIFIED.);
#1168=B_SPLINE_CURVE_WITH_KNOTS('',3,(#764137,#764138,#764139,#764140,#764141),
 .UNSPECIFIED.,.F.,.F.,(4,1,4),(0.,0.0157790562034965,0.0308290020224905),
 .UNSPECIFIED.);
#1169=B_SPLINE_CURVE_WITH_KNOTS('',3,(#764143,#764144,#764145,#764146,#764147),
 .UNSPECIFIED.,.F.,.F.,(4,1,4),(-0.0308290020224905,-0.0157790562034965,
0.),.UNSPECIFIED.);
#1170=B_SPLINE_CURVE_WITH_KNOTS('',3,(#764160,#764161,#764162,#764163,#764164),
 .UNSPECIFIED.,.F.,.F.,(4,1,4),(0.,0.0137938451831444,0.0259429394055113),
 .UNSPECIFIED.);
#1171=B_SPLINE_CURVE_WITH_KNOTS('',3,(#764166,#764167,#764168,#764169,#764170),
 .UNSPECIFIED.,.F.,.F.,(4,1,4),(-0.0259429394055113,-0.0137938451831444,
0.),.UNSPECIFIED.);
#1172=B_SPLINE_CURVE_WITH_KNOTS('',3,(#764183,#764184,#764185,#764186,#764187),
 .UNSPECIFIED.,.F.,.F.,(4,1,4),(0.,0.0119463996332624,0.024744320780042),
 .UNSPECIFIED.);
#1173=B_SPLINE_CURVE_WITH_KNOTS('',3,(#764189,#764190,#764191,#764192,#764193),
 .UNSPECIFIED.,.F.,.F.,(4,1,4),(-0.024744320780042,-0.0119463996332624,
0.),.UNSPECIFIED.);
#1174=B_SPLINE_CURVE_WITH_KNOTS('',3,(#764206,#764207,#764208,#764209,#764210),
 .UNSPECIFIED.,.F.,.F.,(4,1,4),(0.,0.0117936253197266,0.0299176765367803),
 .UNSPECIFIED.);
#1175=B_SPLINE_CURVE_WITH_KNOTS('',3,(#764212,#764213,#764214,#764215,#764216),
 .UNSPECIFIED.,.F.,.F.,(4,1,4),(-0.0299176765367803,-0.0117936253197266,
0.),.UNSPECIFIED.);
#1176=B_SPLINE_CURVE_WITH_KNOTS('',3,(#764247,#764248,#764249,#764250,#764251),
 .UNSPECIFIED.,.F.,.F.,(4,1,4),(0.,0.0164168089366938,0.0283823292035718),
 .UNSPECIFIED.);
#1177=B_SPLINE_CURVE_WITH_KNOTS('',3,(#764253,#764254,#764255,#764256,#764257),
 .UNSPECIFIED.,.F.,.F.,(4,1,4),(-0.0283823292035718,-0.0164168089366938,
0.),.UNSPECIFIED.);
#1178=B_SPLINE_CURVE_WITH_KNOTS('',3,(#764270,#764271,#764272,#764273,#764274),
 .UNSPECIFIED.,.F.,.F.,(4,1,4),(0.,0.00972065304662443,0.0198137083944604),
 .UNSPECIFIED.);
#1179=B_SPLINE_CURVE_WITH_KNOTS('',3,(#764276,#764277,#764278,#764279,#764280),
 .UNSPECIFIED.,.F.,.F.,(4,1,4),(-0.0198137083944604,-0.00972065304662443,
0.),.UNSPECIFIED.);
#1180=B_SPLINE_CURVE_WITH_KNOTS('',3,(#764293,#764294,#764295,#764296,#764297),
 .UNSPECIFIED.,.F.,.F.,(4,1,4),(0.,0.0107485394077671,0.0223214126347749),
 .UNSPECIFIED.);
#1181=B_SPLINE_CURVE_WITH_KNOTS('',3,(#764299,#764300,#764301,#764302,#764303),
 .UNSPECIFIED.,.F.,.F.,(4,1,4),(-0.0223214126347749,-0.0107485394077671,
0.),.UNSPECIFIED.);
#1182=B_SPLINE_CURVE_WITH_KNOTS('',3,(#764316,#764317,#764318,#764319,#764320),
 .UNSPECIFIED.,.F.,.F.,(4,1,4),(0.,0.0185313177763357,0.0366967045337622),
 .UNSPECIFIED.);
#1183=B_SPLINE_CURVE_WITH_KNOTS('',3,(#764322,#764323,#764324,#764325,#764326),
 .UNSPECIFIED.,.F.,.F.,(4,1,4),(-0.0366967045337622,-0.0185313177763357,
0.),.UNSPECIFIED.);
#1184=B_SPLINE_CURVE_WITH_KNOTS('',3,(#764339,#764340,#764341,#764342,#764343),
 .UNSPECIFIED.,.F.,.F.,(4,1,4),(0.,0.020958850552022,0.0503786102519102),
 .UNSPECIFIED.);
#1185=B_SPLINE_CURVE_WITH_KNOTS('',3,(#764345,#764346,#764347,#764348,#764349),
 .UNSPECIFIED.,.F.,.F.,(4,1,4),(-0.0503786102519102,-0.020958850552022,
0.),.UNSPECIFIED.);
#1186=B_SPLINE_CURVE_WITH_KNOTS('',3,(#764480,#764481,#764482,#764483,#764484),
 .UNSPECIFIED.,.F.,.F.,(4,1,4),(0.,0.0306467060691897,0.0612155649487424),
 .UNSPECIFIED.);
#1187=B_SPLINE_CURVE_WITH_KNOTS('',3,(#764486,#764487,#764488,#764489,#764490),
 .UNSPECIFIED.,.F.,.F.,(4,1,4),(-0.0612155649487424,-0.0306467060691897,
0.),.UNSPECIFIED.);
#1188=B_SPLINE_CURVE_WITH_KNOTS('',3,(#764503,#764504,#764505,#764506,#764507),
 .UNSPECIFIED.,.F.,.F.,(4,1,4),(0.,0.0189054393019686,0.0361230778132722),
 .UNSPECIFIED.);
#1189=B_SPLINE_CURVE_WITH_KNOTS('',3,(#764509,#764510,#764511,#764512,#764513),
 .UNSPECIFIED.,.F.,.F.,(4,1,4),(-0.0361230778132722,-0.0189054393019686,
0.),.UNSPECIFIED.);
#1190=B_SPLINE_CURVE_WITH_KNOTS('',3,(#764526,#764527,#764528,#764529,#764530),
 .UNSPECIFIED.,.F.,.F.,(4,1,4),(0.,0.0158468916025036,0.0309413821508944),
 .UNSPECIFIED.);
#1191=B_SPLINE_CURVE_WITH_KNOTS('',3,(#764532,#764533,#764534,#764535,#764536),
 .UNSPECIFIED.,.F.,.F.,(4,1,4),(-0.0309413821508944,-0.0158468916025036,
0.),.UNSPECIFIED.);
#1192=B_SPLINE_CURVE_WITH_KNOTS('',3,(#764549,#764550,#764551,#764552,#764553),
 .UNSPECIFIED.,.F.,.F.,(4,1,4),(0.,0.0177969434987769,0.0412995436703598),
 .UNSPECIFIED.);
#1193=B_SPLINE_CURVE_WITH_KNOTS('',3,(#764555,#764556,#764557,#764558,#764559),
 .UNSPECIFIED.,.F.,.F.,(4,1,4),(-0.0412995436703598,-0.0177969434987769,
0.),.UNSPECIFIED.);
#1194=B_SPLINE_CURVE_WITH_KNOTS('',3,(#764590,#764591,#764592,#764593,#764594),
 .UNSPECIFIED.,.F.,.F.,(4,1,4),(0.,0.0200440582357976,0.0355850069250129),
 .UNSPECIFIED.);
#1195=B_SPLINE_CURVE_WITH_KNOTS('',3,(#764596,#764597,#764598,#764599,#764600),
 .UNSPECIFIED.,.F.,.F.,(4,1,4),(-0.0355850069250129,-0.0200440582357976,
0.),.UNSPECIFIED.);
#1196=B_SPLINE_CURVE_WITH_KNOTS('',3,(#764613,#764614,#764615,#764616,#764617),
 .UNSPECIFIED.,.F.,.F.,(4,1,4),(0.,0.0143848796827064,0.0307751542521775),
 .UNSPECIFIED.);
#1197=B_SPLINE_CURVE_WITH_KNOTS('',3,(#764619,#764620,#764621,#764622,#764623),
 .UNSPECIFIED.,.F.,.F.,(4,1,4),(-0.0307751542521775,-0.0143848796827064,
0.),.UNSPECIFIED.);
#1198=B_SPLINE_CURVE_WITH_KNOTS('',3,(#764636,#764637,#764638,#764639,#764640),
 .UNSPECIFIED.,.F.,.F.,(4,1,4),(0.,0.0133551884868875,0.0268687907703862),
 .UNSPECIFIED.);
#1199=B_SPLINE_CURVE_WITH_KNOTS('',3,(#764642,#764643,#764644,#764645,#764646),
 .UNSPECIFIED.,.F.,.F.,(4,1,4),(-0.0268687907703862,-0.0133551884868875,
0.),.UNSPECIFIED.);
#1200=B_SPLINE_CURVE_WITH_KNOTS('',3,(#764659,#764660,#764661,#764662,#764663),
 .UNSPECIFIED.,.F.,.F.,(4,1,4),(0.,0.0132466241773425,0.0260741751043527),
 .UNSPECIFIED.);
#1201=B_SPLINE_CURVE_WITH_KNOTS('',3,(#764665,#764666,#764667,#764668,#764669),
 .UNSPECIFIED.,.F.,.F.,(4,1,4),(-0.0260741751043527,-0.0132466241773425,
0.),.UNSPECIFIED.);
#1202=B_SPLINE_CURVE_WITH_KNOTS('',3,(#764682,#764683,#764684,#764685,#764686),
 .UNSPECIFIED.,.F.,.F.,(4,1,4),(0.,0.014912101107735,0.033969359313038),
 .UNSPECIFIED.);
#1203=B_SPLINE_CURVE_WITH_KNOTS('',3,(#764688,#764689,#764690,#764691,#764692),
 .UNSPECIFIED.,.F.,.F.,(4,1,4),(-0.033969359313038,-0.014912101107735,0.),
 .UNSPECIFIED.);
#1204=B_SPLINE_CURVE_WITH_KNOTS('',3,(#764811,#764812,#764813,#764814,#764815),
 .UNSPECIFIED.,.F.,.F.,(4,1,4),(0.,0.0227440583406209,0.038883734417145),
 .UNSPECIFIED.);
#1205=B_SPLINE_CURVE_WITH_KNOTS('',3,(#764817,#764818,#764819,#764820,#764821),
 .UNSPECIFIED.,.F.,.F.,(4,1,4),(-0.038883734417145,-0.0227440583406209,
0.),.UNSPECIFIED.);
#1206=B_SPLINE_CURVE_WITH_KNOTS('',3,(#764834,#764835,#764836,#764837,#764838),
 .UNSPECIFIED.,.F.,.F.,(4,1,4),(0.,0.0177021834627649,0.0422256472420693),
 .UNSPECIFIED.);
#1207=B_SPLINE_CURVE_WITH_KNOTS('',3,(#764840,#764841,#764842,#764843,#764844),
 .UNSPECIFIED.,.F.,.F.,(4,1,4),(-0.0422256472420693,-0.0177021834627649,
0.),.UNSPECIFIED.);
#1208=B_SPLINE_CURVE_WITH_KNOTS('',3,(#764925,#764926,#764927,#764928,#764929),
 .UNSPECIFIED.,.F.,.F.,(4,1,4),(0.,0.018900318349759,0.0317476668176601),
 .UNSPECIFIED.);
#1209=B_SPLINE_CURVE_WITH_KNOTS('',3,(#764931,#764932,#764933,#764934,#764935),
 .UNSPECIFIED.,.F.,.F.,(4,1,4),(-0.0317476668176601,-0.018900318349759,
0.),.UNSPECIFIED.);
#1210=B_SPLINE_CURVE_WITH_KNOTS('',3,(#764948,#764949,#764950,#764951,#764952),
 .UNSPECIFIED.,.F.,.F.,(4,1,4),(0.,0.0121357674060584,0.0230390855055789),
 .UNSPECIFIED.);
#1211=B_SPLINE_CURVE_WITH_KNOTS('',3,(#764954,#764955,#764956,#764957,#764958),
 .UNSPECIFIED.,.F.,.F.,(4,1,4),(-0.0230390855055789,-0.0121357674060584,
0.),.UNSPECIFIED.);
#1212=B_SPLINE_CURVE_WITH_KNOTS('',3,(#764971,#764972,#764973,#764974,#764975),
 .UNSPECIFIED.,.F.,.F.,(4,1,4),(0.,0.0109157580035791,0.0230440837191887),
 .UNSPECIFIED.);
#1213=B_SPLINE_CURVE_WITH_KNOTS('',3,(#764977,#764978,#764979,#764980,#764981),
 .UNSPECIFIED.,.F.,.F.,(4,1,4),(-0.0230440837191887,-0.0109157580035791,
0.),.UNSPECIFIED.);
#1214=B_SPLINE_CURVE_WITH_KNOTS('',3,(#764994,#764995,#764996,#764997,#764998),
 .UNSPECIFIED.,.F.,.F.,(4,1,4),(0.,0.0117975079994419,0.0229462927931769),
 .UNSPECIFIED.);
#1215=B_SPLINE_CURVE_WITH_KNOTS('',3,(#765000,#765001,#765002,#765003,#765004),
 .UNSPECIFIED.,.F.,.F.,(4,1,4),(-0.0229462927931769,-0.0117975079994419,
0.),.UNSPECIFIED.);
#1216=B_SPLINE_CURVE_WITH_KNOTS('',3,(#765017,#765018,#765019,#765020,#765021),
 .UNSPECIFIED.,.F.,.F.,(4,1,4),(0.,0.0107743607728529,0.0217757127671784),
 .UNSPECIFIED.);
#1217=B_SPLINE_CURVE_WITH_KNOTS('',3,(#765023,#765024,#765025,#765026,#765027),
 .UNSPECIFIED.,.F.,.F.,(4,1,4),(-0.0217757127671784,-0.0107743607728529,
0.),.UNSPECIFIED.);
#1218=B_SPLINE_CURVE_WITH_KNOTS('',3,(#765040,#765041,#765042,#765043,#765044),
 .UNSPECIFIED.,.F.,.F.,(4,1,4),(0.,0.0152761777455762,0.0382719616596649),
 .UNSPECIFIED.);
#1219=B_SPLINE_CURVE_WITH_KNOTS('',3,(#765046,#765047,#765048,#765049,#765050),
 .UNSPECIFIED.,.F.,.F.,(4,1,4),(-0.0382719616596649,-0.0152761777455762,
0.),.UNSPECIFIED.);
#1220=B_SPLINE_CURVE_WITH_KNOTS('',3,(#765081,#765082,#765083,#765084,#765085),
 .UNSPECIFIED.,.F.,.F.,(4,1,4),(0.,0.0136458134227673,0.0225585747107569),
 .UNSPECIFIED.);
#1221=B_SPLINE_CURVE_WITH_KNOTS('',3,(#765087,#765088,#765089,#765090,#765091),
 .UNSPECIFIED.,.F.,.F.,(4,1,4),(-0.0225585747107569,-0.0136458134227673,
0.),.UNSPECIFIED.);
#1222=B_SPLINE_CURVE_WITH_KNOTS('',3,(#765104,#765105,#765106,#765107,#765108),
 .UNSPECIFIED.,.F.,.F.,(4,1,4),(0.,0.0108368548235871,0.0203717760561352),
 .UNSPECIFIED.);
#1223=B_SPLINE_CURVE_WITH_KNOTS('',3,(#765110,#765111,#765112,#765113,#765114),
 .UNSPECIFIED.,.F.,.F.,(4,1,4),(-0.0203717760561352,-0.0108368548235871,
0.),.UNSPECIFIED.);
#1224=B_SPLINE_CURVE_WITH_KNOTS('',3,(#765127,#765128,#765129,#765130,#765131),
 .UNSPECIFIED.,.F.,.F.,(4,1,4),(0.,0.00912409080112687,0.0189348980320628),
 .UNSPECIFIED.);
#1225=B_SPLINE_CURVE_WITH_KNOTS('',3,(#765133,#765134,#765135,#765136,#765137),
 .UNSPECIFIED.,.F.,.F.,(4,1,4),(-0.0189348980320628,-0.00912409080112687,
0.),.UNSPECIFIED.);
#1226=B_SPLINE_CURVE_WITH_KNOTS('',3,(#765150,#765151,#765152,#765153,#765154),
 .UNSPECIFIED.,.F.,.F.,(4,1,4),(0.,0.0105036079380549,0.0218052108056524),
 .UNSPECIFIED.);
#1227=B_SPLINE_CURVE_WITH_KNOTS('',3,(#765156,#765157,#765158,#765159,#765160),
 .UNSPECIFIED.,.F.,.F.,(4,1,4),(-0.0218052108056524,-0.0105036079380549,
0.),.UNSPECIFIED.);
#1228=B_SPLINE_CURVE_WITH_KNOTS('',3,(#765173,#765174,#765175,#765176,#765177),
 .UNSPECIFIED.,.F.,.F.,(4,1,4),(0.,0.0131891485868468,0.0256412208072217),
 .UNSPECIFIED.);
#1229=B_SPLINE_CURVE_WITH_KNOTS('',3,(#765179,#765180,#765181,#765182,#765183),
 .UNSPECIFIED.,.F.,.F.,(4,1,4),(-0.0256412208072217,-0.0131891485868468,
0.),.UNSPECIFIED.);
#1230=B_SPLINE_CURVE_WITH_KNOTS('',3,(#765196,#765197,#765198,#765199,#765200),
 .UNSPECIFIED.,.F.,.F.,(4,1,4),(0.,0.0122555072306388,0.0249345267272155),
 .UNSPECIFIED.);
#1231=B_SPLINE_CURVE_WITH_KNOTS('',3,(#765202,#765203,#765204,#765205,#765206),
 .UNSPECIFIED.,.F.,.F.,(4,1,4),(-0.0249345267272155,-0.0122555072306388,
0.),.UNSPECIFIED.);
#1232=B_SPLINE_CURVE_WITH_KNOTS('',3,(#765219,#765220,#765221,#765222,#765223),
 .UNSPECIFIED.,.F.,.F.,(4,1,4),(0.,0.0158107176905026,0.0369185909294025),
 .UNSPECIFIED.);
#1233=B_SPLINE_CURVE_WITH_KNOTS('',3,(#765225,#765226,#765227,#765228,#765229),
 .UNSPECIFIED.,.F.,.F.,(4,1,4),(-0.0369185909294025,-0.0158107176905026,
0.),.UNSPECIFIED.);
#1234=B_SPLINE_CURVE_WITH_KNOTS('',3,(#765266,#765267,#765268,#765269,#765270),
 .UNSPECIFIED.,.F.,.F.,(4,1,4),(0.,0.0258839153748499,0.0468166199283065),
 .UNSPECIFIED.);
#1235=B_SPLINE_CURVE_WITH_KNOTS('',3,(#765272,#765273,#765274,#765275,#765276),
 .UNSPECIFIED.,.F.,.F.,(4,1,4),(-0.0468166199283065,-0.0258839153748499,
0.),.UNSPECIFIED.);
#1236=B_SPLINE_CURVE_WITH_KNOTS('',3,(#765289,#765290,#765291,#765292,#765293),
 .UNSPECIFIED.,.F.,.F.,(4,1,4),(0.,0.018193895242332,0.0362191463148353),
 .UNSPECIFIED.);
#1237=B_SPLINE_CURVE_WITH_KNOTS('',3,(#765295,#765296,#765297,#765298,#765299),
 .UNSPECIFIED.,.F.,.F.,(4,1,4),(-0.0362191463148353,-0.018193895242332,
0.),.UNSPECIFIED.);
#1238=B_SPLINE_CURVE_WITH_KNOTS('',3,(#765312,#765313,#765314,#765315,#765316),
 .UNSPECIFIED.,.F.,.F.,(4,1,4),(0.,0.0177333811924116,0.0347720156271615),
 .UNSPECIFIED.);
#1239=B_SPLINE_CURVE_WITH_KNOTS('',3,(#765318,#765319,#765320,#765321,#765322),
 .UNSPECIFIED.,.F.,.F.,(4,1,4),(-0.0347720156271615,-0.0177333811924116,
0.),.UNSPECIFIED.);
#1240=B_SPLINE_CURVE_WITH_KNOTS('',3,(#765335,#765336,#765337,#765338,#765339),
 .UNSPECIFIED.,.F.,.F.,(4,1,4),(0.,0.015712208500306,0.0317241976312862),
 .UNSPECIFIED.);
#1241=B_SPLINE_CURVE_WITH_KNOTS('',3,(#765341,#765342,#765343,#765344,#765345),
 .UNSPECIFIED.,.F.,.F.,(4,1,4),(-0.0317241976312862,-0.015712208500306,
0.),.UNSPECIFIED.);
#1242=B_SPLINE_CURVE_WITH_KNOTS('',3,(#765358,#765359,#765360,#765361,#765362),
 .UNSPECIFIED.,.F.,.F.,(4,1,4),(0.,0.0168136270131807,0.0351654499762171),
 .UNSPECIFIED.);
#1243=B_SPLINE_CURVE_WITH_KNOTS('',3,(#765364,#765365,#765366,#765367,#765368),
 .UNSPECIFIED.,.F.,.F.,(4,1,4),(-0.0351654499762171,-0.0168136270131807,
0.),.UNSPECIFIED.);
#1244=B_SPLINE_CURVE_WITH_KNOTS('',3,(#765381,#765382,#765383,#765384,#765385),
 .UNSPECIFIED.,.F.,.F.,(4,1,4),(0.,0.0219835945258681,0.0421520855052348),
 .UNSPECIFIED.);
#1245=B_SPLINE_CURVE_WITH_KNOTS('',3,(#765387,#765388,#765389,#765390,#765391),
 .UNSPECIFIED.,.F.,.F.,(4,1,4),(-0.0421520855052348,-0.0219835945258681,
0.),.UNSPECIFIED.);
#1246=B_SPLINE_CURVE_WITH_KNOTS('',3,(#765404,#765405,#765406,#765407,#765408),
 .UNSPECIFIED.,.F.,.F.,(4,1,4),(0.,0.0197271725610409,0.0403324798713265),
 .UNSPECIFIED.);
#1247=B_SPLINE_CURVE_WITH_KNOTS('',3,(#765410,#765411,#765412,#765413,#765414),
 .UNSPECIFIED.,.F.,.F.,(4,1,4),(-0.0403324798713265,-0.0197271725610409,
0.),.UNSPECIFIED.);
#1248=B_SPLINE_CURVE_WITH_KNOTS('',3,(#765427,#765428,#765429,#765430,#765431),
 .UNSPECIFIED.,.F.,.F.,(4,1,4),(0.,0.0170477867624159,0.033714107300601),
 .UNSPECIFIED.);
#1249=B_SPLINE_CURVE_WITH_KNOTS('',3,(#765433,#765434,#765435,#765436,#765437),
 .UNSPECIFIED.,.F.,.F.,(4,1,4),(-0.033714107300601,-0.0170477867624159,
0.),.UNSPECIFIED.);
#1250=B_SPLINE_CURVE_WITH_KNOTS('',3,(#765450,#765451,#765452,#765453,#765454),
 .UNSPECIFIED.,.F.,.F.,(4,1,4),(0.,0.0157288126143665,0.0298374438376459),
 .UNSPECIFIED.);
#1251=B_SPLINE_CURVE_WITH_KNOTS('',3,(#765456,#765457,#765458,#765459,#765460),
 .UNSPECIFIED.,.F.,.F.,(4,1,4),(-0.0298374438376459,-0.0157288126143665,
0.),.UNSPECIFIED.);
#1252=B_SPLINE_CURVE_WITH_KNOTS('',3,(#765473,#765474,#765475,#765476,#765477),
 .UNSPECIFIED.,.F.,.F.,(4,1,4),(0.,0.0142438298245982,0.0301798981582186),
 .UNSPECIFIED.);
#1253=B_SPLINE_CURVE_WITH_KNOTS('',3,(#765479,#765480,#765481,#765482,#765483),
 .UNSPECIFIED.,.F.,.F.,(4,1,4),(-0.0301798981582186,-0.0142438298245982,
0.),.UNSPECIFIED.);
#1254=B_SPLINE_CURVE_WITH_KNOTS('',3,(#765496,#765497,#765498,#765499,#765500),
 .UNSPECIFIED.,.F.,.F.,(4,1,4),(0.,0.0185770604862281,0.0406217722004092),
 .UNSPECIFIED.);
#1255=B_SPLINE_CURVE_WITH_KNOTS('',3,(#765502,#765503,#765504,#765505,#765506),
 .UNSPECIFIED.,.F.,.F.,(4,1,4),(-0.0406217722004092,-0.0185770604862281,
0.),.UNSPECIFIED.);
#1256=B_SPLINE_CURVE_WITH_KNOTS('',3,(#766020,#766021,#766022,#766023,#766024,
#766025,#766026,#766027,#766028,#766029),.UNSPECIFIED.,.F.,.F.,(4,3,3,4),
(-0.19601040526601,-0.166162400914125,-0.0172594324453073,-6.15377866364231E-6),
 .UNSPECIFIED.);
#1257=B_SPLINE_CURVE_WITH_KNOTS('',3,(#766045,#766046,#766047,#766048,#766049,
#766050,#766051),.UNSPECIFIED.,.F.,.F.,(4,3,4),(-0.513363716735836,-0.220415480031585,
0.),.UNSPECIFIED.);
#1258=B_SPLINE_CURVE_WITH_KNOTS('',3,(#766112,#766113,#766114,#766115,#766116,
#766117,#766118,#766119,#766120,#766121),.UNSPECIFIED.,.F.,.F.,(4,3,3,4),
(-2.97124156850367,-2.89749514710187,-2.52959580846529,-2.48695962215349),
 .UNSPECIFIED.);
#1259=B_SPLINE_CURVE_WITH_KNOTS('',3,(#766199,#766200,#766201,#766202,#766203,
#766204,#766205),.UNSPECIFIED.,.F.,.F.,(4,3,4),(2.59041506800148E-7,0.153500396799065,
0.268994543237312),.UNSPECIFIED.);
#1260=B_SPLINE_CURVE_WITH_KNOTS('',3,(#766351,#766352,#766353,#766354,#766355,
#766356,#766357,#766358,#766359,#766360,#766361,#766362,#766363),
 .UNSPECIFIED.,.F.,.F.,(4,3,3,3,4),(0.,0.0284687187713346,0.102418884386,
0.190844542055343,0.221499647592854),.UNSPECIFIED.);
#1261=B_SPLINE_CURVE_WITH_KNOTS('',3,(#766640,#766641,#766642,#766643,#766644,
#766645,#766646,#766647,#766648,#766649),.UNSPECIFIED.,.F.,.F.,(4,3,3,4),
(-0.19601040526601,-0.166162400913399,-0.0172594324409546,-6.15377866364231E-6),
 .UNSPECIFIED.);
#1262=B_SPLINE_CURVE_WITH_KNOTS('',3,(#766692,#766693,#766694,#766695,#766696,
#766697,#766698),.UNSPECIFIED.,.F.,.F.,(4,3,4),(0.,0.187302789839914,0.328230193255211),
 .UNSPECIFIED.);
#1263=B_SPLINE_CURVE_WITH_KNOTS('',3,(#766742,#766743,#766744,#766745,#766746,
#766747),.UNSPECIFIED.,.F.,.F.,(4,2,4),(0.,0.383083168823377,0.866035957110224),
 .UNSPECIFIED.);
#1264=B_SPLINE_CURVE_WITH_KNOTS('',3,(#766764,#766765,#766766,#766767,#766768,
#766769),.UNSPECIFIED.,.F.,.F.,(4,2,4),(1.81860844477949,1.93383781631668,
1.97469906987405),.UNSPECIFIED.);
#1265=B_SPLINE_CURVE_WITH_KNOTS('',3,(#767539,#767540,#767541,#767542,#767543,
#767544,#767545,#767546,#767547,#767548,#767549,#767550,#767551,#767552),
 .UNSPECIFIED.,.F.,.F.,(4,2,2,2,2,2,4),(1.05680480800909,1.14784427319477,
1.27655990447686,1.53662928415228,1.7966986638277,2.47039578764189,2.57084669214964),
 .UNSPECIFIED.);
#1266=B_SPLINE_CURVE_WITH_KNOTS('',3,(#767576,#767577,#767578,#767579,#767580,
#767581),.UNSPECIFIED.,.F.,.F.,(4,2,4),(1.38105952925449,1.4218773047032,
1.50920727308422),.UNSPECIFIED.);
#1267=B_SPLINE_CURVE_WITH_KNOTS('',3,(#767607,#767608,#767609,#767610,#767611,
#767612),.UNSPECIFIED.,.F.,.F.,(4,2,4),(-0.300842212320064,-0.0729336931120707,
-6.18941423223061E-6),.UNSPECIFIED.);
#1268=B_SPLINE_CURVE_WITH_KNOTS('',3,(#767696,#767697,#767698,#767699,#767700,
#767701,#767702),.UNSPECIFIED.,.F.,.F.,(4,3,4),(-0.362638794338145,-0.181506579659588,
0.),.UNSPECIFIED.);
#1269=B_SPLINE_CURVE_WITH_KNOTS('',3,(#767832,#767833,#767834,#767835,#767836,
#767837,#767838),.UNSPECIFIED.,.F.,.F.,(4,1,1,1,4),(-1.3223877250731,-0.917656935656601,
-0.715291540948349,-0.310560751531845,0.0941700378846586),.UNSPECIFIED.);
#1270=B_SPLINE_CURVE_WITH_KNOTS('',3,(#767918,#767919,#767920,#767921,#767922,
#767923,#767924),.UNSPECIFIED.,.F.,.F.,(4,1,1,1,4),(-0.081169946246153,
0.310560751531845,0.715291540948349,0.917656935656601,1.3223877250731),
 .UNSPECIFIED.);
#1271=B_SPLINE_CURVE_WITH_KNOTS('',3,(#767990,#767991,#767992,#767993,#767994,
#767995,#767996),.UNSPECIFIED.,.F.,.F.,(4,3,4),(-0.361926564005053,-0.181136675704045,
0.),.UNSPECIFIED.);
#1272=B_SPLINE_CURVE_WITH_KNOTS('',3,(#768065,#768066,#768067,#768068,#768069,
#768070),.UNSPECIFIED.,.F.,.F.,(4,2,4),(0.,0.0913709843124773,0.139952422508812),
 .UNSPECIFIED.);
#1273=B_SPLINE_CURVE_WITH_KNOTS('',3,(#768072,#768073,#768074,#768075),
 .UNSPECIFIED.,.F.,.F.,(4,4),(-0.0387085610591489,0.),.UNSPECIFIED.);
#1274=B_SPLINE_CURVE_WITH_KNOTS('',3,(#768077,#768078,#768079,#768080),
 .UNSPECIFIED.,.F.,.F.,(4,4),(-0.0483079074733735,-0.0387085610591489),
 .UNSPECIFIED.);
#1275=B_SPLINE_CURVE_WITH_KNOTS('',3,(#768082,#768083,#768084,#768085,#768086,
#768087),.UNSPECIFIED.,.F.,.F.,(4,2,4),(-0.15116902845762,-0.074015276798017,
-0.0483079092320122),.UNSPECIFIED.);
#1276=B_SPLINE_CURVE_WITH_KNOTS('',3,(#768089,#768090,#768091,#768092,#768093,
#768094,#768095),.UNSPECIFIED.,.F.,.F.,(4,2,1,4),(-0.352008052743404,-0.321398920991839,
-0.192839352595103,0.),.UNSPECIFIED.);
#1277=B_SPLINE_CURVE_WITH_KNOTS('',3,(#768097,#768098,#768099,#768100),
 .UNSPECIFIED.,.F.,.F.,(4,4),(-0.571568472276831,-0.352008052743404),
 .UNSPECIFIED.);
#1278=B_SPLINE_CURVE_WITH_KNOTS('',3,(#768102,#768103,#768104,#768105),
 .UNSPECIFIED.,.F.,.F.,(4,4),(1.06873380038231,1.13907338855267),
 .UNSPECIFIED.);
#1279=B_SPLINE_CURVE_WITH_KNOTS('',3,(#768136,#768137,#768138,#768139),
 .UNSPECIFIED.,.F.,.F.,(4,4),(-1.,0.),.UNSPECIFIED.);
#1280=B_SPLINE_CURVE_WITH_KNOTS('',3,(#768141,#768142,#768143,#768144),
 .UNSPECIFIED.,.F.,.F.,(4,4),(0.352008052743404,0.571568472276831),
 .UNSPECIFIED.);
#1281=B_SPLINE_CURVE_WITH_KNOTS('',3,(#768163,#768164,#768165,#768166),
 .UNSPECIFIED.,.F.,.F.,(4,4),(-1.,0.),.UNSPECIFIED.);
#1282=B_SPLINE_CURVE_WITH_KNOTS('',3,(#768168,#768169,#768170,#768171),
 .UNSPECIFIED.,.F.,.F.,(4,4),(0.0387085610591489,0.0483079074733735),
 .UNSPECIFIED.);
#1283=B_SPLINE_CURVE_WITH_KNOTS('',3,(#768190,#768191,#768192,#768193),
 .UNSPECIFIED.,.F.,.F.,(4,4),(-1.,0.),.UNSPECIFIED.);
#1284=B_SPLINE_CURVE_WITH_KNOTS('',3,(#768194,#768195,#768196,#768197),
 .UNSPECIFIED.,.F.,.F.,(4,4),(0.,0.0387085610591489),.UNSPECIFIED.);
#1285=B_SPLINE_CURVE_WITH_KNOTS('',3,(#768223,#768224,#768225,#768226,#768227,
#768228),.UNSPECIFIED.,.F.,.F.,(4,2,4),(-0.139952422508812,-0.0913709843124773,
0.),.UNSPECIFIED.);
#1286=B_SPLINE_CURVE_WITH_KNOTS('',3,(#768267,#768268,#768269,#768270,#768271,
#768272,#768273),.UNSPECIFIED.,.F.,.F.,(4,1,2,4),(0.,0.192839352595103,
0.321398920991839,0.352008052743404),.UNSPECIFIED.);
#1287=B_SPLINE_CURVE_WITH_KNOTS('',3,(#768298,#768299,#768300,#768301,#768302,
#768303),.UNSPECIFIED.,.F.,.F.,(4,2,4),(0.0483079092320122,0.074015276798017,
0.15116902845762),.UNSPECIFIED.);
#1288=B_SPLINE_CURVE_WITH_KNOTS('',3,(#768327,#768328,#768329,#768330,#768331),
 .UNSPECIFIED.,.F.,.F.,(4,1,4),(-1.06873380038231,-0.610705028789891,-3.05311331771918E-16),
 .UNSPECIFIED.);
#1289=B_SPLINE_CURVE_WITH_KNOTS('',3,(#768334,#768335,#768336,#768337,#768338),
 .UNSPECIFIED.,.F.,.F.,(4,1,4),(3.05311331771918E-16,0.610705028789891,
1.06873380038231),.UNSPECIFIED.);
#1290=B_SPLINE_CURVE_WITH_KNOTS('',3,(#768361,#768362,#768363,#768364),
 .UNSPECIFIED.,.F.,.F.,(4,4),(-1.13907338855267,-1.06873380038231),
 .UNSPECIFIED.);
#1291=B_SPLINE_CURVE_WITH_KNOTS('',3,(#768384,#768385,#768386,#768387),
 .UNSPECIFIED.,.F.,.F.,(4,4),(5.41293643701663,5.47992373512441),
 .UNSPECIFIED.);
#1292=B_SPLINE_CURVE_WITH_KNOTS('',3,(#768388,#768389,#768390,#768391),
 .UNSPECIFIED.,.F.,.F.,(4,4),(-5.47992373512441,-5.41293643701663),
 .UNSPECIFIED.);
#1293=B_SPLINE_CURVE_WITH_KNOTS('',3,(#768407,#768408,#768409,#768410,#768411,
#768412),.UNSPECIFIED.,.F.,.F.,(4,2,4),(0.,0.140652305252259,0.305658195390756),
 .UNSPECIFIED.);
#1294=B_SPLINE_CURVE_WITH_KNOTS('',3,(#768426,#768427,#768428,#768429,#768430,
#768431),.UNSPECIFIED.,.F.,.F.,(4,2,4),(0.,0.0786212900478016,0.158554898907445),
 .UNSPECIFIED.);
#1295=B_SPLINE_CURVE_WITH_KNOTS('',3,(#768470,#768471,#768472,#768473,#768474,
#768475),.UNSPECIFIED.,.F.,.F.,(4,1,1,4),(2.65853950201549,2.92017997720032,
2.98559009599653,3.11641033358894),.UNSPECIFIED.);
#1296=B_SPLINE_CURVE_WITH_KNOTS('',3,(#768486,#768487,#768488,#768489,#768490,
#768491,#768492,#768493),.UNSPECIFIED.,.F.,.F.,(4,1,1,1,1,4),(6.93889390390723E-17,
0.224399475256414,0.448798950512828,0.673198425769242,1.12199737628207,
1.5707963267949),.UNSPECIFIED.);
#1297=B_SPLINE_CURVE_WITH_KNOTS('',3,(#768525,#768526,#768527,#768528,#768529,
#768530,#768531,#768532,#768533,#768534,#768535,#768536,#768537,#768538,
#768539,#768540),.UNSPECIFIED.,.F.,.F.,(4,3,3,3,3,4),(-0.486339703412502,
-0.347988725721382,-0.246950918417829,-0.123475459208914,-0.00931224025773324,
0.),.UNSPECIFIED.);
#1298=B_SPLINE_CURVE_WITH_KNOTS('',3,(#768541,#768542,#768543,#768544,#768545,
#768546),.UNSPECIFIED.,.F.,.F.,(4,1,1,4),(-3.11641033358894,-2.98559009599653,
-2.92017997720032,-2.73756575699613),.UNSPECIFIED.);
#1299=B_SPLINE_CURVE_WITH_KNOTS('',3,(#768587,#768588,#768589,#768590,#768591,
#768592,#768593,#768594),.UNSPECIFIED.,.F.,.F.,(4,1,1,1,1,4),(-1.5707963267949,
-1.12199737628207,-0.673198425769242,-0.448798950512828,-0.224399475256414,
-6.93889390390723E-17),.UNSPECIFIED.);
#1300=B_SPLINE_CURVE_WITH_KNOTS('',3,(#768603,#768604,#768605,#768606),
 .UNSPECIFIED.,.F.,.F.,(4,4),(0.102689207106879,0.21899113684397),
 .UNSPECIFIED.);
#1301=B_SPLINE_CURVE_WITH_KNOTS('',3,(#768623,#768624,#768625,#768626),
 .UNSPECIFIED.,.F.,.F.,(4,4),(-0.21899113684397,-0.0906252180889116),
 .UNSPECIFIED.);
#1302=B_SPLINE_CURVE_WITH_KNOTS('',3,(#768695,#768696,#768697,#768698,#768699,
#768700,#768701,#768702,#768703,#768704,#768705,#768706,#768707,#768708,
#768709,#768710),.UNSPECIFIED.,.F.,.F.,(4,3,3,3,3,4),(-0.491930472406902,
-0.372217177260407,-0.248628603521656,-0.236825169737359,-0.101729837387466,
0.),.UNSPECIFIED.);
#1303=B_SPLINE_CURVE_WITH_KNOTS('',3,(#768767,#768768,#768769,#768770,#768771),
 .UNSPECIFIED.,.F.,.F.,(4,1,4),(2.11398295441793,2.46494173019603,2.64821003664953),
 .UNSPECIFIED.);
#1304=B_SPLINE_CURVE_WITH_KNOTS('',3,(#768796,#768797,#768798,#768799,#768800),
 .UNSPECIFIED.,.F.,.F.,(4,1,4),(-2.7281608120296,-2.46494173019603,-2.11398295441793),
 .UNSPECIFIED.);
#1305=B_SPLINE_CURVE_WITH_KNOTS('',3,(#768810,#768811,#768812,#768813),
 .UNSPECIFIED.,.F.,.F.,(4,4),(-1.57079632679489,-1.52768453520037),
 .UNSPECIFIED.);
#1306=B_SPLINE_CURVE_WITH_KNOTS('',3,(#768823,#768824,#768825,#768826,#768827,
#768828,#768829),.UNSPECIFIED.,.F.,.F.,(4,1,1,1,4),(-1.52768453520037,-1.09120323942883,
-0.6547219436573,-0.436481295771533,1.79312991911708E-16),.UNSPECIFIED.);
#1307=B_SPLINE_CURVE_WITH_KNOTS('',3,(#768843,#768844,#768845,#768846),
 .UNSPECIFIED.,.F.,.F.,(4,4),(1.52768453520037,1.57079632679489),
 .UNSPECIFIED.);
#1308=B_SPLINE_CURVE_WITH_KNOTS('',3,(#768847,#768848,#768849,#768850,#768851,
#768852,#768853),.UNSPECIFIED.,.F.,.F.,(4,1,1,1,4),(-1.79312991911708E-16,
0.436481295771533,0.6547219436573,1.09120323942883,1.52768453520037),
 .UNSPECIFIED.);
#1309=B_SPLINE_CURVE_WITH_KNOTS('',3,(#769431,#769432,#769433,#769434,#769435,
#769436),.UNSPECIFIED.,.F.,.F.,(4,2,4),(1.05329870111036,1.17500149415454,
1.29670428719872),.UNSPECIFIED.);
#1310=B_SPLINE_CURVE_WITH_KNOTS('',3,(#769446,#769447,#769448,#769449,#769450,
#769451),.UNSPECIFIED.,.F.,.F.,(4,2,4),(1.20608641172967,1.37455315620056,
1.43420391182002),.UNSPECIFIED.);
#1311=B_SPLINE_CURVE_WITH_KNOTS('',3,(#769461,#769462,#769463,#769464,#769465,
#769466),.UNSPECIFIED.,.F.,.F.,(4,2,4),(1.52460169372042,1.76244816178124,
1.76467452290678),.UNSPECIFIED.);
#1312=B_SPLINE_CURVE_WITH_KNOTS('',3,(#769476,#769477,#769478,#769479,#769480,
#769481),.UNSPECIFIED.,.F.,.F.,(4,2,4),(1.64375481612954,1.64944215521012,
1.87612037031133),.UNSPECIFIED.);
#1313=B_SPLINE_CURVE_WITH_KNOTS('',3,(#769491,#769492,#769493,#769494,#769495,
#769496),.UNSPECIFIED.,.F.,.F.,(4,2,4),(1.99678882517669,2.05622557504515,
2.23247020012725),.UNSPECIFIED.);
#1314=B_SPLINE_CURVE_WITH_KNOTS('',3,(#769506,#769507,#769508,#769509),
 .UNSPECIFIED.,.F.,.F.,(4,4),(2.08187344455386,2.19932831438202),
 .UNSPECIFIED.);
#1315=B_SPLINE_CURVE_WITH_KNOTS('',3,(#769512,#769513,#769514,#769515),
 .UNSPECIFIED.,.F.,.F.,(4,4),(2.19932831438202,2.31728277644418),
 .UNSPECIFIED.);
#1316=B_SPLINE_CURVE_WITH_KNOTS('',3,(#769524,#769525,#769526,#769527,#769528,
#769529),.UNSPECIFIED.,.F.,.F.,(4,2,4),(2.46803616110562,2.64385685822442,
2.70371333004989),.UNSPECIFIED.);
#1317=B_SPLINE_CURVE_WITH_KNOTS('',3,(#769539,#769540,#769541,#769542,#769543,
#769544),.UNSPECIFIED.,.F.,.F.,(4,2,4),(2.52303211654663,2.74936738685826,
2.75542140048737),.UNSPECIFIED.);
#1318=B_SPLINE_CURVE_WITH_KNOTS('',3,(#769554,#769555,#769556,#769557,#769558,
#769559),.UNSPECIFIED.,.F.,.F.,(4,2,4),(2.93585172279246,2.93771072813978,
3.17591287407473),.UNSPECIFIED.);
#1319=B_SPLINE_CURVE_WITH_KNOTS('',3,(#769569,#769570,#769571,#769572,#769573,
#769574),.UNSPECIFIED.,.F.,.F.,(4,2,4),(2.96496109718784,3.02444096854528,
3.19308945590672),.UNSPECIFIED.);
#1320=B_SPLINE_CURVE_WITH_KNOTS('',3,(#769584,#769585,#769586,#769587,#769588,
#769589),.UNSPECIFIED.,.F.,.F.,(4,2,4),(3.40382058045462,3.52552656112015,
3.64723254178568),.UNSPECIFIED.);
#1321=B_SPLINE_CURVE_WITH_KNOTS('',3,(#769599,#769600,#769601,#769602,#769603,
#769604),.UNSPECIFIED.,.F.,.F.,(4,2,4),(3.40593964455789,3.57458813191933,
3.63406800327677),.UNSPECIFIED.);
#1322=B_SPLINE_CURVE_WITH_KNOTS('',3,(#769614,#769615,#769616,#769617,#769618,
#769619),.UNSPECIFIED.,.F.,.F.,(4,2,4),(3.87514024816556,4.11334239410052,
4.11520139944784),.UNSPECIFIED.);
#1323=B_SPLINE_CURVE_WITH_KNOTS('',3,(#769629,#769630,#769631,#769632,#769633,
#769634),.UNSPECIFIED.,.F.,.F.,(4,2,4),(3.84360769997723,3.84966171360635,
4.07599698391798),.UNSPECIFIED.);
#1324=B_SPLINE_CURVE_WITH_KNOTS('',3,(#769644,#769645,#769646,#769647,#769648,
#769649),.UNSPECIFIED.,.F.,.F.,(4,2,4),(4.34733979219041,4.40719626401587,
4.58301696113468),.UNSPECIFIED.);
#1325=B_SPLINE_CURVE_WITH_KNOTS('',3,(#769659,#769660,#769661,#769662,#769663,
#769664,#769665),.UNSPECIFIED.,.F.,.F.,(4,3,4),(-0.117954462062161,0.,0.117454869828162),
 .UNSPECIFIED.);
#1326=B_SPLINE_CURVE_WITH_KNOTS('',3,(#769675,#769676,#769677,#769678,#769679,
#769680),.UNSPECIFIED.,.F.,.F.,(4,2,4),(0.117532788181821,0.293777413263918,
0.353214163132385),.UNSPECIFIED.);
#1327=B_SPLINE_CURVE_WITH_KNOTS('',3,(#769690,#769691,#769692,#769693,#769694,
#769695),.UNSPECIFIED.,.F.,.F.,(4,2,4),(0.323207944070694,0.549886159171906,
0.555573498252481),.UNSPECIFIED.);
#1328=B_SPLINE_CURVE_WITH_KNOTS('',3,(#769705,#769706,#769707,#769708,#769709,
#769710),.UNSPECIFIED.,.F.,.F.,(4,2,4),(0.585328465402293,0.587554826527836,
0.825401294588648),.UNSPECIFIED.);
#1329=B_SPLINE_CURVE_WITH_KNOTS('',3,(#769719,#769720,#769721,#769722,#769723,
#769724),.UNSPECIFIED.,.F.,.F.,(4,2,4),(0.765124402562006,0.824775158181458,
0.993241902652356),.UNSPECIFIED.);
#1330=B_SPLINE_CURVE_WITH_KNOTS('',3,(#772938,#772939,#772940,#772941,#772942,
#772943,#772944,#772945,#772946,#772947,#772948,#772949,#772950,#772951,
#772952,#772953,#772954,#772955,#772956,#772957,#772958,#772959),
 .UNSPECIFIED.,.F.,.F.,(4,2,2,2,2,2,2,2,2,2,4),(0.,0.0604340316452085,0.120868063290417,
0.241736126580834,0.36006196705804,0.478387807535246,0.596713648012452,
0.715039488489657,0.835907551780074,0.896341583425283,0.956775615070491),
 .UNSPECIFIED.);
#1331=B_SPLINE_CURVE_WITH_KNOTS('',3,(#773388,#773389,#773390,#773391,#773392,
#773393,#773394,#773395,#773396,#773397,#773398,#773399,#773400,#773401,
#773402,#773403,#773404,#773405,#773406,#773407,#773408,#773409,#773410,
#773411,#773412,#773413,#773414,#773415,#773416,#773417,#773418,#773419,
#773420,#773421,#773422,#773423,#773424,#773425,#773426,#773427,#773428,
#773429,#773430,#773431,#773432,#773433,#773434,#773435,#773436,#773437,
#773438,#773439,#773440,#773441,#773442,#773443,#773444,#773445,#773446,
#773447,#773448,#773449,#773450,#773451,#773452,#773453,#773454,#773455,
#773456,#773457,#773458,#773459,#773460),.UNSPECIFIED.,.F.,.F.,(4,3,3,3,
3,3,3,3,3,3,3,3,3,3,3,3,3,3,3,3,3,3,3,3,4),(0.,0.0674069711431712,0.103928777006331,
0.1428571428571,0.203387667565075,0.253180202890809,0.2857142857143,0.344653592366891,
0.402546307506725,0.4285714285714,0.490243974540823,0.548792790624869,0.551916520510247,
0.5714285714286,0.630160467037585,0.686584150482891,0.701324554946155,0.7142857142857,
0.757634800450553,0.801287283022519,0.845629946466239,0.850704047149546,
0.8571428571429,0.934850328638815,1.),.UNSPECIFIED.);
#1332=B_SPLINE_CURVE_WITH_KNOTS('',3,(#773463,#773464,#773465,#773466,#773467,
#773468,#773469,#773470,#773471,#773472,#773473,#773474,#773475,#773476,
#773477,#773478,#773479,#773480,#773481,#773482,#773483,#773484,#773485,
#773486,#773487,#773488,#773489,#773490,#773491,#773492,#773493,#773494,
#773495,#773496,#773497,#773498,#773499,#773500,#773501,#773502,#773503,
#773504,#773505,#773506,#773507,#773508,#773509,#773510,#773511,#773512,
#773513,#773514,#773515,#773516,#773517,#773518,#773519,#773520,#773521,
#773522,#773523,#773524,#773525,#773526,#773527,#773528,#773529,#773530,
#773531,#773532,#773533,#773534,#773535),.UNSPECIFIED.,.F.,.F.,(4,3,3,3,
3,3,3,3,3,3,3,3,3,3,3,3,3,3,3,3,3,3,3,3,4),(0.,0.0768789035389541,0.1428571428571,
0.149295947831941,0.193478054649583,0.237151281159515,0.280416820674517,
0.2857142857143,0.298675457401142,0.354936390277466,0.41353934002443,0.4285714285714,
0.448083471773284,0.506634356271643,0.567385953677018,0.5714285714286,0.597453693844447,
0.656395489243393,0.7142857142857,0.746819807911823,0.807339575775353,0.8571428571429,
0.896071163243781,0.963529573377856,1.),.UNSPECIFIED.);
#1333=B_SPLINE_CURVE_WITH_KNOTS('',3,(#773580,#773581,#773582,#773583,#773584,
#773585,#773586,#773587,#773588,#773589,#773590,#773591,#773592,#773593,
#773594,#773595,#773596,#773597,#773598,#773599,#773600,#773601,#773602,
#773603,#773604,#773605,#773606,#773607,#773608,#773609,#773610,#773611,
#773612,#773613,#773614,#773615,#773616,#773617,#773618,#773619,#773620,
#773621,#773622,#773623,#773624,#773625,#773626,#773627,#773628,#773629,
#773630,#773631,#773632,#773633,#773634,#773635,#773636,#773637,#773638,
#773639,#773640,#773641,#773642,#773643,#773644,#773645,#773646,#773647,
#773648,#773649,#773650,#773651,#773652,#773653,#773654,#773655,#773656,
#773657,#773658),.UNSPECIFIED.,.F.,.F.,(4,3,3,3,3,3,3,3,3,3,3,3,3,3,3,3,
3,3,3,3,3,3,3,3,3,3,4),(0.,0.07142857142855,0.1428571428571,0.149295937985058,
0.19330926321708,0.236616794616064,0.279498163058495,0.2857142857143,0.298675382652316,
0.354943604855135,0.414255292113059,0.4285714285714,0.448083148974019,0.502279899388365,
0.557683745707446,0.5714285714286,0.597453764925241,0.649186054675463,0.703080354102922,
0.7142857142857,0.746822832857974,0.798301091175519,0.851711661871656,0.8571428571429,
0.896077127064231,0.953909203886299,1.),.UNSPECIFIED.);
#1334=B_SPLINE_CURVE_WITH_KNOTS('',3,(#773662,#773663,#773664,#773665,#773666,
#773667,#773668,#773669,#773670,#773671,#773672,#773673,#773674,#773675,
#773676,#773677,#773678,#773679,#773680,#773681,#773682,#773683,#773684,
#773685,#773686,#773687,#773688,#773689,#773690,#773691,#773692,#773693,
#773694,#773695,#773696,#773697,#773698,#773699,#773700,#773701,#773702,
#773703,#773704,#773705,#773706,#773707,#773708,#773709,#773710,#773711,
#773712,#773713,#773714,#773715,#773716,#773717,#773718,#773719,#773720,
#773721,#773722,#773723,#773724,#773725,#773726,#773727,#773728,#773729,
#773730,#773731,#773732,#773733,#773734),.UNSPECIFIED.,.F.,.F.,(4,3,3,3,
3,3,3,3,3,3,3,3,3,3,3,3,3,3,3,3,3,3,3,3,4),(0.,0.0768789035075648,0.1428571428571,
0.149295947831774,0.193478054649612,0.237151281159535,0.280416820674213,
0.2857142857143,0.298675457401306,0.354936390280217,0.41353934002896,0.4285714285714,
0.448083471773298,0.506634356270242,0.567385953674404,0.5714285714286,0.597453693844479,
0.65639548924341,0.7142857142857,0.746819807911776,0.807339575774964,0.8571428571429,
0.896071163243699,0.963529573378002,1.),.UNSPECIFIED.);
#1335=B_SPLINE_CURVE_WITH_KNOTS('',3,(#773780,#773781,#773782,#773783,#773784,
#773785,#773786,#773787,#773788,#773789,#773790,#773791,#773792,#773793,
#773794,#773795,#773796,#773797,#773798,#773799,#773800,#773801,#773802,
#773803,#773804,#773805,#773806,#773807,#773808,#773809,#773810,#773811,
#773812,#773813,#773814,#773815,#773816,#773817,#773818,#773819,#773820,
#773821,#773822,#773823,#773824,#773825,#773826,#773827,#773828,#773829,
#773830,#773831,#773832,#773833,#773834,#773835,#773836,#773837,#773838,
#773839,#773840,#773841,#773842,#773843,#773844,#773845,#773846,#773847,
#773848,#773849,#773850,#773851,#773852,#773853,#773854,#773855,#773856,
#773857,#773858),.UNSPECIFIED.,.F.,.F.,(4,3,3,3,3,3,3,3,3,3,3,3,3,3,3,3,
3,3,3,3,3,3,3,3,3,3,4),(0.,0.07142857142855,0.1428571428571,0.149295937984981,
0.193309263216258,0.236616794614325,0.279498163055804,0.2857142857143,0.298675382652412,
0.354943604858243,0.414255292117652,0.4285714285714,0.448083148974084,0.502279899386115,
0.557683745702646,0.5714285714286,0.597453764925333,0.649186054676366,0.703080354104529,
0.7142857142857,0.746822832858059,0.798301091174141,0.851711661867817,0.8571428571429,
0.896077127064226,0.953909203889644,1.),.UNSPECIFIED.);
#1336=B_SPLINE_CURVE_WITH_KNOTS('',3,(#774013,#774014,#774015,#774016,#774017,
#774018,#774019,#774020,#774021,#774022,#774023,#774024,#774025,#774026,
#774027,#774028,#774029,#774030,#774031,#774032,#774033,#774034,#774035,
#774036,#774037,#774038,#774039,#774040,#774041,#774042,#774043,#774044,
#774045,#774046,#774047,#774048,#774049,#774050,#774051,#774052,#774053,
#774054,#774055,#774056,#774057,#774058,#774059,#774060,#774061,#774062,
#774063,#774064,#774065,#774066,#774067,#774068,#774069,#774070,#774071,
#774072,#774073,#774074,#774075,#774076,#774077,#774078,#774079,#774080,
#774081,#774082,#774083,#774084,#774085,#774086,#774087,#774088,#774089,
#774090,#774091),.UNSPECIFIED.,.F.,.F.,(4,3,3,3,3,3,3,3,3,3,3,3,3,3,3,3,
3,3,3,3,3,3,3,3,3,3,4),(0.,0.07142857142855,0.1428571428571,0.149295937984801,
0.193309263217267,0.236616794616348,0.27949816305849,0.2857142857143,0.298675382652275,
0.354943604857887,0.414255292117911,0.4285714285714,0.44808314897408,0.502279899385454,
0.557683745701447,0.5714285714286,0.597453764925319,0.649186054676227,0.703080354104641,
0.7142857142857,0.746822832858015,0.79830109117374,0.851711661866856,0.8571428571429,
0.896077127064245,0.953909203890363,1.),.UNSPECIFIED.);
#1337=B_SPLINE_CURVE_WITH_KNOTS('',3,(#774092,#774093,#774094,#774095,#774096,
#774097,#774098,#774099,#774100,#774101,#774102,#774103,#774104,#774105,
#774106,#774107,#774108,#774109,#774110,#774111,#774112,#774113,#774114,
#774115,#774116,#774117,#774118,#774119,#774120,#774121,#774122,#774123,
#774124,#774125,#774126,#774127,#774128,#774129,#774130,#774131,#774132,
#774133,#774134,#774135,#774136,#774137,#774138,#774139,#774140,#774141,
#774142,#774143,#774144,#774145,#774146,#774147,#774148,#774149,#774150,
#774151,#774152,#774153,#774154,#774155,#774156,#774157,#774158,#774159,
#774160,#774161,#774162,#774163,#774164),.UNSPECIFIED.,.F.,.F.,(4,3,3,3,
3,3,3,3,3,3,3,3,3,3,3,3,3,3,3,3,3,3,3,3,4),(0.,0.0768789035075059,0.1428571428571,
0.149295947831834,0.19347805464975,0.237151281159732,0.280416820674422,
0.2857142857143,0.298675457401132,0.354936390279281,0.413539340027082,0.4285714285714,
0.448083471773241,0.506634356269761,0.567385953673384,0.5714285714286,0.597453693844444,
0.656395489243374,0.7142857142857,0.746819807911789,0.807339575774505,0.8571428571429,
0.896071163243712,0.963529573381325,1.),.UNSPECIFIED.);
#1338=B_SPLINE_CURVE_WITH_KNOTS('',3,(#774186,#774187,#774188,#774189,#774190,
#774191,#774192,#774193,#774194,#774195,#774196,#774197,#774198,#774199,
#774200,#774201,#774202,#774203,#774204,#774205,#774206,#774207,#774208,
#774209,#774210,#774211,#774212,#774213,#774214,#774215,#774216,#774217,
#774218,#774219,#774220,#774221,#774222,#774223,#774224,#774225,#774226,
#774227,#774228,#774229,#774230,#774231,#774232,#774233,#774234,#774235,
#774236,#774237,#774238,#774239,#774240,#774241,#774242,#774243,#774244,
#774245,#774246,#774247,#774248,#774249,#774250,#774251,#774252,#774253,
#774254,#774255,#774256,#774257,#774258,#774259,#774260,#774261,#774262,
#774263,#774264),.UNSPECIFIED.,.F.,.F.,(4,3,3,3,3,3,3,3,3,3,3,3,3,3,3,3,
3,3,3,3,3,3,3,3,3,3,4),(0.,0.0578067427782524,0.103922819064312,0.1428571428571,
0.198017159971799,0.249500665440153,0.253177177086498,0.2857142857143,0.339719976615466,
0.391543503672338,0.402546236336877,0.4285714285714,0.484081539760807,0.538319365260823,
0.551916843362513,0.5714285714286,0.630920182995133,0.687359042274839,0.701324629961144,
0.7142857142857,0.757236152379068,0.800506952399851,0.844748013747819,0.85070405665816,
0.8571428571429,0.92857142857145,1.),.UNSPECIFIED.);
#1339=B_SPLINE_CURVE_WITH_KNOTS('',3,(#776749,#776750,#776751,#776752,#776753,
#776754,#776755,#776756,#776757,#776758,#776759,#776760,#776761,#776762,
#776763,#776764,#776765,#776766,#776767,#776768,#776769,#776770,#776771,
#776772,#776773,#776774,#776775,#776776),.UNSPECIFIED.,.F.,.F.,(4,3,3,3,
3,3,3,3,3,4),(0.,0.125,0.244818022298798,0.364613473168679,0.484389681114871,
0.60414996893888,0.723951946659251,0.843716732622585,0.963491447851021,
1.),.UNSPECIFIED.);
#1340=B_SPLINE_CURVE_WITH_KNOTS('',3,(#776796,#776797,#776798,#776799,#776800,
#776801,#776802,#776803,#776804,#776805,#776806,#776807,#776808,#776809,
#776810,#776811,#776812,#776813,#776814),.UNSPECIFIED.,.F.,.F.,(4,3,3,3,
3,3,4),(0.,0.179210251574035,0.358364098140181,0.53768626599426,0.716871437067909,
0.896130567730156,1.),.UNSPECIFIED.);
#1341=B_SPLINE_CURVE_WITH_KNOTS('',3,(#780683,#780684,#780685,#780686,#780687,
#780688,#780689,#780690,#780691,#780692),.UNSPECIFIED.,.F.,.F.,(4,2,2,2,
4),(0.789880554256857,0.798531164910214,0.803328235218473,0.813024765469792,
0.825915483595467),.UNSPECIFIED.);
#1342=B_SPLINE_CURVE_WITH_KNOTS('',3,(#780694,#780695,#780696,#780697,#780698,
#780699,#780700,#780701,#780702,#780703,#780704,#780705,#780706,#780707,
#780708,#780709,#780710,#780711),.UNSPECIFIED.,.F.,.F.,(4,2,2,2,2,2,2,2,
4),(-0.825915501847199,-0.813024783721523,-0.803328253470203,-0.798531183161945,
-0.789880572508588,-0.781229961855231,-0.776432891546972,-0.766736361295653,
-0.753845643169087),.UNSPECIFIED.);
#1343=B_SPLINE_CURVE_WITH_KNOTS('',3,(#780713,#780714,#780715,#780716,#780717,
#780718,#780719,#780720,#780721,#780722,#780723,#780724,#780725,#780726,
#780727,#780728,#780729,#780730),.UNSPECIFIED.,.F.,.F.,(4,2,2,2,2,2,2,2,
4),(-0.825915483594751,-0.813024765469793,-0.803328235218473,-0.798531164910215,
-0.789880554256858,-0.781229943603501,-0.776432873295242,-0.766736343043923,
-0.753845624918247),.UNSPECIFIED.);
#1344=B_SPLINE_CURVE_WITH_KNOTS('',3,(#780732,#780733,#780734,#780735,#780736,
#780737,#780738,#780739,#780740,#780741,#780742,#780743,#780744,#780745,
#780746,#780747,#780748,#780749),.UNSPECIFIED.,.F.,.F.,(4,2,2,2,2,2,2,2,
4),(-0.825915483595472,-0.813024765469792,-0.803328235218473,-0.798531164910215,
-0.789880554256858,-0.7812299436035,-0.776432873295242,-0.766736343043923,
-0.753845624918965),.UNSPECIFIED.);
#1345=B_SPLINE_CURVE_WITH_KNOTS('',3,(#780750,#780751,#780752,#780753,#780754,
#780755,#780756,#780757,#780758,#780759),.UNSPECIFIED.,.F.,.F.,(4,2,2,2,
4),(0.753845624917347,0.766736343043922,0.776432873295242,0.7812299436035,
0.789880554256857),.UNSPECIFIED.);
#1346=B_SPLINE_CURVE_WITH_KNOTS('',3,(#780841,#780842,#780843,#780844,#780845,
#780846,#780847,#780848,#780849,#780850),.UNSPECIFIED.,.F.,.F.,(4,2,2,2,
4),(0.789880554256857,0.798531164910214,0.803328235218473,0.813024765469792,
0.825915483595467),.UNSPECIFIED.);
#1347=B_SPLINE_CURVE_WITH_KNOTS('',3,(#780852,#780853,#780854,#780855,#780856,
#780857,#780858,#780859,#780860,#780861,#780862,#780863,#780864,#780865,
#780866,#780867,#780868,#780869),.UNSPECIFIED.,.F.,.F.,(4,2,2,2,2,2,2,2,
4),(-0.825915483595469,-0.813024765469793,-0.803328235218473,-0.798531164910215,
-0.789880554256858,-0.7812299436035,-0.776432873295242,-0.766736343043923,
-0.753845624917356),.UNSPECIFIED.);
#1348=B_SPLINE_CURVE_WITH_KNOTS('',3,(#780871,#780872,#780873,#780874,#780875,
#780876,#780877,#780878,#780879,#780880,#780881,#780882,#780883,#780884,
#780885,#780886,#780887,#780888),.UNSPECIFIED.,.F.,.F.,(4,2,2,2,2,2,2,2,
4),(-0.82591548359475,-0.813024765469792,-0.803328235218473,-0.798531164910214,
-0.789880554256857,-0.7812299436035,-0.776432873295242,-0.766736343043923,
-0.753845624918246),.UNSPECIFIED.);
#1349=B_SPLINE_CURVE_WITH_KNOTS('',3,(#780890,#780891,#780892,#780893,#780894,
#780895,#780896,#780897,#780898,#780899,#780900,#780901,#780902,#780903,
#780904,#780905,#780906,#780907),.UNSPECIFIED.,.F.,.F.,(4,2,2,2,2,2,2,2,
4),(-0.825915483595472,-0.813024765469792,-0.803328235218473,-0.798531164910215,
-0.789880554256858,-0.7812299436035,-0.776432873295242,-0.766736343043923,
-0.753845624918965),.UNSPECIFIED.);
#1350=B_SPLINE_CURVE_WITH_KNOTS('',3,(#780908,#780909,#780910,#780911,#780912,
#780913,#780914,#780915,#780916,#780917),.UNSPECIFIED.,.F.,.F.,(4,2,2,2,
4),(0.753845624917348,0.766736343043922,0.776432873295242,0.7812299436035,
0.789880554256857),.UNSPECIFIED.);
#1351=B_SPLINE_CURVE_WITH_KNOTS('',3,(#780999,#781000,#781001,#781002,#781003,
#781004,#781005,#781006,#781007,#781008),.UNSPECIFIED.,.F.,.F.,(4,2,2,2,
4),(0.789880554256857,0.798531164910214,0.803328235218473,0.813024765469792,
0.825915483595467),.UNSPECIFIED.);
#1352=B_SPLINE_CURVE_WITH_KNOTS('',3,(#781010,#781011,#781012,#781013,#781014,
#781015,#781016,#781017,#781018,#781019,#781020,#781021,#781022,#781023,
#781024,#781025,#781026,#781027),.UNSPECIFIED.,.F.,.F.,(4,2,2,2,2,2,2,2,
4),(-0.825915483595469,-0.813024765469793,-0.803328235218473,-0.798531164910215,
-0.789880554256858,-0.7812299436035,-0.776432873295242,-0.766736343043923,
-0.753845624917356),.UNSPECIFIED.);
#1353=B_SPLINE_CURVE_WITH_KNOTS('',3,(#781029,#781030,#781031,#781032,#781033,
#781034,#781035,#781036,#781037,#781038,#781039,#781040,#781041,#781042,
#781043,#781044,#781045,#781046),.UNSPECIFIED.,.F.,.F.,(4,2,2,2,2,2,2,2,
4),(-0.82591548359475,-0.813024765469792,-0.803328235218473,-0.798531164910215,
-0.789880554256857,-0.7812299436035,-0.776432873295242,-0.766736343043923,
-0.753845624918246),.UNSPECIFIED.);
#1354=B_SPLINE_CURVE_WITH_KNOTS('',3,(#781048,#781049,#781050,#781051,#781052,
#781053,#781054,#781055,#781056,#781057,#781058,#781059,#781060,#781061,
#781062,#781063,#781064,#781065),.UNSPECIFIED.,.F.,.F.,(4,2,2,2,2,2,2,2,
4),(-0.825915483595472,-0.813024765469792,-0.803328235218473,-0.798531164910215,
-0.789880554256858,-0.7812299436035,-0.776432873295242,-0.766736343043923,
-0.753845624918965),.UNSPECIFIED.);
#1355=B_SPLINE_CURVE_WITH_KNOTS('',3,(#781066,#781067,#781068,#781069,#781070,
#781071,#781072,#781073,#781074,#781075),.UNSPECIFIED.,.F.,.F.,(4,2,2,2,
4),(0.753845624917348,0.766736343043922,0.776432873295242,0.7812299436035,
0.789880554256857),.UNSPECIFIED.);
#1356=B_SPLINE_CURVE_WITH_KNOTS('',3,(#781157,#781158,#781159,#781160,#781161,
#781162,#781163,#781164,#781165,#781166),.UNSPECIFIED.,.F.,.F.,(4,2,2,2,
4),(0.789880572508588,0.798531183161945,0.803328253470203,0.813024783721523,
0.825915501847198),.UNSPECIFIED.);
#1357=B_SPLINE_CURVE_WITH_KNOTS('',3,(#781168,#781169,#781170,#781171,#781172,
#781173,#781174,#781175,#781176,#781177,#781178,#781179,#781180,#781181,
#781182,#781183,#781184,#781185),.UNSPECIFIED.,.F.,.F.,(4,2,2,2,2,2,2,2,
4),(-0.825915483595469,-0.813024765469792,-0.803328235218473,-0.798531164910215,
-0.789880554256858,-0.7812299436035,-0.776432873295242,-0.766736343043923,
-0.753845624917356),.UNSPECIFIED.);
#1358=B_SPLINE_CURVE_WITH_KNOTS('',3,(#781187,#781188,#781189,#781190,#781191,
#781192,#781193,#781194,#781195,#781196,#781197,#781198,#781199,#781200,
#781201,#781202,#781203,#781204),.UNSPECIFIED.,.F.,.F.,(4,2,2,2,2,2,2,2,
4),(-0.825915483594751,-0.813024765469792,-0.803328235218473,-0.798531164910215,
-0.789880554256858,-0.7812299436035,-0.776432873295242,-0.766736343043923,
-0.753845624918247),.UNSPECIFIED.);
#1359=B_SPLINE_CURVE_WITH_KNOTS('',3,(#781206,#781207,#781208,#781209,#781210,
#781211,#781212,#781213,#781214,#781215,#781216,#781217,#781218,#781219,
#781220,#781221,#781222,#781223),.UNSPECIFIED.,.F.,.F.,(4,2,2,2,2,2,2,2,
4),(-0.825915483595472,-0.813024765469793,-0.803328235218473,-0.798531164910215,
-0.789880554256858,-0.7812299436035,-0.776432873295242,-0.766736343043923,
-0.753845624918965),.UNSPECIFIED.);
#1360=B_SPLINE_CURVE_WITH_KNOTS('',3,(#781224,#781225,#781226,#781227,#781228,
#781229,#781230,#781231,#781232,#781233),.UNSPECIFIED.,.F.,.F.,(4,2,2,2,
4),(0.753845643169078,0.766736361295653,0.776432891546972,0.781229961855231,
0.789880572508588),.UNSPECIFIED.);
#1361=B_SPLINE_CURVE_WITH_KNOTS('',3,(#781315,#781316,#781317,#781318,#781319,
#781320,#781321,#781322,#781323,#781324),.UNSPECIFIED.,.F.,.F.,(4,2,2,2,
4),(0.789880572508588,0.798531183161945,0.803328253470203,0.813024783721522,
0.825915501847198),.UNSPECIFIED.);
#1362=B_SPLINE_CURVE_WITH_KNOTS('',3,(#781326,#781327,#781328,#781329,#781330,
#781331,#781332,#781333,#781334,#781335,#781336,#781337,#781338,#781339,
#781340,#781341,#781342,#781343),.UNSPECIFIED.,.F.,.F.,(4,2,2,2,2,2,2,2,
4),(-0.825915483595469,-0.813024765469792,-0.803328235218473,-0.798531164910215,
-0.789880554256858,-0.7812299436035,-0.776432873295242,-0.766736343043923,
-0.753845624917356),.UNSPECIFIED.);
#1363=B_SPLINE_CURVE_WITH_KNOTS('',3,(#781345,#781346,#781347,#781348,#781349,
#781350,#781351,#781352,#781353,#781354,#781355,#781356,#781357,#781358,
#781359,#781360,#781361,#781362),.UNSPECIFIED.,.F.,.F.,(4,2,2,2,2,2,2,2,
4),(-0.825915483594751,-0.813024765469792,-0.803328235218473,-0.798531164910215,
-0.789880554256858,-0.7812299436035,-0.776432873295242,-0.766736343043923,
-0.753845624918247),.UNSPECIFIED.);
#1364=B_SPLINE_CURVE_WITH_KNOTS('',3,(#781364,#781365,#781366,#781367,#781368,
#781369,#781370,#781371,#781372,#781373,#781374,#781375,#781376,#781377,
#781378,#781379,#781380,#781381),.UNSPECIFIED.,.F.,.F.,(4,2,2,2,2,2,2,2,
4),(-0.825915483595472,-0.813024765469792,-0.803328235218473,-0.798531164910215,
-0.789880554256858,-0.781229943603501,-0.776432873295242,-0.766736343043923,
-0.753845624918965),.UNSPECIFIED.);
#1365=B_SPLINE_CURVE_WITH_KNOTS('',3,(#781382,#781383,#781384,#781385,#781386,
#781387,#781388,#781389,#781390,#781391),.UNSPECIFIED.,.F.,.F.,(4,2,2,2,
4),(0.753845643169078,0.766736361295653,0.776432891546972,0.781229961855231,
0.789880572508588),.UNSPECIFIED.);
#1366=B_SPLINE_CURVE_WITH_KNOTS('',3,(#783631,#783632,#783633,#783634,#783635,
#783636,#783637,#783638,#783639,#783640),.UNSPECIFIED.,.F.,.F.,(4,2,2,2,
4),(0.789880572508588,0.798531183161945,0.803328253470203,0.813024783721523,
0.825915501847198),.UNSPECIFIED.);
#1367=B_SPLINE_CURVE_WITH_KNOTS('',3,(#783642,#783643,#783644,#783645,#783646,
#783647,#783648,#783649,#783650,#783651,#783652,#783653,#783654,#783655,
#783656,#783657,#783658,#783659),.UNSPECIFIED.,.F.,.F.,(4,2,2,2,2,2,2,2,
4),(-0.825915483595469,-0.813024765469792,-0.803328235218473,-0.798531164910215,
-0.789880554256858,-0.7812299436035,-0.776432873295242,-0.766736343043923,
-0.753845624917356),.UNSPECIFIED.);
#1368=B_SPLINE_CURVE_WITH_KNOTS('',3,(#783661,#783662,#783663,#783664,#783665,
#783666,#783667,#783668,#783669,#783670,#783671,#783672,#783673,#783674,
#783675,#783676,#783677,#783678),.UNSPECIFIED.,.F.,.F.,(4,2,2,2,2,2,2,2,
4),(-0.825915501846481,-0.813024783721523,-0.803328253470204,-0.798531183161946,
-0.789880572508588,-0.781229961855231,-0.776432891546973,-0.766736361295654,
-0.753845643169977),.UNSPECIFIED.);
#1369=B_SPLINE_CURVE_WITH_KNOTS('',3,(#783680,#783681,#783682,#783683,#783684,
#783685,#783686,#783687,#783688,#783689,#783690,#783691,#783692,#783693,
#783694,#783695,#783696,#783697),.UNSPECIFIED.,.F.,.F.,(4,2,2,2,2,2,2,2,
4),(-0.825915483595472,-0.813024765469793,-0.803328235218473,-0.798531164910215,
-0.789880554256858,-0.7812299436035,-0.776432873295242,-0.766736343043923,
-0.753845624918965),.UNSPECIFIED.);
#1370=B_SPLINE_CURVE_WITH_KNOTS('',3,(#783698,#783699,#783700,#783701,#783702,
#783703,#783704,#783705,#783706,#783707),.UNSPECIFIED.,.F.,.F.,(4,2,2,2,
4),(0.753845643169078,0.766736361295653,0.776432891546972,0.781229961855231,
0.789880572508588),.UNSPECIFIED.);
#1371=B_SPLINE_CURVE_WITH_KNOTS('',3,(#783789,#783790,#783791,#783792,#783793,
#783794,#783795,#783796,#783797,#783798),.UNSPECIFIED.,.F.,.F.,(4,2,2,2,
4),(0.789880572508587,0.798531183161944,0.803328253470203,0.813024783721522,
0.825915501847198),.UNSPECIFIED.);
#1372=B_SPLINE_CURVE_WITH_KNOTS('',3,(#783800,#783801,#783802,#783803,#783804,
#783805,#783806,#783807,#783808,#783809,#783810,#783811,#783812,#783813,
#783814,#783815,#783816,#783817),.UNSPECIFIED.,.F.,.F.,(4,2,2,2,2,2,2,2,
4),(-0.825915483595469,-0.813024765469793,-0.803328235218473,-0.798531164910215,
-0.789880554256858,-0.7812299436035,-0.776432873295242,-0.766736343043923,
-0.753845624917356),.UNSPECIFIED.);
#1373=B_SPLINE_CURVE_WITH_KNOTS('',3,(#783819,#783820,#783821,#783822,#783823,
#783824,#783825,#783826,#783827,#783828,#783829,#783830,#783831,#783832,
#783833,#783834,#783835,#783836),.UNSPECIFIED.,.F.,.F.,(4,2,2,2,2,2,2,2,
4),(-0.825915483594751,-0.813024765469793,-0.803328235218473,-0.798531164910215,
-0.789880554256858,-0.781229943603501,-0.776432873295242,-0.766736343043923,
-0.753845624918247),.UNSPECIFIED.);
#1374=B_SPLINE_CURVE_WITH_KNOTS('',3,(#783838,#783839,#783840,#783841,#783842,
#783843,#783844,#783845,#783846,#783847,#783848,#783849,#783850,#783851,
#783852,#783853,#783854,#783855),.UNSPECIFIED.,.F.,.F.,(4,2,2,2,2,2,2,2,
4),(-0.825915483595472,-0.813024765469793,-0.803328235218473,-0.798531164910215,
-0.789880554256858,-0.7812299436035,-0.776432873295242,-0.766736343043923,
-0.753845624918965),.UNSPECIFIED.);
#1375=B_SPLINE_CURVE_WITH_KNOTS('',3,(#783856,#783857,#783858,#783859,#783860,
#783861,#783862,#783863,#783864,#783865),.UNSPECIFIED.,.F.,.F.,(4,2,2,2,
4),(0.753845643169078,0.766736361295653,0.776432891546972,0.78122996185523,
0.789880572508587),.UNSPECIFIED.);
#1376=B_SPLINE_CURVE_WITH_KNOTS('',3,(#783947,#783948,#783949,#783950,#783951,
#783952,#783953,#783954,#783955,#783956),.UNSPECIFIED.,.F.,.F.,(4,2,2,2,
4),(0.789880572508588,0.798531183161945,0.803328253470203,0.813024783721523,
0.825915501847198),.UNSPECIFIED.);
#1377=B_SPLINE_CURVE_WITH_KNOTS('',3,(#783958,#783959,#783960,#783961,#783962,
#783963,#783964,#783965,#783966,#783967,#783968,#783969,#783970,#783971,
#783972,#783973,#783974,#783975),.UNSPECIFIED.,.F.,.F.,(4,2,2,2,2,2,2,2,
4),(-0.825915483595469,-0.813024765469793,-0.803328235218473,-0.798531164910215,
-0.789880554256858,-0.7812299436035,-0.776432873295242,-0.766736343043923,
-0.753845624917356),.UNSPECIFIED.);
#1378=B_SPLINE_CURVE_WITH_KNOTS('',3,(#783977,#783978,#783979,#783980,#783981,
#783982,#783983,#783984,#783985,#783986,#783987,#783988,#783989,#783990,
#783991,#783992,#783993,#783994),.UNSPECIFIED.,.F.,.F.,(4,2,2,2,2,2,2,2,
4),(-0.825915501846481,-0.813024783721523,-0.803328253470204,-0.798531183161945,
-0.789880572508588,-0.781229961855231,-0.776432891546973,-0.766736361295653,
-0.753845643169977),.UNSPECIFIED.);
#1379=B_SPLINE_CURVE_WITH_KNOTS('',3,(#783996,#783997,#783998,#783999,#784000,
#784001,#784002,#784003,#784004,#784005,#784006,#784007,#784008,#784009,
#784010,#784011,#784012,#784013),.UNSPECIFIED.,.F.,.F.,(4,2,2,2,2,2,2,2,
4),(-0.825915483595472,-0.813024765469792,-0.803328235218473,-0.798531164910215,
-0.789880554256858,-0.7812299436035,-0.776432873295242,-0.766736343043923,
-0.753845624918965),.UNSPECIFIED.);
#1380=B_SPLINE_CURVE_WITH_KNOTS('',3,(#784014,#784015,#784016,#784017,#784018,
#784019,#784020,#784021,#784022,#784023),.UNSPECIFIED.,.F.,.F.,(4,2,2,2,
4),(0.753845643169078,0.766736361295653,0.776432891546973,0.781229961855231,
0.789880572508588),.UNSPECIFIED.);
#1381=B_SPLINE_CURVE_WITH_KNOTS('',3,(#784105,#784106,#784107,#784108,#784109,
#784110,#784111,#784112,#784113,#784114),.UNSPECIFIED.,.F.,.F.,(4,2,2,2,
4),(0.789880572508588,0.798531183161945,0.803328253470204,0.813024783721523,
0.825915501847198),.UNSPECIFIED.);
#1382=B_SPLINE_CURVE_WITH_KNOTS('',3,(#784116,#784117,#784118,#784119,#784120,
#784121,#784122,#784123,#784124,#784125,#784126,#784127,#784128,#784129,
#784130,#784131,#784132,#784133),.UNSPECIFIED.,.F.,.F.,(4,2,2,2,2,2,2,2,
4),(-0.825915483595469,-0.813024765469793,-0.803328235218473,-0.798531164910215,
-0.789880554256858,-0.7812299436035,-0.776432873295242,-0.766736343043923,
-0.753845624917356),.UNSPECIFIED.);
#1383=B_SPLINE_CURVE_WITH_KNOTS('',3,(#784135,#784136,#784137,#784138,#784139,
#784140,#784141,#784142,#784143,#784144,#784145,#784146,#784147,#784148,
#784149,#784150,#784151,#784152),.UNSPECIFIED.,.F.,.F.,(4,2,2,2,2,2,2,2,
4),(-0.825915501846481,-0.813024783721523,-0.803328253470204,-0.798531183161945,
-0.789880572508588,-0.781229961855231,-0.776432891546973,-0.766736361295653,
-0.753845643169977),.UNSPECIFIED.);
#1384=B_SPLINE_CURVE_WITH_KNOTS('',3,(#784154,#784155,#784156,#784157,#784158,
#784159,#784160,#784161,#784162,#784163,#784164,#784165,#784166,#784167,
#784168,#784169,#784170,#784171),.UNSPECIFIED.,.F.,.F.,(4,2,2,2,2,2,2,2,
4),(-0.825915483595472,-0.813024765469792,-0.803328235218473,-0.798531164910215,
-0.789880554256858,-0.7812299436035,-0.776432873295242,-0.766736343043923,
-0.753845624918965),.UNSPECIFIED.);
#1385=B_SPLINE_CURVE_WITH_KNOTS('',3,(#784172,#784173,#784174,#784175,#784176,
#784177,#784178,#784179,#784180,#784181),.UNSPECIFIED.,.F.,.F.,(4,2,2,2,
4),(0.753845643169078,0.766736361295653,0.776432891546972,0.78122996185523,
0.789880572508588),.UNSPECIFIED.);
#1386=B_SPLINE_CURVE_WITH_KNOTS('',3,(#784263,#784264,#784265,#784266,#784267,
#784268,#784269,#784270,#784271,#784272),.UNSPECIFIED.,.F.,.F.,(4,2,2,2,
4),(0.789880572508588,0.798531183161945,0.803328253470204,0.813024783721523,
0.825915501847198),.UNSPECIFIED.);
#1387=B_SPLINE_CURVE_WITH_KNOTS('',3,(#784274,#784275,#784276,#784277,#784278,
#784279,#784280,#784281,#784282,#784283,#784284,#784285,#784286,#784287,
#784288,#784289,#784290,#784291),.UNSPECIFIED.,.F.,.F.,(4,2,2,2,2,2,2,2,
4),(-0.825915483595469,-0.813024765469793,-0.803328235218473,-0.798531164910215,
-0.789880554256858,-0.7812299436035,-0.776432873295242,-0.766736343043923,
-0.753845624917356),.UNSPECIFIED.);
#1388=B_SPLINE_CURVE_WITH_KNOTS('',3,(#784293,#784294,#784295,#784296,#784297,
#784298,#784299,#784300,#784301,#784302,#784303,#784304,#784305,#784306,
#784307,#784308,#784309,#784310),.UNSPECIFIED.,.F.,.F.,(4,2,2,2,2,2,2,2,
4),(-0.825915501846481,-0.813024783721523,-0.803328253470204,-0.798531183161945,
-0.789880572508588,-0.781229961855231,-0.776432891546973,-0.766736361295653,
-0.753845643169977),.UNSPECIFIED.);
#1389=B_SPLINE_CURVE_WITH_KNOTS('',3,(#784312,#784313,#784314,#784315,#784316,
#784317,#784318,#784319,#784320,#784321,#784322,#784323,#784324,#784325,
#784326,#784327,#784328,#784329),.UNSPECIFIED.,.F.,.F.,(4,2,2,2,2,2,2,2,
4),(-0.825915483595472,-0.813024765469792,-0.803328235218473,-0.798531164910215,
-0.789880554256858,-0.7812299436035,-0.776432873295242,-0.766736343043923,
-0.753845624918965),.UNSPECIFIED.);
#1390=B_SPLINE_CURVE_WITH_KNOTS('',3,(#784330,#784331,#784332,#784333,#784334,
#784335,#784336,#784337,#784338,#784339),.UNSPECIFIED.,.F.,.F.,(4,2,2,2,
4),(0.753845643169078,0.766736361295653,0.776432891546972,0.78122996185523,
0.789880572508588),.UNSPECIFIED.);
#1391=B_SPLINE_CURVE_WITH_KNOTS('',3,(#784421,#784422,#784423,#784424,#784425,
#784426,#784427,#784428,#784429,#784430),.UNSPECIFIED.,.F.,.F.,(4,2,2,2,
4),(0.789880572508588,0.798531183161945,0.803328253470203,0.813024783721523,
0.825915501847198),.UNSPECIFIED.);
#1392=B_SPLINE_CURVE_WITH_KNOTS('',3,(#784432,#784433,#784434,#784435,#784436,
#784437,#784438,#784439,#784440,#784441,#784442,#784443,#784444,#784445,
#784446,#784447,#784448,#784449),.UNSPECIFIED.,.F.,.F.,(4,2,2,2,2,2,2,2,
4),(-0.825915483595469,-0.813024765469792,-0.803328235218473,-0.798531164910215,
-0.789880554256858,-0.7812299436035,-0.776432873295242,-0.766736343043923,
-0.753845624917356),.UNSPECIFIED.);
#1393=B_SPLINE_CURVE_WITH_KNOTS('',3,(#784451,#784452,#784453,#784454,#784455,
#784456,#784457,#784458,#784459,#784460,#784461,#784462,#784463,#784464,
#784465,#784466,#784467,#784468),.UNSPECIFIED.,.F.,.F.,(4,2,2,2,2,2,2,2,
4),(-0.825915501846481,-0.813024783721523,-0.803328253470204,-0.798531183161945,
-0.789880572508588,-0.781229961855231,-0.776432891546973,-0.766736361295653,
-0.753845643169977),.UNSPECIFIED.);
#1394=B_SPLINE_CURVE_WITH_KNOTS('',3,(#784470,#784471,#784472,#784473,#784474,
#784475,#784476,#784477,#784478,#784479,#784480,#784481,#784482,#784483,
#784484,#784485,#784486,#784487),.UNSPECIFIED.,.F.,.F.,(4,2,2,2,2,2,2,2,
4),(-0.825915483595472,-0.813024765469793,-0.803328235218473,-0.798531164910215,
-0.789880554256858,-0.7812299436035,-0.776432873295242,-0.766736343043923,
-0.753845624918965),.UNSPECIFIED.);
#1395=B_SPLINE_CURVE_WITH_KNOTS('',3,(#784488,#784489,#784490,#784491,#784492,
#784493,#784494,#784495,#784496,#784497),.UNSPECIFIED.,.F.,.F.,(4,2,2,2,
4),(0.753845643169078,0.766736361295653,0.776432891546973,0.781229961855231,
0.789880572508588),.UNSPECIFIED.);
#1396=B_SPLINE_CURVE_WITH_KNOTS('',3,(#784579,#784580,#784581,#784582,#784583,
#784584,#784585,#784586,#784587,#784588),.UNSPECIFIED.,.F.,.F.,(4,2,2,2,
4),(0.789880572508588,0.798531183161945,0.803328253470203,0.813024783721523,
0.825915501847198),.UNSPECIFIED.);
#1397=B_SPLINE_CURVE_WITH_KNOTS('',3,(#784590,#784591,#784592,#784593,#784594,
#784595,#784596,#784597,#784598,#784599,#784600,#784601,#784602,#784603,
#784604,#784605,#784606,#784607),.UNSPECIFIED.,.F.,.F.,(4,2,2,2,2,2,2,2,
4),(-0.825915483595469,-0.813024765469792,-0.803328235218473,-0.798531164910215,
-0.789880554256858,-0.7812299436035,-0.776432873295242,-0.766736343043923,
-0.753845624917356),.UNSPECIFIED.);
#1398=B_SPLINE_CURVE_WITH_KNOTS('',3,(#784609,#784610,#784611,#784612,#784613,
#784614,#784615,#784616,#784617,#784618,#784619,#784620,#784621,#784622,
#784623,#784624,#784625,#784626),.UNSPECIFIED.,.F.,.F.,(4,2,2,2,2,2,2,2,
4),(-0.825915501846481,-0.813024783721523,-0.803328253470204,-0.798531183161945,
-0.789880572508588,-0.781229961855231,-0.776432891546973,-0.766736361295653,
-0.753845643169977),.UNSPECIFIED.);
#1399=B_SPLINE_CURVE_WITH_KNOTS('',3,(#784628,#784629,#784630,#784631,#784632,
#784633,#784634,#784635,#784636,#784637,#784638,#784639,#784640,#784641,
#784642,#784643,#784644,#784645),.UNSPECIFIED.,.F.,.F.,(4,2,2,2,2,2,2,2,
4),(-0.825915483595472,-0.813024765469793,-0.803328235218473,-0.798531164910215,
-0.789880554256858,-0.7812299436035,-0.776432873295242,-0.766736343043923,
-0.753845624918965),.UNSPECIFIED.);
#1400=B_SPLINE_CURVE_WITH_KNOTS('',3,(#784646,#784647,#784648,#784649,#784650,
#784651,#784652,#784653,#784654,#784655),.UNSPECIFIED.,.F.,.F.,(4,2,2,2,
4),(0.753845643169078,0.766736361295653,0.776432891546973,0.781229961855231,
0.789880572508588),.UNSPECIFIED.);
#1401=B_SPLINE_CURVE_WITH_KNOTS('',3,(#784737,#784738,#784739,#784740,#784741,
#784742,#784743,#784744,#784745,#784746),.UNSPECIFIED.,.F.,.F.,(4,2,2,2,
4),(0.789880572508588,0.798531183161945,0.803328253470203,0.813024783721523,
0.825915501847198),.UNSPECIFIED.);
#1402=B_SPLINE_CURVE_WITH_KNOTS('',3,(#784748,#784749,#784750,#784751,#784752,
#784753,#784754,#784755,#784756,#784757,#784758,#784759,#784760,#784761,
#784762,#784763,#784764,#784765),.UNSPECIFIED.,.F.,.F.,(4,2,2,2,2,2,2,2,
4),(-0.825915483595469,-0.813024765469792,-0.803328235218473,-0.798531164910215,
-0.789880554256858,-0.7812299436035,-0.776432873295242,-0.766736343043923,
-0.753845624917356),.UNSPECIFIED.);
#1403=B_SPLINE_CURVE_WITH_KNOTS('',3,(#784767,#784768,#784769,#784770,#784771,
#784772,#784773,#784774,#784775,#784776,#784777,#784778,#784779,#784780,
#784781,#784782,#784783,#784784),.UNSPECIFIED.,.F.,.F.,(4,2,2,2,2,2,2,2,
4),(-0.825915501846481,-0.813024783721523,-0.803328253470204,-0.798531183161945,
-0.789880572508588,-0.781229961855231,-0.776432891546973,-0.766736361295653,
-0.753845643169977),.UNSPECIFIED.);
#1404=B_SPLINE_CURVE_WITH_KNOTS('',3,(#784786,#784787,#784788,#784789,#784790,
#784791,#784792,#784793,#784794,#784795,#784796,#784797,#784798,#784799,
#784800,#784801,#784802,#784803),.UNSPECIFIED.,.F.,.F.,(4,2,2,2,2,2,2,2,
4),(-0.825915483595472,-0.813024765469793,-0.803328235218473,-0.798531164910215,
-0.789880554256858,-0.7812299436035,-0.776432873295242,-0.766736343043923,
-0.753845624918965),.UNSPECIFIED.);
#1405=B_SPLINE_CURVE_WITH_KNOTS('',3,(#784804,#784805,#784806,#784807,#784808,
#784809,#784810,#784811,#784812,#784813),.UNSPECIFIED.,.F.,.F.,(4,2,2,2,
4),(0.753845643169078,0.766736361295653,0.776432891546973,0.781229961855231,
0.789880572508588),.UNSPECIFIED.);
#1406=B_SPLINE_CURVE_WITH_KNOTS('',3,(#784895,#784896,#784897,#784898,#784899,
#784900,#784901,#784902,#784903,#784904),.UNSPECIFIED.,.F.,.F.,(4,2,2,2,
4),(0.789880572508588,0.798531183161945,0.803328253470204,0.813024783721523,
0.825915501847198),.UNSPECIFIED.);
#1407=B_SPLINE_CURVE_WITH_KNOTS('',3,(#784906,#784907,#784908,#784909,#784910,
#784911,#784912,#784913,#784914,#784915,#784916,#784917,#784918,#784919,
#784920,#784921,#784922,#784923),.UNSPECIFIED.,.F.,.F.,(4,2,2,2,2,2,2,2,
4),(-0.825915483595469,-0.813024765469793,-0.803328235218473,-0.798531164910215,
-0.789880554256858,-0.7812299436035,-0.776432873295242,-0.766736343043923,
-0.753845624917356),.UNSPECIFIED.);
#1408=B_SPLINE_CURVE_WITH_KNOTS('',3,(#784925,#784926,#784927,#784928,#784929,
#784930,#784931,#784932,#784933,#784934,#784935,#784936,#784937,#784938,
#784939,#784940,#784941,#784942),.UNSPECIFIED.,.F.,.F.,(4,2,2,2,2,2,2,2,
4),(-0.825915501846481,-0.813024783721523,-0.803328253470204,-0.798531183161945,
-0.789880572508588,-0.781229961855231,-0.776432891546973,-0.766736361295653,
-0.753845643169977),.UNSPECIFIED.);
#1409=B_SPLINE_CURVE_WITH_KNOTS('',3,(#784944,#784945,#784946,#784947,#784948,
#784949,#784950,#784951,#784952,#784953,#784954,#784955,#784956,#784957,
#784958,#784959,#784960,#784961),.UNSPECIFIED.,.F.,.F.,(4,2,2,2,2,2,2,2,
4),(-0.825915483595472,-0.813024765469793,-0.803328235218473,-0.798531164910215,
-0.789880554256858,-0.7812299436035,-0.776432873295242,-0.766736343043923,
-0.753845624918965),.UNSPECIFIED.);
#1410=B_SPLINE_CURVE_WITH_KNOTS('',3,(#784962,#784963,#784964,#784965,#784966,
#784967,#784968,#784969,#784970,#784971),.UNSPECIFIED.,.F.,.F.,(4,2,2,2,
4),(0.753845643169078,0.766736361295653,0.776432891546972,0.78122996185523,
0.789880572508588),.UNSPECIFIED.);
#1411=B_SPLINE_CURVE_WITH_KNOTS('',3,(#785053,#785054,#785055,#785056,#785057,
#785058,#785059,#785060,#785061,#785062),.UNSPECIFIED.,.F.,.F.,(4,2,2,2,
4),(0.789880572508588,0.798531183161945,0.803328253470203,0.813024783721523,
0.825915501847198),.UNSPECIFIED.);
#1412=B_SPLINE_CURVE_WITH_KNOTS('',3,(#785064,#785065,#785066,#785067,#785068,
#785069,#785070,#785071,#785072,#785073,#785074,#785075,#785076,#785077,
#785078,#785079,#785080,#785081),.UNSPECIFIED.,.F.,.F.,(4,2,2,2,2,2,2,2,
4),(-0.825915483595468,-0.813024765469792,-0.803328235218473,-0.798531164910215,
-0.789880554256857,-0.7812299436035,-0.776432873295242,-0.766736343043923,
-0.753845624917356),.UNSPECIFIED.);
#1413=B_SPLINE_CURVE_WITH_KNOTS('',3,(#785083,#785084,#785085,#785086,#785087,
#785088,#785089,#785090,#785091,#785092,#785093,#785094,#785095,#785096,
#785097,#785098,#785099,#785100),.UNSPECIFIED.,.F.,.F.,(4,2,2,2,2,2,2,2,
4),(-0.825915501846481,-0.813024783721523,-0.803328253470204,-0.798531183161945,
-0.789880572508588,-0.781229961855231,-0.776432891546973,-0.766736361295653,
-0.753845643169977),.UNSPECIFIED.);
#1414=B_SPLINE_CURVE_WITH_KNOTS('',3,(#785102,#785103,#785104,#785105,#785106,
#785107,#785108,#785109,#785110,#785111,#785112,#785113,#785114,#785115,
#785116,#785117,#785118,#785119),.UNSPECIFIED.,.F.,.F.,(4,2,2,2,2,2,2,2,
4),(-0.825915483595472,-0.813024765469792,-0.803328235218473,-0.798531164910215,
-0.789880554256858,-0.7812299436035,-0.776432873295242,-0.766736343043923,
-0.753845624918965),.UNSPECIFIED.);
#1415=B_SPLINE_CURVE_WITH_KNOTS('',3,(#785120,#785121,#785122,#785123,#785124,
#785125,#785126,#785127,#785128,#785129),.UNSPECIFIED.,.F.,.F.,(4,2,2,2,
4),(0.753845643169078,0.766736361295653,0.776432891546973,0.781229961855231,
0.789880572508588),.UNSPECIFIED.);
#1416=B_SPLINE_CURVE_WITH_KNOTS('',3,(#785211,#785212,#785213,#785214,#785215,
#785216,#785217,#785218,#785219,#785220),.UNSPECIFIED.,.F.,.F.,(4,2,2,2,
4),(0.789880554256857,0.798531164910214,0.803328235218472,0.813024765469792,
0.825915483595468),.UNSPECIFIED.);
#1417=B_SPLINE_CURVE_WITH_KNOTS('',3,(#785222,#785223,#785224,#785225,#785226,
#785227,#785228,#785229,#785230,#785231,#785232,#785233,#785234,#785235,
#785236,#785237,#785238,#785239),.UNSPECIFIED.,.F.,.F.,(4,2,2,2,2,2,2,2,
4),(-0.825915483595468,-0.813024765469792,-0.803328235218473,-0.798531164910215,
-0.789880554256857,-0.7812299436035,-0.776432873295242,-0.766736343043923,
-0.753845624917356),.UNSPECIFIED.);
#1418=B_SPLINE_CURVE_WITH_KNOTS('',3,(#785241,#785242,#785243,#785244,#785245,
#785246,#785247,#785248,#785249,#785250,#785251,#785252,#785253,#785254,
#785255,#785256,#785257,#785258),.UNSPECIFIED.,.F.,.F.,(4,2,2,2,2,2,2,2,
4),(-0.825915501846481,-0.813024783721523,-0.803328253470204,-0.798531183161945,
-0.789880572508588,-0.781229961855231,-0.776432891546973,-0.766736361295653,
-0.753845643169977),.UNSPECIFIED.);
#1419=B_SPLINE_CURVE_WITH_KNOTS('',3,(#785260,#785261,#785262,#785263,#785264,
#785265,#785266,#785267,#785268,#785269,#785270,#785271,#785272,#785273,
#785274,#785275,#785276,#785277),.UNSPECIFIED.,.F.,.F.,(4,2,2,2,2,2,2,2,
4),(-0.825915483595472,-0.813024765469792,-0.803328235218473,-0.798531164910215,
-0.789880554256858,-0.7812299436035,-0.776432873295242,-0.766736343043923,
-0.753845624918965),.UNSPECIFIED.);
#1420=B_SPLINE_CURVE_WITH_KNOTS('',3,(#785278,#785279,#785280,#785281,#785282,
#785283,#785284,#785285,#785286,#785287),.UNSPECIFIED.,.F.,.F.,(4,2,2,2,
4),(0.753845624917348,0.766736343043922,0.776432873295242,0.7812299436035,
0.789880554256857),.UNSPECIFIED.);
#1421=B_SPLINE_CURVE_WITH_KNOTS('',3,(#785369,#785370,#785371,#785372,#785373,
#785374,#785375,#785376,#785377,#785378),.UNSPECIFIED.,.F.,.F.,(4,2,2,2,
4),(0.789880554256857,0.798531164910214,0.803328235218472,0.813024765469792,
0.825915483595468),.UNSPECIFIED.);
#1422=B_SPLINE_CURVE_WITH_KNOTS('',3,(#785380,#785381,#785382,#785383,#785384,
#785385,#785386,#785387,#785388,#785389,#785390,#785391,#785392,#785393,
#785394,#785395,#785396,#785397),.UNSPECIFIED.,.F.,.F.,(4,2,2,2,2,2,2,2,
4),(-0.825915483595468,-0.813024765469792,-0.803328235218473,-0.798531164910215,
-0.789880554256857,-0.7812299436035,-0.776432873295242,-0.766736343043923,
-0.753845624917356),.UNSPECIFIED.);
#1423=B_SPLINE_CURVE_WITH_KNOTS('',3,(#785399,#785400,#785401,#785402,#785403,
#785404,#785405,#785406,#785407,#785408,#785409,#785410,#785411,#785412,
#785413,#785414,#785415,#785416),.UNSPECIFIED.,.F.,.F.,(4,2,2,2,2,2,2,2,
4),(-0.825915483594751,-0.813024765469793,-0.803328235218473,-0.798531164910215,
-0.789880554256858,-0.781229943603501,-0.776432873295242,-0.766736343043923,
-0.753845624918247),.UNSPECIFIED.);
#1424=B_SPLINE_CURVE_WITH_KNOTS('',3,(#785418,#785419,#785420,#785421,#785422,
#785423,#785424,#785425,#785426,#785427,#785428,#785429,#785430,#785431,
#785432,#785433,#785434,#785435),.UNSPECIFIED.,.F.,.F.,(4,2,2,2,2,2,2,2,
4),(-0.825915483595472,-0.813024765469792,-0.803328235218473,-0.798531164910215,
-0.789880554256858,-0.7812299436035,-0.776432873295242,-0.766736343043923,
-0.753845624918965),.UNSPECIFIED.);
#1425=B_SPLINE_CURVE_WITH_KNOTS('',3,(#785436,#785437,#785438,#785439,#785440,
#785441,#785442,#785443,#785444,#785445),.UNSPECIFIED.,.F.,.F.,(4,2,2,2,
4),(0.753845624917347,0.766736343043922,0.776432873295242,0.7812299436035,
0.789880554256857),.UNSPECIFIED.);
#1426=B_SPLINE_CURVE_WITH_KNOTS('',3,(#785527,#785528,#785529,#785530,#785531,
#785532,#785533,#785534,#785535,#785536),.UNSPECIFIED.,.F.,.F.,(4,2,2,2,
4),(0.789880554256857,0.798531164910214,0.803328235218472,0.813024765469792,
0.825915483595468),.UNSPECIFIED.);
#1427=B_SPLINE_CURVE_WITH_KNOTS('',3,(#785538,#785539,#785540,#785541,#785542,
#785543,#785544,#785545,#785546,#785547,#785548,#785549,#785550,#785551,
#785552,#785553,#785554,#785555),.UNSPECIFIED.,.F.,.F.,(4,2,2,2,2,2,2,2,
4),(-0.825915483595468,-0.813024765469792,-0.803328235218473,-0.798531164910215,
-0.789880554256857,-0.7812299436035,-0.776432873295242,-0.766736343043923,
-0.753845624917356),.UNSPECIFIED.);
#1428=B_SPLINE_CURVE_WITH_KNOTS('',3,(#785557,#785558,#785559,#785560,#785561,
#785562,#785563,#785564,#785565,#785566,#785567,#785568,#785569,#785570,
#785571,#785572,#785573,#785574),.UNSPECIFIED.,.F.,.F.,(4,2,2,2,2,2,2,2,
4),(-0.825915483594751,-0.813024765469793,-0.803328235218473,-0.798531164910215,
-0.789880554256858,-0.781229943603501,-0.776432873295242,-0.766736343043923,
-0.753845624918247),.UNSPECIFIED.);
#1429=B_SPLINE_CURVE_WITH_KNOTS('',3,(#785576,#785577,#785578,#785579,#785580,
#785581,#785582,#785583,#785584,#785585,#785586,#785587,#785588,#785589,
#785590,#785591,#785592,#785593),.UNSPECIFIED.,.F.,.F.,(4,2,2,2,2,2,2,2,
4),(-0.825915483595472,-0.813024765469793,-0.803328235218473,-0.798531164910215,
-0.789880554256858,-0.7812299436035,-0.776432873295242,-0.766736343043923,
-0.753845624918965),.UNSPECIFIED.);
#1430=B_SPLINE_CURVE_WITH_KNOTS('',3,(#785594,#785595,#785596,#785597,#785598,
#785599,#785600,#785601,#785602,#785603),.UNSPECIFIED.,.F.,.F.,(4,2,2,2,
4),(0.753845624917348,0.766736343043922,0.776432873295242,0.7812299436035,
0.789880554256857),.UNSPECIFIED.);
#1431=B_SPLINE_CURVE_WITH_KNOTS('',3,(#785685,#785686,#785687,#785688,#785689,
#785690,#785691,#785692,#785693,#785694),.UNSPECIFIED.,.F.,.F.,(4,2,2,2,
4),(0.789880554256857,0.798531164910214,0.803328235218473,0.813024765469792,
0.825915483595468),.UNSPECIFIED.);
#1432=B_SPLINE_CURVE_WITH_KNOTS('',3,(#785696,#785697,#785698,#785699,#785700,
#785701,#785702,#785703,#785704,#785705,#785706,#785707,#785708,#785709,
#785710,#785711,#785712,#785713),.UNSPECIFIED.,.F.,.F.,(4,2,2,2,2,2,2,2,
4),(-0.825915483595469,-0.813024765469792,-0.803328235218473,-0.798531164910215,
-0.789880554256858,-0.781229943603501,-0.776432873295242,-0.766736343043923,
-0.753845624917356),.UNSPECIFIED.);
#1433=B_SPLINE_CURVE_WITH_KNOTS('',3,(#785715,#785716,#785717,#785718,#785719,
#785720,#785721,#785722,#785723,#785724,#785725,#785726,#785727,#785728,
#785729,#785730,#785731,#785732),.UNSPECIFIED.,.F.,.F.,(4,2,2,2,2,2,2,2,
4),(-0.825915483594751,-0.813024765469793,-0.803328235218473,-0.798531164910215,
-0.789880554256858,-0.781229943603501,-0.776432873295242,-0.766736343043923,
-0.753845624918247),.UNSPECIFIED.);
#1434=B_SPLINE_CURVE_WITH_KNOTS('',3,(#785734,#785735,#785736,#785737,#785738,
#785739,#785740,#785741,#785742,#785743,#785744,#785745,#785746,#785747,
#785748,#785749,#785750,#785751),.UNSPECIFIED.,.F.,.F.,(4,2,2,2,2,2,2,2,
4),(-0.825915483595472,-0.813024765469792,-0.803328235218473,-0.798531164910215,
-0.789880554256858,-0.781229943603501,-0.776432873295242,-0.766736343043923,
-0.753845624918965),.UNSPECIFIED.);
#1435=B_SPLINE_CURVE_WITH_KNOTS('',3,(#785752,#785753,#785754,#785755,#785756,
#785757,#785758,#785759,#785760,#785761),.UNSPECIFIED.,.F.,.F.,(4,2,2,2,
4),(0.753845624917348,0.766736343043923,0.776432873295242,0.7812299436035,
0.789880554256857),.UNSPECIFIED.);
#1436=B_SPLINE_CURVE_WITH_KNOTS('',3,(#786840,#786841,#786842,#786843,#786844,
#786845,#786846,#786847,#786848,#786849),.UNSPECIFIED.,.F.,.F.,(4,2,2,2,
4),(0.789880554256857,0.798531164910214,0.803328235218473,0.813024765469792,
0.825915483595467),.UNSPECIFIED.);
#1437=B_SPLINE_CURVE_WITH_KNOTS('',3,(#786851,#786852,#786853,#786854,#786855,
#786856,#786857,#786858,#786859,#786860,#786861,#786862,#786863,#786864,
#786865,#786866,#786867,#786868),.UNSPECIFIED.,.F.,.F.,(4,2,2,2,2,2,2,2,
4),(-0.825915501847199,-0.813024783721523,-0.803328253470203,-0.798531183161945,
-0.789880572508588,-0.781229961855231,-0.776432891546972,-0.766736361295653,
-0.753845643169087),.UNSPECIFIED.);
#1438=B_SPLINE_CURVE_WITH_KNOTS('',3,(#786870,#786871,#786872,#786873,#786874,
#786875,#786876,#786877,#786878,#786879,#786880,#786881,#786882,#786883,
#786884,#786885,#786886,#786887),.UNSPECIFIED.,.F.,.F.,(4,2,2,2,2,2,2,2,
4),(-0.825915483594751,-0.813024765469793,-0.803328235218473,-0.798531164910215,
-0.789880554256858,-0.781229943603501,-0.776432873295242,-0.766736343043923,
-0.753845624918247),.UNSPECIFIED.);
#1439=B_SPLINE_CURVE_WITH_KNOTS('',3,(#786889,#786890,#786891,#786892,#786893,
#786894,#786895,#786896,#786897,#786898,#786899,#786900,#786901,#786902,
#786903,#786904,#786905,#786906),.UNSPECIFIED.,.F.,.F.,(4,2,2,2,2,2,2,2,
4),(-0.825915483595472,-0.813024765469792,-0.803328235218473,-0.798531164910215,
-0.789880554256858,-0.7812299436035,-0.776432873295242,-0.766736343043923,
-0.753845624918965),.UNSPECIFIED.);
#1440=B_SPLINE_CURVE_WITH_KNOTS('',3,(#786907,#786908,#786909,#786910,#786911,
#786912,#786913,#786914,#786915,#786916),.UNSPECIFIED.,.F.,.F.,(4,2,2,2,
4),(0.753845624917347,0.766736343043922,0.776432873295242,0.7812299436035,
0.789880554256857),.UNSPECIFIED.);
#1441=B_SPLINE_CURVE_WITH_KNOTS('',3,(#786998,#786999,#787000,#787001,#787002,
#787003,#787004,#787005,#787006,#787007),.UNSPECIFIED.,.F.,.F.,(4,2,2,2,
4),(0.789880554256857,0.798531164910214,0.803328235218473,0.813024765469792,
0.825915483595467),.UNSPECIFIED.);
#1442=B_SPLINE_CURVE_WITH_KNOTS('',3,(#787009,#787010,#787011,#787012,#787013,
#787014,#787015,#787016,#787017,#787018,#787019,#787020,#787021,#787022,
#787023,#787024,#787025,#787026),.UNSPECIFIED.,.F.,.F.,(4,2,2,2,2,2,2,2,
4),(-0.825915483595469,-0.813024765469793,-0.803328235218473,-0.798531164910215,
-0.789880554256858,-0.7812299436035,-0.776432873295242,-0.766736343043923,
-0.753845624917356),.UNSPECIFIED.);
#1443=B_SPLINE_CURVE_WITH_KNOTS('',3,(#787028,#787029,#787030,#787031,#787032,
#787033,#787034,#787035,#787036,#787037,#787038,#787039,#787040,#787041,
#787042,#787043,#787044,#787045),.UNSPECIFIED.,.F.,.F.,(4,2,2,2,2,2,2,2,
4),(-0.82591548359475,-0.813024765469792,-0.803328235218473,-0.798531164910214,
-0.789880554256857,-0.7812299436035,-0.776432873295242,-0.766736343043923,
-0.753845624918246),.UNSPECIFIED.);
#1444=B_SPLINE_CURVE_WITH_KNOTS('',3,(#787047,#787048,#787049,#787050,#787051,
#787052,#787053,#787054,#787055,#787056,#787057,#787058,#787059,#787060,
#787061,#787062,#787063,#787064),.UNSPECIFIED.,.F.,.F.,(4,2,2,2,2,2,2,2,
4),(-0.825915483595472,-0.813024765469792,-0.803328235218473,-0.798531164910215,
-0.789880554256858,-0.7812299436035,-0.776432873295242,-0.766736343043923,
-0.753845624918965),.UNSPECIFIED.);
#1445=B_SPLINE_CURVE_WITH_KNOTS('',3,(#787065,#787066,#787067,#787068,#787069,
#787070,#787071,#787072,#787073,#787074),.UNSPECIFIED.,.F.,.F.,(4,2,2,2,
4),(0.753845624917348,0.766736343043922,0.776432873295242,0.7812299436035,
0.789880554256857),.UNSPECIFIED.);
#1446=B_SPLINE_CURVE_WITH_KNOTS('',3,(#787156,#787157,#787158,#787159,#787160,
#787161,#787162,#787163,#787164,#787165),.UNSPECIFIED.,.F.,.F.,(4,2,2,2,
4),(0.789880554256857,0.798531164910214,0.803328235218473,0.813024765469792,
0.825915483595467),.UNSPECIFIED.);
#1447=B_SPLINE_CURVE_WITH_KNOTS('',3,(#787167,#787168,#787169,#787170,#787171,
#787172,#787173,#787174,#787175,#787176,#787177,#787178,#787179,#787180,
#787181,#787182,#787183,#787184),.UNSPECIFIED.,.F.,.F.,(4,2,2,2,2,2,2,2,
4),(-0.825915483595469,-0.813024765469793,-0.803328235218473,-0.798531164910215,
-0.789880554256858,-0.7812299436035,-0.776432873295242,-0.766736343043923,
-0.753845624917356),.UNSPECIFIED.);
#1448=B_SPLINE_CURVE_WITH_KNOTS('',3,(#787186,#787187,#787188,#787189,#787190,
#787191,#787192,#787193,#787194,#787195,#787196,#787197,#787198,#787199,
#787200,#787201,#787202,#787203),.UNSPECIFIED.,.F.,.F.,(4,2,2,2,2,2,2,2,
4),(-0.82591548359475,-0.813024765469792,-0.803328235218473,-0.798531164910215,
-0.789880554256857,-0.7812299436035,-0.776432873295242,-0.766736343043923,
-0.753845624918246),.UNSPECIFIED.);
#1449=B_SPLINE_CURVE_WITH_KNOTS('',3,(#787205,#787206,#787207,#787208,#787209,
#787210,#787211,#787212,#787213,#787214,#787215,#787216,#787217,#787218,
#787219,#787220,#787221,#787222),.UNSPECIFIED.,.F.,.F.,(4,2,2,2,2,2,2,2,
4),(-0.825915483595472,-0.813024765469792,-0.803328235218473,-0.798531164910215,
-0.789880554256858,-0.7812299436035,-0.776432873295242,-0.766736343043923,
-0.753845624918965),.UNSPECIFIED.);
#1450=B_SPLINE_CURVE_WITH_KNOTS('',3,(#787223,#787224,#787225,#787226,#787227,
#787228,#787229,#787230,#787231,#787232),.UNSPECIFIED.,.F.,.F.,(4,2,2,2,
4),(0.753845624917348,0.766736343043922,0.776432873295242,0.7812299436035,
0.789880554256857),.UNSPECIFIED.);
#1451=B_SPLINE_CURVE_WITH_KNOTS('',3,(#787314,#787315,#787316,#787317,#787318,
#787319,#787320,#787321,#787322,#787323),.UNSPECIFIED.,.F.,.F.,(4,2,2,2,
4),(0.789880572508588,0.798531183161945,0.803328253470203,0.813024783721523,
0.825915501847198),.UNSPECIFIED.);
#1452=B_SPLINE_CURVE_WITH_KNOTS('',3,(#787325,#787326,#787327,#787328,#787329,
#787330,#787331,#787332,#787333,#787334,#787335,#787336,#787337,#787338,
#787339,#787340,#787341,#787342),.UNSPECIFIED.,.F.,.F.,(4,2,2,2,2,2,2,2,
4),(-0.825915483595469,-0.813024765469792,-0.803328235218473,-0.798531164910215,
-0.789880554256858,-0.7812299436035,-0.776432873295242,-0.766736343043923,
-0.753845624917356),.UNSPECIFIED.);
#1453=B_SPLINE_CURVE_WITH_KNOTS('',3,(#787344,#787345,#787346,#787347,#787348,
#787349,#787350,#787351,#787352,#787353,#787354,#787355,#787356,#787357,
#787358,#787359,#787360,#787361),.UNSPECIFIED.,.F.,.F.,(4,2,2,2,2,2,2,2,
4),(-0.825915483594751,-0.813024765469792,-0.803328235218473,-0.798531164910215,
-0.789880554256858,-0.7812299436035,-0.776432873295242,-0.766736343043923,
-0.753845624918247),.UNSPECIFIED.);
#1454=B_SPLINE_CURVE_WITH_KNOTS('',3,(#787363,#787364,#787365,#787366,#787367,
#787368,#787369,#787370,#787371,#787372,#787373,#787374,#787375,#787376,
#787377,#787378,#787379,#787380),.UNSPECIFIED.,.F.,.F.,(4,2,2,2,2,2,2,2,
4),(-0.825915483595472,-0.813024765469793,-0.803328235218473,-0.798531164910215,
-0.789880554256858,-0.7812299436035,-0.776432873295242,-0.766736343043923,
-0.753845624918965),.UNSPECIFIED.);
#1455=B_SPLINE_CURVE_WITH_KNOTS('',3,(#787381,#787382,#787383,#787384,#787385,
#787386,#787387,#787388,#787389,#787390),.UNSPECIFIED.,.F.,.F.,(4,2,2,2,
4),(0.753845643169078,0.766736361295653,0.776432891546972,0.781229961855231,
0.789880572508588),.UNSPECIFIED.);
#1456=B_SPLINE_CURVE_WITH_KNOTS('',3,(#787472,#787473,#787474,#787475,#787476,
#787477,#787478,#787479,#787480,#787481),.UNSPECIFIED.,.F.,.F.,(4,2,2,2,
4),(0.789880572508588,0.798531183161945,0.803328253470203,0.813024783721522,
0.825915501847198),.UNSPECIFIED.);
#1457=B_SPLINE_CURVE_WITH_KNOTS('',3,(#787483,#787484,#787485,#787486,#787487,
#787488,#787489,#787490,#787491,#787492,#787493,#787494,#787495,#787496,
#787497,#787498,#787499,#787500),.UNSPECIFIED.,.F.,.F.,(4,2,2,2,2,2,2,2,
4),(-0.825915483595469,-0.813024765469792,-0.803328235218473,-0.798531164910215,
-0.789880554256858,-0.7812299436035,-0.776432873295242,-0.766736343043923,
-0.753845624917356),.UNSPECIFIED.);
#1458=B_SPLINE_CURVE_WITH_KNOTS('',3,(#787502,#787503,#787504,#787505,#787506,
#787507,#787508,#787509,#787510,#787511,#787512,#787513,#787514,#787515,
#787516,#787517,#787518,#787519),.UNSPECIFIED.,.F.,.F.,(4,2,2,2,2,2,2,2,
4),(-0.825915483594751,-0.813024765469792,-0.803328235218473,-0.798531164910215,
-0.789880554256858,-0.7812299436035,-0.776432873295242,-0.766736343043923,
-0.753845624918247),.UNSPECIFIED.);
#1459=B_SPLINE_CURVE_WITH_KNOTS('',3,(#787521,#787522,#787523,#787524,#787525,
#787526,#787527,#787528,#787529,#787530,#787531,#787532,#787533,#787534,
#787535,#787536,#787537,#787538),.UNSPECIFIED.,.F.,.F.,(4,2,2,2,2,2,2,2,
4),(-0.825915483595472,-0.813024765469792,-0.803328235218473,-0.798531164910215,
-0.789880554256858,-0.781229943603501,-0.776432873295242,-0.766736343043923,
-0.753845624918965),.UNSPECIFIED.);
#1460=B_SPLINE_CURVE_WITH_KNOTS('',3,(#787539,#787540,#787541,#787542,#787543,
#787544,#787545,#787546,#787547,#787548),.UNSPECIFIED.,.F.,.F.,(4,2,2,2,
4),(0.753845643169078,0.766736361295653,0.776432891546972,0.781229961855231,
0.789880572508588),.UNSPECIFIED.);
#1461=B_SPLINE_CURVE_WITH_KNOTS('',3,(#789788,#789789,#789790,#789791,#789792,
#789793,#789794,#789795,#789796,#789797),.UNSPECIFIED.,.F.,.F.,(4,2,2,2,
4),(0.789880572508588,0.798531183161945,0.803328253470203,0.813024783721523,
0.825915501847198),.UNSPECIFIED.);
#1462=B_SPLINE_CURVE_WITH_KNOTS('',3,(#789799,#789800,#789801,#789802,#789803,
#789804,#789805,#789806,#789807,#789808,#789809,#789810,#789811,#789812,
#789813,#789814,#789815,#789816),.UNSPECIFIED.,.F.,.F.,(4,2,2,2,2,2,2,2,
4),(-0.825915483595469,-0.813024765469792,-0.803328235218473,-0.798531164910215,
-0.789880554256858,-0.7812299436035,-0.776432873295242,-0.766736343043923,
-0.753845624917356),.UNSPECIFIED.);
#1463=B_SPLINE_CURVE_WITH_KNOTS('',3,(#789818,#789819,#789820,#789821,#789822,
#789823,#789824,#789825,#789826,#789827,#789828,#789829,#789830,#789831,
#789832,#789833,#789834,#789835),.UNSPECIFIED.,.F.,.F.,(4,2,2,2,2,2,2,2,
4),(-0.825915501846481,-0.813024783721523,-0.803328253470204,-0.798531183161946,
-0.789880572508588,-0.781229961855231,-0.776432891546973,-0.766736361295654,
-0.753845643169977),.UNSPECIFIED.);
#1464=B_SPLINE_CURVE_WITH_KNOTS('',3,(#789837,#789838,#789839,#789840,#789841,
#789842,#789843,#789844,#789845,#789846,#789847,#789848,#789849,#789850,
#789851,#789852,#789853,#789854),.UNSPECIFIED.,.F.,.F.,(4,2,2,2,2,2,2,2,
4),(-0.825915483595472,-0.813024765469793,-0.803328235218473,-0.798531164910215,
-0.789880554256858,-0.7812299436035,-0.776432873295242,-0.766736343043923,
-0.753845624918965),.UNSPECIFIED.);
#1465=B_SPLINE_CURVE_WITH_KNOTS('',3,(#789855,#789856,#789857,#789858,#789859,
#789860,#789861,#789862,#789863,#789864),.UNSPECIFIED.,.F.,.F.,(4,2,2,2,
4),(0.753845643169078,0.766736361295653,0.776432891546972,0.781229961855231,
0.789880572508588),.UNSPECIFIED.);
#1466=B_SPLINE_CURVE_WITH_KNOTS('',3,(#789946,#789947,#789948,#789949,#789950,
#789951,#789952,#789953,#789954,#789955),.UNSPECIFIED.,.F.,.F.,(4,2,2,2,
4),(0.789880572508587,0.798531183161944,0.803328253470203,0.813024783721522,
0.825915501847198),.UNSPECIFIED.);
#1467=B_SPLINE_CURVE_WITH_KNOTS('',3,(#789957,#789958,#789959,#789960,#789961,
#789962,#789963,#789964,#789965,#789966,#789967,#789968,#789969,#789970,
#789971,#789972,#789973,#789974),.UNSPECIFIED.,.F.,.F.,(4,2,2,2,2,2,2,2,
4),(-0.825915483595469,-0.813024765469793,-0.803328235218473,-0.798531164910215,
-0.789880554256858,-0.7812299436035,-0.776432873295242,-0.766736343043923,
-0.753845624917356),.UNSPECIFIED.);
#1468=B_SPLINE_CURVE_WITH_KNOTS('',3,(#789976,#789977,#789978,#789979,#789980,
#789981,#789982,#789983,#789984,#789985,#789986,#789987,#789988,#789989,
#789990,#789991,#789992,#789993),.UNSPECIFIED.,.F.,.F.,(4,2,2,2,2,2,2,2,
4),(-0.825915483594751,-0.813024765469793,-0.803328235218473,-0.798531164910215,
-0.789880554256858,-0.781229943603501,-0.776432873295242,-0.766736343043923,
-0.753845624918247),.UNSPECIFIED.);
#1469=B_SPLINE_CURVE_WITH_KNOTS('',3,(#789995,#789996,#789997,#789998,#789999,
#790000,#790001,#790002,#790003,#790004,#790005,#790006,#790007,#790008,
#790009,#790010,#790011,#790012),.UNSPECIFIED.,.F.,.F.,(4,2,2,2,2,2,2,2,
4),(-0.825915483595472,-0.813024765469793,-0.803328235218473,-0.798531164910215,
-0.789880554256858,-0.7812299436035,-0.776432873295242,-0.766736343043923,
-0.753845624918965),.UNSPECIFIED.);
#1470=B_SPLINE_CURVE_WITH_KNOTS('',3,(#790013,#790014,#790015,#790016,#790017,
#790018,#790019,#790020,#790021,#790022),.UNSPECIFIED.,.F.,.F.,(4,2,2,2,
4),(0.753845643169078,0.766736361295653,0.776432891546972,0.78122996185523,
0.789880572508587),.UNSPECIFIED.);
#1471=B_SPLINE_CURVE_WITH_KNOTS('',3,(#790104,#790105,#790106,#790107,#790108,
#790109,#790110,#790111,#790112,#790113),.UNSPECIFIED.,.F.,.F.,(4,2,2,2,
4),(0.789880572508588,0.798531183161945,0.803328253470203,0.813024783721523,
0.825915501847198),.UNSPECIFIED.);
#1472=B_SPLINE_CURVE_WITH_KNOTS('',3,(#790115,#790116,#790117,#790118,#790119,
#790120,#790121,#790122,#790123,#790124,#790125,#790126,#790127,#790128,
#790129,#790130,#790131,#790132),.UNSPECIFIED.,.F.,.F.,(4,2,2,2,2,2,2,2,
4),(-0.825915483595469,-0.813024765469793,-0.803328235218473,-0.798531164910215,
-0.789880554256858,-0.7812299436035,-0.776432873295242,-0.766736343043923,
-0.753845624917356),.UNSPECIFIED.);
#1473=B_SPLINE_CURVE_WITH_KNOTS('',3,(#790134,#790135,#790136,#790137,#790138,
#790139,#790140,#790141,#790142,#790143,#790144,#790145,#790146,#790147,
#790148,#790149,#790150,#790151),.UNSPECIFIED.,.F.,.F.,(4,2,2,2,2,2,2,2,
4),(-0.825915501846481,-0.813024783721523,-0.803328253470204,-0.798531183161945,
-0.789880572508588,-0.781229961855231,-0.776432891546973,-0.766736361295653,
-0.753845643169977),.UNSPECIFIED.);
#1474=B_SPLINE_CURVE_WITH_KNOTS('',3,(#790153,#790154,#790155,#790156,#790157,
#790158,#790159,#790160,#790161,#790162,#790163,#790164,#790165,#790166,
#790167,#790168,#790169,#790170),.UNSPECIFIED.,.F.,.F.,(4,2,2,2,2,2,2,2,
4),(-0.825915483595472,-0.813024765469792,-0.803328235218473,-0.798531164910215,
-0.789880554256858,-0.7812299436035,-0.776432873295242,-0.766736343043923,
-0.753845624918965),.UNSPECIFIED.);
#1475=B_SPLINE_CURVE_WITH_KNOTS('',3,(#790171,#790172,#790173,#790174,#790175,
#790176,#790177,#790178,#790179,#790180),.UNSPECIFIED.,.F.,.F.,(4,2,2,2,
4),(0.753845643169078,0.766736361295653,0.776432891546973,0.781229961855231,
0.789880572508588),.UNSPECIFIED.);
#1476=B_SPLINE_CURVE_WITH_KNOTS('',3,(#790262,#790263,#790264,#790265,#790266,
#790267,#790268,#790269,#790270,#790271),.UNSPECIFIED.,.F.,.F.,(4,2,2,2,
4),(0.789880572508588,0.798531183161945,0.803328253470204,0.813024783721523,
0.825915501847198),.UNSPECIFIED.);
#1477=B_SPLINE_CURVE_WITH_KNOTS('',3,(#790273,#790274,#790275,#790276,#790277,
#790278,#790279,#790280,#790281,#790282,#790283,#790284,#790285,#790286,
#790287,#790288,#790289,#790290),.UNSPECIFIED.,.F.,.F.,(4,2,2,2,2,2,2,2,
4),(-0.825915483595469,-0.813024765469793,-0.803328235218473,-0.798531164910215,
-0.789880554256858,-0.7812299436035,-0.776432873295242,-0.766736343043923,
-0.753845624917356),.UNSPECIFIED.);
#1478=B_SPLINE_CURVE_WITH_KNOTS('',3,(#790292,#790293,#790294,#790295,#790296,
#790297,#790298,#790299,#790300,#790301,#790302,#790303,#790304,#790305,
#790306,#790307,#790308,#790309),.UNSPECIFIED.,.F.,.F.,(4,2,2,2,2,2,2,2,
4),(-0.825915501846481,-0.813024783721523,-0.803328253470204,-0.798531183161945,
-0.789880572508588,-0.781229961855231,-0.776432891546973,-0.766736361295653,
-0.753845643169977),.UNSPECIFIED.);
#1479=B_SPLINE_CURVE_WITH_KNOTS('',3,(#790311,#790312,#790313,#790314,#790315,
#790316,#790317,#790318,#790319,#790320,#790321,#790322,#790323,#790324,
#790325,#790326,#790327,#790328),.UNSPECIFIED.,.F.,.F.,(4,2,2,2,2,2,2,2,
4),(-0.825915483595472,-0.813024765469792,-0.803328235218473,-0.798531164910215,
-0.789880554256858,-0.7812299436035,-0.776432873295242,-0.766736343043923,
-0.753845624918965),.UNSPECIFIED.);
#1480=B_SPLINE_CURVE_WITH_KNOTS('',3,(#790329,#790330,#790331,#790332,#790333,
#790334,#790335,#790336,#790337,#790338),.UNSPECIFIED.,.F.,.F.,(4,2,2,2,
4),(0.753845643169078,0.766736361295653,0.776432891546972,0.78122996185523,
0.789880572508588),.UNSPECIFIED.);
#1481=B_SPLINE_CURVE_WITH_KNOTS('',3,(#790420,#790421,#790422,#790423,#790424,
#790425,#790426,#790427,#790428,#790429),.UNSPECIFIED.,.F.,.F.,(4,2,2,2,
4),(0.789880572508588,0.798531183161945,0.803328253470204,0.813024783721523,
0.825915501847198),.UNSPECIFIED.);
#1482=B_SPLINE_CURVE_WITH_KNOTS('',3,(#790431,#790432,#790433,#790434,#790435,
#790436,#790437,#790438,#790439,#790440,#790441,#790442,#790443,#790444,
#790445,#790446,#790447,#790448),.UNSPECIFIED.,.F.,.F.,(4,2,2,2,2,2,2,2,
4),(-0.825915483595469,-0.813024765469793,-0.803328235218473,-0.798531164910215,
-0.789880554256858,-0.7812299436035,-0.776432873295242,-0.766736343043923,
-0.753845624917356),.UNSPECIFIED.);
#1483=B_SPLINE_CURVE_WITH_KNOTS('',3,(#790450,#790451,#790452,#790453,#790454,
#790455,#790456,#790457,#790458,#790459,#790460,#790461,#790462,#790463,
#790464,#790465,#790466,#790467),.UNSPECIFIED.,.F.,.F.,(4,2,2,2,2,2,2,2,
4),(-0.825915501846481,-0.813024783721523,-0.803328253470204,-0.798531183161945,
-0.789880572508588,-0.781229961855231,-0.776432891546973,-0.766736361295653,
-0.753845643169977),.UNSPECIFIED.);
#1484=B_SPLINE_CURVE_WITH_KNOTS('',3,(#790469,#790470,#790471,#790472,#790473,
#790474,#790475,#790476,#790477,#790478,#790479,#790480,#790481,#790482,
#790483,#790484,#790485,#790486),.UNSPECIFIED.,.F.,.F.,(4,2,2,2,2,2,2,2,
4),(-0.825915483595472,-0.813024765469792,-0.803328235218473,-0.798531164910215,
-0.789880554256858,-0.7812299436035,-0.776432873295242,-0.766736343043923,
-0.753845624918965),.UNSPECIFIED.);
#1485=B_SPLINE_CURVE_WITH_KNOTS('',3,(#790487,#790488,#790489,#790490,#790491,
#790492,#790493,#790494,#790495,#790496),.UNSPECIFIED.,.F.,.F.,(4,2,2,2,
4),(0.753845643169078,0.766736361295653,0.776432891546972,0.78122996185523,
0.789880572508588),.UNSPECIFIED.);
#1486=B_SPLINE_CURVE_WITH_KNOTS('',3,(#790578,#790579,#790580,#790581,#790582,
#790583,#790584,#790585,#790586,#790587),.UNSPECIFIED.,.F.,.F.,(4,2,2,2,
4),(0.789880572508588,0.798531183161945,0.803328253470203,0.813024783721523,
0.825915501847198),.UNSPECIFIED.);
#1487=B_SPLINE_CURVE_WITH_KNOTS('',3,(#790589,#790590,#790591,#790592,#790593,
#790594,#790595,#790596,#790597,#790598,#790599,#790600,#790601,#790602,
#790603,#790604,#790605,#790606),.UNSPECIFIED.,.F.,.F.,(4,2,2,2,2,2,2,2,
4),(-0.825915483595469,-0.813024765469792,-0.803328235218473,-0.798531164910215,
-0.789880554256858,-0.7812299436035,-0.776432873295242,-0.766736343043923,
-0.753845624917356),.UNSPECIFIED.);
#1488=B_SPLINE_CURVE_WITH_KNOTS('',3,(#790608,#790609,#790610,#790611,#790612,
#790613,#790614,#790615,#790616,#790617,#790618,#790619,#790620,#790621,
#790622,#790623,#790624,#790625),.UNSPECIFIED.,.F.,.F.,(4,2,2,2,2,2,2,2,
4),(-0.825915501846481,-0.813024783721523,-0.803328253470204,-0.798531183161945,
-0.789880572508588,-0.781229961855231,-0.776432891546973,-0.766736361295653,
-0.753845643169977),.UNSPECIFIED.);
#1489=B_SPLINE_CURVE_WITH_KNOTS('',3,(#790627,#790628,#790629,#790630,#790631,
#790632,#790633,#790634,#790635,#790636,#790637,#790638,#790639,#790640,
#790641,#790642,#790643,#790644),.UNSPECIFIED.,.F.,.F.,(4,2,2,2,2,2,2,2,
4),(-0.825915483595472,-0.813024765469793,-0.803328235218473,-0.798531164910215,
-0.789880554256858,-0.7812299436035,-0.776432873295242,-0.766736343043923,
-0.753845624918965),.UNSPECIFIED.);
#1490=B_SPLINE_CURVE_WITH_KNOTS('',3,(#790645,#790646,#790647,#790648,#790649,
#790650,#790651,#790652,#790653,#790654),.UNSPECIFIED.,.F.,.F.,(4,2,2,2,
4),(0.753845643169078,0.766736361295653,0.776432891546973,0.781229961855231,
0.789880572508588),.UNSPECIFIED.);
#1491=B_SPLINE_CURVE_WITH_KNOTS('',3,(#790736,#790737,#790738,#790739,#790740,
#790741,#790742,#790743,#790744,#790745),.UNSPECIFIED.,.F.,.F.,(4,2,2,2,
4),(0.789880572508588,0.798531183161945,0.803328253470203,0.813024783721523,
0.825915501847198),.UNSPECIFIED.);
#1492=B_SPLINE_CURVE_WITH_KNOTS('',3,(#790747,#790748,#790749,#790750,#790751,
#790752,#790753,#790754,#790755,#790756,#790757,#790758,#790759,#790760,
#790761,#790762,#790763,#790764),.UNSPECIFIED.,.F.,.F.,(4,2,2,2,2,2,2,2,
4),(-0.825915483595469,-0.813024765469792,-0.803328235218473,-0.798531164910215,
-0.789880554256858,-0.7812299436035,-0.776432873295242,-0.766736343043923,
-0.753845624917356),.UNSPECIFIED.);
#1493=B_SPLINE_CURVE_WITH_KNOTS('',3,(#790766,#790767,#790768,#790769,#790770,
#790771,#790772,#790773,#790774,#790775,#790776,#790777,#790778,#790779,
#790780,#790781,#790782,#790783),.UNSPECIFIED.,.F.,.F.,(4,2,2,2,2,2,2,2,
4),(-0.825915501846481,-0.813024783721523,-0.803328253470204,-0.798531183161945,
-0.789880572508588,-0.781229961855231,-0.776432891546973,-0.766736361295653,
-0.753845643169977),.UNSPECIFIED.);
#1494=B_SPLINE_CURVE_WITH_KNOTS('',3,(#790785,#790786,#790787,#790788,#790789,
#790790,#790791,#790792,#790793,#790794,#790795,#790796,#790797,#790798,
#790799,#790800,#790801,#790802),.UNSPECIFIED.,.F.,.F.,(4,2,2,2,2,2,2,2,
4),(-0.825915483595472,-0.813024765469793,-0.803328235218473,-0.798531164910215,
-0.789880554256858,-0.7812299436035,-0.776432873295242,-0.766736343043923,
-0.753845624918965),.UNSPECIFIED.);
#1495=B_SPLINE_CURVE_WITH_KNOTS('',3,(#790803,#790804,#790805,#790806,#790807,
#790808,#790809,#790810,#790811,#790812),.UNSPECIFIED.,.F.,.F.,(4,2,2,2,
4),(0.753845643169078,0.766736361295653,0.776432891546973,0.781229961855231,
0.789880572508588),.UNSPECIFIED.);
#1496=B_SPLINE_CURVE_WITH_KNOTS('',3,(#790894,#790895,#790896,#790897,#790898,
#790899,#790900,#790901,#790902,#790903),.UNSPECIFIED.,.F.,.F.,(4,2,2,2,
4),(0.789880572508588,0.798531183161945,0.803328253470203,0.813024783721523,
0.825915501847198),.UNSPECIFIED.);
#1497=B_SPLINE_CURVE_WITH_KNOTS('',3,(#790905,#790906,#790907,#790908,#790909,
#790910,#790911,#790912,#790913,#790914,#790915,#790916,#790917,#790918,
#790919,#790920,#790921,#790922),.UNSPECIFIED.,.F.,.F.,(4,2,2,2,2,2,2,2,
4),(-0.825915483595469,-0.813024765469792,-0.803328235218473,-0.798531164910215,
-0.789880554256858,-0.7812299436035,-0.776432873295242,-0.766736343043923,
-0.753845624917356),.UNSPECIFIED.);
#1498=B_SPLINE_CURVE_WITH_KNOTS('',3,(#790924,#790925,#790926,#790927,#790928,
#790929,#790930,#790931,#790932,#790933,#790934,#790935,#790936,#790937,
#790938,#790939,#790940,#790941),.UNSPECIFIED.,.F.,.F.,(4,2,2,2,2,2,2,2,
4),(-0.825915501846481,-0.813024783721523,-0.803328253470204,-0.798531183161945,
-0.789880572508588,-0.781229961855231,-0.776432891546973,-0.766736361295653,
-0.753845643169977),.UNSPECIFIED.);
#1499=B_SPLINE_CURVE_WITH_KNOTS('',3,(#790943,#790944,#790945,#790946,#790947,
#790948,#790949,#790950,#790951,#790952,#790953,#790954,#790955,#790956,
#790957,#790958,#790959,#790960),.UNSPECIFIED.,.F.,.F.,(4,2,2,2,2,2,2,2,
4),(-0.825915483595472,-0.813024765469793,-0.803328235218473,-0.798531164910215,
-0.789880554256858,-0.7812299436035,-0.776432873295242,-0.766736343043923,
-0.753845624918965),.UNSPECIFIED.);
#1500=B_SPLINE_CURVE_WITH_KNOTS('',3,(#790961,#790962,#790963,#790964,#790965,
#790966,#790967,#790968,#790969,#790970),.UNSPECIFIED.,.F.,.F.,(4,2,2,2,
4),(0.753845643169078,0.766736361295653,0.776432891546973,0.781229961855231,
0.789880572508588),.UNSPECIFIED.);
#1501=B_SPLINE_CURVE_WITH_KNOTS('',3,(#791052,#791053,#791054,#791055,#791056,
#791057,#791058,#791059,#791060,#791061),.UNSPECIFIED.,.F.,.F.,(4,2,2,2,
4),(0.789880572508588,0.798531183161945,0.803328253470204,0.813024783721523,
0.825915501847198),.UNSPECIFIED.);
#1502=B_SPLINE_CURVE_WITH_KNOTS('',3,(#791063,#791064,#791065,#791066,#791067,
#791068,#791069,#791070,#791071,#791072,#791073,#791074,#791075,#791076,
#791077,#791078,#791079,#791080),.UNSPECIFIED.,.F.,.F.,(4,2,2,2,2,2,2,2,
4),(-0.825915483595469,-0.813024765469793,-0.803328235218473,-0.798531164910215,
-0.789880554256858,-0.7812299436035,-0.776432873295242,-0.766736343043923,
-0.753845624917356),.UNSPECIFIED.);
#1503=B_SPLINE_CURVE_WITH_KNOTS('',3,(#791082,#791083,#791084,#791085,#791086,
#791087,#791088,#791089,#791090,#791091,#791092,#791093,#791094,#791095,
#791096,#791097,#791098,#791099),.UNSPECIFIED.,.F.,.F.,(4,2,2,2,2,2,2,2,
4),(-0.825915501846481,-0.813024783721523,-0.803328253470204,-0.798531183161945,
-0.789880572508588,-0.781229961855231,-0.776432891546973,-0.766736361295653,
-0.753845643169977),.UNSPECIFIED.);
#1504=B_SPLINE_CURVE_WITH_KNOTS('',3,(#791101,#791102,#791103,#791104,#791105,
#791106,#791107,#791108,#791109,#791110,#791111,#791112,#791113,#791114,
#791115,#791116,#791117,#791118),.UNSPECIFIED.,.F.,.F.,(4,2,2,2,2,2,2,2,
4),(-0.825915483595472,-0.813024765469793,-0.803328235218473,-0.798531164910215,
-0.789880554256858,-0.7812299436035,-0.776432873295242,-0.766736343043923,
-0.753845624918965),.UNSPECIFIED.);
#1505=B_SPLINE_CURVE_WITH_KNOTS('',3,(#791119,#791120,#791121,#791122,#791123,
#791124,#791125,#791126,#791127,#791128),.UNSPECIFIED.,.F.,.F.,(4,2,2,2,
4),(0.753845643169078,0.766736361295653,0.776432891546972,0.78122996185523,
0.789880572508588),.UNSPECIFIED.);
#1506=B_SPLINE_CURVE_WITH_KNOTS('',3,(#791210,#791211,#791212,#791213,#791214,
#791215,#791216,#791217,#791218,#791219),.UNSPECIFIED.,.F.,.F.,(4,2,2,2,
4),(0.789880572508588,0.798531183161945,0.803328253470203,0.813024783721523,
0.825915501847198),.UNSPECIFIED.);
#1507=B_SPLINE_CURVE_WITH_KNOTS('',3,(#791221,#791222,#791223,#791224,#791225,
#791226,#791227,#791228,#791229,#791230,#791231,#791232,#791233,#791234,
#791235,#791236,#791237,#791238),.UNSPECIFIED.,.F.,.F.,(4,2,2,2,2,2,2,2,
4),(-0.825915483595468,-0.813024765469792,-0.803328235218473,-0.798531164910215,
-0.789880554256857,-0.7812299436035,-0.776432873295242,-0.766736343043923,
-0.753845624917356),.UNSPECIFIED.);
#1508=B_SPLINE_CURVE_WITH_KNOTS('',3,(#791240,#791241,#791242,#791243,#791244,
#791245,#791246,#791247,#791248,#791249,#791250,#791251,#791252,#791253,
#791254,#791255,#791256,#791257),.UNSPECIFIED.,.F.,.F.,(4,2,2,2,2,2,2,2,
4),(-0.825915501846481,-0.813024783721523,-0.803328253470204,-0.798531183161945,
-0.789880572508588,-0.781229961855231,-0.776432891546973,-0.766736361295653,
-0.753845643169977),.UNSPECIFIED.);
#1509=B_SPLINE_CURVE_WITH_KNOTS('',3,(#791259,#791260,#791261,#791262,#791263,
#791264,#791265,#791266,#791267,#791268,#791269,#791270,#791271,#791272,
#791273,#791274,#791275,#791276),.UNSPECIFIED.,.F.,.F.,(4,2,2,2,2,2,2,2,
4),(-0.825915483595472,-0.813024765469792,-0.803328235218473,-0.798531164910215,
-0.789880554256858,-0.7812299436035,-0.776432873295242,-0.766736343043923,
-0.753845624918965),.UNSPECIFIED.);
#1510=B_SPLINE_CURVE_WITH_KNOTS('',3,(#791277,#791278,#791279,#791280,#791281,
#791282,#791283,#791284,#791285,#791286),.UNSPECIFIED.,.F.,.F.,(4,2,2,2,
4),(0.753845643169078,0.766736361295653,0.776432891546973,0.781229961855231,
0.789880572508588),.UNSPECIFIED.);
#1511=B_SPLINE_CURVE_WITH_KNOTS('',3,(#791368,#791369,#791370,#791371,#791372,
#791373,#791374,#791375,#791376,#791377),.UNSPECIFIED.,.F.,.F.,(4,2,2,2,
4),(0.789880554256857,0.798531164910214,0.803328235218472,0.813024765469792,
0.825915483595468),.UNSPECIFIED.);
#1512=B_SPLINE_CURVE_WITH_KNOTS('',3,(#791379,#791380,#791381,#791382,#791383,
#791384,#791385,#791386,#791387,#791388,#791389,#791390,#791391,#791392,
#791393,#791394,#791395,#791396),.UNSPECIFIED.,.F.,.F.,(4,2,2,2,2,2,2,2,
4),(-0.825915483595468,-0.813024765469792,-0.803328235218473,-0.798531164910215,
-0.789880554256857,-0.7812299436035,-0.776432873295242,-0.766736343043923,
-0.753845624917356),.UNSPECIFIED.);
#1513=B_SPLINE_CURVE_WITH_KNOTS('',3,(#791398,#791399,#791400,#791401,#791402,
#791403,#791404,#791405,#791406,#791407,#791408,#791409,#791410,#791411,
#791412,#791413,#791414,#791415),.UNSPECIFIED.,.F.,.F.,(4,2,2,2,2,2,2,2,
4),(-0.825915501846481,-0.813024783721523,-0.803328253470204,-0.798531183161945,
-0.789880572508588,-0.781229961855231,-0.776432891546973,-0.766736361295653,
-0.753845643169977),.UNSPECIFIED.);
#1514=B_SPLINE_CURVE_WITH_KNOTS('',3,(#791417,#791418,#791419,#791420,#791421,
#791422,#791423,#791424,#791425,#791426,#791427,#791428,#791429,#791430,
#791431,#791432,#791433,#791434),.UNSPECIFIED.,.F.,.F.,(4,2,2,2,2,2,2,2,
4),(-0.825915483595472,-0.813024765469792,-0.803328235218473,-0.798531164910215,
-0.789880554256858,-0.7812299436035,-0.776432873295242,-0.766736343043923,
-0.753845624918965),.UNSPECIFIED.);
#1515=B_SPLINE_CURVE_WITH_KNOTS('',3,(#791435,#791436,#791437,#791438,#791439,
#791440,#791441,#791442,#791443,#791444),.UNSPECIFIED.,.F.,.F.,(4,2,2,2,
4),(0.753845624917348,0.766736343043922,0.776432873295242,0.7812299436035,
0.789880554256857),.UNSPECIFIED.);
#1516=B_SPLINE_CURVE_WITH_KNOTS('',3,(#791526,#791527,#791528,#791529,#791530,
#791531,#791532,#791533,#791534,#791535),.UNSPECIFIED.,.F.,.F.,(4,2,2,2,
4),(0.789880554256857,0.798531164910214,0.803328235218472,0.813024765469792,
0.825915483595468),.UNSPECIFIED.);
#1517=B_SPLINE_CURVE_WITH_KNOTS('',3,(#791537,#791538,#791539,#791540,#791541,
#791542,#791543,#791544,#791545,#791546,#791547,#791548,#791549,#791550,
#791551,#791552,#791553,#791554),.UNSPECIFIED.,.F.,.F.,(4,2,2,2,2,2,2,2,
4),(-0.825915483595468,-0.813024765469792,-0.803328235218473,-0.798531164910215,
-0.789880554256857,-0.7812299436035,-0.776432873295242,-0.766736343043923,
-0.753845624917356),.UNSPECIFIED.);
#1518=B_SPLINE_CURVE_WITH_KNOTS('',3,(#791556,#791557,#791558,#791559,#791560,
#791561,#791562,#791563,#791564,#791565,#791566,#791567,#791568,#791569,
#791570,#791571,#791572,#791573),.UNSPECIFIED.,.F.,.F.,(4,2,2,2,2,2,2,2,
4),(-0.825915483594751,-0.813024765469793,-0.803328235218473,-0.798531164910215,
-0.789880554256858,-0.781229943603501,-0.776432873295242,-0.766736343043923,
-0.753845624918247),.UNSPECIFIED.);
#1519=B_SPLINE_CURVE_WITH_KNOTS('',3,(#791575,#791576,#791577,#791578,#791579,
#791580,#791581,#791582,#791583,#791584,#791585,#791586,#791587,#791588,
#791589,#791590,#791591,#791592),.UNSPECIFIED.,.F.,.F.,(4,2,2,2,2,2,2,2,
4),(-0.825915483595472,-0.813024765469792,-0.803328235218473,-0.798531164910215,
-0.789880554256858,-0.7812299436035,-0.776432873295242,-0.766736343043923,
-0.753845624918965),.UNSPECIFIED.);
#1520=B_SPLINE_CURVE_WITH_KNOTS('',3,(#791593,#791594,#791595,#791596,#791597,
#791598,#791599,#791600,#791601,#791602),.UNSPECIFIED.,.F.,.F.,(4,2,2,2,
4),(0.753845624917347,0.766736343043922,0.776432873295242,0.7812299436035,
0.789880554256857),.UNSPECIFIED.);
#1521=B_SPLINE_CURVE_WITH_KNOTS('',3,(#791684,#791685,#791686,#791687,#791688,
#791689,#791690,#791691,#791692,#791693),.UNSPECIFIED.,.F.,.F.,(4,2,2,2,
4),(0.789880554256857,0.798531164910214,0.803328235218473,0.813024765469792,
0.825915483595468),.UNSPECIFIED.);
#1522=B_SPLINE_CURVE_WITH_KNOTS('',3,(#791695,#791696,#791697,#791698,#791699,
#791700,#791701,#791702,#791703,#791704,#791705,#791706,#791707,#791708,
#791709,#791710,#791711,#791712),.UNSPECIFIED.,.F.,.F.,(4,2,2,2,2,2,2,2,
4),(-0.825915483595469,-0.813024765469792,-0.803328235218473,-0.798531164910215,
-0.789880554256858,-0.781229943603501,-0.776432873295242,-0.766736343043923,
-0.753845624917356),.UNSPECIFIED.);
#1523=B_SPLINE_CURVE_WITH_KNOTS('',3,(#791714,#791715,#791716,#791717,#791718,
#791719,#791720,#791721,#791722,#791723,#791724,#791725,#791726,#791727,
#791728,#791729,#791730,#791731),.UNSPECIFIED.,.F.,.F.,(4,2,2,2,2,2,2,2,
4),(-0.825915483594751,-0.813024765469793,-0.803328235218473,-0.798531164910215,
-0.789880554256858,-0.781229943603501,-0.776432873295242,-0.766736343043923,
-0.753845624918247),.UNSPECIFIED.);
#1524=B_SPLINE_CURVE_WITH_KNOTS('',3,(#791733,#791734,#791735,#791736,#791737,
#791738,#791739,#791740,#791741,#791742,#791743,#791744,#791745,#791746,
#791747,#791748,#791749,#791750),.UNSPECIFIED.,.F.,.F.,(4,2,2,2,2,2,2,2,
4),(-0.825915483595472,-0.813024765469792,-0.803328235218473,-0.798531164910215,
-0.789880554256858,-0.781229943603501,-0.776432873295242,-0.766736343043923,
-0.753845624918965),.UNSPECIFIED.);
#1525=B_SPLINE_CURVE_WITH_KNOTS('',3,(#791751,#791752,#791753,#791754,#791755,
#791756,#791757,#791758,#791759,#791760),.UNSPECIFIED.,.F.,.F.,(4,2,2,2,
4),(0.753845624917348,0.766736343043923,0.776432873295242,0.7812299436035,
0.789880554256857),.UNSPECIFIED.);
#1526=B_SPLINE_CURVE_WITH_KNOTS('',3,(#791839,#791840,#791841,#791842,#791843,
#791844,#791845,#791846),.UNSPECIFIED.,.F.,.F.,(4,2,2,4),(0.16918732785228,
0.177858255789516,0.189373941206372,0.204694112276125),.UNSPECIFIED.);
#1527=B_SPLINE_CURVE_WITH_KNOTS('',3,(#791848,#791849,#791850,#791851,#791852,
#791853,#791854,#791855),.UNSPECIFIED.,.F.,.F.,(4,2,2,4),(0.14209457611321,
0.155338742337207,0.185566324946115,0.196517560590313),.UNSPECIFIED.);
#1528=B_SPLINE_CURVE_WITH_KNOTS('',3,(#791857,#791858,#791859,#791860,#791861,
#791862,#791863,#791864),.UNSPECIFIED.,.F.,.F.,(4,2,2,4),(0.133680543428535,
0.14900071449819,0.160516399915049,0.169187327852284),.UNSPECIFIED.);
#1529=B_SPLINE_CURVE_WITH_KNOTS('',3,(#791866,#791867,#791868,#791869,#791870,
#791871,#791872,#791873),.UNSPECIFIED.,.F.,.F.,(4,2,2,4),(0.169187327852284,
0.177858255789518,0.189373941206379,0.204694112276133),.UNSPECIFIED.);
#1530=B_SPLINE_CURVE_WITH_KNOTS('',3,(#791875,#791876,#791877,#791878,#791879,
#791880,#791881,#791882),.UNSPECIFIED.,.F.,.F.,(4,2,2,4),(0.142094576113263,
0.155338742337275,0.185566324946203,0.196517560590336),.UNSPECIFIED.);
#1531=B_SPLINE_CURVE_WITH_KNOTS('',3,(#791884,#791885,#791886,#791887,#791888,
#791889,#791890,#791891),.UNSPECIFIED.,.F.,.F.,(4,2,2,4),(0.133680543428447,
0.149000714498188,0.160516399915046,0.169187327852282),.UNSPECIFIED.);
#1532=B_SPLINE_CURVE_WITH_KNOTS('',3,(#791895,#791896,#791897,#791898,#791899,
#791900,#791901,#791902,#791903,#791904),.UNSPECIFIED.,.F.,.F.,(4,2,2,2,
4),(0.789880554256857,0.798531164910214,0.803328235218472,0.813024765469792,
0.825915483595468),.UNSPECIFIED.);
#1533=B_SPLINE_CURVE_WITH_KNOTS('',3,(#791906,#791907,#791908,#791909,#791910,
#791911,#791912,#791913,#791914,#791915,#791916,#791917,#791918,#791919,
#791920,#791921,#791922,#791923),.UNSPECIFIED.,.F.,.F.,(4,2,2,2,2,2,2,2,
4),(-0.825915483595468,-0.813024765469792,-0.803328235218473,-0.798531164910215,
-0.789880554256857,-0.7812299436035,-0.776432873295242,-0.766736343043923,
-0.753845624917356),.UNSPECIFIED.);
#1534=B_SPLINE_CURVE_WITH_KNOTS('',3,(#791925,#791926,#791927,#791928,#791929,
#791930,#791931,#791932,#791933,#791934,#791935,#791936,#791937,#791938,
#791939,#791940,#791941,#791942),.UNSPECIFIED.,.F.,.F.,(4,2,2,2,2,2,2,2,
4),(-0.825915483594751,-0.813024765469793,-0.803328235218473,-0.798531164910215,
-0.789880554256858,-0.781229943603501,-0.776432873295242,-0.766736343043923,
-0.753845624918247),.UNSPECIFIED.);
#1535=B_SPLINE_CURVE_WITH_KNOTS('',3,(#791944,#791945,#791946,#791947,#791948,
#791949,#791950,#791951,#791952,#791953,#791954,#791955,#791956,#791957,
#791958,#791959,#791960,#791961),.UNSPECIFIED.,.F.,.F.,(4,2,2,2,2,2,2,2,
4),(-0.825915483595472,-0.813024765469793,-0.803328235218473,-0.798531164910215,
-0.789880554256858,-0.7812299436035,-0.776432873295242,-0.766736343043923,
-0.753845624918965),.UNSPECIFIED.);
#1536=B_SPLINE_CURVE_WITH_KNOTS('',3,(#791962,#791963,#791964,#791965,#791966,
#791967,#791968,#791969,#791970,#791971),.UNSPECIFIED.,.F.,.F.,(4,2,2,2,
4),(0.753845624917348,0.766736343043922,0.776432873295242,0.7812299436035,
0.789880554256857),.UNSPECIFIED.);
#1537=B_SPLINE_CURVE_WITH_KNOTS('',3,(#791973,#791974,#791975,#791976,#791977,
#791978,#791979,#791980),.UNSPECIFIED.,.F.,.F.,(4,2,2,4),(0.169187327852282,
0.177858255789517,0.189373941206375,0.204694112276127),.UNSPECIFIED.);
#1538=B_SPLINE_CURVE_WITH_KNOTS('',3,(#791982,#791983,#791984,#791985,#791986,
#791987,#791988,#791989),.UNSPECIFIED.,.F.,.F.,(4,2,2,4),(0.142094576113133,
0.155338742337136,0.185566324946079,0.196517560590406),.UNSPECIFIED.);
#1539=B_SPLINE_CURVE_WITH_KNOTS('',3,(#791991,#791992,#791993,#791994,#791995,
#791996,#791997,#791998),.UNSPECIFIED.,.F.,.F.,(4,2,2,4),(0.133680543428535,
0.149000714498188,0.160516399915046,0.169187327852281),.UNSPECIFIED.);
#1540=B_SPLINE_CURVE_WITH_KNOTS('',3,(#792000,#792001,#792002,#792003,#792004,
#792005,#792006,#792007),.UNSPECIFIED.,.F.,.F.,(4,2,2,4),(0.169187327852281,
0.177858255789516,0.189373941206373,0.204694112276127),.UNSPECIFIED.);
#1541=B_SPLINE_CURVE_WITH_KNOTS('',3,(#792009,#792010,#792011,#792012,#792013,
#792014,#792015,#792016),.UNSPECIFIED.,.F.,.F.,(4,2,2,4),(0.142094576114004,
0.155338742338168,0.185566324947511,0.196517560591882),.UNSPECIFIED.);
#1542=B_SPLINE_CURVE_WITH_KNOTS('',3,(#792017,#792018,#792019,#792020,#792021,
#792022,#792023,#792024),.UNSPECIFIED.,.F.,.F.,(4,2,2,4),(0.133680543428535,
0.149000714498188,0.160516399915046,0.16918732785228),.UNSPECIFIED.);
#1543=B_SPLINE_CURVE_WITH_KNOTS('',3,(#793547,#793548,#793549,#793550,#793551,
#793552,#793553,#793554,#793555,#793556,#793557,#793558,#793559,#793560,
#793561,#793562,#793563,#793564,#793565,#793566,#793567,#793568),
 .UNSPECIFIED.,.F.,.F.,(4,3,3,3,3,3,3,4),(0.,0.105551855964357,0.222137168037015,
0.347654611952927,0.477698450776363,0.5,0.750000713407346,1.),
 .UNSPECIFIED.);
#1544=B_SPLINE_CURVE_WITH_KNOTS('',3,(#793570,#793571,#793572,#793573,#793574,
#793575),.UNSPECIFIED.,.F.,.F.,(4,2,4),(-0.000197156117061405,-9.85780578934565E-5,
0.),.UNSPECIFIED.);
#1545=B_SPLINE_CURVE_WITH_KNOTS('',3,(#793583,#793584,#793585,#793586),
 .UNSPECIFIED.,.F.,.F.,(4,4),(0.06045231475619,0.0606491093230358),
 .UNSPECIFIED.);
#1546=B_SPLINE_CURVE_WITH_KNOTS('',3,(#793587,#793588,#793589,#793590,#793591,
#793592,#793593,#793594,#793595,#793596,#793597,#793598,#793599,#793600,
#793601,#793602),.UNSPECIFIED.,.F.,.F.,(4,2,2,2,2,2,2,4),(-0.0296132378311799,
-0.0239305816506733,-0.0199977797287211,-0.0148698043005368,-0.0119055128336494,
-0.00612477935179145,-0.00317111067602742,0.),.UNSPECIFIED.);
#1547=B_SPLINE_CURVE_WITH_KNOTS('',3,(#793611,#793612,#793613,#793614,#793615,
#793616,#793617,#793618),.UNSPECIFIED.,.F.,.F.,(4,2,2,4),(0.,0.5,0.75,1.),
 .UNSPECIFIED.);
#1548=B_SPLINE_CURVE_WITH_KNOTS('',3,(#793620,#793621,#793622,#793623,#793624,
#793625,#793626,#793627),.UNSPECIFIED.,.F.,.F.,(4,2,2,4),(0.,0.25,0.5,1.),
 .UNSPECIFIED.);
#1549=B_SPLINE_CURVE_WITH_KNOTS('',3,(#793629,#793630,#793631,#793632,#793633,
#793634),.UNSPECIFIED.,.F.,.F.,(4,2,4),(0.0290049428903165,0.0290184588052737,
0.02920175649997),.UNSPECIFIED.);
#1550=B_SPLINE_CURVE_WITH_KNOTS('',3,(#793662,#793663,#793664,#793665),
 .UNSPECIFIED.,.F.,.F.,(4,4),(0.0604523147600834,0.0606491093269258),
 .UNSPECIFIED.);
#1551=B_SPLINE_CURVE_WITH_KNOTS('',3,(#793666,#793667,#793668,#793669,#793670,
#793671,#793672,#793673,#793674,#793675,#793676,#793677,#793678,#793679,
#793680,#793681),.UNSPECIFIED.,.F.,.F.,(4,2,2,2,2,2,2,4),(-0.0296132378310053,
-0.0239305816506636,-0.019997779728741,-0.0148698043005291,-0.011905512833633,
-0.00612477935178052,-0.00317111067602109,0.),.UNSPECIFIED.);
#1552=B_SPLINE_CURVE_WITH_KNOTS('',3,(#793683,#793684,#793685,#793686,#793687,
#793688,#793689,#793690,#793691,#793692,#793693,#793694,#793695,#793696,
#793697,#793698,#793699,#793700,#793701,#793702,#793703,#793704),
 .UNSPECIFIED.,.F.,.F.,(4,3,3,3,3,3,3,4),(0.,0.105551855964084,0.222137168036402,
0.347654611951922,0.477698450775066,0.5,0.750000713407335,1.),
 .UNSPECIFIED.);
#1553=B_SPLINE_CURVE_WITH_KNOTS('',3,(#793706,#793707,#793708,#793709,#793710,
#793711),.UNSPECIFIED.,.F.,.F.,(4,2,4),(-0.000197156117136054,-9.85780579159223E-5,
0.),.UNSPECIFIED.);
#1554=B_SPLINE_CURVE_WITH_KNOTS('',3,(#793715,#793716,#793717,#793718,#793719,
#793720,#793721,#793722),.UNSPECIFIED.,.F.,.F.,(4,2,2,4),(0.,0.25,0.5,1.),
 .UNSPECIFIED.);
#1555=B_SPLINE_CURVE_WITH_KNOTS('',3,(#793724,#793725,#793726,#793727,#793728,
#793729),.UNSPECIFIED.,.F.,.F.,(4,2,4),(0.0290049428932319,0.029018458808188,
0.0292017565028817),.UNSPECIFIED.);
#1556=B_SPLINE_CURVE_WITH_KNOTS('',3,(#793738,#793739,#793740,#793741,#793742,
#793743,#793744,#793745),.UNSPECIFIED.,.F.,.F.,(4,2,2,4),(0.,0.5,0.75,1.),
 .UNSPECIFIED.);
#1557=B_SPLINE_CURVE_WITH_KNOTS('',3,(#793767,#793768,#793769,#793770,#793771,
#793772,#793773,#793774,#793775,#793776,#793777,#793778,#793779,#793780,
#793781,#793782,#793783,#793784,#793785,#793786,#793787,#793788),
 .UNSPECIFIED.,.F.,.F.,(4,3,3,3,3,3,3,4),(0.,0.105551855964266,0.222137168036812,
0.347654611952602,0.477698450775932,0.5,0.750000713407341,1.),
 .UNSPECIFIED.);
#1558=B_SPLINE_CURVE_WITH_KNOTS('',3,(#793790,#793791,#793792,#793793,#793794,
#793795),.UNSPECIFIED.,.F.,.F.,(4,2,4),(-0.00019715611705591,-9.85780578944196E-5,
0.),.UNSPECIFIED.);
#1559=B_SPLINE_CURVE_WITH_KNOTS('',3,(#793803,#793804,#793805,#793806),
 .UNSPECIFIED.,.F.,.F.,(4,4),(0.0604523147565576,0.0606491093234002),
 .UNSPECIFIED.);
#1560=B_SPLINE_CURVE_WITH_KNOTS('',3,(#793807,#793808,#793809,#793810,#793811,
#793812,#793813,#793814,#793815,#793816,#793817,#793818,#793819,#793820,
#793821,#793822),.UNSPECIFIED.,.F.,.F.,(4,2,2,2,2,2,2,4),(-0.0296132378312809,
-0.0239305816506091,-0.0199977797286586,-0.0148698043005344,-0.0119055128336585,
-0.00612477935180697,-0.00317111067603697,0.),.UNSPECIFIED.);
#1561=B_SPLINE_CURVE_WITH_KNOTS('',3,(#793831,#793832,#793833,#793834,#793835,
#793836,#793837,#793838),.UNSPECIFIED.,.F.,.F.,(4,2,2,4),(0.,0.5,0.75,1.),
 .UNSPECIFIED.);
#1562=B_SPLINE_CURVE_WITH_KNOTS('',3,(#793840,#793841,#793842,#793843,#793844,
#793845,#793846,#793847),.UNSPECIFIED.,.F.,.F.,(4,2,2,4),(0.,0.25,0.5,1.),
 .UNSPECIFIED.);
#1563=B_SPLINE_CURVE_WITH_KNOTS('',3,(#793849,#793850,#793851,#793852,#793853,
#793854),.UNSPECIFIED.,.F.,.F.,(4,2,4),(0.0290049428905894,0.0290184588055441,
0.0292017565002396),.UNSPECIFIED.);
#1564=B_SPLINE_CURVE_WITH_KNOTS('',3,(#793877,#793878,#793879,#793880,#793881,
#793882,#793883,#793884,#793885,#793886,#793887,#793888,#793889,#793890,
#793891,#793892,#793893,#793894,#793895,#793896,#793897,#793898),
 .UNSPECIFIED.,.F.,.F.,(4,3,3,3,3,3,3,4),(0.,0.105551855964111,0.222137168036464,
0.347654611952031,0.477698450775218,0.5,0.750000713407331,1.),
 .UNSPECIFIED.);
#1565=B_SPLINE_CURVE_WITH_KNOTS('',3,(#793900,#793901,#793902,#793903,#793904,
#793905),.UNSPECIFIED.,.F.,.F.,(4,2,4),(-0.000197156117042393,-9.85780578865812E-5,
0.),.UNSPECIFIED.);
#1566=B_SPLINE_CURVE_WITH_KNOTS('',3,(#793913,#793914,#793915,#793916),
 .UNSPECIFIED.,.F.,.F.,(4,4),(0.0604523147594027,0.0606491093262451),
 .UNSPECIFIED.);
#1567=B_SPLINE_CURVE_WITH_KNOTS('',3,(#793917,#793918,#793919,#793920,#793921,
#793922,#793923,#793924,#793925,#793926,#793927,#793928,#793929,#793930,
#793931,#793932),.UNSPECIFIED.,.F.,.F.,(4,2,2,2,2,2,2,4),(-0.0296132378307154,
-0.0239305816506422,-0.0199977797287578,-0.0148698043005205,-0.0119055128336219,
-0.00612477935176876,-0.00317111067601452,0.),.UNSPECIFIED.);
#1568=B_SPLINE_CURVE_WITH_KNOTS('',3,(#793941,#793942,#793943,#793944,#793945,
#793946,#793947,#793948),.UNSPECIFIED.,.F.,.F.,(4,2,2,4),(0.,0.5,0.75,1.),
 .UNSPECIFIED.);
#1569=B_SPLINE_CURVE_WITH_KNOTS('',3,(#793950,#793951,#793952,#793953,#793954,
#793955,#793956,#793957),.UNSPECIFIED.,.F.,.F.,(4,2,2,4),(0.,0.25,0.5,1.),
 .UNSPECIFIED.);
#1570=B_SPLINE_CURVE_WITH_KNOTS('',3,(#793959,#793960,#793961,#793962,#793963,
#793964),.UNSPECIFIED.,.F.,.F.,(4,2,4),(0.0290049428927272,0.0290184588076848,
0.0292017565023773),.UNSPECIFIED.);
#1571=B_SPLINE_CURVE_WITH_KNOTS('',3,(#796909,#796910,#796911,#796912,#796913,
#796914),.UNSPECIFIED.,.F.,.F.,(4,2,4),(0.0320156133261401,0.0395630169023197,
0.0421294232352031),.UNSPECIFIED.);
#1572=B_SPLINE_CURVE_WITH_KNOTS('',3,(#796927,#796928,#796929,#796930,#796931,
#796932,#796933,#796934,#796935,#796936),.UNSPECIFIED.,.F.,.F.,(4,2,2,2,
4),(0.0558210659951468,0.0561801788626368,0.0602498749273624,0.064551389195059,
0.0666515043285033),.UNSPECIFIED.);
#1573=B_SPLINE_CURVE_WITH_KNOTS('',3,(#796967,#796968,#796969,#796970),
 .UNSPECIFIED.,.F.,.F.,(4,4),(-0.0183755417223035,-0.0151970589340826),
 .UNSPECIFIED.);
#1574=B_SPLINE_CURVE_WITH_KNOTS('',3,(#796975,#796976,#796977,#796978),
 .UNSPECIFIED.,.F.,.F.,(4,4),(-0.0150889233530595,-0.0119104405648385),
 .UNSPECIFIED.);
#1575=B_SPLINE_CURVE_WITH_KNOTS('',3,(#796983,#796984,#796985,#796986),
 .UNSPECIFIED.,.F.,.F.,(4,4),(0.0171671965437429,0.020386799871608),
 .UNSPECIFIED.);
#1576=B_SPLINE_CURVE_WITH_KNOTS('',3,(#796991,#796992,#796993,#796994),
 .UNSPECIFIED.,.F.,.F.,(4,4),(0.0120569934289429,0.0152765967568081),
 .UNSPECIFIED.);
#1577=B_SPLINE_CURVE_WITH_KNOTS('',3,(#797105,#797106,#797107,#797108),
 .UNSPECIFIED.,.F.,.F.,(4,4),(-0.0183755417223033,-0.0151970589340826),
 .UNSPECIFIED.);
#1578=B_SPLINE_CURVE_WITH_KNOTS('',3,(#797113,#797114,#797115,#797116),
 .UNSPECIFIED.,.F.,.F.,(4,4),(0.0171671965437426,0.0203867998716074),
 .UNSPECIFIED.);
#1579=B_SPLINE_CURVE_WITH_KNOTS('',3,(#797785,#797786,#797787,#797788,#797789,
#797790),.UNSPECIFIED.,.F.,.F.,(4,2,4),(0.0201872593308902,0.0227536656637707,
0.0303010692399503),.UNSPECIFIED.);
#1580=B_SPLINE_CURVE_WITH_KNOTS('',3,(#797795,#797796,#797797,#797798,#797799,
#797800,#797801,#797802,#797803,#797804),.UNSPECIFIED.,.F.,.F.,(4,2,2,2,
4),(0.108595083017074,0.110695198150516,0.114996712418213,0.119066408482939,
0.119425521350427),.UNSPECIFIED.);
#1581=B_SPLINE_CURVE_WITH_KNOTS('',3,(#797822,#797823,#797824,#797825),
 .UNSPECIFIED.,.F.,.F.,(4,4),(-0.0150889286134553,-0.0119101687734464),
 .UNSPECIFIED.);
#1582=B_SPLINE_CURVE_WITH_KNOTS('',3,(#797830,#797831,#797832,#797833),
 .UNSPECIFIED.,.F.,.F.,(4,4),(0.0120542325234281,0.0152768804018638),
 .UNSPECIFIED.);
#1583=B_SPLINE_CURVE_WITH_KNOTS('',3,(#798051,#798052,#798053,#798054),
 .UNSPECIFIED.,.F.,.F.,(4,4),(0.0805292865043184,0.0849050478550005),
 .UNSPECIFIED.);
#1584=B_SPLINE_CURVE_WITH_KNOTS('',3,(#798057,#798058,#798059,#798060),
 .UNSPECIFIED.,.F.,.F.,(4,4),(0.0756481132832384,0.0800238746339204),
 .UNSPECIFIED.);
#1585=B_SPLINE_CURVE_WITH_KNOTS('',3,(#798065,#798066,#798067,#798068,#798069,
#798070),.UNSPECIFIED.,.F.,.F.,(4,2,4),(-0.164866999951424,-0.161073716000149,
-0.16042735940809),.UNSPECIFIED.);
#1586=B_SPLINE_CURVE_WITH_KNOTS('',3,(#798071,#798072,#798073,#798074,#798075,
#798076),.UNSPECIFIED.,.F.,.F.,(4,2,4),(-0.0287239617010461,-0.028077605108987,
-0.0242843211577114),.UNSPECIFIED.);
#1587=B_SPLINE_CURVE_WITH_KNOTS('',3,(#798108,#798109,#798110,#798111),
 .UNSPECIFIED.,.F.,.F.,(4,4),(0.0756490891825722,0.0800238746339205),
 .UNSPECIFIED.);
#1588=B_SPLINE_CURVE_WITH_KNOTS('',3,(#798112,#798113,#798114,#798115),
 .UNSPECIFIED.,.F.,.F.,(4,4),(0.0805292865043183,0.0849050478550002),
 .UNSPECIFIED.);
#1589=B_SPLINE_CURVE_WITH_KNOTS('',3,(#798118,#798119,#798120,#798121,#798122,
#798123),.UNSPECIFIED.,.F.,.F.,(4,2,4),(-0.0287239617010461,-0.0280776051089871,
-0.0242843211577114),.UNSPECIFIED.);
#1590=B_SPLINE_CURVE_WITH_KNOTS('',3,(#798126,#798127,#798128,#798129,#798130,
#798131),.UNSPECIFIED.,.F.,.F.,(4,2,4),(-0.164866999951424,-0.161073716000148,
-0.160427359408089),.UNSPECIFIED.);
#1591=B_SPLINE_CURVE_WITH_KNOTS('',3,(#798969,#798970,#798971,#798972,#798973,
#798974,#798975,#798976,#798977,#798978,#798979,#798980,#798981,#798982,
#798983,#798984,#798985,#798986,#798987,#798988,#798989,#798990,#798991,
#798992,#798993),.UNSPECIFIED.,.F.,.F.,(4,3,3,3,3,3,3,3,4),(-8.88178419700125E-16,
0.171009499357635,0.345982852787293,0.521270233475566,0.704505910817543,
0.901105954966751,1.13103091249633,1.36243397666502,1.57079632679489),
 .UNSPECIFIED.);
#1592=B_SPLINE_CURVE_WITH_KNOTS('',3,(#799543,#799544,#799545,#799546,#799547,
#799548,#799549,#799550,#799551,#799552,#799553,#799554,#799555,#799556,
#799557,#799558,#799559,#799560,#799561,#799562,#799563,#799564,#799565,
#799566,#799567,#799568,#799569,#799570,#799571,#799572,#799573),
 .UNSPECIFIED.,.F.,.F.,(4,3,3,3,3,3,3,3,3,3,4),(4.71238898038469,4.87707660776342,
5.03928691319074,5.19972053085618,5.35943474009004,5.51882709004873,5.67825805502276,
5.83884709790082,6.0002327505471,6.16431940254762,6.28318530717959),
 .UNSPECIFIED.);
#1593=B_SPLINE_CURVE_WITH_KNOTS('',3,(#799591,#799592,#799593,#799594,#799595,
#799596,#799597,#799598,#799599,#799600,#799601,#799602),.UNSPECIFIED.,
 .F.,.F.,(4,2,2,2,2,4),(-0.0370331770295924,-0.0328566999513605,-0.0290156096746888,
-0.025180588980776,-0.0212930705580234,-0.0189258150419094),
 .UNSPECIFIED.);
#1594=TOROIDAL_SURFACE('',#563424,0.4,0.1);
#1595=TOROIDAL_SURFACE('',#564327,1.3,0.2);
#1596=TOROIDAL_SURFACE('',#568180,0.55,0.2);
#1597=TOROIDAL_SURFACE('',#568185,1.,0.1);
#1598=TOROIDAL_SURFACE('',#568418,0.425,0.2);
#1599=TOROIDAL_SURFACE('',#570194,1.63052141555402,1.5);
#1600=TOROIDAL_SURFACE('',#570216,1.63052141555402,1.5);
#1601=TOROIDAL_SURFACE('',#570238,1.63052141555402,1.5);
#1602=TOROIDAL_SURFACE('',#570260,1.63052141555402,1.5);
#1603=TOROIDAL_SURFACE('',#570282,1.63052141555402,1.5);
#1604=TOROIDAL_SURFACE('',#570772,1.63052141555402,1.5);
#1605=TOROIDAL_SURFACE('',#570794,1.63052141555402,1.5);
#1606=TOROIDAL_SURFACE('',#570816,1.63052141555402,1.5);
#1607=TOROIDAL_SURFACE('',#570838,1.63052141555402,1.5);
#1608=TOROIDAL_SURFACE('',#570860,1.63052141555402,1.5);
#1609=TOROIDAL_SURFACE('',#570882,1.63052141555402,1.5);
#1610=TOROIDAL_SURFACE('',#570904,1.63052141555402,1.5);
#1611=TOROIDAL_SURFACE('',#570926,1.63052141555402,1.5);
#1612=TOROIDAL_SURFACE('',#570948,1.63052141555402,1.5);
#1613=TOROIDAL_SURFACE('',#570970,1.63052141555402,1.5);
#1614=TOROIDAL_SURFACE('',#570992,1.63052141555402,1.5);
#1615=TOROIDAL_SURFACE('',#571014,1.63052141555402,1.5);
#1616=TOROIDAL_SURFACE('',#571036,1.63052141555402,1.5);
#1617=TOROIDAL_SURFACE('',#571058,1.63052141555402,1.5);
#1618=TOROIDAL_SURFACE('',#571297,1.63052141555402,1.5);
#1619=TOROIDAL_SURFACE('',#571319,1.63052141555402,1.5);
#1620=TOROIDAL_SURFACE('',#571341,1.63052141555402,1.5);
#1621=TOROIDAL_SURFACE('',#571363,1.63052141555402,1.5);
#1622=TOROIDAL_SURFACE('',#571385,1.63052141555402,1.5);
#1623=TOROIDAL_SURFACE('',#571875,1.63052141555402,1.5);
#1624=TOROIDAL_SURFACE('',#571897,1.63052141555402,1.5);
#1625=TOROIDAL_SURFACE('',#571919,1.63052141555402,1.5);
#1626=TOROIDAL_SURFACE('',#571941,1.63052141555402,1.5);
#1627=TOROIDAL_SURFACE('',#571963,1.63052141555402,1.5);
#1628=TOROIDAL_SURFACE('',#571985,1.63052141555402,1.5);
#1629=TOROIDAL_SURFACE('',#572007,1.63052141555402,1.5);
#1630=TOROIDAL_SURFACE('',#572029,1.63052141555402,1.5);
#1631=TOROIDAL_SURFACE('',#572051,1.63052141555402,1.5);
#1632=TOROIDAL_SURFACE('',#572073,1.63052141555402,1.5);
#1633=TOROIDAL_SURFACE('',#572095,1.63052141555402,1.5);
#1634=TOROIDAL_SURFACE('',#572117,1.63052141555402,1.5);
#1635=TOROIDAL_SURFACE('',#572139,1.63052141555402,1.5);
#1636=TOROIDAL_SURFACE('',#572161,1.63052141555402,1.5);
#1637=TOROIDAL_SURFACE('',#574020,0.27,0.12);
#1638=TOROIDAL_SURFACE('',#574024,0.27,0.12);
#1639=TOROIDAL_SURFACE('',#574028,0.27,0.12);
#1640=TOROIDAL_SURFACE('',#574032,0.27,0.12);
#1641=TOROIDAL_SURFACE('',#574379,0.85,0.1);
#1642=TOROIDAL_SURFACE('',#574384,0.65,0.1);
#1643=TOROIDAL_SURFACE('',#575963,9.70624999999999,6.90624999999998);
#1644=STYLED_ITEM('',(#910993),#3506);
#1645=STYLED_ITEM('',(#910993),#3507);
#1646=STYLED_ITEM('',(#910993),#3508);
#1647=STYLED_ITEM('',(#910993),#3509);
#1648=STYLED_ITEM('',(#910994),#3510);
#1649=STYLED_ITEM('',(#910994),#3511);
#1650=STYLED_ITEM('',(#910994),#3512);
#1651=STYLED_ITEM('',(#910994),#3513);
#1652=STYLED_ITEM('',(#910994),#3514);
#1653=STYLED_ITEM('',(#910994),#3515);
#1654=STYLED_ITEM('',(#910996),#529735);
#1655=STYLED_ITEM('',(#910995),#3516);
#1656=STYLED_ITEM('',(#910997),#3517);
#1657=STYLED_ITEM('',(#910998),#3518);
#1658=STYLED_ITEM('',(#911000),#529789);
#1659=STYLED_ITEM('',(#911000),#529790);
#1660=STYLED_ITEM('',(#910993),#529791);
#1661=STYLED_ITEM('',(#910993),#529792);
#1662=STYLED_ITEM('',(#910993),#529795);
#1663=STYLED_ITEM('',(#910993),#529796);
#1664=STYLED_ITEM('',(#910997),#529797);
#1665=STYLED_ITEM('',(#910997),#529798);
#1666=STYLED_ITEM('',(#910993),#529804);
#1667=STYLED_ITEM('',(#911000),#529805);
#1668=STYLED_ITEM('',(#911000),#529806);
#1669=STYLED_ITEM('',(#910993),#529807);
#1670=STYLED_ITEM('',(#911000),#529808);
#1671=STYLED_ITEM('',(#911000),#529809);
#1672=STYLED_ITEM('',(#910993),#529810);
#1673=STYLED_ITEM('',(#911000),#529811);
#1674=STYLED_ITEM('',(#910997),#529812);
#1675=STYLED_ITEM('',(#911000),#529817);
#1676=STYLED_ITEM('',(#911000),#529818);
#1677=STYLED_ITEM('',(#910997),#529821);
#1678=STYLED_ITEM('',(#910997),#529828);
#1679=STYLED_ITEM('',(#910997),#529829);
#1680=STYLED_ITEM('',(#910997),#529830);
#1681=STYLED_ITEM('',(#910997),#529831);
#1682=STYLED_ITEM('',(#910997),#529836);
#1683=STYLED_ITEM('',(#910997),#529837);
#1684=STYLED_ITEM('',(#910997),#529838);
#1685=STYLED_ITEM('',(#910993),#529841);
#1686=STYLED_ITEM('',(#910997),#529843);
#1687=STYLED_ITEM('',(#910993),#529844);
#1688=STYLED_ITEM('',(#910997),#529845);
#1689=STYLED_ITEM('',(#910997),#529848);
#1690=STYLED_ITEM('',(#910997),#529849);
#1691=STYLED_ITEM('',(#910993),#529850);
#1692=STYLED_ITEM('',(#911000),#529851);
#1693=STYLED_ITEM('',(#910993),#529856);
#1694=STYLED_ITEM('',(#911001),#529857);
#1695=STYLED_ITEM('',(#910999),#3519);
#1696=STYLED_ITEM('',(#911002),#3520);
#1697=STYLED_ITEM('',(#911003),#3521);
#1698=STYLED_ITEM('',(#911003),#3522);
#1699=STYLED_ITEM('',(#911004),#3523);
#1700=STYLED_ITEM('',(#911004),#3524);
#1701=STYLED_ITEM('',(#910997),#3525);
#1702=STYLED_ITEM('',(#910997),#3526);
#1703=STYLED_ITEM('',(#910996),#3527);
#1704=STYLED_ITEM('',(#910996),#3528);
#1705=STYLED_ITEM('',(#910996),#3529);
#1706=STYLED_ITEM('',(#910993),#3530);
#1707=STYLED_ITEM('',(#910993),#3531);
#1708=STYLED_ITEM('',(#910993),#3532);
#1709=STYLED_ITEM('',(#910993),#3533);
#1710=STYLED_ITEM('',(#911000),#530264);
#1711=STYLED_ITEM('',(#911000),#530266);
#1712=STYLED_ITEM('',(#911000),#530267);
#1713=STYLED_ITEM('',(#911000),#530268);
#1714=STYLED_ITEM('',(#911000),#530269);
#1715=STYLED_ITEM('',(#911000),#530270);
#1716=STYLED_ITEM('',(#911000),#530271);
#1717=STYLED_ITEM('',(#911000),#530272);
#1718=STYLED_ITEM('',(#911000),#530273);
#1719=STYLED_ITEM('',(#911000),#530274);
#1720=STYLED_ITEM('',(#911000),#530275);
#1721=STYLED_ITEM('',(#911000),#530276);
#1722=STYLED_ITEM('',(#911000),#530277);
#1723=STYLED_ITEM('',(#911000),#530292);
#1724=STYLED_ITEM('',(#910993),#3534);
#1725=STYLED_ITEM('',(#910993),#3535);
#1726=STYLED_ITEM('',(#910993),#3536);
#1727=STYLED_ITEM('',(#911005),#530319);
#1728=STYLED_ITEM('',(#910996),#530320);
#1729=STYLED_ITEM('',(#910996),#530324);
#1730=STYLED_ITEM('',(#910996),#530333);
#1731=STYLED_ITEM('',(#910996),#530334);
#1732=STYLED_ITEM('',(#910996),#530335);
#1733=STYLED_ITEM('',(#910996),#530336);
#1734=STYLED_ITEM('',(#910996),#530337);
#1735=STYLED_ITEM('',(#910996),#530338);
#1736=STYLED_ITEM('',(#910996),#530339);
#1737=STYLED_ITEM('',(#910996),#530340);
#1738=STYLED_ITEM('',(#910996),#530341);
#1739=STYLED_ITEM('',(#910996),#530342);
#1740=STYLED_ITEM('',(#910996),#530343);
#1741=STYLED_ITEM('',(#910996),#530344);
#1742=STYLED_ITEM('',(#910996),#530345);
#1743=STYLED_ITEM('',(#910996),#530346);
#1744=STYLED_ITEM('',(#910996),#530347);
#1745=STYLED_ITEM('',(#910996),#530348);
#1746=STYLED_ITEM('',(#910996),#530349);
#1747=STYLED_ITEM('',(#910996),#530350);
#1748=STYLED_ITEM('',(#910996),#530351);
#1749=STYLED_ITEM('',(#910996),#530352);
#1750=STYLED_ITEM('',(#910996),#530353);
#1751=STYLED_ITEM('',(#910996),#530354);
#1752=STYLED_ITEM('',(#910996),#530355);
#1753=STYLED_ITEM('',(#910996),#530356);
#1754=STYLED_ITEM('',(#910996),#530357);
#1755=STYLED_ITEM('',(#910996),#530358);
#1756=STYLED_ITEM('',(#910996),#530359);
#1757=STYLED_ITEM('',(#910996),#530360);
#1758=STYLED_ITEM('',(#910996),#530361);
#1759=STYLED_ITEM('',(#910996),#530362);
#1760=STYLED_ITEM('',(#910996),#530363);
#1761=STYLED_ITEM('',(#910996),#530364);
#1762=STYLED_ITEM('',(#910996),#530365);
#1763=STYLED_ITEM('',(#910996),#530366);
#1764=STYLED_ITEM('',(#910996),#530367);
#1765=STYLED_ITEM('',(#910996),#530368);
#1766=STYLED_ITEM('',(#910996),#530369);
#1767=STYLED_ITEM('',(#910996),#530370);
#1768=STYLED_ITEM('',(#910996),#530371);
#1769=STYLED_ITEM('',(#910996),#530372);
#1770=STYLED_ITEM('',(#910996),#530373);
#1771=STYLED_ITEM('',(#910996),#530374);
#1772=STYLED_ITEM('',(#910996),#530375);
#1773=STYLED_ITEM('',(#910996),#530376);
#1774=STYLED_ITEM('',(#910996),#530377);
#1775=STYLED_ITEM('',(#910996),#530378);
#1776=STYLED_ITEM('',(#910996),#530379);
#1777=STYLED_ITEM('',(#910996),#530380);
#1778=STYLED_ITEM('',(#910996),#530381);
#1779=STYLED_ITEM('',(#910996),#530390);
#1780=STYLED_ITEM('',(#910993),#3537);
#1781=STYLED_ITEM('',(#911012),#530459);
#1782=STYLED_ITEM('',(#911012),#530460);
#1783=STYLED_ITEM('',(#911012),#530461);
#1784=STYLED_ITEM('',(#911012),#530462);
#1785=STYLED_ITEM('',(#911012),#530463);
#1786=STYLED_ITEM('',(#911012),#530464);
#1787=STYLED_ITEM('',(#911012),#530465);
#1788=STYLED_ITEM('',(#911012),#530466);
#1789=STYLED_ITEM('',(#911012),#530467);
#1790=STYLED_ITEM('',(#911013),#530468);
#1791=STYLED_ITEM('',(#911013),#530469);
#1792=STYLED_ITEM('',(#911013),#530470);
#1793=STYLED_ITEM('',(#911013),#530471);
#1794=STYLED_ITEM('',(#911013),#530472);
#1795=STYLED_ITEM('',(#911013),#530473);
#1796=STYLED_ITEM('',(#911013),#530474);
#1797=STYLED_ITEM('',(#911013),#530475);
#1798=STYLED_ITEM('',(#911013),#530476);
#1799=STYLED_ITEM('',(#911013),#530477);
#1800=STYLED_ITEM('',(#911012),#530478);
#1801=STYLED_ITEM('',(#911012),#530479);
#1802=STYLED_ITEM('',(#911012),#530480);
#1803=STYLED_ITEM('',(#911012),#530481);
#1804=STYLED_ITEM('',(#911012),#530482);
#1805=STYLED_ITEM('',(#911012),#530483);
#1806=STYLED_ITEM('',(#911012),#530484);
#1807=STYLED_ITEM('',(#911012),#530485);
#1808=STYLED_ITEM('',(#911012),#530486);
#1809=STYLED_ITEM('',(#911011),#3538);
#1810=STYLED_ITEM('',(#911012),#530487);
#1811=STYLED_ITEM('',(#911012),#530488);
#1812=STYLED_ITEM('',(#911012),#530489);
#1813=STYLED_ITEM('',(#911012),#530490);
#1814=STYLED_ITEM('',(#911012),#530491);
#1815=STYLED_ITEM('',(#911012),#530492);
#1816=STYLED_ITEM('',(#911012),#530493);
#1817=STYLED_ITEM('',(#911012),#530494);
#1818=STYLED_ITEM('',(#911012),#530495);
#1819=STYLED_ITEM('',(#911013),#530496);
#1820=STYLED_ITEM('',(#911013),#530497);
#1821=STYLED_ITEM('',(#911013),#530498);
#1822=STYLED_ITEM('',(#911013),#530499);
#1823=STYLED_ITEM('',(#911013),#530500);
#1824=STYLED_ITEM('',(#911013),#530501);
#1825=STYLED_ITEM('',(#911013),#530502);
#1826=STYLED_ITEM('',(#911013),#530503);
#1827=STYLED_ITEM('',(#911013),#530504);
#1828=STYLED_ITEM('',(#911013),#530505);
#1829=STYLED_ITEM('',(#911012),#530506);
#1830=STYLED_ITEM('',(#911012),#530507);
#1831=STYLED_ITEM('',(#911012),#530508);
#1832=STYLED_ITEM('',(#911012),#530509);
#1833=STYLED_ITEM('',(#911012),#530510);
#1834=STYLED_ITEM('',(#911012),#530511);
#1835=STYLED_ITEM('',(#911012),#530512);
#1836=STYLED_ITEM('',(#911012),#530513);
#1837=STYLED_ITEM('',(#911012),#530514);
#1838=STYLED_ITEM('',(#911011),#3539);
#1839=STYLED_ITEM('',(#911006),#3540);
#1840=STYLED_ITEM('',(#911007),#3541);
#1841=STYLED_ITEM('',(#911008),#3542);
#1842=STYLED_ITEM('',(#911009),#3543);
#1843=STYLED_ITEM('',(#911009),#3544);
#1844=STYLED_ITEM('',(#911009),#3545);
#1845=STYLED_ITEM('',(#911009),#3546);
#1846=STYLED_ITEM('',(#911009),#3547);
#1847=STYLED_ITEM('',(#911009),#3548);
#1848=STYLED_ITEM('',(#911009),#3549);
#1849=STYLED_ITEM('',(#911009),#3550);
#1850=STYLED_ITEM('',(#911009),#3551);
#1851=STYLED_ITEM('',(#911009),#3552);
#1852=STYLED_ITEM('',(#911009),#3553);
#1853=STYLED_ITEM('',(#911009),#3554);
#1854=STYLED_ITEM('',(#911009),#3555);
#1855=STYLED_ITEM('',(#911010),#3556);
#1856=STYLED_ITEM('',(#911010),#3557);
#1857=STYLED_ITEM('',(#911010),#3558);
#1858=STYLED_ITEM('',(#911010),#3559);
#1859=STYLED_ITEM('',(#910984),#3560);
#1860=STYLED_ITEM('',(#910984),#3561);
#1861=STYLED_ITEM('',(#910983),#3562);
#1862=STYLED_ITEM('',(#910983),#3563);
#1863=STYLED_ITEM('',(#910983),#3564);
#1864=STYLED_ITEM('',(#910984),#3565);
#1865=STYLED_ITEM('',(#910984),#3566);
#1866=STYLED_ITEM('',(#910985),#3567);
#1867=STYLED_ITEM('',(#910981),#3568);
#1868=STYLED_ITEM('',(#910981),#3569);
#1869=STYLED_ITEM('',(#910981),#3570);
#1870=STYLED_ITEM('',(#910981),#3571);
#1871=STYLED_ITEM('',(#910981),#3572);
#1872=STYLED_ITEM('',(#910981),#3573);
#1873=STYLED_ITEM('',(#910981),#3574);
#1874=STYLED_ITEM('',(#910981),#3575);
#1875=STYLED_ITEM('',(#910981),#3576);
#1876=STYLED_ITEM('',(#910981),#3577);
#1877=STYLED_ITEM('',(#910981),#3578);
#1878=STYLED_ITEM('',(#910981),#3579);
#1879=STYLED_ITEM('',(#910981),#3580);
#1880=STYLED_ITEM('',(#910981),#3581);
#1881=STYLED_ITEM('',(#910981),#3582);
#1882=STYLED_ITEM('',(#910981),#3583);
#1883=STYLED_ITEM('',(#910981),#3584);
#1884=STYLED_ITEM('',(#910981),#3585);
#1885=STYLED_ITEM('',(#910981),#3586);
#1886=STYLED_ITEM('',(#910981),#3587);
#1887=STYLED_ITEM('',(#910981),#3588);
#1888=STYLED_ITEM('',(#910981),#3589);
#1889=STYLED_ITEM('',(#910981),#3590);
#1890=STYLED_ITEM('',(#910981),#3591);
#1891=STYLED_ITEM('',(#910981),#3592);
#1892=STYLED_ITEM('',(#910981),#3593);
#1893=STYLED_ITEM('',(#910981),#3594);
#1894=STYLED_ITEM('',(#910981),#3595);
#1895=STYLED_ITEM('',(#910981),#3596);
#1896=STYLED_ITEM('',(#910981),#3597);
#1897=STYLED_ITEM('',(#910981),#3598);
#1898=STYLED_ITEM('',(#910981),#3599);
#1899=STYLED_ITEM('',(#910981),#3600);
#1900=STYLED_ITEM('',(#910981),#3601);
#1901=STYLED_ITEM('',(#910981),#3602);
#1902=STYLED_ITEM('',(#910981),#3603);
#1903=STYLED_ITEM('',(#910981),#3604);
#1904=STYLED_ITEM('',(#910981),#3605);
#1905=STYLED_ITEM('',(#910981),#3606);
#1906=STYLED_ITEM('',(#910981),#3607);
#1907=STYLED_ITEM('',(#910981),#3608);
#1908=STYLED_ITEM('',(#910981),#3609);
#1909=STYLED_ITEM('',(#910981),#3610);
#1910=STYLED_ITEM('',(#910981),#3611);
#1911=STYLED_ITEM('',(#910981),#3612);
#1912=STYLED_ITEM('',(#910981),#3613);
#1913=STYLED_ITEM('',(#910981),#3614);
#1914=STYLED_ITEM('',(#910981),#3615);
#1915=STYLED_ITEM('',(#910981),#3616);
#1916=STYLED_ITEM('',(#910981),#3617);
#1917=STYLED_ITEM('',(#910981),#3618);
#1918=STYLED_ITEM('',(#910981),#3619);
#1919=STYLED_ITEM('',(#910981),#3620);
#1920=STYLED_ITEM('',(#910981),#3621);
#1921=STYLED_ITEM('',(#910981),#3622);
#1922=STYLED_ITEM('',(#910981),#3623);
#1923=STYLED_ITEM('',(#910981),#3624);
#1924=STYLED_ITEM('',(#910981),#3625);
#1925=STYLED_ITEM('',(#910981),#3626);
#1926=STYLED_ITEM('',(#910981),#3627);
#1927=STYLED_ITEM('',(#910981),#3628);
#1928=STYLED_ITEM('',(#910981),#3629);
#1929=STYLED_ITEM('',(#910981),#3630);
#1930=STYLED_ITEM('',(#910981),#3631);
#1931=STYLED_ITEM('',(#910981),#3632);
#1932=STYLED_ITEM('',(#910981),#3633);
#1933=STYLED_ITEM('',(#910981),#3634);
#1934=STYLED_ITEM('',(#910981),#3635);
#1935=STYLED_ITEM('',(#910981),#3636);
#1936=STYLED_ITEM('',(#910981),#3637);
#1937=STYLED_ITEM('',(#910981),#3638);
#1938=STYLED_ITEM('',(#910981),#3639);
#1939=STYLED_ITEM('',(#910981),#3640);
#1940=STYLED_ITEM('',(#910981),#3641);
#1941=STYLED_ITEM('',(#910981),#3642);
#1942=STYLED_ITEM('',(#910981),#3643);
#1943=STYLED_ITEM('',(#910981),#3644);
#1944=STYLED_ITEM('',(#910981),#3645);
#1945=STYLED_ITEM('',(#910981),#3646);
#1946=STYLED_ITEM('',(#910981),#3647);
#1947=STYLED_ITEM('',(#910981),#3648);
#1948=STYLED_ITEM('',(#910981),#3649);
#1949=STYLED_ITEM('',(#910981),#3650);
#1950=STYLED_ITEM('',(#910981),#3651);
#1951=STYLED_ITEM('',(#910981),#3652);
#1952=STYLED_ITEM('',(#910981),#3653);
#1953=STYLED_ITEM('',(#910981),#3654);
#1954=STYLED_ITEM('',(#910981),#3655);
#1955=STYLED_ITEM('',(#910981),#3656);
#1956=STYLED_ITEM('',(#910981),#3657);
#1957=STYLED_ITEM('',(#910981),#3658);
#1958=STYLED_ITEM('',(#910981),#3659);
#1959=STYLED_ITEM('',(#910981),#3660);
#1960=STYLED_ITEM('',(#910981),#3661);
#1961=STYLED_ITEM('',(#910981),#3662);
#1962=STYLED_ITEM('',(#910981),#3663);
#1963=STYLED_ITEM('',(#910981),#3664);
#1964=STYLED_ITEM('',(#910981),#3665);
#1965=STYLED_ITEM('',(#910981),#3666);
#1966=STYLED_ITEM('',(#910981),#3667);
#1967=STYLED_ITEM('',(#910981),#3668);
#1968=STYLED_ITEM('',(#910981),#3669);
#1969=STYLED_ITEM('',(#910981),#3670);
#1970=STYLED_ITEM('',(#910981),#3671);
#1971=STYLED_ITEM('',(#910981),#3672);
#1972=STYLED_ITEM('',(#910981),#3673);
#1973=STYLED_ITEM('',(#910981),#3674);
#1974=STYLED_ITEM('',(#910981),#3675);
#1975=STYLED_ITEM('',(#910981),#3676);
#1976=STYLED_ITEM('',(#910981),#3677);
#1977=STYLED_ITEM('',(#910981),#3678);
#1978=STYLED_ITEM('',(#910981),#3679);
#1979=STYLED_ITEM('',(#910981),#3680);
#1980=STYLED_ITEM('',(#910981),#3681);
#1981=STYLED_ITEM('',(#910981),#3682);
#1982=STYLED_ITEM('',(#910981),#3683);
#1983=STYLED_ITEM('',(#910981),#3684);
#1984=STYLED_ITEM('',(#910981),#3685);
#1985=STYLED_ITEM('',(#910981),#3686);
#1986=STYLED_ITEM('',(#910981),#3687);
#1987=STYLED_ITEM('',(#910981),#3688);
#1988=STYLED_ITEM('',(#910981),#3689);
#1989=STYLED_ITEM('',(#910981),#3690);
#1990=STYLED_ITEM('',(#910981),#3691);
#1991=STYLED_ITEM('',(#910981),#3692);
#1992=STYLED_ITEM('',(#910981),#3693);
#1993=STYLED_ITEM('',(#910981),#3694);
#1994=STYLED_ITEM('',(#910981),#3695);
#1995=STYLED_ITEM('',(#910981),#3696);
#1996=STYLED_ITEM('',(#910981),#3697);
#1997=STYLED_ITEM('',(#910981),#3698);
#1998=STYLED_ITEM('',(#911011),#3699);
#1999=STYLED_ITEM('',(#911011),#3700);
#2000=STYLED_ITEM('',(#911011),#3701);
#2001=STYLED_ITEM('',(#911014),#3702);
#2002=STYLED_ITEM('',(#911015),#3703);
#2003=STYLED_ITEM('',(#911011),#3704);
#2004=STYLED_ITEM('',(#911011),#3705);
#2005=STYLED_ITEM('',(#911011),#3706);
#2006=STYLED_ITEM('',(#911016),#3707);
#2007=STYLED_ITEM('',(#911016),#3708);
#2008=STYLED_ITEM('',(#911017),#533060);
#2009=STYLED_ITEM('',(#911017),#533061);
#2010=STYLED_ITEM('',(#911017),#533062);
#2011=STYLED_ITEM('',(#911017),#533063);
#2012=STYLED_ITEM('',(#911017),#533064);
#2013=STYLED_ITEM('',(#911017),#533065);
#2014=STYLED_ITEM('',(#911017),#533066);
#2015=STYLED_ITEM('',(#911017),#533067);
#2016=STYLED_ITEM('',(#911017),#533068);
#2017=STYLED_ITEM('',(#911017),#533069);
#2018=STYLED_ITEM('',(#911017),#533070);
#2019=STYLED_ITEM('',(#911017),#533071);
#2020=STYLED_ITEM('',(#911017),#533072);
#2021=STYLED_ITEM('',(#911017),#533073);
#2022=STYLED_ITEM('',(#911017),#533074);
#2023=STYLED_ITEM('',(#911017),#533075);
#2024=STYLED_ITEM('',(#911017),#533076);
#2025=STYLED_ITEM('',(#911017),#533077);
#2026=STYLED_ITEM('',(#911018),#533078);
#2027=STYLED_ITEM('',(#911018),#533079);
#2028=STYLED_ITEM('',(#911018),#533080);
#2029=STYLED_ITEM('',(#911018),#533081);
#2030=STYLED_ITEM('',(#911018),#533082);
#2031=STYLED_ITEM('',(#911018),#533083);
#2032=STYLED_ITEM('',(#911018),#533084);
#2033=STYLED_ITEM('',(#911017),#533085);
#2034=STYLED_ITEM('',(#911017),#533086);
#2035=STYLED_ITEM('',(#911017),#533087);
#2036=STYLED_ITEM('',(#911017),#533088);
#2037=STYLED_ITEM('',(#911017),#533089);
#2038=STYLED_ITEM('',(#911017),#533090);
#2039=STYLED_ITEM('',(#911017),#533091);
#2040=STYLED_ITEM('',(#911017),#533092);
#2041=STYLED_ITEM('',(#911017),#533093);
#2042=STYLED_ITEM('',(#911017),#533094);
#2043=STYLED_ITEM('',(#911017),#533095);
#2044=STYLED_ITEM('',(#911017),#533096);
#2045=STYLED_ITEM('',(#911017),#533097);
#2046=STYLED_ITEM('',(#911017),#533098);
#2047=STYLED_ITEM('',(#911017),#533099);
#2048=STYLED_ITEM('',(#911017),#533100);
#2049=STYLED_ITEM('',(#911017),#533101);
#2050=STYLED_ITEM('',(#911017),#533102);
#2051=STYLED_ITEM('',(#911018),#533103);
#2052=STYLED_ITEM('',(#911018),#533104);
#2053=STYLED_ITEM('',(#911018),#533105);
#2054=STYLED_ITEM('',(#911018),#533106);
#2055=STYLED_ITEM('',(#911018),#533107);
#2056=STYLED_ITEM('',(#911018),#533108);
#2057=STYLED_ITEM('',(#911017),#533109);
#2058=STYLED_ITEM('',(#911017),#533110);
#2059=STYLED_ITEM('',(#911017),#533111);
#2060=STYLED_ITEM('',(#911017),#533112);
#2061=STYLED_ITEM('',(#911017),#533113);
#2062=STYLED_ITEM('',(#911017),#533114);
#2063=STYLED_ITEM('',(#911017),#533115);
#2064=STYLED_ITEM('',(#911017),#533116);
#2065=STYLED_ITEM('',(#911017),#533117);
#2066=STYLED_ITEM('',(#911017),#533118);
#2067=STYLED_ITEM('',(#911017),#533119);
#2068=STYLED_ITEM('',(#911017),#533120);
#2069=STYLED_ITEM('',(#911017),#533121);
#2070=STYLED_ITEM('',(#911017),#533122);
#2071=STYLED_ITEM('',(#911017),#533123);
#2072=STYLED_ITEM('',(#911017),#533124);
#2073=STYLED_ITEM('',(#911017),#533125);
#2074=STYLED_ITEM('',(#911017),#533126);
#2075=STYLED_ITEM('',(#911018),#533127);
#2076=STYLED_ITEM('',(#911018),#533128);
#2077=STYLED_ITEM('',(#911018),#533129);
#2078=STYLED_ITEM('',(#911018),#533130);
#2079=STYLED_ITEM('',(#911018),#533131);
#2080=STYLED_ITEM('',(#911018),#533132);
#2081=STYLED_ITEM('',(#911017),#533133);
#2082=STYLED_ITEM('',(#911017),#533134);
#2083=STYLED_ITEM('',(#911017),#533135);
#2084=STYLED_ITEM('',(#911017),#533136);
#2085=STYLED_ITEM('',(#911017),#533137);
#2086=STYLED_ITEM('',(#911017),#533138);
#2087=STYLED_ITEM('',(#911017),#533139);
#2088=STYLED_ITEM('',(#911017),#533140);
#2089=STYLED_ITEM('',(#911017),#533141);
#2090=STYLED_ITEM('',(#911017),#533142);
#2091=STYLED_ITEM('',(#911017),#533143);
#2092=STYLED_ITEM('',(#911017),#533144);
#2093=STYLED_ITEM('',(#911017),#533145);
#2094=STYLED_ITEM('',(#911017),#533146);
#2095=STYLED_ITEM('',(#911017),#533147);
#2096=STYLED_ITEM('',(#911017),#533148);
#2097=STYLED_ITEM('',(#911017),#533149);
#2098=STYLED_ITEM('',(#911017),#533150);
#2099=STYLED_ITEM('',(#911018),#533151);
#2100=STYLED_ITEM('',(#911018),#533152);
#2101=STYLED_ITEM('',(#911018),#533153);
#2102=STYLED_ITEM('',(#911018),#533154);
#2103=STYLED_ITEM('',(#911018),#533155);
#2104=STYLED_ITEM('',(#911018),#533156);
#2105=STYLED_ITEM('',(#911017),#533157);
#2106=STYLED_ITEM('',(#911017),#533158);
#2107=STYLED_ITEM('',(#911017),#533159);
#2108=STYLED_ITEM('',(#911017),#533160);
#2109=STYLED_ITEM('',(#911017),#533161);
#2110=STYLED_ITEM('',(#911017),#533162);
#2111=STYLED_ITEM('',(#911017),#533163);
#2112=STYLED_ITEM('',(#911017),#533164);
#2113=STYLED_ITEM('',(#911017),#533165);
#2114=STYLED_ITEM('',(#911017),#533166);
#2115=STYLED_ITEM('',(#911017),#533167);
#2116=STYLED_ITEM('',(#911017),#533168);
#2117=STYLED_ITEM('',(#911017),#533169);
#2118=STYLED_ITEM('',(#911017),#533170);
#2119=STYLED_ITEM('',(#911017),#533171);
#2120=STYLED_ITEM('',(#911017),#533172);
#2121=STYLED_ITEM('',(#911017),#533173);
#2122=STYLED_ITEM('',(#911017),#533174);
#2123=STYLED_ITEM('',(#911018),#533175);
#2124=STYLED_ITEM('',(#911018),#533176);
#2125=STYLED_ITEM('',(#911018),#533177);
#2126=STYLED_ITEM('',(#911018),#533178);
#2127=STYLED_ITEM('',(#911018),#533179);
#2128=STYLED_ITEM('',(#911018),#533180);
#2129=STYLED_ITEM('',(#911017),#533181);
#2130=STYLED_ITEM('',(#911017),#533182);
#2131=STYLED_ITEM('',(#911017),#533183);
#2132=STYLED_ITEM('',(#911017),#533184);
#2133=STYLED_ITEM('',(#911017),#533185);
#2134=STYLED_ITEM('',(#911017),#533186);
#2135=STYLED_ITEM('',(#911017),#533187);
#2136=STYLED_ITEM('',(#911017),#533188);
#2137=STYLED_ITEM('',(#911017),#533189);
#2138=STYLED_ITEM('',(#911017),#533190);
#2139=STYLED_ITEM('',(#911017),#533191);
#2140=STYLED_ITEM('',(#911017),#533192);
#2141=STYLED_ITEM('',(#911017),#533193);
#2142=STYLED_ITEM('',(#911017),#533194);
#2143=STYLED_ITEM('',(#911017),#533195);
#2144=STYLED_ITEM('',(#911017),#533196);
#2145=STYLED_ITEM('',(#911017),#533197);
#2146=STYLED_ITEM('',(#911017),#533198);
#2147=STYLED_ITEM('',(#911018),#533199);
#2148=STYLED_ITEM('',(#911018),#533200);
#2149=STYLED_ITEM('',(#911018),#533201);
#2150=STYLED_ITEM('',(#911018),#533202);
#2151=STYLED_ITEM('',(#911018),#533203);
#2152=STYLED_ITEM('',(#911018),#533204);
#2153=STYLED_ITEM('',(#911017),#533205);
#2154=STYLED_ITEM('',(#911017),#533206);
#2155=STYLED_ITEM('',(#911017),#533207);
#2156=STYLED_ITEM('',(#911017),#533208);
#2157=STYLED_ITEM('',(#911017),#533209);
#2158=STYLED_ITEM('',(#911017),#533210);
#2159=STYLED_ITEM('',(#911017),#533211);
#2160=STYLED_ITEM('',(#911017),#533212);
#2161=STYLED_ITEM('',(#911017),#533213);
#2162=STYLED_ITEM('',(#911017),#533214);
#2163=STYLED_ITEM('',(#911017),#533215);
#2164=STYLED_ITEM('',(#911017),#533216);
#2165=STYLED_ITEM('',(#911017),#533217);
#2166=STYLED_ITEM('',(#911017),#533218);
#2167=STYLED_ITEM('',(#911017),#533219);
#2168=STYLED_ITEM('',(#911017),#533220);
#2169=STYLED_ITEM('',(#911017),#533221);
#2170=STYLED_ITEM('',(#911017),#533222);
#2171=STYLED_ITEM('',(#911018),#533223);
#2172=STYLED_ITEM('',(#911018),#533224);
#2173=STYLED_ITEM('',(#911018),#533225);
#2174=STYLED_ITEM('',(#911018),#533226);
#2175=STYLED_ITEM('',(#911018),#533227);
#2176=STYLED_ITEM('',(#911018),#533228);
#2177=STYLED_ITEM('',(#911017),#533229);
#2178=STYLED_ITEM('',(#911017),#533230);
#2179=STYLED_ITEM('',(#911017),#533231);
#2180=STYLED_ITEM('',(#911017),#533232);
#2181=STYLED_ITEM('',(#911017),#533233);
#2182=STYLED_ITEM('',(#911017),#533234);
#2183=STYLED_ITEM('',(#911017),#533235);
#2184=STYLED_ITEM('',(#911017),#533236);
#2185=STYLED_ITEM('',(#911017),#533237);
#2186=STYLED_ITEM('',(#911017),#533238);
#2187=STYLED_ITEM('',(#911017),#533239);
#2188=STYLED_ITEM('',(#911017),#533240);
#2189=STYLED_ITEM('',(#911017),#533241);
#2190=STYLED_ITEM('',(#911017),#533242);
#2191=STYLED_ITEM('',(#911017),#533243);
#2192=STYLED_ITEM('',(#911017),#533244);
#2193=STYLED_ITEM('',(#911017),#533245);
#2194=STYLED_ITEM('',(#911017),#533246);
#2195=STYLED_ITEM('',(#911018),#533247);
#2196=STYLED_ITEM('',(#911018),#533248);
#2197=STYLED_ITEM('',(#911018),#533249);
#2198=STYLED_ITEM('',(#911018),#533250);
#2199=STYLED_ITEM('',(#911018),#533251);
#2200=STYLED_ITEM('',(#911018),#533252);
#2201=STYLED_ITEM('',(#911017),#533253);
#2202=STYLED_ITEM('',(#911017),#533254);
#2203=STYLED_ITEM('',(#911017),#533255);
#2204=STYLED_ITEM('',(#911017),#533256);
#2205=STYLED_ITEM('',(#911017),#533257);
#2206=STYLED_ITEM('',(#911017),#533258);
#2207=STYLED_ITEM('',(#911017),#533259);
#2208=STYLED_ITEM('',(#911017),#533260);
#2209=STYLED_ITEM('',(#911017),#533261);
#2210=STYLED_ITEM('',(#911017),#533262);
#2211=STYLED_ITEM('',(#911017),#533263);
#2212=STYLED_ITEM('',(#911017),#533264);
#2213=STYLED_ITEM('',(#911017),#533265);
#2214=STYLED_ITEM('',(#911017),#533266);
#2215=STYLED_ITEM('',(#911017),#533267);
#2216=STYLED_ITEM('',(#911017),#533268);
#2217=STYLED_ITEM('',(#911017),#533269);
#2218=STYLED_ITEM('',(#911017),#533270);
#2219=STYLED_ITEM('',(#911018),#533271);
#2220=STYLED_ITEM('',(#911018),#533272);
#2221=STYLED_ITEM('',(#911018),#533273);
#2222=STYLED_ITEM('',(#911018),#533274);
#2223=STYLED_ITEM('',(#911018),#533275);
#2224=STYLED_ITEM('',(#911018),#533276);
#2225=STYLED_ITEM('',(#911017),#533277);
#2226=STYLED_ITEM('',(#911017),#533278);
#2227=STYLED_ITEM('',(#911017),#533279);
#2228=STYLED_ITEM('',(#911017),#533280);
#2229=STYLED_ITEM('',(#911017),#533281);
#2230=STYLED_ITEM('',(#911017),#533282);
#2231=STYLED_ITEM('',(#911017),#533283);
#2232=STYLED_ITEM('',(#911017),#533284);
#2233=STYLED_ITEM('',(#911017),#533285);
#2234=STYLED_ITEM('',(#911017),#533286);
#2235=STYLED_ITEM('',(#911017),#533287);
#2236=STYLED_ITEM('',(#911017),#533288);
#2237=STYLED_ITEM('',(#911017),#533289);
#2238=STYLED_ITEM('',(#911017),#533290);
#2239=STYLED_ITEM('',(#911017),#533291);
#2240=STYLED_ITEM('',(#911017),#533292);
#2241=STYLED_ITEM('',(#911017),#533293);
#2242=STYLED_ITEM('',(#911017),#533294);
#2243=STYLED_ITEM('',(#911018),#533295);
#2244=STYLED_ITEM('',(#911018),#533296);
#2245=STYLED_ITEM('',(#911018),#533297);
#2246=STYLED_ITEM('',(#911018),#533298);
#2247=STYLED_ITEM('',(#911018),#533299);
#2248=STYLED_ITEM('',(#911018),#533300);
#2249=STYLED_ITEM('',(#911017),#533301);
#2250=STYLED_ITEM('',(#911017),#533302);
#2251=STYLED_ITEM('',(#911017),#533303);
#2252=STYLED_ITEM('',(#911017),#533304);
#2253=STYLED_ITEM('',(#911017),#533305);
#2254=STYLED_ITEM('',(#911017),#533306);
#2255=STYLED_ITEM('',(#911017),#533307);
#2256=STYLED_ITEM('',(#911017),#533308);
#2257=STYLED_ITEM('',(#911017),#533309);
#2258=STYLED_ITEM('',(#911017),#533310);
#2259=STYLED_ITEM('',(#911017),#533311);
#2260=STYLED_ITEM('',(#911017),#533312);
#2261=STYLED_ITEM('',(#911017),#533313);
#2262=STYLED_ITEM('',(#911017),#533314);
#2263=STYLED_ITEM('',(#911017),#533315);
#2264=STYLED_ITEM('',(#911017),#533316);
#2265=STYLED_ITEM('',(#911017),#533317);
#2266=STYLED_ITEM('',(#911017),#533318);
#2267=STYLED_ITEM('',(#911018),#533319);
#2268=STYLED_ITEM('',(#911018),#533320);
#2269=STYLED_ITEM('',(#911018),#533321);
#2270=STYLED_ITEM('',(#911018),#533322);
#2271=STYLED_ITEM('',(#911018),#533323);
#2272=STYLED_ITEM('',(#911018),#533324);
#2273=STYLED_ITEM('',(#911017),#533325);
#2274=STYLED_ITEM('',(#911017),#533326);
#2275=STYLED_ITEM('',(#911017),#533327);
#2276=STYLED_ITEM('',(#911017),#533328);
#2277=STYLED_ITEM('',(#911017),#533329);
#2278=STYLED_ITEM('',(#911017),#533330);
#2279=STYLED_ITEM('',(#911017),#533331);
#2280=STYLED_ITEM('',(#911017),#533332);
#2281=STYLED_ITEM('',(#911017),#533333);
#2282=STYLED_ITEM('',(#911017),#533334);
#2283=STYLED_ITEM('',(#911017),#533335);
#2284=STYLED_ITEM('',(#911017),#533336);
#2285=STYLED_ITEM('',(#911017),#533337);
#2286=STYLED_ITEM('',(#911017),#533338);
#2287=STYLED_ITEM('',(#911017),#533339);
#2288=STYLED_ITEM('',(#911017),#533340);
#2289=STYLED_ITEM('',(#911017),#533341);
#2290=STYLED_ITEM('',(#911017),#533342);
#2291=STYLED_ITEM('',(#911018),#533343);
#2292=STYLED_ITEM('',(#911018),#533344);
#2293=STYLED_ITEM('',(#911018),#533345);
#2294=STYLED_ITEM('',(#911018),#533346);
#2295=STYLED_ITEM('',(#911018),#533347);
#2296=STYLED_ITEM('',(#911018),#533348);
#2297=STYLED_ITEM('',(#911017),#533349);
#2298=STYLED_ITEM('',(#911017),#533350);
#2299=STYLED_ITEM('',(#911017),#533351);
#2300=STYLED_ITEM('',(#911017),#533352);
#2301=STYLED_ITEM('',(#911017),#533353);
#2302=STYLED_ITEM('',(#911017),#533354);
#2303=STYLED_ITEM('',(#911017),#533355);
#2304=STYLED_ITEM('',(#911017),#533356);
#2305=STYLED_ITEM('',(#911017),#533357);
#2306=STYLED_ITEM('',(#911017),#533358);
#2307=STYLED_ITEM('',(#911017),#533359);
#2308=STYLED_ITEM('',(#911017),#533360);
#2309=STYLED_ITEM('',(#911017),#533361);
#2310=STYLED_ITEM('',(#911017),#533362);
#2311=STYLED_ITEM('',(#911017),#533363);
#2312=STYLED_ITEM('',(#911017),#533364);
#2313=STYLED_ITEM('',(#911017),#533365);
#2314=STYLED_ITEM('',(#911017),#533366);
#2315=STYLED_ITEM('',(#911018),#533367);
#2316=STYLED_ITEM('',(#911018),#533368);
#2317=STYLED_ITEM('',(#911018),#533369);
#2318=STYLED_ITEM('',(#911018),#533370);
#2319=STYLED_ITEM('',(#911018),#533371);
#2320=STYLED_ITEM('',(#911018),#533372);
#2321=STYLED_ITEM('',(#911017),#533373);
#2322=STYLED_ITEM('',(#911017),#533374);
#2323=STYLED_ITEM('',(#911017),#533375);
#2324=STYLED_ITEM('',(#911017),#533376);
#2325=STYLED_ITEM('',(#911017),#533377);
#2326=STYLED_ITEM('',(#911017),#533378);
#2327=STYLED_ITEM('',(#911017),#533379);
#2328=STYLED_ITEM('',(#911017),#533380);
#2329=STYLED_ITEM('',(#911017),#533381);
#2330=STYLED_ITEM('',(#911017),#533382);
#2331=STYLED_ITEM('',(#911017),#533383);
#2332=STYLED_ITEM('',(#911017),#533384);
#2333=STYLED_ITEM('',(#911017),#533385);
#2334=STYLED_ITEM('',(#911017),#533386);
#2335=STYLED_ITEM('',(#911017),#533387);
#2336=STYLED_ITEM('',(#911017),#533388);
#2337=STYLED_ITEM('',(#911017),#533389);
#2338=STYLED_ITEM('',(#911017),#533390);
#2339=STYLED_ITEM('',(#911018),#533391);
#2340=STYLED_ITEM('',(#911018),#533392);
#2341=STYLED_ITEM('',(#911018),#533393);
#2342=STYLED_ITEM('',(#911018),#533394);
#2343=STYLED_ITEM('',(#911018),#533395);
#2344=STYLED_ITEM('',(#911018),#533396);
#2345=STYLED_ITEM('',(#911018),#533397);
#2346=STYLED_ITEM('',(#911018),#533398);
#2347=STYLED_ITEM('',(#911018),#533399);
#2348=STYLED_ITEM('',(#911016),#3709);
#2349=STYLED_ITEM('',(#911011),#3710);
#2350=STYLED_ITEM('',(#911011),#3711);
#2351=STYLED_ITEM('',(#911011),#3712);
#2352=STYLED_ITEM('',(#911011),#3713);
#2353=STYLED_ITEM('',(#911011),#3714);
#2354=STYLED_ITEM('',(#911011),#3715);
#2355=STYLED_ITEM('',(#911011),#3716);
#2356=STYLED_ITEM('',(#911011),#3717);
#2357=STYLED_ITEM('',(#911011),#3718);
#2358=STYLED_ITEM('',(#911011),#3719);
#2359=STYLED_ITEM('',(#911014),#3720);
#2360=STYLED_ITEM('',(#911019),#3721);
#2361=STYLED_ITEM('',(#911019),#3722);
#2362=STYLED_ITEM('',(#911019),#3723);
#2363=STYLED_ITEM('',(#911019),#3724);
#2364=STYLED_ITEM('',(#911019),#3725);
#2365=STYLED_ITEM('',(#911019),#3726);
#2366=STYLED_ITEM('',(#911019),#3727);
#2367=STYLED_ITEM('',(#911019),#3728);
#2368=STYLED_ITEM('',(#911019),#3729);
#2369=STYLED_ITEM('',(#911019),#3730);
#2370=STYLED_ITEM('',(#911019),#3731);
#2371=STYLED_ITEM('',(#911019),#3732);
#2372=STYLED_ITEM('',(#911019),#3733);
#2373=STYLED_ITEM('',(#911019),#3734);
#2374=STYLED_ITEM('',(#911019),#3735);
#2375=STYLED_ITEM('',(#911019),#3736);
#2376=STYLED_ITEM('',(#911019),#3737);
#2377=STYLED_ITEM('',(#911019),#3738);
#2378=STYLED_ITEM('',(#911019),#3739);
#2379=STYLED_ITEM('',(#911019),#3740);
#2380=STYLED_ITEM('',(#911019),#3741);
#2381=STYLED_ITEM('',(#911019),#3742);
#2382=STYLED_ITEM('',(#911019),#3743);
#2383=STYLED_ITEM('',(#911019),#3744);
#2384=STYLED_ITEM('',(#911019),#3745);
#2385=STYLED_ITEM('',(#911019),#3746);
#2386=STYLED_ITEM('',(#911019),#3747);
#2387=STYLED_ITEM('',(#911019),#3748);
#2388=STYLED_ITEM('',(#911019),#3749);
#2389=STYLED_ITEM('',(#911019),#3750);
#2390=STYLED_ITEM('',(#911019),#3751);
#2391=STYLED_ITEM('',(#911019),#3752);
#2392=STYLED_ITEM('',(#911019),#3753);
#2393=STYLED_ITEM('',(#911019),#3754);
#2394=STYLED_ITEM('',(#911019),#3755);
#2395=STYLED_ITEM('',(#911019),#3756);
#2396=STYLED_ITEM('',(#911019),#3757);
#2397=STYLED_ITEM('',(#911019),#3758);
#2398=STYLED_ITEM('',(#911014),#3759);
#2399=STYLED_ITEM('',(#911020),#3760);
#2400=STYLED_ITEM('',(#911020),#3761);
#2401=STYLED_ITEM('',(#911020),#3762);
#2402=STYLED_ITEM('',(#911020),#3763);
#2403=STYLED_ITEM('',(#911020),#3764);
#2404=STYLED_ITEM('',(#911020),#3765);
#2405=STYLED_ITEM('',(#911011),#3766);
#2406=STYLED_ITEM('',(#911011),#3767);
#2407=STYLED_ITEM('',(#911011),#3768);
#2408=STYLED_ITEM('',(#911011),#3769);
#2409=STYLED_ITEM('',(#911011),#3770);
#2410=STYLED_ITEM('',(#911020),#3771);
#2411=STYLED_ITEM('',(#911020),#3772);
#2412=STYLED_ITEM('',(#911020),#3773);
#2413=STYLED_ITEM('',(#911020),#3774);
#2414=STYLED_ITEM('',(#911020),#3775);
#2415=STYLED_ITEM('',(#911020),#3776);
#2416=STYLED_ITEM('',(#911020),#3777);
#2417=STYLED_ITEM('',(#911020),#3778);
#2418=STYLED_ITEM('',(#911020),#3779);
#2419=STYLED_ITEM('',(#911020),#3780);
#2420=STYLED_ITEM('',(#911020),#3781);
#2421=STYLED_ITEM('',(#911020),#3782);
#2422=STYLED_ITEM('',(#911020),#3783);
#2423=STYLED_ITEM('',(#911011),#3784);
#2424=STYLED_ITEM('',(#911011),#3785);
#2425=STYLED_ITEM('',(#911011),#3786);
#2426=STYLED_ITEM('',(#911011),#3787);
#2427=STYLED_ITEM('',(#911011),#3788);
#2428=STYLED_ITEM('',(#911011),#3789);
#2429=STYLED_ITEM('',(#911011),#3790);
#2430=STYLED_ITEM('',(#911011),#3791);
#2431=STYLED_ITEM('',(#911011),#3792);
#2432=STYLED_ITEM('',(#911011),#3793);
#2433=STYLED_ITEM('',(#911011),#3794);
#2434=STYLED_ITEM('',(#911011),#3795);
#2435=STYLED_ITEM('',(#911011),#3796);
#2436=STYLED_ITEM('',(#911011),#3797);
#2437=STYLED_ITEM('',(#911020),#3798);
#2438=STYLED_ITEM('',(#911020),#3799);
#2439=STYLED_ITEM('',(#911020),#3800);
#2440=STYLED_ITEM('',(#911020),#3801);
#2441=STYLED_ITEM('',(#911020),#3802);
#2442=STYLED_ITEM('',(#911020),#3803);
#2443=STYLED_ITEM('',(#911011),#3804);
#2444=STYLED_ITEM('',(#911011),#3805);
#2445=STYLED_ITEM('',(#911011),#3806);
#2446=STYLED_ITEM('',(#911011),#3807);
#2447=STYLED_ITEM('',(#911011),#3808);
#2448=STYLED_ITEM('',(#911020),#3809);
#2449=STYLED_ITEM('',(#911020),#3810);
#2450=STYLED_ITEM('',(#911020),#3811);
#2451=STYLED_ITEM('',(#911020),#3812);
#2452=STYLED_ITEM('',(#911020),#3813);
#2453=STYLED_ITEM('',(#911020),#3814);
#2454=STYLED_ITEM('',(#911020),#3815);
#2455=STYLED_ITEM('',(#911020),#3816);
#2456=STYLED_ITEM('',(#911020),#3817);
#2457=STYLED_ITEM('',(#911020),#3818);
#2458=STYLED_ITEM('',(#911020),#3819);
#2459=STYLED_ITEM('',(#911020),#3820);
#2460=STYLED_ITEM('',(#911020),#3821);
#2461=STYLED_ITEM('',(#911011),#3822);
#2462=STYLED_ITEM('',(#911011),#3823);
#2463=STYLED_ITEM('',(#911011),#3824);
#2464=STYLED_ITEM('',(#911011),#3825);
#2465=STYLED_ITEM('',(#911011),#3826);
#2466=STYLED_ITEM('',(#911011),#3827);
#2467=STYLED_ITEM('',(#911011),#3828);
#2468=STYLED_ITEM('',(#911011),#3829);
#2469=STYLED_ITEM('',(#911011),#3830);
#2470=STYLED_ITEM('',(#911011),#3831);
#2471=STYLED_ITEM('',(#911011),#3832);
#2472=STYLED_ITEM('',(#911011),#3833);
#2473=STYLED_ITEM('',(#911011),#3834);
#2474=STYLED_ITEM('',(#911011),#3835);
#2475=STYLED_ITEM('',(#911019),#3836);
#2476=STYLED_ITEM('',(#911019),#3837);
#2477=STYLED_ITEM('',(#911019),#3838);
#2478=STYLED_ITEM('',(#911019),#3839);
#2479=STYLED_ITEM('',(#911019),#3840);
#2480=STYLED_ITEM('',(#911019),#3841);
#2481=STYLED_ITEM('',(#911019),#3842);
#2482=STYLED_ITEM('',(#911019),#3843);
#2483=STYLED_ITEM('',(#911019),#3844);
#2484=STYLED_ITEM('',(#911019),#3845);
#2485=STYLED_ITEM('',(#911019),#3846);
#2486=STYLED_ITEM('',(#911019),#3847);
#2487=STYLED_ITEM('',(#911019),#3848);
#2488=STYLED_ITEM('',(#911019),#3849);
#2489=STYLED_ITEM('',(#911019),#3850);
#2490=STYLED_ITEM('',(#911019),#3851);
#2491=STYLED_ITEM('',(#911019),#3852);
#2492=STYLED_ITEM('',(#911019),#3853);
#2493=STYLED_ITEM('',(#911019),#3854);
#2494=STYLED_ITEM('',(#911019),#3855);
#2495=STYLED_ITEM('',(#911019),#3856);
#2496=STYLED_ITEM('',(#911019),#3857);
#2497=STYLED_ITEM('',(#911019),#3858);
#2498=STYLED_ITEM('',(#911019),#3859);
#2499=STYLED_ITEM('',(#911019),#3860);
#2500=STYLED_ITEM('',(#911019),#3861);
#2501=STYLED_ITEM('',(#911019),#3862);
#2502=STYLED_ITEM('',(#911011),#3863);
#2503=STYLED_ITEM('',(#911019),#3864);
#2504=STYLED_ITEM('',(#911014),#3865);
#2505=STYLED_ITEM('',(#911019),#3866);
#2506=STYLED_ITEM('',(#911019),#3867);
#2507=STYLED_ITEM('',(#911019),#3868);
#2508=STYLED_ITEM('',(#911019),#3869);
#2509=STYLED_ITEM('',(#911019),#3870);
#2510=STYLED_ITEM('',(#911019),#3871);
#2511=STYLED_ITEM('',(#911019),#3872);
#2512=STYLED_ITEM('',(#911019),#3873);
#2513=STYLED_ITEM('',(#911019),#3874);
#2514=STYLED_ITEM('',(#911019),#3875);
#2515=STYLED_ITEM('',(#911019),#3876);
#2516=STYLED_ITEM('',(#911011),#3877);
#2517=STYLED_ITEM('',(#911014),#3878);
#2518=STYLED_ITEM('',(#911021),#3879);
#2519=STYLED_ITEM('',(#911021),#3880);
#2520=STYLED_ITEM('',(#911021),#3881);
#2521=STYLED_ITEM('',(#911021),#3882);
#2522=STYLED_ITEM('',(#911021),#3883);
#2523=STYLED_ITEM('',(#911021),#3884);
#2524=STYLED_ITEM('',(#911021),#3885);
#2525=STYLED_ITEM('',(#911021),#3886);
#2526=STYLED_ITEM('',(#911021),#3887);
#2527=STYLED_ITEM('',(#911021),#3888);
#2528=STYLED_ITEM('',(#911021),#3889);
#2529=STYLED_ITEM('',(#911021),#3890);
#2530=STYLED_ITEM('',(#911021),#3891);
#2531=STYLED_ITEM('',(#911021),#3892);
#2532=STYLED_ITEM('',(#911021),#3893);
#2533=STYLED_ITEM('',(#911014),#3894);
#2534=STYLED_ITEM('',(#911015),#3895);
#2535=STYLED_ITEM('',(#911011),#3896);
#2536=STYLED_ITEM('',(#911014),#3897);
#2537=STYLED_ITEM('',(#911015),#3898);
#2538=STYLED_ITEM('',(#911015),#3899);
#2539=STYLED_ITEM('',(#911015),#3900);
#2540=STYLED_ITEM('',(#911011),#3901);
#2541=STYLED_ITEM('',(#911011),#3902);
#2542=STYLED_ITEM('',(#911011),#3903);
#2543=STYLED_ITEM('',(#911011),#3904);
#2544=STYLED_ITEM('',(#911014),#3905);
#2545=STYLED_ITEM('',(#911015),#3906);
#2546=STYLED_ITEM('',(#911011),#3907);
#2547=STYLED_ITEM('',(#911011),#3908);
#2548=STYLED_ITEM('',(#911011),#3909);
#2549=STYLED_ITEM('',(#911015),#3910);
#2550=STYLED_ITEM('',(#911011),#3911);
#2551=STYLED_ITEM('',(#911011),#3912);
#2552=STYLED_ITEM('',(#911011),#3913);
#2553=STYLED_ITEM('',(#911011),#3914);
#2554=STYLED_ITEM('',(#911011),#3915);
#2555=STYLED_ITEM('',(#911011),#3916);
#2556=STYLED_ITEM('',(#911011),#3917);
#2557=STYLED_ITEM('',(#911011),#3918);
#2558=STYLED_ITEM('',(#911011),#3919);
#2559=STYLED_ITEM('',(#911011),#3920);
#2560=STYLED_ITEM('',(#911011),#3921);
#2561=STYLED_ITEM('',(#911014),#3922);
#2562=STYLED_ITEM('',(#911011),#3923);
#2563=STYLED_ITEM('',(#911011),#3924);
#2564=STYLED_ITEM('',(#911011),#3925);
#2565=STYLED_ITEM('',(#911011),#3926);
#2566=STYLED_ITEM('',(#911011),#3927);
#2567=STYLED_ITEM('',(#911011),#3928);
#2568=STYLED_ITEM('',(#911011),#3929);
#2569=STYLED_ITEM('',(#911011),#3930);
#2570=STYLED_ITEM('',(#911011),#3931);
#2571=STYLED_ITEM('',(#911011),#3932);
#2572=STYLED_ITEM('',(#911011),#3933);
#2573=STYLED_ITEM('',(#911011),#3934);
#2574=STYLED_ITEM('',(#911011),#3935);
#2575=STYLED_ITEM('',(#911011),#3936);
#2576=STYLED_ITEM('',(#911011),#3937);
#2577=STYLED_ITEM('',(#911015),#3938);
#2578=STYLED_ITEM('',(#911011),#3939);
#2579=STYLED_ITEM('',(#911011),#3940);
#2580=STYLED_ITEM('',(#911014),#3941);
#2581=STYLED_ITEM('',(#911011),#3942);
#2582=STYLED_ITEM('',(#911011),#3943);
#2583=STYLED_ITEM('',(#911011),#3944);
#2584=STYLED_ITEM('',(#911022),#3945);
#2585=STYLED_ITEM('',(#911011),#3946);
#2586=STYLED_ITEM('',(#911011),#3947);
#2587=STYLED_ITEM('',(#911011),#3948);
#2588=STYLED_ITEM('',(#911011),#3949);
#2589=STYLED_ITEM('',(#911011),#3950);
#2590=STYLED_ITEM('',(#911011),#3951);
#2591=STYLED_ITEM('',(#911011),#3952);
#2592=STYLED_ITEM('',(#911011),#3953);
#2593=STYLED_ITEM('',(#911011),#3954);
#2594=STYLED_ITEM('',(#911011),#3955);
#2595=STYLED_ITEM('',(#911022),#3956);
#2596=STYLED_ITEM('',(#911022),#3957);
#2597=STYLED_ITEM('',(#911022),#3958);
#2598=STYLED_ITEM('',(#911014),#3959);
#2599=STYLED_ITEM('',(#911014),#3960);
#2600=STYLED_ITEM('',(#911022),#3961);
#2601=STYLED_ITEM('',(#911011),#3962);
#2602=STYLED_ITEM('',(#911011),#3963);
#2603=STYLED_ITEM('',(#911011),#3964);
#2604=STYLED_ITEM('',(#911011),#3965);
#2605=STYLED_ITEM('',(#911011),#3966);
#2606=STYLED_ITEM('',(#911011),#3967);
#2607=STYLED_ITEM('',(#911011),#3968);
#2608=STYLED_ITEM('',(#911011),#3969);
#2609=STYLED_ITEM('',(#911011),#3970);
#2610=STYLED_ITEM('',(#911011),#3971);
#2611=STYLED_ITEM('',(#911011),#3972);
#2612=STYLED_ITEM('',(#911022),#3973);
#2613=STYLED_ITEM('',(#911014),#3974);
#2614=STYLED_ITEM('',(#911014),#3975);
#2615=STYLED_ITEM('',(#911014),#3976);
#2616=STYLED_ITEM('',(#911014),#3977);
#2617=STYLED_ITEM('',(#911022),#3978);
#2618=STYLED_ITEM('',(#911014),#3979);
#2619=STYLED_ITEM('',(#911014),#3980);
#2620=STYLED_ITEM('',(#911014),#3981);
#2621=STYLED_ITEM('',(#911011),#3982);
#2622=STYLED_ITEM('',(#911011),#3983);
#2623=STYLED_ITEM('',(#911011),#3984);
#2624=STYLED_ITEM('',(#911011),#3985);
#2625=STYLED_ITEM('',(#911011),#3986);
#2626=STYLED_ITEM('',(#911011),#3987);
#2627=STYLED_ITEM('',(#911011),#3988);
#2628=STYLED_ITEM('',(#911011),#3989);
#2629=STYLED_ITEM('',(#911011),#3990);
#2630=STYLED_ITEM('',(#911011),#3991);
#2631=STYLED_ITEM('',(#911011),#3992);
#2632=STYLED_ITEM('',(#911014),#3993);
#2633=STYLED_ITEM('',(#911014),#3994);
#2634=STYLED_ITEM('',(#911023),#3995);
#2635=STYLED_ITEM('',(#911023),#3996);
#2636=STYLED_ITEM('',(#911024),#3997);
#2637=STYLED_ITEM('',(#911024),#3998);
#2638=STYLED_ITEM('',(#911025),#538692);
#2639=STYLED_ITEM('',(#911025),#538693);
#2640=STYLED_ITEM('',(#911025),#538694);
#2641=STYLED_ITEM('',(#911025),#538695);
#2642=STYLED_ITEM('',(#911025),#538696);
#2643=STYLED_ITEM('',(#911025),#538697);
#2644=STYLED_ITEM('',(#911025),#538698);
#2645=STYLED_ITEM('',(#911025),#538699);
#2646=STYLED_ITEM('',(#911025),#538700);
#2647=STYLED_ITEM('',(#911025),#538701);
#2648=STYLED_ITEM('',(#911025),#538702);
#2649=STYLED_ITEM('',(#911025),#538703);
#2650=STYLED_ITEM('',(#911025),#538704);
#2651=STYLED_ITEM('',(#911025),#538705);
#2652=STYLED_ITEM('',(#911025),#538706);
#2653=STYLED_ITEM('',(#911025),#538707);
#2654=STYLED_ITEM('',(#911025),#538708);
#2655=STYLED_ITEM('',(#911025),#538709);
#2656=STYLED_ITEM('',(#911025),#538710);
#2657=STYLED_ITEM('',(#911025),#538711);
#2658=STYLED_ITEM('',(#911025),#538712);
#2659=STYLED_ITEM('',(#911025),#538713);
#2660=STYLED_ITEM('',(#911025),#538714);
#2661=STYLED_ITEM('',(#911025),#538715);
#2662=STYLED_ITEM('',(#911025),#538721);
#2663=STYLED_ITEM('',(#911025),#538722);
#2664=STYLED_ITEM('',(#911025),#538723);
#2665=STYLED_ITEM('',(#911025),#538724);
#2666=STYLED_ITEM('',(#911025),#538725);
#2667=STYLED_ITEM('',(#911025),#538726);
#2668=STYLED_ITEM('',(#911025),#538727);
#2669=STYLED_ITEM('',(#911025),#538728);
#2670=STYLED_ITEM('',(#911025),#538729);
#2671=STYLED_ITEM('',(#911025),#538730);
#2672=STYLED_ITEM('',(#911025),#538731);
#2673=STYLED_ITEM('',(#911025),#538732);
#2674=STYLED_ITEM('',(#911025),#538798);
#2675=STYLED_ITEM('',(#911025),#538805);
#2676=STYLED_ITEM('',(#911025),#538806);
#2677=STYLED_ITEM('',(#911025),#538807);
#2678=STYLED_ITEM('',(#911025),#538808);
#2679=STYLED_ITEM('',(#911025),#538809);
#2680=STYLED_ITEM('',(#911025),#538812);
#2681=STYLED_ITEM('',(#911025),#538819);
#2682=STYLED_ITEM('',(#911025),#538820);
#2683=STYLED_ITEM('',(#911025),#538821);
#2684=STYLED_ITEM('',(#911025),#538822);
#2685=STYLED_ITEM('',(#911025),#538823);
#2686=STYLED_ITEM('',(#911025),#538826);
#2687=STYLED_ITEM('',(#911025),#538833);
#2688=STYLED_ITEM('',(#911025),#538834);
#2689=STYLED_ITEM('',(#911025),#538835);
#2690=STYLED_ITEM('',(#911025),#538836);
#2691=STYLED_ITEM('',(#911025),#538837);
#2692=STYLED_ITEM('',(#911025),#538840);
#2693=STYLED_ITEM('',(#911025),#538847);
#2694=STYLED_ITEM('',(#911025),#538848);
#2695=STYLED_ITEM('',(#911025),#538849);
#2696=STYLED_ITEM('',(#911025),#538850);
#2697=STYLED_ITEM('',(#911025),#538851);
#2698=STYLED_ITEM('',(#911025),#538854);
#2699=STYLED_ITEM('',(#911025),#538861);
#2700=STYLED_ITEM('',(#911025),#538862);
#2701=STYLED_ITEM('',(#911025),#538863);
#2702=STYLED_ITEM('',(#911025),#538864);
#2703=STYLED_ITEM('',(#911025),#538865);
#2704=STYLED_ITEM('',(#911025),#538868);
#2705=STYLED_ITEM('',(#911025),#538875);
#2706=STYLED_ITEM('',(#911025),#538876);
#2707=STYLED_ITEM('',(#911025),#538877);
#2708=STYLED_ITEM('',(#911025),#538878);
#2709=STYLED_ITEM('',(#911025),#538879);
#2710=STYLED_ITEM('',(#911025),#538882);
#2711=STYLED_ITEM('',(#911025),#538889);
#2712=STYLED_ITEM('',(#911025),#538890);
#2713=STYLED_ITEM('',(#911025),#538891);
#2714=STYLED_ITEM('',(#911025),#538892);
#2715=STYLED_ITEM('',(#911025),#538893);
#2716=STYLED_ITEM('',(#911025),#538896);
#2717=STYLED_ITEM('',(#911025),#538903);
#2718=STYLED_ITEM('',(#911025),#538904);
#2719=STYLED_ITEM('',(#911025),#538905);
#2720=STYLED_ITEM('',(#911025),#538906);
#2721=STYLED_ITEM('',(#911025),#538907);
#2722=STYLED_ITEM('',(#911025),#538910);
#2723=STYLED_ITEM('',(#911025),#538917);
#2724=STYLED_ITEM('',(#911025),#538918);
#2725=STYLED_ITEM('',(#911025),#538919);
#2726=STYLED_ITEM('',(#911025),#538920);
#2727=STYLED_ITEM('',(#911025),#538921);
#2728=STYLED_ITEM('',(#911025),#538924);
#2729=STYLED_ITEM('',(#911025),#538931);
#2730=STYLED_ITEM('',(#911025),#538932);
#2731=STYLED_ITEM('',(#911025),#538933);
#2732=STYLED_ITEM('',(#911025),#538934);
#2733=STYLED_ITEM('',(#911025),#538935);
#2734=STYLED_ITEM('',(#911025),#538938);
#2735=STYLED_ITEM('',(#911025),#538945);
#2736=STYLED_ITEM('',(#911025),#538946);
#2737=STYLED_ITEM('',(#911025),#538947);
#2738=STYLED_ITEM('',(#911025),#538948);
#2739=STYLED_ITEM('',(#911025),#538949);
#2740=STYLED_ITEM('',(#911025),#538952);
#2741=STYLED_ITEM('',(#911025),#538959);
#2742=STYLED_ITEM('',(#911025),#538960);
#2743=STYLED_ITEM('',(#911025),#538961);
#2744=STYLED_ITEM('',(#911025),#538962);
#2745=STYLED_ITEM('',(#911025),#538963);
#2746=STYLED_ITEM('',(#911025),#538973);
#2747=STYLED_ITEM('',(#911025),#538974);
#2748=STYLED_ITEM('',(#911025),#538984);
#2749=STYLED_ITEM('',(#911025),#538985);
#2750=STYLED_ITEM('',(#911025),#538995);
#2751=STYLED_ITEM('',(#911025),#538996);
#2752=STYLED_ITEM('',(#911025),#539006);
#2753=STYLED_ITEM('',(#911025),#539007);
#2754=STYLED_ITEM('',(#911025),#539017);
#2755=STYLED_ITEM('',(#911025),#539018);
#2756=STYLED_ITEM('',(#911025),#539028);
#2757=STYLED_ITEM('',(#911025),#539029);
#2758=STYLED_ITEM('',(#911025),#539039);
#2759=STYLED_ITEM('',(#911025),#539040);
#2760=STYLED_ITEM('',(#911025),#539050);
#2761=STYLED_ITEM('',(#911025),#539051);
#2762=STYLED_ITEM('',(#911025),#539061);
#2763=STYLED_ITEM('',(#911025),#539062);
#2764=STYLED_ITEM('',(#911025),#539072);
#2765=STYLED_ITEM('',(#911025),#539073);
#2766=STYLED_ITEM('',(#911025),#539083);
#2767=STYLED_ITEM('',(#911025),#539084);
#2768=STYLED_ITEM('',(#911025),#539094);
#2769=STYLED_ITEM('',(#911025),#539095);
#2770=STYLED_ITEM('',(#910986),#3999);
#2771=STYLED_ITEM('',(#911015),#539096);
#2772=STYLED_ITEM('',(#911015),#539097);
#2773=STYLED_ITEM('',(#911015),#539098);
#2774=STYLED_ITEM('',(#911015),#539099);
#2775=STYLED_ITEM('',(#911015),#539100);
#2776=STYLED_ITEM('',(#911015),#539101);
#2777=STYLED_ITEM('',(#911015),#539102);
#2778=STYLED_ITEM('',(#911015),#539103);
#2779=STYLED_ITEM('',(#911015),#539104);
#2780=STYLED_ITEM('',(#911026),#539105);
#2781=STYLED_ITEM('',(#911026),#539106);
#2782=STYLED_ITEM('',(#911026),#539107);
#2783=STYLED_ITEM('',(#911026),#539108);
#2784=STYLED_ITEM('',(#911026),#539109);
#2785=STYLED_ITEM('',(#911016),#4000);
#2786=STYLED_ITEM('',(#911014),#4001);
#2787=STYLED_ITEM('',(#911027),#4002);
#2788=STYLED_ITEM('',(#911011),#4003);
#2789=STYLED_ITEM('',(#911011),#4004);
#2790=STYLED_ITEM('',(#911014),#4005);
#2791=STYLED_ITEM('',(#911028),#4006);
#2792=STYLED_ITEM('',(#911028),#4007);
#2793=STYLED_ITEM('',(#911028),#4008);
#2794=STYLED_ITEM('',(#911028),#4009);
#2795=STYLED_ITEM('',(#911028),#4010);
#2796=STYLED_ITEM('',(#911028),#4011);
#2797=STYLED_ITEM('',(#911014),#4012);
#2798=STYLED_ITEM('',(#911015),#4013);
#2799=STYLED_ITEM('',(#911028),#4014);
#2800=STYLED_ITEM('',(#911028),#4015);
#2801=STYLED_ITEM('',(#911016),#4016);
#2802=STYLED_ITEM('',(#911015),#539319);
#2803=STYLED_ITEM('',(#911015),#539320);
#2804=STYLED_ITEM('',(#911015),#539321);
#2805=STYLED_ITEM('',(#911015),#539322);
#2806=STYLED_ITEM('',(#911015),#539323);
#2807=STYLED_ITEM('',(#911015),#539324);
#2808=STYLED_ITEM('',(#911015),#539325);
#2809=STYLED_ITEM('',(#911015),#539326);
#2810=STYLED_ITEM('',(#911015),#539327);
#2811=STYLED_ITEM('',(#911026),#539328);
#2812=STYLED_ITEM('',(#911026),#539329);
#2813=STYLED_ITEM('',(#911026),#539330);
#2814=STYLED_ITEM('',(#911026),#539331);
#2815=STYLED_ITEM('',(#911026),#539332);
#2816=STYLED_ITEM('',(#911016),#4017);
#2817=STYLED_ITEM('',(#911017),#539333);
#2818=STYLED_ITEM('',(#911017),#539334);
#2819=STYLED_ITEM('',(#911017),#539335);
#2820=STYLED_ITEM('',(#911017),#539336);
#2821=STYLED_ITEM('',(#911017),#539337);
#2822=STYLED_ITEM('',(#911017),#539338);
#2823=STYLED_ITEM('',(#911017),#539339);
#2824=STYLED_ITEM('',(#911017),#539340);
#2825=STYLED_ITEM('',(#911017),#539341);
#2826=STYLED_ITEM('',(#911017),#539342);
#2827=STYLED_ITEM('',(#911017),#539343);
#2828=STYLED_ITEM('',(#911017),#539344);
#2829=STYLED_ITEM('',(#911017),#539345);
#2830=STYLED_ITEM('',(#911017),#539346);
#2831=STYLED_ITEM('',(#911017),#539347);
#2832=STYLED_ITEM('',(#911017),#539348);
#2833=STYLED_ITEM('',(#911017),#539349);
#2834=STYLED_ITEM('',(#911017),#539350);
#2835=STYLED_ITEM('',(#911018),#539351);
#2836=STYLED_ITEM('',(#911018),#539352);
#2837=STYLED_ITEM('',(#911018),#539353);
#2838=STYLED_ITEM('',(#911018),#539354);
#2839=STYLED_ITEM('',(#911018),#539355);
#2840=STYLED_ITEM('',(#911018),#539356);
#2841=STYLED_ITEM('',(#911018),#539357);
#2842=STYLED_ITEM('',(#911017),#539358);
#2843=STYLED_ITEM('',(#911017),#539359);
#2844=STYLED_ITEM('',(#911017),#539360);
#2845=STYLED_ITEM('',(#911017),#539361);
#2846=STYLED_ITEM('',(#911017),#539362);
#2847=STYLED_ITEM('',(#911017),#539363);
#2848=STYLED_ITEM('',(#911017),#539364);
#2849=STYLED_ITEM('',(#911017),#539365);
#2850=STYLED_ITEM('',(#911017),#539366);
#2851=STYLED_ITEM('',(#911017),#539367);
#2852=STYLED_ITEM('',(#911017),#539368);
#2853=STYLED_ITEM('',(#911017),#539369);
#2854=STYLED_ITEM('',(#911017),#539370);
#2855=STYLED_ITEM('',(#911017),#539371);
#2856=STYLED_ITEM('',(#911017),#539372);
#2857=STYLED_ITEM('',(#911017),#539373);
#2858=STYLED_ITEM('',(#911017),#539374);
#2859=STYLED_ITEM('',(#911017),#539375);
#2860=STYLED_ITEM('',(#911018),#539376);
#2861=STYLED_ITEM('',(#911018),#539377);
#2862=STYLED_ITEM('',(#911018),#539378);
#2863=STYLED_ITEM('',(#911018),#539379);
#2864=STYLED_ITEM('',(#911018),#539380);
#2865=STYLED_ITEM('',(#911018),#539381);
#2866=STYLED_ITEM('',(#911017),#539382);
#2867=STYLED_ITEM('',(#911017),#539383);
#2868=STYLED_ITEM('',(#911017),#539384);
#2869=STYLED_ITEM('',(#911017),#539385);
#2870=STYLED_ITEM('',(#911017),#539386);
#2871=STYLED_ITEM('',(#911017),#539387);
#2872=STYLED_ITEM('',(#911017),#539388);
#2873=STYLED_ITEM('',(#911017),#539389);
#2874=STYLED_ITEM('',(#911017),#539390);
#2875=STYLED_ITEM('',(#911017),#539391);
#2876=STYLED_ITEM('',(#911017),#539392);
#2877=STYLED_ITEM('',(#911017),#539393);
#2878=STYLED_ITEM('',(#911017),#539394);
#2879=STYLED_ITEM('',(#911017),#539395);
#2880=STYLED_ITEM('',(#911017),#539396);
#2881=STYLED_ITEM('',(#911017),#539397);
#2882=STYLED_ITEM('',(#911017),#539398);
#2883=STYLED_ITEM('',(#911017),#539399);
#2884=STYLED_ITEM('',(#911018),#539400);
#2885=STYLED_ITEM('',(#911018),#539401);
#2886=STYLED_ITEM('',(#911018),#539402);
#2887=STYLED_ITEM('',(#911018),#539403);
#2888=STYLED_ITEM('',(#911018),#539404);
#2889=STYLED_ITEM('',(#911018),#539405);
#2890=STYLED_ITEM('',(#911018),#539406);
#2891=STYLED_ITEM('',(#911018),#539407);
#2892=STYLED_ITEM('',(#911018),#539408);
#2893=STYLED_ITEM('',(#911016),#4018);
#2894=STYLED_ITEM('',(#910997),#539409);
#2895=STYLED_ITEM('',(#910997),#539410);
#2896=STYLED_ITEM('',(#910997),#539411);
#2897=STYLED_ITEM('',(#910997),#539412);
#2898=STYLED_ITEM('',(#910997),#539413);
#2899=STYLED_ITEM('',(#910997),#539414);
#2900=STYLED_ITEM('',(#910997),#539415);
#2901=STYLED_ITEM('',(#910997),#539416);
#2902=STYLED_ITEM('',(#910997),#539417);
#2903=STYLED_ITEM('',(#910997),#539418);
#2904=STYLED_ITEM('',(#910997),#539419);
#2905=STYLED_ITEM('',(#910997),#539420);
#2906=STYLED_ITEM('',(#910997),#539421);
#2907=STYLED_ITEM('',(#910997),#539422);
#2908=STYLED_ITEM('',(#910997),#539423);
#2909=STYLED_ITEM('',(#910997),#539424);
#2910=STYLED_ITEM('',(#910997),#539425);
#2911=STYLED_ITEM('',(#910997),#539426);
#2912=STYLED_ITEM('',(#910997),#539427);
#2913=STYLED_ITEM('',(#910997),#539428);
#2914=STYLED_ITEM('',(#910997),#539429);
#2915=STYLED_ITEM('',(#910997),#539430);
#2916=STYLED_ITEM('',(#910997),#539431);
#2917=STYLED_ITEM('',(#910997),#539432);
#2918=STYLED_ITEM('',(#910997),#539433);
#2919=STYLED_ITEM('',(#910997),#539434);
#2920=STYLED_ITEM('',(#910997),#539435);
#2921=STYLED_ITEM('',(#910997),#539436);
#2922=STYLED_ITEM('',(#910997),#539437);
#2923=STYLED_ITEM('',(#910997),#539438);
#2924=STYLED_ITEM('',(#910997),#539439);
#2925=STYLED_ITEM('',(#910997),#539440);
#2926=STYLED_ITEM('',(#910997),#539441);
#2927=STYLED_ITEM('',(#910997),#539442);
#2928=STYLED_ITEM('',(#910997),#539443);
#2929=STYLED_ITEM('',(#910997),#539444);
#2930=STYLED_ITEM('',(#910997),#539445);
#2931=STYLED_ITEM('',(#910997),#539446);
#2932=STYLED_ITEM('',(#910997),#539447);
#2933=STYLED_ITEM('',(#910997),#539448);
#2934=STYLED_ITEM('',(#910997),#539449);
#2935=STYLED_ITEM('',(#910997),#539450);
#2936=STYLED_ITEM('',(#910997),#539451);
#2937=STYLED_ITEM('',(#910997),#539452);
#2938=STYLED_ITEM('',(#910997),#539453);
#2939=STYLED_ITEM('',(#910997),#539454);
#2940=STYLED_ITEM('',(#910997),#539455);
#2941=STYLED_ITEM('',(#910997),#539456);
#2942=STYLED_ITEM('',(#910997),#539457);
#2943=STYLED_ITEM('',(#910997),#539458);
#2944=STYLED_ITEM('',(#911029),#539459);
#2945=STYLED_ITEM('',(#911029),#539460);
#2946=STYLED_ITEM('',(#911029),#539461);
#2947=STYLED_ITEM('',(#911029),#539462);
#2948=STYLED_ITEM('',(#911029),#539463);
#2949=STYLED_ITEM('',(#911029),#539464);
#2950=STYLED_ITEM('',(#911016),#4019);
#2951=STYLED_ITEM('',(#911014),#4020);
#2952=STYLED_ITEM('',(#911015),#4021);
#2953=STYLED_ITEM('',(#911011),#4022);
#2954=STYLED_ITEM('',(#911011),#4023);
#2955=STYLED_ITEM('',(#911011),#4024);
#2956=STYLED_ITEM('',(#911011),#4025);
#2957=STYLED_ITEM('',(#911011),#4026);
#2958=STYLED_ITEM('',(#911011),#4027);
#2959=STYLED_ITEM('',(#911011),#4028);
#2960=STYLED_ITEM('',(#911011),#4029);
#2961=STYLED_ITEM('',(#911011),#4030);
#2962=STYLED_ITEM('',(#911011),#4031);
#2963=STYLED_ITEM('',(#911011),#4032);
#2964=STYLED_ITEM('',(#911011),#4033);
#2965=STYLED_ITEM('',(#911011),#4034);
#2966=STYLED_ITEM('',(#911011),#4035);
#2967=STYLED_ITEM('',(#911014),#4036);
#2968=STYLED_ITEM('',(#911011),#4037);
#2969=STYLED_ITEM('',(#911011),#4038);
#2970=STYLED_ITEM('',(#911011),#4039);
#2971=STYLED_ITEM('',(#911011),#4040);
#2972=STYLED_ITEM('',(#911011),#4041);
#2973=STYLED_ITEM('',(#911011),#4042);
#2974=STYLED_ITEM('',(#911011),#4043);
#2975=STYLED_ITEM('',(#911011),#4044);
#2976=STYLED_ITEM('',(#911011),#4045);
#2977=STYLED_ITEM('',(#911014),#4046);
#2978=STYLED_ITEM('',(#911015),#4047);
#2979=STYLED_ITEM('',(#911015),#539831);
#2980=STYLED_ITEM('',(#911015),#539832);
#2981=STYLED_ITEM('',(#911015),#539833);
#2982=STYLED_ITEM('',(#911015),#539834);
#2983=STYLED_ITEM('',(#911015),#539835);
#2984=STYLED_ITEM('',(#911015),#539836);
#2985=STYLED_ITEM('',(#911015),#539837);
#2986=STYLED_ITEM('',(#911015),#539838);
#2987=STYLED_ITEM('',(#911015),#539839);
#2988=STYLED_ITEM('',(#911026),#539840);
#2989=STYLED_ITEM('',(#911026),#539841);
#2990=STYLED_ITEM('',(#911026),#539842);
#2991=STYLED_ITEM('',(#911026),#539843);
#2992=STYLED_ITEM('',(#911026),#539844);
#2993=STYLED_ITEM('',(#911016),#4048);
#2994=STYLED_ITEM('',(#911017),#539845);
#2995=STYLED_ITEM('',(#911017),#539846);
#2996=STYLED_ITEM('',(#911017),#539847);
#2997=STYLED_ITEM('',(#911017),#539848);
#2998=STYLED_ITEM('',(#911017),#539849);
#2999=STYLED_ITEM('',(#911017),#539850);
#3000=STYLED_ITEM('',(#911017),#539851);
#3001=STYLED_ITEM('',(#911017),#539852);
#3002=STYLED_ITEM('',(#911017),#539853);
#3003=STYLED_ITEM('',(#911017),#539854);
#3004=STYLED_ITEM('',(#911017),#539855);
#3005=STYLED_ITEM('',(#911017),#539856);
#3006=STYLED_ITEM('',(#911017),#539857);
#3007=STYLED_ITEM('',(#911017),#539858);
#3008=STYLED_ITEM('',(#911017),#539859);
#3009=STYLED_ITEM('',(#911017),#539860);
#3010=STYLED_ITEM('',(#911017),#539861);
#3011=STYLED_ITEM('',(#911017),#539862);
#3012=STYLED_ITEM('',(#911017),#539870);
#3013=STYLED_ITEM('',(#911017),#539871);
#3014=STYLED_ITEM('',(#911017),#539872);
#3015=STYLED_ITEM('',(#911017),#539873);
#3016=STYLED_ITEM('',(#911017),#539874);
#3017=STYLED_ITEM('',(#911017),#539875);
#3018=STYLED_ITEM('',(#911017),#539876);
#3019=STYLED_ITEM('',(#911017),#539877);
#3020=STYLED_ITEM('',(#911017),#539878);
#3021=STYLED_ITEM('',(#911017),#539879);
#3022=STYLED_ITEM('',(#911017),#539880);
#3023=STYLED_ITEM('',(#911017),#539881);
#3024=STYLED_ITEM('',(#911017),#539882);
#3025=STYLED_ITEM('',(#911017),#539883);
#3026=STYLED_ITEM('',(#911017),#539884);
#3027=STYLED_ITEM('',(#911017),#539885);
#3028=STYLED_ITEM('',(#911017),#539886);
#3029=STYLED_ITEM('',(#911017),#539887);
#3030=STYLED_ITEM('',(#911014),#4049);
#3031=STYLED_ITEM('',(#910981),#4050);
#3032=STYLED_ITEM('',(#910981),#4051);
#3033=STYLED_ITEM('',(#910981),#4052);
#3034=STYLED_ITEM('',(#910981),#4053);
#3035=STYLED_ITEM('',(#910981),#4054);
#3036=STYLED_ITEM('',(#910981),#4055);
#3037=STYLED_ITEM('',(#910981),#4056);
#3038=STYLED_ITEM('',(#910981),#4057);
#3039=STYLED_ITEM('',(#910981),#4058);
#3040=STYLED_ITEM('',(#910981),#4059);
#3041=STYLED_ITEM('',(#910981),#4060);
#3042=STYLED_ITEM('',(#910981),#4061);
#3043=STYLED_ITEM('',(#910981),#4062);
#3044=STYLED_ITEM('',(#910981),#4063);
#3045=STYLED_ITEM('',(#910981),#4064);
#3046=STYLED_ITEM('',(#910981),#4065);
#3047=STYLED_ITEM('',(#910981),#4066);
#3048=STYLED_ITEM('',(#910981),#4067);
#3049=STYLED_ITEM('',(#910981),#4068);
#3050=STYLED_ITEM('',(#910981),#4069);
#3051=STYLED_ITEM('',(#910981),#4070);
#3052=STYLED_ITEM('',(#910981),#4071);
#3053=STYLED_ITEM('',(#910981),#4072);
#3054=STYLED_ITEM('',(#910981),#4073);
#3055=STYLED_ITEM('',(#910981),#4074);
#3056=STYLED_ITEM('',(#910981),#4075);
#3057=STYLED_ITEM('',(#910981),#4076);
#3058=STYLED_ITEM('',(#910981),#4077);
#3059=STYLED_ITEM('',(#910981),#4078);
#3060=STYLED_ITEM('',(#910981),#4079);
#3061=STYLED_ITEM('',(#910981),#4080);
#3062=STYLED_ITEM('',(#910981),#4081);
#3063=STYLED_ITEM('',(#910981),#4082);
#3064=STYLED_ITEM('',(#910981),#4083);
#3065=STYLED_ITEM('',(#910981),#4084);
#3066=STYLED_ITEM('',(#910981),#4085);
#3067=STYLED_ITEM('',(#910981),#4086);
#3068=STYLED_ITEM('',(#910981),#4087);
#3069=STYLED_ITEM('',(#910981),#4088);
#3070=STYLED_ITEM('',(#910981),#4089);
#3071=STYLED_ITEM('',(#910981),#4090);
#3072=STYLED_ITEM('',(#910981),#4091);
#3073=STYLED_ITEM('',(#910981),#4092);
#3074=STYLED_ITEM('',(#910981),#4093);
#3075=STYLED_ITEM('',(#910981),#4094);
#3076=STYLED_ITEM('',(#910981),#4095);
#3077=STYLED_ITEM('',(#910981),#4096);
#3078=STYLED_ITEM('',(#910981),#4097);
#3079=STYLED_ITEM('',(#910981),#4098);
#3080=STYLED_ITEM('',(#910981),#4099);
#3081=STYLED_ITEM('',(#910981),#4100);
#3082=STYLED_ITEM('',(#910981),#4101);
#3083=STYLED_ITEM('',(#910981),#4102);
#3084=STYLED_ITEM('',(#910981),#4103);
#3085=STYLED_ITEM('',(#910981),#4104);
#3086=STYLED_ITEM('',(#910981),#4105);
#3087=STYLED_ITEM('',(#910981),#4106);
#3088=STYLED_ITEM('',(#910981),#4107);
#3089=STYLED_ITEM('',(#910981),#4108);
#3090=STYLED_ITEM('',(#910981),#4109);
#3091=STYLED_ITEM('',(#910981),#4110);
#3092=STYLED_ITEM('',(#910981),#4111);
#3093=STYLED_ITEM('',(#910981),#4112);
#3094=STYLED_ITEM('',(#910981),#4113);
#3095=STYLED_ITEM('',(#910981),#4114);
#3096=STYLED_ITEM('',(#910981),#4115);
#3097=STYLED_ITEM('',(#910981),#4116);
#3098=STYLED_ITEM('',(#910981),#4117);
#3099=STYLED_ITEM('',(#910981),#4118);
#3100=STYLED_ITEM('',(#910981),#4119);
#3101=STYLED_ITEM('',(#910981),#4120);
#3102=STYLED_ITEM('',(#910981),#4121);
#3103=STYLED_ITEM('',(#910981),#4122);
#3104=STYLED_ITEM('',(#910981),#4123);
#3105=STYLED_ITEM('',(#910981),#4124);
#3106=STYLED_ITEM('',(#910981),#4125);
#3107=STYLED_ITEM('',(#910981),#4126);
#3108=STYLED_ITEM('',(#910981),#4127);
#3109=STYLED_ITEM('',(#910981),#4128);
#3110=STYLED_ITEM('',(#910981),#4129);
#3111=STYLED_ITEM('',(#910981),#4130);
#3112=STYLED_ITEM('',(#910981),#4131);
#3113=STYLED_ITEM('',(#910981),#4132);
#3114=STYLED_ITEM('',(#910981),#4133);
#3115=STYLED_ITEM('',(#910981),#4134);
#3116=STYLED_ITEM('',(#910981),#4135);
#3117=STYLED_ITEM('',(#910981),#4136);
#3118=STYLED_ITEM('',(#910981),#4137);
#3119=STYLED_ITEM('',(#910981),#4138);
#3120=STYLED_ITEM('',(#910981),#4139);
#3121=STYLED_ITEM('',(#910981),#4140);
#3122=STYLED_ITEM('',(#910981),#4141);
#3123=STYLED_ITEM('',(#910981),#4142);
#3124=STYLED_ITEM('',(#910981),#4143);
#3125=STYLED_ITEM('',(#910981),#4144);
#3126=STYLED_ITEM('',(#910981),#4145);
#3127=STYLED_ITEM('',(#910981),#4146);
#3128=STYLED_ITEM('',(#910981),#4147);
#3129=STYLED_ITEM('',(#910981),#4148);
#3130=STYLED_ITEM('',(#910981),#4149);
#3131=STYLED_ITEM('',(#910981),#4150);
#3132=STYLED_ITEM('',(#910981),#4151);
#3133=STYLED_ITEM('',(#910981),#4152);
#3134=STYLED_ITEM('',(#910981),#4153);
#3135=STYLED_ITEM('',(#910981),#4154);
#3136=STYLED_ITEM('',(#910981),#4155);
#3137=STYLED_ITEM('',(#910981),#4156);
#3138=STYLED_ITEM('',(#910981),#4157);
#3139=STYLED_ITEM('',(#910981),#4158);
#3140=STYLED_ITEM('',(#910981),#4159);
#3141=STYLED_ITEM('',(#910981),#4160);
#3142=STYLED_ITEM('',(#910981),#4161);
#3143=STYLED_ITEM('',(#910981),#4162);
#3144=STYLED_ITEM('',(#910981),#4163);
#3145=STYLED_ITEM('',(#910981),#4164);
#3146=STYLED_ITEM('',(#910981),#4165);
#3147=STYLED_ITEM('',(#910981),#4166);
#3148=STYLED_ITEM('',(#910981),#4167);
#3149=STYLED_ITEM('',(#910981),#4168);
#3150=STYLED_ITEM('',(#910981),#4169);
#3151=STYLED_ITEM('',(#910981),#4170);
#3152=STYLED_ITEM('',(#910981),#4171);
#3153=STYLED_ITEM('',(#910981),#4172);
#3154=STYLED_ITEM('',(#910981),#4173);
#3155=STYLED_ITEM('',(#910981),#4174);
#3156=STYLED_ITEM('',(#910981),#4175);
#3157=STYLED_ITEM('',(#910981),#4176);
#3158=STYLED_ITEM('',(#910981),#4177);
#3159=STYLED_ITEM('',(#910981),#4178);
#3160=STYLED_ITEM('',(#910981),#4179);
#3161=STYLED_ITEM('',(#910981),#4180);
#3162=STYLED_ITEM('',(#910981),#4181);
#3163=STYLED_ITEM('',(#910981),#4182);
#3164=STYLED_ITEM('',(#910981),#4183);
#3165=STYLED_ITEM('',(#910981),#4184);
#3166=STYLED_ITEM('',(#910981),#4185);
#3167=STYLED_ITEM('',(#910981),#4186);
#3168=STYLED_ITEM('',(#910981),#4187);
#3169=STYLED_ITEM('',(#910981),#4188);
#3170=STYLED_ITEM('',(#910981),#4189);
#3171=STYLED_ITEM('',(#910981),#4190);
#3172=STYLED_ITEM('',(#910981),#4191);
#3173=STYLED_ITEM('',(#910981),#4192);
#3174=STYLED_ITEM('',(#910981),#4193);
#3175=STYLED_ITEM('',(#910981),#4194);
#3176=STYLED_ITEM('',(#910981),#4195);
#3177=STYLED_ITEM('',(#910981),#4196);
#3178=STYLED_ITEM('',(#910981),#4197);
#3179=STYLED_ITEM('',(#910981),#4198);
#3180=STYLED_ITEM('',(#910981),#4199);
#3181=STYLED_ITEM('',(#910981),#4200);
#3182=STYLED_ITEM('',(#910981),#4201);
#3183=STYLED_ITEM('',(#910981),#4202);
#3184=STYLED_ITEM('',(#910981),#4203);
#3185=STYLED_ITEM('',(#910981),#4204);
#3186=STYLED_ITEM('',(#910981),#4205);
#3187=STYLED_ITEM('',(#910981),#4206);
#3188=STYLED_ITEM('',(#910981),#4207);
#3189=STYLED_ITEM('',(#910981),#4208);
#3190=STYLED_ITEM('',(#910981),#4209);
#3191=STYLED_ITEM('',(#910981),#4210);
#3192=STYLED_ITEM('',(#910981),#4211);
#3193=STYLED_ITEM('',(#910981),#4212);
#3194=STYLED_ITEM('',(#910981),#4213);
#3195=STYLED_ITEM('',(#910981),#4214);
#3196=STYLED_ITEM('',(#910981),#4215);
#3197=STYLED_ITEM('',(#910981),#4216);
#3198=STYLED_ITEM('',(#910981),#4217);
#3199=STYLED_ITEM('',(#910981),#4218);
#3200=STYLED_ITEM('',(#910981),#4219);
#3201=STYLED_ITEM('',(#910981),#4220);
#3202=STYLED_ITEM('',(#910981),#4221);
#3203=STYLED_ITEM('',(#910981),#4222);
#3204=STYLED_ITEM('',(#910981),#4223);
#3205=STYLED_ITEM('',(#910981),#4224);
#3206=STYLED_ITEM('',(#910981),#4225);
#3207=STYLED_ITEM('',(#910981),#4226);
#3208=STYLED_ITEM('',(#910981),#4227);
#3209=STYLED_ITEM('',(#910981),#4228);
#3210=STYLED_ITEM('',(#910981),#4229);
#3211=STYLED_ITEM('',(#910981),#4230);
#3212=STYLED_ITEM('',(#910981),#4231);
#3213=STYLED_ITEM('',(#910981),#4232);
#3214=STYLED_ITEM('',(#910981),#4233);
#3215=STYLED_ITEM('',(#910981),#4234);
#3216=STYLED_ITEM('',(#910981),#4235);
#3217=STYLED_ITEM('',(#910981),#4236);
#3218=STYLED_ITEM('',(#910981),#4237);
#3219=STYLED_ITEM('',(#910981),#4238);
#3220=STYLED_ITEM('',(#910981),#4239);
#3221=STYLED_ITEM('',(#910981),#4240);
#3222=STYLED_ITEM('',(#910981),#4241);
#3223=STYLED_ITEM('',(#910981),#4242);
#3224=STYLED_ITEM('',(#910981),#4243);
#3225=STYLED_ITEM('',(#910981),#4244);
#3226=STYLED_ITEM('',(#910981),#4245);
#3227=STYLED_ITEM('',(#910981),#4246);
#3228=STYLED_ITEM('',(#910981),#4247);
#3229=STYLED_ITEM('',(#910981),#4248);
#3230=STYLED_ITEM('',(#910981),#4249);
#3231=STYLED_ITEM('',(#910981),#4250);
#3232=STYLED_ITEM('',(#910981),#4251);
#3233=STYLED_ITEM('',(#910981),#4252);
#3234=STYLED_ITEM('',(#910981),#4253);
#3235=STYLED_ITEM('',(#910981),#4254);
#3236=STYLED_ITEM('',(#910981),#4255);
#3237=STYLED_ITEM('',(#910981),#4256);
#3238=STYLED_ITEM('',(#910981),#4257);
#3239=STYLED_ITEM('',(#910981),#4258);
#3240=STYLED_ITEM('',(#910981),#4259);
#3241=STYLED_ITEM('',(#910981),#4260);
#3242=STYLED_ITEM('',(#910981),#4261);
#3243=STYLED_ITEM('',(#910981),#4262);
#3244=STYLED_ITEM('',(#910981),#4263);
#3245=STYLED_ITEM('',(#910981),#4264);
#3246=STYLED_ITEM('',(#910981),#4265);
#3247=STYLED_ITEM('',(#910981),#4266);
#3248=STYLED_ITEM('',(#910981),#4267);
#3249=STYLED_ITEM('',(#910981),#4268);
#3250=STYLED_ITEM('',(#910981),#4269);
#3251=STYLED_ITEM('',(#910981),#4270);
#3252=STYLED_ITEM('',(#910981),#4271);
#3253=STYLED_ITEM('',(#910981),#4272);
#3254=STYLED_ITEM('',(#910981),#4273);
#3255=STYLED_ITEM('',(#910981),#4274);
#3256=STYLED_ITEM('',(#910981),#4275);
#3257=STYLED_ITEM('',(#910981),#4276);
#3258=STYLED_ITEM('',(#910981),#4277);
#3259=STYLED_ITEM('',(#910981),#4278);
#3260=STYLED_ITEM('',(#910981),#4279);
#3261=STYLED_ITEM('',(#910981),#4280);
#3262=STYLED_ITEM('',(#910981),#4281);
#3263=STYLED_ITEM('',(#910981),#4282);
#3264=STYLED_ITEM('',(#910981),#4283);
#3265=STYLED_ITEM('',(#910981),#4284);
#3266=STYLED_ITEM('',(#910981),#4285);
#3267=STYLED_ITEM('',(#910981),#4286);
#3268=STYLED_ITEM('',(#910981),#4287);
#3269=STYLED_ITEM('',(#910981),#4288);
#3270=STYLED_ITEM('',(#910981),#4289);
#3271=STYLED_ITEM('',(#910981),#4290);
#3272=STYLED_ITEM('',(#910981),#4291);
#3273=STYLED_ITEM('',(#910981),#4292);
#3274=STYLED_ITEM('',(#910981),#4293);
#3275=STYLED_ITEM('',(#910981),#4294);
#3276=STYLED_ITEM('',(#910981),#4295);
#3277=STYLED_ITEM('',(#910981),#4296);
#3278=STYLED_ITEM('',(#910981),#4297);
#3279=STYLED_ITEM('',(#910981),#4298);
#3280=STYLED_ITEM('',(#910981),#4299);
#3281=STYLED_ITEM('',(#910981),#4300);
#3282=STYLED_ITEM('',(#910981),#4301);
#3283=STYLED_ITEM('',(#910981),#4302);
#3284=STYLED_ITEM('',(#910981),#4303);
#3285=STYLED_ITEM('',(#910981),#4304);
#3286=STYLED_ITEM('',(#910981),#4305);
#3287=STYLED_ITEM('',(#910981),#4306);
#3288=STYLED_ITEM('',(#910981),#4307);
#3289=STYLED_ITEM('',(#910981),#4308);
#3290=STYLED_ITEM('',(#910981),#4309);
#3291=STYLED_ITEM('',(#910981),#4310);
#3292=STYLED_ITEM('',(#910981),#4311);
#3293=STYLED_ITEM('',(#910981),#4312);
#3294=STYLED_ITEM('',(#910981),#4313);
#3295=STYLED_ITEM('',(#910981),#4314);
#3296=STYLED_ITEM('',(#910981),#4315);
#3297=STYLED_ITEM('',(#910981),#4316);
#3298=STYLED_ITEM('',(#910981),#4317);
#3299=STYLED_ITEM('',(#910981),#4318);
#3300=STYLED_ITEM('',(#910981),#4319);
#3301=STYLED_ITEM('',(#910981),#4320);
#3302=STYLED_ITEM('',(#910981),#4321);
#3303=STYLED_ITEM('',(#910981),#4322);
#3304=STYLED_ITEM('',(#910981),#4323);
#3305=STYLED_ITEM('',(#910981),#4324);
#3306=STYLED_ITEM('',(#910981),#4325);
#3307=STYLED_ITEM('',(#910981),#4326);
#3308=STYLED_ITEM('',(#910981),#4327);
#3309=STYLED_ITEM('',(#910981),#4328);
#3310=STYLED_ITEM('',(#910981),#4329);
#3311=STYLED_ITEM('',(#910981),#4330);
#3312=STYLED_ITEM('',(#910981),#4331);
#3313=STYLED_ITEM('',(#910981),#4332);
#3314=STYLED_ITEM('',(#910981),#4333);
#3315=STYLED_ITEM('',(#910981),#4334);
#3316=STYLED_ITEM('',(#910981),#4335);
#3317=STYLED_ITEM('',(#910981),#4336);
#3318=STYLED_ITEM('',(#910981),#4337);
#3319=STYLED_ITEM('',(#910981),#4338);
#3320=STYLED_ITEM('',(#910981),#4339);
#3321=STYLED_ITEM('',(#910981),#4340);
#3322=STYLED_ITEM('',(#910981),#4341);
#3323=STYLED_ITEM('',(#910981),#4342);
#3324=STYLED_ITEM('',(#910981),#4343);
#3325=STYLED_ITEM('',(#910981),#4344);
#3326=STYLED_ITEM('',(#910981),#4345);
#3327=STYLED_ITEM('',(#910981),#4346);
#3328=STYLED_ITEM('',(#910981),#4347);
#3329=STYLED_ITEM('',(#910981),#4348);
#3330=STYLED_ITEM('',(#910981),#4349);
#3331=STYLED_ITEM('',(#910981),#4350);
#3332=STYLED_ITEM('',(#910981),#4351);
#3333=STYLED_ITEM('',(#910981),#4352);
#3334=STYLED_ITEM('',(#910981),#4353);
#3335=STYLED_ITEM('',(#910981),#4354);
#3336=STYLED_ITEM('',(#910981),#4355);
#3337=STYLED_ITEM('',(#910981),#4356);
#3338=STYLED_ITEM('',(#910981),#4357);
#3339=STYLED_ITEM('',(#910981),#4358);
#3340=STYLED_ITEM('',(#910981),#4359);
#3341=STYLED_ITEM('',(#910981),#4360);
#3342=STYLED_ITEM('',(#910981),#4361);
#3343=STYLED_ITEM('',(#910981),#4362);
#3344=STYLED_ITEM('',(#910981),#4363);
#3345=STYLED_ITEM('',(#910981),#4364);
#3346=STYLED_ITEM('',(#910981),#4365);
#3347=STYLED_ITEM('',(#910981),#4366);
#3348=STYLED_ITEM('',(#910981),#4367);
#3349=STYLED_ITEM('',(#910981),#4368);
#3350=STYLED_ITEM('',(#910981),#4369);
#3351=STYLED_ITEM('',(#910981),#4370);
#3352=STYLED_ITEM('',(#910981),#4371);
#3353=STYLED_ITEM('',(#910981),#4372);
#3354=STYLED_ITEM('',(#910981),#4373);
#3355=STYLED_ITEM('',(#910981),#4374);
#3356=STYLED_ITEM('',(#910981),#4375);
#3357=STYLED_ITEM('',(#910981),#4376);
#3358=STYLED_ITEM('',(#910981),#4377);
#3359=STYLED_ITEM('',(#910981),#4378);
#3360=STYLED_ITEM('',(#910981),#4379);
#3361=STYLED_ITEM('',(#910981),#4380);
#3362=STYLED_ITEM('',(#910981),#4381);
#3363=STYLED_ITEM('',(#910981),#4382);
#3364=STYLED_ITEM('',(#910981),#4383);
#3365=STYLED_ITEM('',(#910981),#4384);
#3366=STYLED_ITEM('',(#910981),#4385);
#3367=STYLED_ITEM('',(#910981),#4386);
#3368=STYLED_ITEM('',(#910981),#4387);
#3369=STYLED_ITEM('',(#910981),#4388);
#3370=STYLED_ITEM('',(#910981),#4389);
#3371=STYLED_ITEM('',(#910981),#4390);
#3372=STYLED_ITEM('',(#910981),#4391);
#3373=STYLED_ITEM('',(#910981),#4392);
#3374=STYLED_ITEM('',(#910981),#4393);
#3375=STYLED_ITEM('',(#910981),#4394);
#3376=STYLED_ITEM('',(#910981),#4395);
#3377=STYLED_ITEM('',(#910981),#4396);
#3378=STYLED_ITEM('',(#910981),#4397);
#3379=STYLED_ITEM('',(#910981),#4398);
#3380=STYLED_ITEM('',(#910981),#4399);
#3381=STYLED_ITEM('',(#910981),#4400);
#3382=STYLED_ITEM('',(#910981),#4401);
#3383=STYLED_ITEM('',(#910981),#4402);
#3384=STYLED_ITEM('',(#910981),#4403);
#3385=STYLED_ITEM('',(#910981),#4404);
#3386=STYLED_ITEM('',(#910981),#4405);
#3387=STYLED_ITEM('',(#910981),#4406);
#3388=STYLED_ITEM('',(#910981),#4407);
#3389=STYLED_ITEM('',(#910981),#4408);
#3390=STYLED_ITEM('',(#910981),#4409);
#3391=STYLED_ITEM('',(#910981),#4410);
#3392=STYLED_ITEM('',(#910981),#4411);
#3393=STYLED_ITEM('',(#910981),#4412);
#3394=STYLED_ITEM('',(#910981),#4413);
#3395=STYLED_ITEM('',(#910981),#4414);
#3396=STYLED_ITEM('',(#910981),#4415);
#3397=STYLED_ITEM('',(#910981),#4416);
#3398=STYLED_ITEM('',(#910981),#4417);
#3399=STYLED_ITEM('',(#910981),#4418);
#3400=STYLED_ITEM('',(#910981),#4419);
#3401=STYLED_ITEM('',(#910981),#4420);
#3402=STYLED_ITEM('',(#910981),#4421);
#3403=STYLED_ITEM('',(#910981),#4422);
#3404=STYLED_ITEM('',(#910981),#4423);
#3405=STYLED_ITEM('',(#910981),#4424);
#3406=STYLED_ITEM('',(#910981),#4425);
#3407=STYLED_ITEM('',(#910981),#4426);
#3408=STYLED_ITEM('',(#910981),#4427);
#3409=STYLED_ITEM('',(#910981),#4428);
#3410=STYLED_ITEM('',(#910981),#4429);
#3411=STYLED_ITEM('',(#910981),#4430);
#3412=STYLED_ITEM('',(#910981),#4431);
#3413=STYLED_ITEM('',(#910981),#4432);
#3414=STYLED_ITEM('',(#910981),#4433);
#3415=STYLED_ITEM('',(#910981),#4434);
#3416=STYLED_ITEM('',(#910981),#4435);
#3417=STYLED_ITEM('',(#910981),#4436);
#3418=STYLED_ITEM('',(#910981),#4437);
#3419=STYLED_ITEM('',(#910981),#4438);
#3420=STYLED_ITEM('',(#910981),#4439);
#3421=STYLED_ITEM('',(#910981),#4440);
#3422=STYLED_ITEM('',(#910981),#4441);
#3423=STYLED_ITEM('',(#910981),#4442);
#3424=STYLED_ITEM('',(#910981),#4443);
#3425=STYLED_ITEM('',(#910981),#4444);
#3426=STYLED_ITEM('',(#910981),#4445);
#3427=STYLED_ITEM('',(#910981),#4446);
#3428=STYLED_ITEM('',(#910981),#4447);
#3429=STYLED_ITEM('',(#910981),#4448);
#3430=STYLED_ITEM('',(#910981),#4449);
#3431=STYLED_ITEM('',(#910981),#4450);
#3432=STYLED_ITEM('',(#910981),#4451);
#3433=STYLED_ITEM('',(#910981),#4452);
#3434=STYLED_ITEM('',(#910981),#4453);
#3435=STYLED_ITEM('',(#910981),#4454);
#3436=STYLED_ITEM('',(#910981),#4455);
#3437=STYLED_ITEM('',(#910981),#4456);
#3438=STYLED_ITEM('',(#910981),#4457);
#3439=STYLED_ITEM('',(#910981),#4458);
#3440=STYLED_ITEM('',(#910981),#4459);
#3441=STYLED_ITEM('',(#910981),#4460);
#3442=STYLED_ITEM('',(#910981),#4461);
#3443=STYLED_ITEM('',(#910981),#4462);
#3444=STYLED_ITEM('',(#910981),#4463);
#3445=STYLED_ITEM('',(#910981),#4464);
#3446=STYLED_ITEM('',(#910981),#4465);
#3447=STYLED_ITEM('',(#910981),#4466);
#3448=STYLED_ITEM('',(#910981),#4467);
#3449=STYLED_ITEM('',(#910981),#4468);
#3450=STYLED_ITEM('',(#910981),#4469);
#3451=STYLED_ITEM('',(#910981),#4470);
#3452=STYLED_ITEM('',(#910981),#4471);
#3453=STYLED_ITEM('',(#910981),#4472);
#3454=STYLED_ITEM('',(#910981),#4473);
#3455=STYLED_ITEM('',(#910981),#4474);
#3456=STYLED_ITEM('',(#910981),#4475);
#3457=STYLED_ITEM('',(#910981),#4476);
#3458=STYLED_ITEM('',(#910981),#4477);
#3459=STYLED_ITEM('',(#910981),#4478);
#3460=STYLED_ITEM('',(#910981),#4479);
#3461=STYLED_ITEM('',(#910981),#4480);
#3462=STYLED_ITEM('',(#910981),#4481);
#3463=STYLED_ITEM('',(#910981),#4482);
#3464=STYLED_ITEM('',(#910981),#4483);
#3465=STYLED_ITEM('',(#910981),#4484);
#3466=STYLED_ITEM('',(#910981),#4485);
#3467=STYLED_ITEM('',(#910981),#4486);
#3468=STYLED_ITEM('',(#910981),#4487);
#3469=STYLED_ITEM('',(#910981),#4488);
#3470=STYLED_ITEM('',(#910981),#4489);
#3471=STYLED_ITEM('',(#910981),#4490);
#3472=STYLED_ITEM('',(#910981),#4491);
#3473=STYLED_ITEM('',(#910981),#4492);
#3474=STYLED_ITEM('',(#910981),#4493);
#3475=STYLED_ITEM('',(#910981),#4494);
#3476=STYLED_ITEM('',(#910981),#4495);
#3477=STYLED_ITEM('',(#910989),#4496);
#3478=STYLED_ITEM('',(#910989),#4497);
#3479=STYLED_ITEM('',(#910985),#4498);
#3480=STYLED_ITEM('',(#910981),#4499);
#3481=STYLED_ITEM('',(#910981),#4500);
#3482=STYLED_ITEM('',(#910981),#4501);
#3483=STYLED_ITEM('',(#910981),#4502);
#3484=STYLED_ITEM('',(#910981),#4503);
#3485=STYLED_ITEM('',(#910981),#4504);
#3486=STYLED_ITEM('',(#910981),#4505);
#3487=STYLED_ITEM('',(#910981),#4506);
#3488=STYLED_ITEM('',(#910981),#4507);
#3489=STYLED_ITEM('',(#910981),#4508);
#3490=STYLED_ITEM('',(#910981),#4509);
#3491=STYLED_ITEM('',(#910981),#4510);
#3492=STYLED_ITEM('',(#910981),#4511);
#3493=STYLED_ITEM('',(#910981),#4512);
#3494=STYLED_ITEM('',(#910981),#4513);
#3495=STYLED_ITEM('',(#910981),#4514);
#3496=STYLED_ITEM('',(#910981),#4515);
#3497=STYLED_ITEM('',(#910981),#4516);
#3498=STYLED_ITEM('',(#910981),#4517);
#3499=STYLED_ITEM('',(#910981),#4518);
#3500=STYLED_ITEM('',(#910981),#4519);
#3501=STYLED_ITEM('',(#910981),#4520);
#3502=STYLED_ITEM('',(#910981),#4521);
#3503=STYLED_ITEM('',(#910990),#4522);
#3504=STYLED_ITEM('',(#910990),#4523);
#3505=STYLED_ITEM('',(#911030),#25);
#3506=MANIFOLD_SOLID_BREP('Body1',#557189);
#3507=MANIFOLD_SOLID_BREP('Body2',#557190);
#3508=MANIFOLD_SOLID_BREP('Body3',#557191);
#3509=MANIFOLD_SOLID_BREP('Body4',#557192);
#3510=MANIFOLD_SOLID_BREP('Body5',#557193);
#3511=MANIFOLD_SOLID_BREP('Body6',#557194);
#3512=MANIFOLD_SOLID_BREP('Body7',#557195);
#3513=MANIFOLD_SOLID_BREP('Body8',#557196);
#3514=MANIFOLD_SOLID_BREP('Body9',#557197);
#3515=MANIFOLD_SOLID_BREP('Body10',#557198);
#3516=MANIFOLD_SOLID_BREP('Body11',#557199);
#3517=MANIFOLD_SOLID_BREP('Body12',#557200);
#3518=MANIFOLD_SOLID_BREP('Body13',#557201);
#3519=MANIFOLD_SOLID_BREP('Body14',#557202);
#3520=MANIFOLD_SOLID_BREP('Body15',#557203);
#3521=MANIFOLD_SOLID_BREP('Body16',#557204);
#3522=MANIFOLD_SOLID_BREP('Body17',#557205);
#3523=MANIFOLD_SOLID_BREP('Body18',#557206);
#3524=MANIFOLD_SOLID_BREP('Body19',#557207);
#3525=MANIFOLD_SOLID_BREP('Body20',#557208);
#3526=MANIFOLD_SOLID_BREP('Body21',#557209);
#3527=MANIFOLD_SOLID_BREP('Body22',#557210);
#3528=MANIFOLD_SOLID_BREP('Body23',#557211);
#3529=MANIFOLD_SOLID_BREP('Body24',#557212);
#3530=MANIFOLD_SOLID_BREP('Body25',#557213);
#3531=MANIFOLD_SOLID_BREP('Body26',#557214);
#3532=MANIFOLD_SOLID_BREP('Body27',#557215);
#3533=MANIFOLD_SOLID_BREP('Body28',#557216);
#3534=MANIFOLD_SOLID_BREP('Body29',#557217);
#3535=MANIFOLD_SOLID_BREP('Body30',#557218);
#3536=MANIFOLD_SOLID_BREP('Body31',#557219);
#3537=MANIFOLD_SOLID_BREP('Body32',#557220);
#3538=MANIFOLD_SOLID_BREP('Body1',#557221);
#3539=MANIFOLD_SOLID_BREP('Body1',#557222);
#3540=MANIFOLD_SOLID_BREP('Body1',#557223);
#3541=MANIFOLD_SOLID_BREP('Body2',#557224);
#3542=MANIFOLD_SOLID_BREP('Body3',#557225);
#3543=MANIFOLD_SOLID_BREP('Body4',#557226);
#3544=MANIFOLD_SOLID_BREP('Body5',#557227);
#3545=MANIFOLD_SOLID_BREP('Body6',#557228);
#3546=MANIFOLD_SOLID_BREP('Body7',#557229);
#3547=MANIFOLD_SOLID_BREP('Body8',#557230);
#3548=MANIFOLD_SOLID_BREP('Body9',#557231);
#3549=MANIFOLD_SOLID_BREP('Body10',#557232);
#3550=MANIFOLD_SOLID_BREP('Body11',#557233);
#3551=MANIFOLD_SOLID_BREP('Body12',#557234);
#3552=MANIFOLD_SOLID_BREP('Body13',#557235);
#3553=MANIFOLD_SOLID_BREP('Body14',#557236);
#3554=MANIFOLD_SOLID_BREP('Body15',#557237);
#3555=MANIFOLD_SOLID_BREP('Body16',#557238);
#3556=MANIFOLD_SOLID_BREP('Body17',#557239);
#3557=MANIFOLD_SOLID_BREP('Body18',#557240);
#3558=MANIFOLD_SOLID_BREP('Body19',#557241);
#3559=MANIFOLD_SOLID_BREP('Body20',#557242);
#3560=MANIFOLD_SOLID_BREP('Inner Shell left',#557243);
#3561=MANIFOLD_SOLID_BREP('Inner Shell right',#557244);
#3562=MANIFOLD_SOLID_BREP('Outer Shell left',#557245);
#3563=MANIFOLD_SOLID_BREP('Outer Shell right',#557246);
#3564=MANIFOLD_SOLID_BREP('Hatch',#557247);
#3565=MANIFOLD_SOLID_BREP('Display Holder',#557248);
#3566=MANIFOLD_SOLID_BREP('Disc Mount',#557249);
#3567=MANIFOLD_SOLID_BREP('Board',#557250);
#3568=MANIFOLD_SOLID_BREP('CopperHoles',#557251);
#3569=MANIFOLD_SOLID_BREP('CopperHoles',#557252);
#3570=MANIFOLD_SOLID_BREP('CopperHoles',#557253);
#3571=MANIFOLD_SOLID_BREP('CopperHoles',#557254);
#3572=MANIFOLD_SOLID_BREP('CopperHoles',#557255);
#3573=MANIFOLD_SOLID_BREP('CopperHoles',#557256);
#3574=MANIFOLD_SOLID_BREP('CopperHoles',#557257);
#3575=MANIFOLD_SOLID_BREP('CopperHoles',#557258);
#3576=MANIFOLD_SOLID_BREP('CopperHoles',#557259);
#3577=MANIFOLD_SOLID_BREP('CopperHoles',#557260);
#3578=MANIFOLD_SOLID_BREP('CopperHoles',#557261);
#3579=MANIFOLD_SOLID_BREP('CopperHoles',#557262);
#3580=MANIFOLD_SOLID_BREP('CopperHoles',#557263);
#3581=MANIFOLD_SOLID_BREP('CopperHoles',#557264);
#3582=MANIFOLD_SOLID_BREP('CopperHoles',#557265);
#3583=MANIFOLD_SOLID_BREP('CopperHoles',#557266);
#3584=MANIFOLD_SOLID_BREP('CopperHoles',#557267);
#3585=MANIFOLD_SOLID_BREP('CopperHoles',#557268);
#3586=MANIFOLD_SOLID_BREP('CopperHoles',#557269);
#3587=MANIFOLD_SOLID_BREP('CopperHoles',#557270);
#3588=MANIFOLD_SOLID_BREP('CopperHoles',#557271);
#3589=MANIFOLD_SOLID_BREP('CopperHoles',#557272);
#3590=MANIFOLD_SOLID_BREP('CopperHoles',#557273);
#3591=MANIFOLD_SOLID_BREP('CopperHoles',#557274);
#3592=MANIFOLD_SOLID_BREP('CopperHoles',#557275);
#3593=MANIFOLD_SOLID_BREP('CopperHoles',#557276);
#3594=MANIFOLD_SOLID_BREP('CopperHoles',#557277);
#3595=MANIFOLD_SOLID_BREP('CopperHoles',#557278);
#3596=MANIFOLD_SOLID_BREP('CopperHoles',#557279);
#3597=MANIFOLD_SOLID_BREP('CopperHoles',#557280);
#3598=MANIFOLD_SOLID_BREP('CopperHoles',#557281);
#3599=MANIFOLD_SOLID_BREP('CopperHoles',#557282);
#3600=MANIFOLD_SOLID_BREP('CopperHoles',#557283);
#3601=MANIFOLD_SOLID_BREP('CopperHoles',#557284);
#3602=MANIFOLD_SOLID_BREP('CopperHoles',#557285);
#3603=MANIFOLD_SOLID_BREP('CopperHoles',#557286);
#3604=MANIFOLD_SOLID_BREP('CopperHoles',#557287);
#3605=MANIFOLD_SOLID_BREP('CopperHoles',#557288);
#3606=MANIFOLD_SOLID_BREP('CopperHoles',#557289);
#3607=MANIFOLD_SOLID_BREP('CopperHoles',#557290);
#3608=MANIFOLD_SOLID_BREP('CopperHoles',#557291);
#3609=MANIFOLD_SOLID_BREP('CopperHoles',#557292);
#3610=MANIFOLD_SOLID_BREP('CopperHoles',#557293);
#3611=MANIFOLD_SOLID_BREP('CopperHoles',#557294);
#3612=MANIFOLD_SOLID_BREP('CopperHoles',#557295);
#3613=MANIFOLD_SOLID_BREP('CopperHoles',#557296);
#3614=MANIFOLD_SOLID_BREP('CopperHoles',#557297);
#3615=MANIFOLD_SOLID_BREP('CopperHoles',#557298);
#3616=MANIFOLD_SOLID_BREP('CopperHoles',#557299);
#3617=MANIFOLD_SOLID_BREP('CopperHoles',#557300);
#3618=MANIFOLD_SOLID_BREP('CopperHoles',#557301);
#3619=MANIFOLD_SOLID_BREP('CopperHoles',#557302);
#3620=MANIFOLD_SOLID_BREP('CopperHoles',#557303);
#3621=MANIFOLD_SOLID_BREP('CopperHoles',#557304);
#3622=MANIFOLD_SOLID_BREP('CopperHoles',#557305);
#3623=MANIFOLD_SOLID_BREP('CopperHoles',#557306);
#3624=MANIFOLD_SOLID_BREP('CopperHoles',#557307);
#3625=MANIFOLD_SOLID_BREP('CopperHoles',#557308);
#3626=MANIFOLD_SOLID_BREP('CopperHoles',#557309);
#3627=MANIFOLD_SOLID_BREP('CopperHoles',#557310);
#3628=MANIFOLD_SOLID_BREP('CopperHoles',#557311);
#3629=MANIFOLD_SOLID_BREP('CopperHoles',#557312);
#3630=MANIFOLD_SOLID_BREP('CopperHoles',#557313);
#3631=MANIFOLD_SOLID_BREP('CopperHoles',#557314);
#3632=MANIFOLD_SOLID_BREP('CopperHoles',#557315);
#3633=MANIFOLD_SOLID_BREP('CopperHoles',#557316);
#3634=MANIFOLD_SOLID_BREP('CopperHoles',#557317);
#3635=MANIFOLD_SOLID_BREP('CopperHoles',#557318);
#3636=MANIFOLD_SOLID_BREP('CopperHoles',#557319);
#3637=MANIFOLD_SOLID_BREP('CopperHoles',#557320);
#3638=MANIFOLD_SOLID_BREP('CopperHoles',#557321);
#3639=MANIFOLD_SOLID_BREP('CopperHoles',#557322);
#3640=MANIFOLD_SOLID_BREP('CopperHoles',#557323);
#3641=MANIFOLD_SOLID_BREP('CopperHoles',#557324);
#3642=MANIFOLD_SOLID_BREP('CopperHoles',#557325);
#3643=MANIFOLD_SOLID_BREP('CopperHoles',#557326);
#3644=MANIFOLD_SOLID_BREP('CopperHoles',#557327);
#3645=MANIFOLD_SOLID_BREP('CopperHoles',#557328);
#3646=MANIFOLD_SOLID_BREP('CopperHoles',#557329);
#3647=MANIFOLD_SOLID_BREP('CopperHoles',#557330);
#3648=MANIFOLD_SOLID_BREP('CopperHoles',#557331);
#3649=MANIFOLD_SOLID_BREP('CopperHoles',#557332);
#3650=MANIFOLD_SOLID_BREP('CopperHoles',#557333);
#3651=MANIFOLD_SOLID_BREP('CopperHoles',#557334);
#3652=MANIFOLD_SOLID_BREP('CopperHoles',#557335);
#3653=MANIFOLD_SOLID_BREP('CopperHoles',#557336);
#3654=MANIFOLD_SOLID_BREP('CopperHoles',#557337);
#3655=MANIFOLD_SOLID_BREP('CopperHoles',#557338);
#3656=MANIFOLD_SOLID_BREP('CopperHoles',#557339);
#3657=MANIFOLD_SOLID_BREP('CopperHoles',#557340);
#3658=MANIFOLD_SOLID_BREP('CopperHoles',#557341);
#3659=MANIFOLD_SOLID_BREP('CopperHoles',#557342);
#3660=MANIFOLD_SOLID_BREP('CopperHoles',#557343);
#3661=MANIFOLD_SOLID_BREP('CopperHoles',#557344);
#3662=MANIFOLD_SOLID_BREP('CopperHoles',#557345);
#3663=MANIFOLD_SOLID_BREP('CopperHoles',#557346);
#3664=MANIFOLD_SOLID_BREP('CopperHoles',#557347);
#3665=MANIFOLD_SOLID_BREP('CopperHoles',#557348);
#3666=MANIFOLD_SOLID_BREP('CopperHoles',#557349);
#3667=MANIFOLD_SOLID_BREP('CopperHoles',#557350);
#3668=MANIFOLD_SOLID_BREP('CopperHoles',#557351);
#3669=MANIFOLD_SOLID_BREP('CopperHoles',#557352);
#3670=MANIFOLD_SOLID_BREP('CopperHoles',#557353);
#3671=MANIFOLD_SOLID_BREP('CopperHoles',#557354);
#3672=MANIFOLD_SOLID_BREP('CopperHoles',#557355);
#3673=MANIFOLD_SOLID_BREP('CopperHoles',#557356);
#3674=MANIFOLD_SOLID_BREP('CopperHoles',#557357);
#3675=MANIFOLD_SOLID_BREP('CopperHoles',#557358);
#3676=MANIFOLD_SOLID_BREP('CopperHoles',#557359);
#3677=MANIFOLD_SOLID_BREP('CopperHoles',#557360);
#3678=MANIFOLD_SOLID_BREP('CopperHoles',#557361);
#3679=MANIFOLD_SOLID_BREP('CopperHoles',#557362);
#3680=MANIFOLD_SOLID_BREP('CopperHoles',#557363);
#3681=MANIFOLD_SOLID_BREP('CopperHoles',#557364);
#3682=MANIFOLD_SOLID_BREP('CopperHoles',#557365);
#3683=MANIFOLD_SOLID_BREP('CopperHoles',#557366);
#3684=MANIFOLD_SOLID_BREP('CopperHoles',#557367);
#3685=MANIFOLD_SOLID_BREP('CopperHoles',#557368);
#3686=MANIFOLD_SOLID_BREP('CopperHoles',#557369);
#3687=MANIFOLD_SOLID_BREP('CopperHoles',#557370);
#3688=MANIFOLD_SOLID_BREP('CopperHoles',#557371);
#3689=MANIFOLD_SOLID_BREP('CopperHoles',#557372);
#3690=MANIFOLD_SOLID_BREP('CopperHoles',#557373);
#3691=MANIFOLD_SOLID_BREP('CopperHoles',#557374);
#3692=MANIFOLD_SOLID_BREP('CopperHoles',#557375);
#3693=MANIFOLD_SOLID_BREP('CopperHoles',#557376);
#3694=MANIFOLD_SOLID_BREP('CopperHoles',#557377);
#3695=MANIFOLD_SOLID_BREP('CopperHoles',#557378);
#3696=MANIFOLD_SOLID_BREP('CopperHoles',#557379);
#3697=MANIFOLD_SOLID_BREP('CopperHoles',#557380);
#3698=MANIFOLD_SOLID_BREP('CopperHoles',#557381);
#3699=MANIFOLD_SOLID_BREP('Body1',#557382);
#3700=MANIFOLD_SOLID_BREP('Body2',#557383);
#3701=MANIFOLD_SOLID_BREP('Body3',#557384);
#3702=MANIFOLD_SOLID_BREP('Body4',#557385);
#3703=MANIFOLD_SOLID_BREP('Body5',#557386);
#3704=MANIFOLD_SOLID_BREP('Body6',#557387);
#3705=MANIFOLD_SOLID_BREP('Body7',#557388);
#3706=MANIFOLD_SOLID_BREP('Body8',#557389);
#3707=MANIFOLD_SOLID_BREP('Body1',#557390);
#3708=MANIFOLD_SOLID_BREP('Body2',#557391);
#3709=MANIFOLD_SOLID_BREP('Body1',#557392);
#3710=MANIFOLD_SOLID_BREP('Body1',#557393);
#3711=MANIFOLD_SOLID_BREP('Body2',#557394);
#3712=MANIFOLD_SOLID_BREP('Body3',#557395);
#3713=MANIFOLD_SOLID_BREP('Body4',#557396);
#3714=MANIFOLD_SOLID_BREP('Body5',#557397);
#3715=MANIFOLD_SOLID_BREP('Body6',#557398);
#3716=MANIFOLD_SOLID_BREP('Body7',#557399);
#3717=MANIFOLD_SOLID_BREP('Body8',#557400);
#3718=MANIFOLD_SOLID_BREP('Body9',#557401);
#3719=MANIFOLD_SOLID_BREP('Body10',#557402);
#3720=MANIFOLD_SOLID_BREP('Body11',#557403);
#3721=MANIFOLD_SOLID_BREP('Body1',#557404);
#3722=MANIFOLD_SOLID_BREP('Body2',#557405);
#3723=MANIFOLD_SOLID_BREP('Body3',#557406);
#3724=MANIFOLD_SOLID_BREP('Body4',#557407);
#3725=MANIFOLD_SOLID_BREP('Body5',#557408);
#3726=MANIFOLD_SOLID_BREP('Body6',#557409);
#3727=MANIFOLD_SOLID_BREP('Body7',#557410);
#3728=MANIFOLD_SOLID_BREP('Body8',#557411);
#3729=MANIFOLD_SOLID_BREP('Body9',#557412);
#3730=MANIFOLD_SOLID_BREP('Body10',#557413);
#3731=MANIFOLD_SOLID_BREP('Body11',#557414);
#3732=MANIFOLD_SOLID_BREP('Body12',#557415);
#3733=MANIFOLD_SOLID_BREP('Body13',#557416);
#3734=MANIFOLD_SOLID_BREP('Body14',#557417);
#3735=MANIFOLD_SOLID_BREP('Body15',#557418);
#3736=MANIFOLD_SOLID_BREP('Body16',#557419);
#3737=MANIFOLD_SOLID_BREP('Body17',#557420);
#3738=MANIFOLD_SOLID_BREP('Body18',#557421);
#3739=MANIFOLD_SOLID_BREP('Body19',#557422);
#3740=MANIFOLD_SOLID_BREP('Body20',#557423);
#3741=MANIFOLD_SOLID_BREP('Body21',#557424);
#3742=MANIFOLD_SOLID_BREP('Body22',#557425);
#3743=MANIFOLD_SOLID_BREP('Body23',#557426);
#3744=MANIFOLD_SOLID_BREP('Body24',#557427);
#3745=MANIFOLD_SOLID_BREP('Body25',#557428);
#3746=MANIFOLD_SOLID_BREP('Body26',#557429);
#3747=MANIFOLD_SOLID_BREP('Body27',#557430);
#3748=MANIFOLD_SOLID_BREP('Body28',#557431);
#3749=MANIFOLD_SOLID_BREP('Body29',#557432);
#3750=MANIFOLD_SOLID_BREP('Body30',#557433);
#3751=MANIFOLD_SOLID_BREP('Body31',#557434);
#3752=MANIFOLD_SOLID_BREP('Body32',#557435);
#3753=MANIFOLD_SOLID_BREP('Body33',#557436);
#3754=MANIFOLD_SOLID_BREP('Body34',#557437);
#3755=MANIFOLD_SOLID_BREP('Body35',#557438);
#3756=MANIFOLD_SOLID_BREP('Body36',#557439);
#3757=MANIFOLD_SOLID_BREP('Body37',#557440);
#3758=MANIFOLD_SOLID_BREP('Body38',#557441);
#3759=MANIFOLD_SOLID_BREP('Body39',#557442);
#3760=MANIFOLD_SOLID_BREP('Body1',#557443);
#3761=MANIFOLD_SOLID_BREP('Body2',#557444);
#3762=MANIFOLD_SOLID_BREP('Body3',#557445);
#3763=MANIFOLD_SOLID_BREP('Body4',#557446);
#3764=MANIFOLD_SOLID_BREP('Body5',#557447);
#3765=MANIFOLD_SOLID_BREP('Body6',#557448);
#3766=MANIFOLD_SOLID_BREP('Body7',#557449);
#3767=MANIFOLD_SOLID_BREP('Body8',#557450);
#3768=MANIFOLD_SOLID_BREP('Body9',#557451);
#3769=MANIFOLD_SOLID_BREP('Body10',#557452);
#3770=MANIFOLD_SOLID_BREP('Body11',#557453);
#3771=MANIFOLD_SOLID_BREP('Body12',#557454);
#3772=MANIFOLD_SOLID_BREP('Body13',#557455);
#3773=MANIFOLD_SOLID_BREP('Body14',#557456);
#3774=MANIFOLD_SOLID_BREP('Body15',#557457);
#3775=MANIFOLD_SOLID_BREP('Body16',#557458);
#3776=MANIFOLD_SOLID_BREP('Body17',#557459);
#3777=MANIFOLD_SOLID_BREP('Body18',#557460);
#3778=MANIFOLD_SOLID_BREP('Body19',#557461);
#3779=MANIFOLD_SOLID_BREP('Body20',#557462);
#3780=MANIFOLD_SOLID_BREP('Body21',#557463);
#3781=MANIFOLD_SOLID_BREP('Body22',#557464);
#3782=MANIFOLD_SOLID_BREP('Body23',#557465);
#3783=MANIFOLD_SOLID_BREP('Body24',#557466);
#3784=MANIFOLD_SOLID_BREP('Body25',#557467);
#3785=MANIFOLD_SOLID_BREP('Body26',#557468);
#3786=MANIFOLD_SOLID_BREP('Body27',#557469);
#3787=MANIFOLD_SOLID_BREP('Body28',#557470);
#3788=MANIFOLD_SOLID_BREP('Body29',#557471);
#3789=MANIFOLD_SOLID_BREP('Body30',#557472);
#3790=MANIFOLD_SOLID_BREP('Body31',#557473);
#3791=MANIFOLD_SOLID_BREP('Body32',#557474);
#3792=MANIFOLD_SOLID_BREP('Body33',#557475);
#3793=MANIFOLD_SOLID_BREP('Body34',#557476);
#3794=MANIFOLD_SOLID_BREP('Body35',#557477);
#3795=MANIFOLD_SOLID_BREP('Body36',#557478);
#3796=MANIFOLD_SOLID_BREP('Body37',#557479);
#3797=MANIFOLD_SOLID_BREP('Body38',#557480);
#3798=MANIFOLD_SOLID_BREP('Body1',#557481);
#3799=MANIFOLD_SOLID_BREP('Body2',#557482);
#3800=MANIFOLD_SOLID_BREP('Body3',#557483);
#3801=MANIFOLD_SOLID_BREP('Body4',#557484);
#3802=MANIFOLD_SOLID_BREP('Body5',#557485);
#3803=MANIFOLD_SOLID_BREP('Body6',#557486);
#3804=MANIFOLD_SOLID_BREP('Body7',#557487);
#3805=MANIFOLD_SOLID_BREP('Body8',#557488);
#3806=MANIFOLD_SOLID_BREP('Body9',#557489);
#3807=MANIFOLD_SOLID_BREP('Body10',#557490);
#3808=MANIFOLD_SOLID_BREP('Body11',#557491);
#3809=MANIFOLD_SOLID_BREP('Body12',#557492);
#3810=MANIFOLD_SOLID_BREP('Body13',#557493);
#3811=MANIFOLD_SOLID_BREP('Body14',#557494);
#3812=MANIFOLD_SOLID_BREP('Body15',#557495);
#3813=MANIFOLD_SOLID_BREP('Body16',#557496);
#3814=MANIFOLD_SOLID_BREP('Body17',#557497);
#3815=MANIFOLD_SOLID_BREP('Body18',#557498);
#3816=MANIFOLD_SOLID_BREP('Body19',#557499);
#3817=MANIFOLD_SOLID_BREP('Body20',#557500);
#3818=MANIFOLD_SOLID_BREP('Body21',#557501);
#3819=MANIFOLD_SOLID_BREP('Body22',#557502);
#3820=MANIFOLD_SOLID_BREP('Body23',#557503);
#3821=MANIFOLD_SOLID_BREP('Body24',#557504);
#3822=MANIFOLD_SOLID_BREP('Body25',#557505);
#3823=MANIFOLD_SOLID_BREP('Body26',#557506);
#3824=MANIFOLD_SOLID_BREP('Body27',#557507);
#3825=MANIFOLD_SOLID_BREP('Body28',#557508);
#3826=MANIFOLD_SOLID_BREP('Body29',#557509);
#3827=MANIFOLD_SOLID_BREP('Body30',#557510);
#3828=MANIFOLD_SOLID_BREP('Body31',#557511);
#3829=MANIFOLD_SOLID_BREP('Body32',#557512);
#3830=MANIFOLD_SOLID_BREP('Body33',#557513);
#3831=MANIFOLD_SOLID_BREP('Body34',#557514);
#3832=MANIFOLD_SOLID_BREP('Body35',#557515);
#3833=MANIFOLD_SOLID_BREP('Body36',#557516);
#3834=MANIFOLD_SOLID_BREP('Body37',#557517);
#3835=MANIFOLD_SOLID_BREP('Body38',#557518);
#3836=MANIFOLD_SOLID_BREP('Body1',#557519);
#3837=MANIFOLD_SOLID_BREP('Body2',#557520);
#3838=MANIFOLD_SOLID_BREP('Body3',#557521);
#3839=MANIFOLD_SOLID_BREP('Body4',#557522);
#3840=MANIFOLD_SOLID_BREP('Body5',#557523);
#3841=MANIFOLD_SOLID_BREP('Body6',#557524);
#3842=MANIFOLD_SOLID_BREP('Body7',#557525);
#3843=MANIFOLD_SOLID_BREP('Body8',#557526);
#3844=MANIFOLD_SOLID_BREP('Body9',#557527);
#3845=MANIFOLD_SOLID_BREP('Body10',#557528);
#3846=MANIFOLD_SOLID_BREP('Body11',#557529);
#3847=MANIFOLD_SOLID_BREP('Body12',#557530);
#3848=MANIFOLD_SOLID_BREP('Body13',#557531);
#3849=MANIFOLD_SOLID_BREP('Body14',#557532);
#3850=MANIFOLD_SOLID_BREP('Body15',#557533);
#3851=MANIFOLD_SOLID_BREP('Body16',#557534);
#3852=MANIFOLD_SOLID_BREP('Body17',#557535);
[truncated: 43,812,472 more chars]
