# Supplementary material for: A low-cost printed circuit board-based centrifugal microfluidic platform for dielectrophoresis
Source: Microsyst Nanoeng. 2025 Jan 27;11:23. doi: 10.1038/s41378-024-00856-5 (PMC11770146; doi:10.1038/s41378-024-00856-5)
Supplement: Supplementary file 1 — Supplementary materials [file 41378_2024_856_MOESM1_ESM.zip › Supplementary Materials/Device/PCB/Manufacturing/DEPDisc Base rev1 v5_bottom_cpl.csv]

Designator	Mid X	Mid Y	Layer	Rotation
C1	-5.33	65.23	Bottom	0.0
C2	0.68	63.11	Bottom	90.0
C3	2.07	63.11	Bottom	90.0
C4	-32.50	-18.00	Bottom	0.0
C5	-28.50	66.75	Bottom	90.0
C6	-28.50	59.75	Bottom	90.0
C7	-49.00	62.75	Bottom	270.0
C8	-46.50	62.75	Bottom	270.0
C9	-5.21	58.12	Bottom	180.0
C10	5.00	63.75	Bottom	180.0
C11	-44.25	62.75	Bottom	270.0
C12	-42.00	62.75	Bottom	270.0
C13	-4.25	25.50	Bottom	180.0
C14	-20.50	66.75	Bottom	90.0
C15	-2.25	28.75	Bottom	270.0
C16	5.00	62.35	Bottom	180.0
C17	-11.30	61.92	Bottom	90.0
C18	6.50	36.00	Bottom	90.0
C19	-12.69	61.92	Bottom	90.0
C20	-22.50	66.75	Bottom	90.0
C21	-24.50	66.75	Bottom	90.0
C22	-26.50	66.75	Bottom	90.0
C23	-26.50	59.75	Bottom	90.0
C24	-24.50	59.75	Bottom	90.0
C25	-22.50	59.75	Bottom	90.0
C26	-20.50	59.75	Bottom	90.0
CN1	-63.50	62.50	Bottom	0.0
D9	-2.04	55.84	Bottom	270.0
D10	-16.00	61.30	Bottom	180.0
JP3	-36.25	59.75	Bottom	180.0
L2	3.22	58.28	Bottom	0.0
R1	-50.50	45.50	Bottom	180.0
R2	-50.50	43.50	Bottom	180.0
R3	-50.50	35.25	Bottom	180.0
R4	5.75	43.75	Bottom	90.0
R5	-0.75	43.75	Bottom	90.0
R6	9.25	29.50	Bottom	180.0
R10	2.75	28.00	Bottom	180.0
R13	1.95	65.65	Bottom	0.0
R16	-50.50	41.50	Bottom	180.0
R17	-50.50	39.25	Bottom	180.0
R18	-50.50	37.25	Bottom	180.0
R19	-9.52	61.92	Bottom	90.0
R20	4.00	37.00	Bottom	180.0
R21	-8.63	65.61	Bottom	180.0
R22	-2.28	65.36	Bottom	0.0
R24A	5.00	65.65	Bottom	0.0
R24B	5.00	67.68	Bottom	0.0
R25	3.50	39.50	Bottom	90.0
R28	1.00	37.00	Bottom	180.0
R30	1.50	39.50	Bottom	90.0
U$1	2.50	32.00	Bottom	270.0
U$2	-54.00	34.00	Bottom	90.0
U1	-4.44	61.55	Bottom	0.0
U3	2.50	44.00	Bottom	180.0
U4	-32.25	62.75	Bottom	270.0
U5	-37.50	-18.00	Bottom	0.0
