# Supplementary material for: A low-cost printed circuit board-based centrifugal microfluidic platform for dielectrophoresis
Source: Microsyst Nanoeng. 2025 Jan 27;11:23. doi: 10.1038/s41378-024-00856-5 (PMC11770146; doi:10.1038/s41378-024-00856-5)
Supplement: Supplementary file 1 — Supplementary materials [file 41378_2024_856_MOESM1_ESM.zip › Supplementary Materials/Device/PCB/Manufacturing/DEPDisc Base rev1 v5_bottom_bom.csv]

Comment	Designator	Footprint	LCSC Part #
1N5819WS	D9 D10	SOD323-W
1k	R6 R10	R0603
1nF	C2	C0603K
2k	R13 R20 R28	R0603
10k	R24A	R0603
10nF	C1 C17	C0603K
10uF	C19	C0603K
22uF	C5 C6 C7 C8 C11 C12 C14 C20 C21 C22 C23 C24 C25 C26	C0805K
29.4k	R22	R0603
47k	R1 R2 R3 R16 R17 R18	R0603
47pF	C3	C0603K
47uF	C10 C16	C0603K
68.1k	R21	R0603
100nF	C4 C9 C15 C18	C0603K
332k	R19	R0603
510	R4 R5 R24B	R0603
750	R25 R30	R0603
1255AY-6R8M=P3	L2	IND_1255AY-6R8M=P3
DC-005-2.5A-2.0-SMT	CN1	DCJACK_2MM_SMT
DNP	C13	C0805K
DRV8220DRLRSOT5X3-6_DRL_TEX-L	U5	SOT5X3-6_DRL_TEX-L
ICL7662EBA-T	U4	21-0041B_8
JUMPER-SMT_2_NC_PASTE_SILK	JP3	SMT-JUMPER_2_NC_PASTE_SILK
MICROSD-PUSH-OUT	U$2	MICROSD-PUSH-OUT
OPA2810IDGKR	U$1	SOP65P490X110-8N
SN74LVC2G04DCKR	U3	SOT65P210X110-6N
TPS54331DR	U1	SOIC127P599X175-8N
