# Supplementary material for: A low-cost printed circuit board-based centrifugal microfluidic platform for dielectrophoresis
Source: Microsyst Nanoeng. 2025 Jan 27;11:23. doi: 10.1038/s41378-024-00856-5 (PMC11770146; doi:10.1038/s41378-024-00856-5)
Supplement: Supplementary file 1 — Supplementary materials [file 41378_2024_856_MOESM1_ESM.zip › Supplementary Materials/Device/PCB/Design Files/DEPDisc Base rev1 v8.brd]

<?xml version="1.0" encoding="utf-8"?>
<!DOCTYPE eagle SYSTEM "eagle.dtd">
<eagle version="9.7.0">
<drawing>
<settings>
<setting alwaysvectorfont="no"/>
<setting verticaltext="up"/>
</settings>
<grid distance="0.25" unitdist="mm" unit="mm" style="lines" multiple="1" display="yes" altdistance="5" altunitdist="mil" altunit="mil"/>
<layers>
<layer number="1" name="Top" color="4" fill="1" visible="yes" active="yes"/>
<layer number="2" name="Route2" color="16" fill="1" visible="no" active="no"/>
<layer number="3" name="Route3" color="17" fill="1" visible="no" active="no"/>
<layer number="4" name="Route4" color="18" fill="1" visible="no" active="no"/>
<layer number="5" name="Route5" color="19" fill="1" visible="no" active="no"/>
<layer number="6" name="Route6" color="25" fill="1" visible="no" active="no"/>
<layer number="7" name="Route7" color="26" fill="1" visible="no" active="no"/>
<layer number="8" name="Route8" color="27" fill="1" visible="no" active="no"/>
<layer number="9" name="Route9" color="28" fill="1" visible="no" active="no"/>
<layer number="10" name="Route10" color="29" fill="1" visible="no" active="no"/>
<layer number="11" name="Route11" color="30" fill="1" visible="no" active="no"/>
<layer number="12" name="Route12" color="20" fill="1" visible="no" active="no"/>
<layer number="13" name="Route13" color="21" fill="1" visible="no" active="no"/>
<layer number="14" name="Route14" color="22" fill="1" visible="no" active="no"/>
<layer number="15" name="Route15" color="23" fill="1" visible="no" active="no"/>
<layer number="16" name="Bottom" color="1" fill="1" visible="yes" active="yes"/>
<layer number="17" name="Pads" color="2" fill="1" visible="yes" active="yes"/>
<layer number="18" name="Vias" color="2" fill="1" visible="yes" active="yes"/>
<layer number="19" name="Unrouted" color="6" fill="1" visible="yes" active="yes"/>
<layer number="20" name="Dimension" color="24" fill="1" visible="yes" active="yes"/>
<layer number="21" name="tPlace" color="7" fill="0" visible="yes" active="yes"/>
<layer number="22" name="bPlace" color="7" fill="1" visible="yes" active="yes"/>
<layer number="23" name="tOrigins" color="15" fill="1" visible="yes" active="yes"/>
<layer number="24" name="bOrigins" color="15" fill="1" visible="yes" active="yes"/>
<layer number="25" name="tNames" color="7" fill="1" visible="yes" active="yes"/>
<layer number="26" name="bNames" color="7" fill="1" visible="yes" active="yes"/>
<layer number="27" name="tValues" color="7" fill="1" visible="yes" active="yes"/>
<layer number="28" name="bValues" color="7" fill="1" visible="yes" active="yes"/>
<layer number="29" name="tStop" color="7" fill="3" visible="yes" active="yes"/>
<layer number="30" name="bStop" color="7" fill="6" visible="yes" active="yes"/>
<layer number="31" name="tCream" color="7" fill="4" visible="yes" active="yes"/>
<layer number="32" name="bCream" color="7" fill="5" visible="yes" active="yes"/>
<layer number="33" name="tFinish" color="6" fill="3" visible="no" active="no"/>
<layer number="34" name="bFinish" color="6" fill="6" visible="no" active="no"/>
<layer number="35" name="tGlue" color="7" fill="4" visible="yes" active="yes"/>
<layer number="36" name="bGlue" color="7" fill="5" visible="no" active="no"/>
<layer number="37" name="tTest" color="7" fill="1" visible="no" active="no"/>
<layer number="38" name="bTest" color="7" fill="1" visible="no" active="no"/>
<layer number="39" name="tKeepout" color="4" fill="11" visible="yes" active="yes"/>
<layer number="40" name="bKeepout" color="1" fill="11" visible="yes" active="yes"/>
<layer number="41" name="tRestrict" color="4" fill="10" visible="yes" active="yes"/>
<layer number="42" name="bRestrict" color="1" fill="10" visible="yes" active="yes"/>
<layer number="43" name="vRestrict" color="2" fill="10" visible="yes" active="yes"/>
<layer number="44" name="Drills" color="7" fill="1" visible="yes" active="yes"/>
<layer number="45" name="Holes" color="7" fill="1" visible="yes" active="yes"/>
<layer number="46" name="Milling" color="3" fill="1" visible="yes" active="yes"/>
<layer number="47" name="Measures" color="7" fill="1" visible="no" active="yes"/>
<layer number="48" name="Document" color="7" fill="1" visible="yes" active="yes"/>
<layer number="49" name="Reference" color="7" fill="1" visible="no" active="no"/>
<layer number="50" name="dxf" color="7" fill="1" visible="no" active="no"/>
<layer number="51" name="tDocu" color="7" fill="1" visible="yes" active="yes"/>
<layer number="52" name="bDocu" color="7" fill="1" visible="yes" active="yes"/>
<layer number="53" name="tGND_GNDA" color="7" fill="9" visible="no" active="no"/>
<layer number="54" name="bGND_GNDA" color="7" fill="9" visible="no" active="no"/>
<layer number="56" name="wert" color="7" fill="1" visible="yes" active="yes"/>
<layer number="57" name="tCAD" color="7" fill="1" visible="no" active="no"/>
<layer number="58" name="b3D" color="7" fill="4" visible="no" active="no"/>
<layer number="59" name="tCarbon" color="7" fill="1" visible="no" active="no"/>
<layer number="60" name="bCarbon" color="7" fill="1" visible="no" active="no"/>
<layer number="61" name="stand" color="7" fill="1" visible="no" active="no"/>
<layer number="88" name="SimResults" color="9" fill="1" visible="no" active="no"/>
<layer number="89" name="SimProbes" color="9" fill="1" visible="no" active="no"/>
<layer number="90" name="Modules" color="5" fill="1" visible="no" active="no"/>
<layer number="91" name="Nets" color="2" fill="1" visible="no" active="no"/>
<layer number="92" name="Busses" color="1" fill="1" visible="no" active="no"/>
<layer number="93" name="Pins" color="2" fill="1" visible="no" active="no"/>
<layer number="94" name="Symbols" color="4" fill="1" visible="no" active="no"/>
<layer number="95" name="Names" color="7" fill="1" visible="no" active="no"/>
<layer number="96" name="Values" color="7" fill="1" visible="no" active="no"/>
<layer number="97" name="Info" color="7" fill="1" visible="no" active="no"/>
<layer number="98" name="Guide" color="6" fill="1" visible="no" active="no"/>
<layer number="99" name="SpiceOrder" color="7" fill="1" visible="no" active="no"/>
<layer number="100" name="Muster" color="7" fill="1" visible="no" active="no"/>
<layer number="101" name="Patch_Top" color="7" fill="4" visible="yes" active="yes"/>
<layer number="102" name="Vscore" color="7" fill="1" visible="yes" active="yes"/>
<layer number="103" name="fp3" color="7" fill="1" visible="yes" active="yes"/>
<layer number="104" name="Name" color="7" fill="1" visible="yes" active="yes"/>
<layer number="105" name="Beschreib" color="7" fill="1" visible="yes" active="yes"/>
<layer number="106" name="BGA-Top" color="7" fill="1" visible="yes" active="yes"/>
<layer number="107" name="BD-Top" color="7" fill="1" visible="yes" active="yes"/>
<layer number="108" name="fp8" color="7" fill="1" visible="yes" active="yes"/>
<layer number="109" name="fp9" color="7" fill="1" visible="yes" active="yes"/>
<layer number="110" name="fp0" color="7" fill="1" visible="yes" active="yes"/>
<layer number="111" name="LPC17xx" color="7" fill="1" visible="yes" active="yes"/>
<layer number="112" name="tSilk" color="7" fill="1" visible="yes" active="yes"/>
<layer number="113" name="ReferenceLS" color="7" fill="1" visible="no" active="no"/>
<layer number="114" name="Badge_Outline" color="7" fill="1" visible="yes" active="yes"/>
<layer number="115" name="ReferenceISLANDS" color="7" fill="1" visible="yes" active="yes"/>
<layer number="116" name="Patch_BOT" color="7" fill="4" visible="yes" active="yes"/>
<layer number="117" name="PM_Ref" color="7" fill="1" visible="yes" active="yes"/>
<layer number="118" name="Rect_Pads" color="7" fill="1" visible="no" active="no"/>
<layer number="119" name="PF_Ref" color="7" fill="1" visible="yes" active="yes"/>
<layer number="120" name="WFL_Ref" color="7" fill="1" visible="yes" active="yes"/>
<layer number="121" name="_tsilk" color="7" fill="1" visible="yes" active="yes"/>
<layer number="122" name="_bsilk" color="7" fill="10" visible="yes" active="yes"/>
<layer number="123" name="tTestmark" color="7" fill="1" visible="yes" active="yes"/>
<layer number="124" name="bTestmark" color="7" fill="1" visible="yes" active="yes"/>
<layer number="125" name="_tNames" color="7" fill="1" visible="yes" active="yes"/>
<layer number="126" name="_bNames" color="7" fill="1" visible="yes" active="yes"/>
<layer number="127" name="_tValues" color="7" fill="1" visible="yes" active="yes"/>
<layer number="128" name="_bValues" color="7" fill="1" visible="yes" active="yes"/>
<layer number="129" name="Mask" color="7" fill="1" visible="yes" active="yes"/>
<layer number="130" name="SMDSTROOK" color="7" fill="1" visible="yes" active="yes"/>
<layer number="131" name="tAdjust" color="7" fill="1" visible="yes" active="yes"/>
<layer number="132" name="bAdjust" color="7" fill="1" visible="yes" active="yes"/>
<layer number="133" name="bottom_silk" color="7" fill="1" visible="yes" active="yes"/>
<layer number="134" name="silk_top" color="7" fill="1" visible="yes" active="yes"/>
<layer number="135" name="silk_bottom" color="7" fill="1" visible="yes" active="yes"/>
<layer number="136" name="silktop" color="7" fill="1" visible="yes" active="yes"/>
<layer number="137" name="silkbottom" color="7" fill="1" visible="yes" active="yes"/>
<layer number="138" name="EEE" color="7" fill="1" visible="yes" active="yes"/>
<layer number="139" name="_tKeepout" color="7" fill="1" visible="yes" active="yes"/>
<layer number="140" name="mbKeepout" color="7" fill="1" visible="yes" active="yes"/>
<layer number="141" name="ASSEMBLY_TOP" color="7" fill="1" visible="yes" active="yes"/>
<layer number="142" name="mbRestrict" color="7" fill="1" visible="yes" active="yes"/>
<layer number="143" name="PLACE_BOUND_TOP" color="7" fill="1" visible="yes" active="yes"/>
<layer number="144" name="Drill_legend" color="7" fill="1" visible="yes" active="yes"/>
<layer number="145" name="DrillLegend_01-16" color="7" fill="1" visible="yes" active="yes"/>
<layer number="146" name="DrillLegend_01-20" color="7" fill="1" visible="yes" active="yes"/>
<layer number="147" name="PIN_NUMBER" color="7" fill="1" visible="yes" active="yes"/>
<layer number="148" name="mDocument" color="7" fill="1" visible="yes" active="yes"/>
<layer number="149" name="DrillLegend_02-15" color="7" fill="1" visible="yes" active="yes"/>
<layer number="150" name="Notes" color="7" fill="1" visible="yes" active="yes"/>
<layer number="151" name="HeatSink" color="7" fill="1" visible="yes" active="yes"/>
<layer number="152" name="_bDocu" color="7" fill="1" visible="yes" active="yes"/>
<layer number="153" name="FabDoc1" color="7" fill="1" visible="no" active="no"/>
<layer number="154" name="FabDoc2" color="7" fill="1" visible="no" active="no"/>
<layer number="155" name="FabDoc3" color="7" fill="1" visible="no" active="no"/>
<layer number="166" name="AntennaArea" color="7" fill="1" visible="yes" active="yes"/>
<layer number="168" name="4mmHeightArea" color="7" fill="1" visible="yes" active="yes"/>
<layer number="191" name="mNets" color="7" fill="1" visible="yes" active="yes"/>
<layer number="192" name="mBusses" color="7" fill="1" visible="yes" active="yes"/>
<layer number="193" name="mPins" color="7" fill="1" visible="yes" active="yes"/>
<layer number="194" name="mSymbols" color="7" fill="1" visible="yes" active="yes"/>
<layer number="195" name="mNames" color="7" fill="1" visible="yes" active="yes"/>
<layer number="196" name="mValues" color="7" fill="1" visible="yes" active="yes"/>
<layer number="199" name="Contour" color="7" fill="1" visible="yes" active="yes"/>
<layer number="200" name="200bmp" color="7" fill="1" visible="yes" active="yes"/>
<layer number="201" name="201bmp" color="7" fill="1" visible="yes" active="yes"/>
<layer number="202" name="202bmp" color="7" fill="1" visible="yes" active="yes"/>
<layer number="203" name="203bmp" color="7" fill="1" visible="yes" active="yes"/>
<layer number="204" name="204bmp" color="7" fill="1" visible="yes" active="yes"/>
<layer number="205" name="205bmp" color="7" fill="1" visible="yes" active="yes"/>
<layer number="206" name="206bmp" color="7" fill="1" visible="yes" active="yes"/>
<layer number="207" name="207bmp" color="7" fill="1" visible="yes" active="yes"/>
<layer number="208" name="208bmp" color="7" fill="1" visible="yes" active="yes"/>
<layer number="209" name="209bmp" color="7" fill="1" visible="yes" active="yes"/>
<layer number="210" name="210bmp" color="7" fill="1" visible="yes" active="yes"/>
<layer number="211" name="211bmp" color="7" fill="1" visible="yes" active="yes"/>
<layer number="212" name="212bmp" color="7" fill="1" visible="yes" active="yes"/>
<layer number="213" name="213bmp" color="7" fill="1" visible="yes" active="yes"/>
<layer number="214" name="214bmp" color="7" fill="1" visible="yes" active="yes"/>
<layer number="215" name="215bmp" color="7" fill="1" visible="yes" active="yes"/>
<layer number="216" name="216bmp" color="7" fill="1" visible="yes" active="yes"/>
<layer number="217" name="217bmp" color="7" fill="1" visible="no" active="no"/>
<layer number="218" name="218bmp" color="7" fill="1" visible="no" active="no"/>
<layer number="219" name="219bmp" color="7" fill="1" visible="no" active="no"/>
<layer number="220" name="220bmp" color="7" fill="1" visible="no" active="no"/>
<layer number="221" name="221bmp" color="7" fill="1" visible="no" active="no"/>
<layer number="222" name="222bmp" color="7" fill="1" visible="no" active="no"/>
<layer number="223" name="223bmp" color="7" fill="1" visible="no" active="no"/>
<layer number="224" name="224bmp" color="7" fill="1" visible="no" active="no"/>
<layer number="225" name="225bmp" color="7" fill="1" visible="yes" active="yes"/>
<layer number="226" name="226bmp" color="7" fill="1" visible="yes" active="yes"/>
<layer number="227" name="227bmp" color="7" fill="1" visible="yes" active="yes"/>
<layer number="228" name="228bmp" color="7" fill="1" visible="yes" active="yes"/>
<layer number="229" name="229bmp" color="7" fill="1" visible="yes" active="yes"/>
<layer number="230" name="230bmp" color="7" fill="1" visible="yes" active="yes"/>
<layer number="231" name="Eagle3D_PG1" color="7" fill="1" visible="no" active="no"/>
<layer number="232" name="Eagle3D_PG2" color="7" fill="1" visible="no" active="no"/>
<layer number="233" name="Eagle3D_PG3" color="7" fill="1" visible="no" active="no"/>
<layer number="248" name="Housing" color="7" fill="1" visible="yes" active="yes"/>
<layer number="249" name="Edge" color="7" fill="1" visible="yes" active="yes"/>
<layer number="250" name="Descript" color="7" fill="1" visible="no" active="no"/>
<layer number="251" name="SMDround" color="7" fill="11" visible="no" active="no"/>
<layer number="254" name="cooling" color="7" fill="1" visible="yes" active="yes"/>
<layer number="255" name="routoute" color="7" fill="1" visible="yes" active="yes"/>
</layers>
<board>
<plain>
<circle x="0" y="0" radius="25" width="0.1524" layer="47"/>
<wire x1="0.5" y1="0" x2="0.5" y2="23.5467" width="0.1524" layer="47"/>
<wire x1="0.5" y1="0" x2="-0.5" y2="0" width="0.1524" layer="47"/>
<wire x1="-0.5" y1="0" x2="-0.5" y2="23.543890625" width="0.1524" layer="47"/>
<wire x1="0.5" y1="0" x2="0.5" y2="-23.5" width="0.1524" layer="47"/>
<wire x1="-0.5" y1="0" x2="-0.5" y2="-23.5" width="0.1524" layer="47"/>
<wire x1="24.5" y1="-27" x2="-68.75" y2="-26.5" width="0.1524" layer="20"/>
<wire x1="-68.5" y1="73" x2="25" y2="73" width="0.1524" layer="20"/>
<wire x1="25" y1="73" x2="24.5" y2="-27" width="0.1524" layer="20"/>
<wire x1="-57.16" y1="5.425084375" x2="-57.16" y2="5.42" width="0.1524" layer="51"/>
<circle x="0" y="0" radius="12.5" width="0.1524" layer="20"/>
<hole x="21" y="-23" drill="3.05"/>
<circle x="21" y="-23" radius="3" width="0.1524" layer="51"/>
<hole x="20" y="68" drill="3.05"/>
<circle x="20" y="68" radius="3" width="0.1524" layer="51"/>
<hole x="-60" y="-22" drill="3.05"/>
<circle x="-60" y="-22" radius="3" width="0.1524" layer="51"/>
<circle x="0" y="0" radius="27" width="0.1524" layer="51"/>
<wire x1="-68.75" y1="-26.5" x2="-68.75" y2="73" width="0.1524" layer="20"/>
<wire x1="-68.75" y1="73" x2="-68.5" y2="73" width="0.1524" layer="20"/>
</plain>
<libraries>
<library name="pinhead" urn="urn:adsk.eagle:library:325">
<description>&lt;b&gt;Pin Header Connectors&lt;/b&gt;&lt;p&gt;
&lt;author&gt;Created by librarian@cadsoft.de&lt;/author&gt;</description>
<packages>
<package name="1X14" urn="urn:adsk.eagle:footprint:22285/1" library_version="5">
<description>&lt;b&gt;PIN HEADER&lt;/b&gt;</description>
<wire x1="13.335" y1="1.27" x2="14.605" y2="1.27" width="0.1524" layer="21"/>
<wire x1="14.605" y1="1.27" x2="15.24" y2="0.635" width="0.1524" layer="21"/>
<wire x1="15.24" y1="0.635" x2="15.24" y2="-0.635" width="0.1524" layer="21"/>
<wire x1="15.24" y1="-0.635" x2="14.605" y2="-1.27" width="0.1524" layer="21"/>
<wire x1="10.16" y1="0.635" x2="10.795" y2="1.27" width="0.1524" layer="21"/>
<wire x1="10.795" y1="1.27" x2="12.065" y2="1.27" width="0.1524" layer="21"/>
<wire x1="12.065" y1="1.27" x2="12.7" y2="0.635" width="0.1524" layer="21"/>
<wire x1="12.7" y1="0.635" x2="12.7" y2="-0.635" width="0.1524" layer="21"/>
<wire x1="12.7" y1="-0.635" x2="12.065" y2="-1.27" width="0.1524" layer="21"/>
<wire x1="12.065" y1="-1.27" x2="10.795" y2="-1.27" width="0.1524" layer="21"/>
<wire x1="10.795" y1="-1.27" x2="10.16" y2="-0.635" width="0.1524" layer="21"/>
<wire x1="13.335" y1="1.27" x2="12.7" y2="0.635" width="0.1524" layer="21"/>
<wire x1="12.7" y1="-0.635" x2="13.335" y2="-1.27" width="0.1524" layer="21"/>
<wire x1="14.605" y1="-1.27" x2="13.335" y2="-1.27" width="0.1524" layer="21"/>
<wire x1="5.715" y1="1.27" x2="6.985" y2="1.27" width="0.1524" layer="21"/>
<wire x1="6.985" y1="1.27" x2="7.62" y2="0.635" width="0.1524" layer="21"/>
<wire x1="7.62" y1="0.635" x2="7.62" y2="-0.635" width="0.1524" layer="21"/>
<wire x1="7.62" y1="-0.635" x2="6.985" y2="-1.27" width="0.1524" layer="21"/>
<wire x1="7.62" y1="0.635" x2="8.255" y2="1.27" width="0.1524" layer="21"/>
<wire x1="8.255" y1="1.27" x2="9.525" y2="1.27" width="0.1524" layer="21"/>
<wire x1="9.525" y1="1.27" x2="10.16" y2="0.635" width="0.1524" layer="21"/>
<wire x1="10.16" y1="0.635" x2="10.16" y2="-0.635" width="0.1524" layer="21"/>
<wire x1="10.16" y1="-0.635" x2="9.525" y2="-1.27" width="0.1524" layer="21"/>
<wire x1="9.525" y1="-1.27" x2="8.255" y2="-1.27" width="0.1524" layer="21"/>
<wire x1="8.255" y1="-1.27" x2="7.62" y2="-0.635" width="0.1524" layer="21"/>
<wire x1="2.54" y1="0.635" x2="3.175" y2="1.27" width="0.1524" layer="21"/>
<wire x1="3.175" y1="1.27" x2="4.445" y2="1.27" width="0.1524" layer="21"/>
<wire x1="4.445" y1="1.27" x2="5.08" y2="0.635" width="0.1524" layer="21"/>
<wire x1="5.08" y1="0.635" x2="5.08" y2="-0.635" width="0.1524" layer="21"/>
<wire x1="5.08" y1="-0.635" x2="4.445" y2="-1.27" width="0.1524" layer="21"/>
<wire x1="4.445" y1="-1.27" x2="3.175" y2="-1.27" width="0.1524" layer="21"/>
<wire x1="3.175" y1="-1.27" x2="2.54" y2="-0.635" width="0.1524" layer="21"/>
<wire x1="5.715" y1="1.27" x2="5.08" y2="0.635" width="0.1524" layer="21"/>
<wire x1="5.08" y1="-0.635" x2="5.715" y2="-1.27" width="0.1524" layer="21"/>
<wire x1="6.985" y1="-1.27" x2="5.715" y2="-1.27" width="0.1524" layer="21"/>
<wire x1="-1.905" y1="1.27" x2="-0.635" y2="1.27" width="0.1524" layer="21"/>
<wire x1="-0.635" y1="1.27" x2="0" y2="0.635" width="0.1524" layer="21"/>
<wire x1="0" y1="0.635" x2="0" y2="-0.635" width="0.1524" layer="21"/>
<wire x1="0" y1="-0.635" x2="-0.635" y2="-1.27" width="0.1524" layer="21"/>
<wire x1="0" y1="0.635" x2="0.635" y2="1.27" width="0.1524" layer="21"/>
<wire x1="0.635" y1="1.27" x2="1.905" y2="1.27" width="0.1524" layer="21"/>
<wire x1="1.905" y1="1.27" x2="2.54" y2="0.635" width="0.1524" layer="21"/>
<wire x1="2.54" y1="0.635" x2="2.54" y2="-0.635" width="0.1524" layer="21"/>
<wire x1="2.54" y1="-0.635" x2="1.905" y2="-1.27" width="0.1524" layer="21"/>
<wire x1="1.905" y1="-1.27" x2="0.635" y2="-1.27" width="0.1524" layer="21"/>
<wire x1="0.635" y1="-1.27" x2="0" y2="-0.635" width="0.1524" layer="21"/>
<wire x1="-5.08" y1="0.635" x2="-4.445" y2="1.27" width="0.1524" layer="21"/>
<wire x1="-4.445" y1="1.27" x2="-3.175" y2="1.27" width="0.1524" layer="21"/>
<wire x1="-3.175" y1="1.27" x2="-2.54" y2="0.635" width="0.1524" layer="21"/>
<wire x1="-2.54" y1="0.635" x2="-2.54" y2="-0.635" width="0.1524" layer="21"/>
<wire x1="-2.54" y1="-0.635" x2="-3.175" y2="-1.27" width="0.1524" layer="21"/>
<wire x1="-3.175" y1="-1.27" x2="-4.445" y2="-1.27" width="0.1524" layer="21"/>
<wire x1="-4.445" y1="-1.27" x2="-5.08" y2="-0.635" width="0.1524" layer="21"/>
<wire x1="-1.905" y1="1.27" x2="-2.54" y2="0.635" width="0.1524" layer="21"/>
<wire x1="-2.54" y1="-0.635" x2="-1.905" y2="-1.27" width="0.1524" layer="21"/>
<wire x1="-0.635" y1="-1.27" x2="-1.905" y2="-1.27" width="0.1524" layer="21"/>
<wire x1="-9.525" y1="1.27" x2="-8.255" y2="1.27" width="0.1524" layer="21"/>
<wire x1="-8.255" y1="1.27" x2="-7.62" y2="0.635" width="0.1524" layer="21"/>
<wire x1="-7.62" y1="0.635" x2="-7.62" y2="-0.635" width="0.1524" layer="21"/>
<wire x1="-7.62" y1="-0.635" x2="-8.255" y2="-1.27" width="0.1524" layer="21"/>
<wire x1="-7.62" y1="0.635" x2="-6.985" y2="1.27" width="0.1524" layer="21"/>
<wire x1="-6.985" y1="1.27" x2="-5.715" y2="1.27" width="0.1524" layer="21"/>
<wire x1="-5.715" y1="1.27" x2="-5.08" y2="0.635" width="0.1524" layer="21"/>
<wire x1="-5.08" y1="0.635" x2="-5.08" y2="-0.635" width="0.1524" layer="21"/>
<wire x1="-5.08" y1="-0.635" x2="-5.715" y2="-1.27" width="0.1524" layer="21"/>
<wire x1="-5.715" y1="-1.27" x2="-6.985" y2="-1.27" width="0.1524" layer="21"/>
<wire x1="-6.985" y1="-1.27" x2="-7.62" y2="-0.635" width="0.1524" layer="21"/>
<wire x1="-12.7" y1="0.635" x2="-12.065" y2="1.27" width="0.1524" layer="21"/>
<wire x1="-12.065" y1="1.27" x2="-10.795" y2="1.27" width="0.1524" layer="21"/>
<wire x1="-10.795" y1="1.27" x2="-10.16" y2="0.635" width="0.1524" layer="21"/>
<wire x1="-10.16" y1="0.635" x2="-10.16" y2="-0.635" width="0.1524" layer="21"/>
<wire x1="-10.16" y1="-0.635" x2="-10.795" y2="-1.27" width="0.1524" layer="21"/>
<wire x1="-10.795" y1="-1.27" x2="-12.065" y2="-1.27" width="0.1524" layer="21"/>
<wire x1="-12.065" y1="-1.27" x2="-12.7" y2="-0.635" width="0.1524" layer="21"/>
<wire x1="-9.525" y1="1.27" x2="-10.16" y2="0.635" width="0.1524" layer="21"/>
<wire x1="-10.16" y1="-0.635" x2="-9.525" y2="-1.27" width="0.1524" layer="21"/>
<wire x1="-8.255" y1="-1.27" x2="-9.525" y2="-1.27" width="0.1524" layer="21"/>
<wire x1="-17.145" y1="1.27" x2="-15.875" y2="1.27" width="0.1524" layer="21"/>
<wire x1="-15.875" y1="1.27" x2="-15.24" y2="0.635" width="0.1524" layer="21"/>
<wire x1="-15.24" y1="0.635" x2="-15.24" y2="-0.635" width="0.1524" layer="21"/>
<wire x1="-15.24" y1="-0.635" x2="-15.875" y2="-1.27" width="0.1524" layer="21"/>
<wire x1="-15.24" y1="0.635" x2="-14.605" y2="1.27" width="0.1524" layer="21"/>
<wire x1="-14.605" y1="1.27" x2="-13.335" y2="1.27" width="0.1524" layer="21"/>
<wire x1="-13.335" y1="1.27" x2="-12.7" y2="0.635" width="0.1524" layer="21"/>
<wire x1="-12.7" y1="0.635" x2="-12.7" y2="-0.635" width="0.1524" layer="21"/>
<wire x1="-12.7" y1="-0.635" x2="-13.335" y2="-1.27" width="0.1524" layer="21"/>
<wire x1="-13.335" y1="-1.27" x2="-14.605" y2="-1.27" width="0.1524" layer="21"/>
<wire x1="-14.605" y1="-1.27" x2="-15.24" y2="-0.635" width="0.1524" layer="21"/>
<wire x1="-17.78" y1="0.635" x2="-17.78" y2="-0.635" width="0.1524" layer="21"/>
<wire x1="-17.145" y1="1.27" x2="-17.78" y2="0.635" width="0.1524" layer="21"/>
<wire x1="-17.78" y1="-0.635" x2="-17.145" y2="-1.27" width="0.1524" layer="21"/>
<wire x1="-15.875" y1="-1.27" x2="-17.145" y2="-1.27" width="0.1524" layer="21"/>
<wire x1="15.24" y1="0.635" x2="15.875" y2="1.27" width="0.1524" layer="21"/>
<wire x1="15.875" y1="1.27" x2="17.145" y2="1.27" width="0.1524" layer="21"/>
<wire x1="17.145" y1="1.27" x2="17.78" y2="0.635" width="0.1524" layer="21"/>
<wire x1="17.78" y1="0.635" x2="17.78" y2="-0.635" width="0.1524" layer="21"/>
<wire x1="17.78" y1="-0.635" x2="17.145" y2="-1.27" width="0.1524" layer="21"/>
<wire x1="17.145" y1="-1.27" x2="15.875" y2="-1.27" width="0.1524" layer="21"/>
<wire x1="15.875" y1="-1.27" x2="15.24" y2="-0.635" width="0.1524" layer="21"/>
<pad name="1" x="-16.51" y="0" drill="1.016" shape="long" rot="R90"/>
<pad name="2" x="-13.97" y="0" drill="1.016" shape="long" rot="R90"/>
<pad name="3" x="-11.43" y="0" drill="1.016" shape="long" rot="R90"/>
<pad name="4" x="-8.89" y="0" drill="1.016" shape="long" rot="R90"/>
<pad name="5" x="-6.35" y="0" drill="1.016" shape="long" rot="R90"/>
<pad name="6" x="-3.81" y="0" drill="1.016" shape="long" rot="R90"/>
<pad name="7" x="-1.27" y="0" drill="1.016" shape="long" rot="R90"/>
<pad name="8" x="1.27" y="0" drill="1.016" shape="long" rot="R90"/>
<pad name="9" x="3.81" y="0" drill="1.016" shape="long" rot="R90"/>
<pad name="10" x="6.35" y="0" drill="1.016" shape="long" rot="R90"/>
<pad name="11" x="8.89" y="0" drill="1.016" shape="long" rot="R90"/>
<pad name="12" x="11.43" y="0" drill="1.016" shape="long" rot="R90"/>
<pad name="13" x="13.97" y="0" drill="1.016" shape="long" rot="R90"/>
<pad name="14" x="16.51" y="0" drill="1.016" shape="long" rot="R90"/>
<text x="-17.8562" y="1.8288" size="1.27" layer="25" ratio="10">&gt;NAME</text>
<text x="-17.78" y="-3.175" size="1.27" layer="27">&gt;VALUE</text>
<rectangle x1="13.716" y1="-0.254" x2="14.224" y2="0.254" layer="51"/>
<rectangle x1="11.176" y1="-0.254" x2="11.684" y2="0.254" layer="51"/>
<rectangle x1="8.636" y1="-0.254" x2="9.144" y2="0.254" layer="51"/>
<rectangle x1="6.096" y1="-0.254" x2="6.604" y2="0.254" layer="51"/>
<rectangle x1="3.556" y1="-0.254" x2="4.064" y2="0.254" layer="51"/>
<rectangle x1="1.016" y1="-0.254" x2="1.524" y2="0.254" layer="51"/>
<rectangle x1="-1.524" y1="-0.254" x2="-1.016" y2="0.254" layer="51"/>
<rectangle x1="-4.064" y1="-0.254" x2="-3.556" y2="0.254" layer="51"/>
<rectangle x1="-6.604" y1="-0.254" x2="-6.096" y2="0.254" layer="51"/>
<rectangle x1="-9.144" y1="-0.254" x2="-8.636" y2="0.254" layer="51"/>
<rectangle x1="-11.684" y1="-0.254" x2="-11.176" y2="0.254" layer="51"/>
<rectangle x1="-14.224" y1="-0.254" x2="-13.716" y2="0.254" layer="51"/>
<rectangle x1="-16.764" y1="-0.254" x2="-16.256" y2="0.254" layer="51"/>
<rectangle x1="16.256" y1="-0.254" x2="16.764" y2="0.254" layer="51"/>
</package>
<package name="1X03" urn="urn:adsk.eagle:footprint:22340/1" library_version="5">
<description>&lt;b&gt;PIN HEADER&lt;/b&gt;</description>
<wire x1="-3.175" y1="1.27" x2="-1.905" y2="1.27" width="0.1524" layer="21"/>
<wire x1="-1.905" y1="1.27" x2="-1.27" y2="0.635" width="0.1524" layer="21"/>
<wire x1="-1.27" y1="0.635" x2="-1.27" y2="-0.635" width="0.1524" layer="21"/>
<wire x1="-1.27" y1="-0.635" x2="-1.905" y2="-1.27" width="0.1524" layer="21"/>
<wire x1="-1.27" y1="0.635" x2="-0.635" y2="1.27" width="0.1524" layer="21"/>
<wire x1="-0.635" y1="1.27" x2="0.635" y2="1.27" width="0.1524" layer="21"/>
<wire x1="0.635" y1="1.27" x2="1.27" y2="0.635" width="0.1524" layer="21"/>
<wire x1="1.27" y1="0.635" x2="1.27" y2="-0.635" width="0.1524" layer="21"/>
<wire x1="1.27" y1="-0.635" x2="0.635" y2="-1.27" width="0.1524" layer="21"/>
<wire x1="0.635" y1="-1.27" x2="-0.635" y2="-1.27" width="0.1524" layer="21"/>
<wire x1="-0.635" y1="-1.27" x2="-1.27" y2="-0.635" width="0.1524" layer="21"/>
<wire x1="-3.81" y1="0.635" x2="-3.81" y2="-0.635" width="0.1524" layer="21"/>
<wire x1="-3.175" y1="1.27" x2="-3.81" y2="0.635" width="0.1524" layer="21"/>
<wire x1="-3.81" y1="-0.635" x2="-3.175" y2="-1.27" width="0.1524" layer="21"/>
<wire x1="-1.905" y1="-1.27" x2="-3.175" y2="-1.27" width="0.1524" layer="21"/>
<wire x1="1.27" y1="0.635" x2="1.905" y2="1.27" width="0.1524" layer="21"/>
<wire x1="1.905" y1="1.27" x2="3.175" y2="1.27" width="0.1524" layer="21"/>
<wire x1="3.175" y1="1.27" x2="3.81" y2="0.635" width="0.1524" layer="21"/>
<wire x1="3.81" y1="0.635" x2="3.81" y2="-0.635" width="0.1524" layer="21"/>
<wire x1="3.81" y1="-0.635" x2="3.175" y2="-1.27" width="0.1524" layer="21"/>
<wire x1="3.175" y1="-1.27" x2="1.905" y2="-1.27" width="0.1524" layer="21"/>
<wire x1="1.905" y1="-1.27" x2="1.27" y2="-0.635" width="0.1524" layer="21"/>
<pad name="1" x="-2.54" y="0" drill="1.016" shape="long" rot="R90"/>
<pad name="2" x="0" y="0" drill="1.016" shape="long" rot="R90"/>
<pad name="3" x="2.54" y="0" drill="1.016" shape="long" rot="R90"/>
<text x="-3.8862" y="1.8288" size="1.27" layer="25" ratio="10">&gt;NAME</text>
<text x="-3.81" y="-3.175" size="1.27" layer="27">&gt;VALUE</text>
<rectangle x1="-0.254" y1="-0.254" x2="0.254" y2="0.254" layer="51"/>
<rectangle x1="-2.794" y1="-0.254" x2="-2.286" y2="0.254" layer="51"/>
<rectangle x1="2.286" y1="-0.254" x2="2.794" y2="0.254" layer="51"/>
</package>
</packages>
<packages3d>
<package3d name="1X14" urn="urn:adsk.eagle:package:22417/2" type="model">
<description>PIN HEADER</description>
<packageinstances>
<packageinstance name="1X14"/>
</packageinstances>
</package3d>
<package3d name="1X03" urn="urn:adsk.eagle:package:22458/2" type="model">
<description>PIN HEADER</description>
<packageinstances>
<packageinstance name="1X03"/>
</packageinstances>
</package3d>
</packages3d>
</library>
<library name="adafruit" urn="urn:adsk.wipprod:fs.file:vf.v-bNqEGYQ_6gfAYsT8RhPw">
<packages>
<package name="DCJACK_2MM_SMT" urn="urn:adsk.eagle:footprint:6240084/1" locally_modified="yes" library_version="2">
<description>2.0/2.1mm DC Jack - SMT
&lt;p&gt;4UConnector: 03267&lt;/p&gt;
&lt;p&gt;Note: Small tRestrict polygon's were added to the ground pads to improve solderability when this part is used in combination with a ground pour.  By default, Eagle will product four large bridges to the ground pour significantly increasing the heat distribution on the pads and preventing lead-free solder from reflowing in certain situations.  For more details, see: http://www.microbuilder.eu/Blog/09-12-14/Reducing_Thermals_for_Large_Pads_in_Eagle.aspx&lt;/p&gt;</description>
<wire x1="-4" y1="4.5" x2="-5" y2="3.5" width="0.127" layer="51" curve="90"/>
<wire x1="-5" y1="3.5" x2="-5" y2="-3.5" width="0.127" layer="51"/>
<wire x1="-5" y1="-3.5" x2="-4" y2="-4.5" width="0.127" layer="51" curve="90"/>
<wire x1="-4" y1="-4.5" x2="10.254" y2="-4.5" width="0.127" layer="51"/>
<wire x1="10.254" y1="-4.5" x2="10.254" y2="-1.492" width="0.127" layer="51"/>
<wire x1="10.254" y1="-1.492" x2="9" y2="-1.492" width="0.127" layer="51"/>
<wire x1="9" y1="-1.492" x2="9" y2="4.5" width="0.127" layer="51"/>
<wire x1="9" y1="4.5" x2="-4" y2="4.5" width="0.127" layer="51"/>
<wire x1="-4" y1="4.5" x2="-5" y2="3.5" width="0.127" layer="21" curve="90"/>
<wire x1="-5" y1="3.5" x2="-5" y2="-3.5" width="0.127" layer="21"/>
<wire x1="-5" y1="-3.5" x2="-4" y2="-4.5" width="0.127" layer="21" curve="90"/>
<wire x1="10.254" y1="-4.5" x2="10.254" y2="-1.492" width="0.127" layer="21"/>
<wire x1="10.254" y1="-1.492" x2="9" y2="-1.492" width="0.127" layer="21"/>
<wire x1="9" y1="-1.492" x2="9" y2="4.5" width="0.127" layer="21"/>
<wire x1="-1.668" y1="4.5" x2="-4" y2="4.5" width="0.127" layer="21"/>
<wire x1="4.682" y1="4.5" x2="1.588" y2="4.5" width="0.127" layer="21"/>
<wire x1="9" y1="4.5" x2="7.938" y2="4.5" width="0.127" layer="21"/>
<wire x1="-4" y1="-4.5" x2="-1.684" y2="-4.5" width="0.127" layer="21"/>
<wire x1="1.588" y1="-4.5" x2="4.666" y2="-4.5" width="0.127" layer="21"/>
<wire x1="7.938" y1="-4.5" x2="10.254" y2="-4.5" width="0.127" layer="21"/>
<smd name="PWR1" x="0" y="5.5" dx="2.4" dy="2" layer="1"/>
<smd name="PWR2" x="6.2" y="5.5" dx="2.4" dy="2" layer="1"/>
<smd name="GNDBREAK" x="6.2" y="-5.5" dx="2.4" dy="2" layer="1"/>
<smd name="GND" x="0" y="-5.5" dx="2.4" dy="2" layer="1"/>
<text x="0.762" y="2.794" size="1.4224" layer="21" ratio="12" rot="R90">+</text>
<text x="-1.016" y="-3.81" size="0.8128" layer="21">GND</text>
<hole x="0" y="0" drill="1.6"/>
<hole x="4.5" y="0" drill="1.8"/>
<polygon width="0.0254" layer="41" pour="solid">
<vertex x="1.27" y="-5.7404"/>
<vertex x="1.2954" y="-5.7404"/>
<vertex x="1.2954" y="-5.2578"/>
<vertex x="1.27" y="-5.2578"/>
</polygon>
<polygon width="0.0254" layer="41" pour="solid">
<vertex x="-0.254" y="-4.445"/>
<vertex x="0.2286" y="-4.445"/>
<vertex x="0.2286" y="-4.4196"/>
<vertex x="-0.254" y="-4.4196"/>
</polygon>
<polygon width="0.0254" layer="41" pour="solid">
<vertex x="4.9022" y="-5.7404"/>
<vertex x="4.9276" y="-5.7404"/>
<vertex x="4.9276" y="-5.2578"/>
<vertex x="4.9022" y="-5.2578"/>
</polygon>
<polygon width="0.0254" layer="41" pour="solid">
<vertex x="5.9436" y="-4.445"/>
<vertex x="6.4262" y="-4.445"/>
<vertex x="6.4262" y="-4.4196"/>
<vertex x="5.9436" y="-4.4196"/>
</polygon>
</package>
</packages>
<packages3d>
<package3d name="DCJACK_2MM_SMT" urn="urn:adsk.eagle:package:6240730/1" type="box">
<description>2.0/2.1mm DC Jack - SMT
&lt;p&gt;4UConnector: 03267&lt;/p&gt;
&lt;p&gt;Note: Small tRestrict polygon's were added to the ground pads to improve solderability when this part is used in combination with a ground pour.  By default, Eagle will product four large bridges to the ground pour significantly increasing the heat distribution on the pads and preventing lead-free solder from reflowing in certain situations.  For more details, see: http://www.microbuilder.eu/Blog/09-12-14/Reducing_Thermals_for_Large_Pads_in_Eagle.aspx&lt;/p&gt;</description>
<packageinstances>
<packageinstance name="DCJACK_2MM_SMT"/>
</packageinstances>
</package3d>
</packages3d>
</library>
<library name="SN74LVC2G04DCKR" urn="urn:adsk.wipprod:fs.file:vf.CetTjFXwQVaqNCVUFqh3pw">
<packages>
<package name="SOT65P210X110-6N" library_version="1">
<wire x1="-0.625" y1="-1" x2="0.625" y2="-1" width="0.127" layer="51"/>
<wire x1="0.625" y1="-1" x2="0.625" y2="1" width="0.127" layer="51"/>
<wire x1="0.625" y1="1" x2="-0.625" y2="1" width="0.127" layer="51"/>
<wire x1="-0.625" y1="1" x2="-0.625" y2="-1" width="0.127" layer="51"/>
<wire x1="-0.625" y1="1.17" x2="0.625" y2="1.17" width="0.127" layer="21"/>
<wire x1="-0.625" y1="-1.17" x2="0.625" y2="-1.17" width="0.127" layer="21"/>
<wire x1="-1.805" y1="-1.25" x2="1.805" y2="-1.25" width="0.05" layer="39"/>
<wire x1="1.805" y1="-1.25" x2="1.805" y2="1.25" width="0.05" layer="39"/>
<wire x1="1.805" y1="1.25" x2="-1.805" y2="1.25" width="0.05" layer="39"/>
<wire x1="-1.805" y1="1.25" x2="-1.805" y2="-1.25" width="0.05" layer="39"/>
<circle x="-2.1" y="0.802" radius="0.1" width="0.2" layer="21"/>
<circle x="-2.1" y="0.802" radius="0.1" width="0.2" layer="51"/>
<text x="-2.5" y="1.5" size="1.016" layer="25">&gt;NAME</text>
<text x="-2.5" y="-1.5" size="1.016" layer="27" align="top-left">&gt;VALUE</text>
<smd name="1" x="-0.96" y="0.65" dx="1.19" dy="0.4" layer="1" roundness="25"/>
<smd name="2" x="-0.96" y="0" dx="1.19" dy="0.4" layer="1" roundness="25"/>
<smd name="3" x="-0.96" y="-0.65" dx="1.19" dy="0.4" layer="1" roundness="25"/>
<smd name="4" x="0.96" y="-0.65" dx="1.19" dy="0.4" layer="1" roundness="25" rot="R180"/>
<smd name="5" x="0.96" y="0" dx="1.19" dy="0.4" layer="1" roundness="25" rot="R180"/>
<smd name="6" x="0.96" y="0.65" dx="1.19" dy="0.4" layer="1" roundness="25" rot="R180"/>
</package>
</packages>
</library>
<library name="resistor" urn="urn:adsk.eagle:library:348">
<description>&lt;b&gt;Resistors, Capacitors, Inductors&lt;/b&gt;&lt;p&gt;
Based on the previous libraries:
&lt;ul&gt;
&lt;li&gt;r.lbr
&lt;li&gt;cap.lbr 
&lt;li&gt;cap-fe.lbr
&lt;li&gt;captant.lbr
&lt;li&gt;polcap.lbr
&lt;li&gt;ipc-smd.lbr
&lt;/ul&gt;
All SMD packages are defined according to the IPC specifications and  CECC&lt;p&gt;
&lt;author&gt;Created by librarian@cadsoft.de&lt;/author&gt;&lt;p&gt;
&lt;p&gt;
for Electrolyt Capacitors see also :&lt;p&gt;
www.bccomponents.com &lt;p&gt;
www.panasonic.com&lt;p&gt;
www.kemet.com&lt;p&gt;
&lt;p&gt;
for trimmer refence see : &lt;u&gt;www.electrospec-inc.com/cross_references/trimpotcrossref.asp&lt;/u&gt;&lt;p&gt;

&lt;map name="nav_main"&gt;
&lt;area shape="rect" coords="0,1,140,23" href="../military_specs.asp" title=""&gt;
&lt;area shape="rect" coords="0,24,140,51" href="../about.asp" title=""&gt;
&lt;area shape="rect" coords="1,52,140,77" href="../rfq.asp" title=""&gt;
&lt;area shape="rect" coords="0,78,139,103" href="../products.asp" title=""&gt;
&lt;area shape="rect" coords="1,102,138,128" href="../excess_inventory.asp" title=""&gt;
&lt;area shape="rect" coords="1,129,138,150" href="../edge.asp" title=""&gt;
&lt;area shape="rect" coords="1,151,139,178" href="../industry_links.asp" title=""&gt;
&lt;area shape="rect" coords="0,179,139,201" href="../comments.asp" title=""&gt;
&lt;area shape="rect" coords="1,203,138,231" href="../directory.asp" title=""&gt;
&lt;area shape="default" nohref&gt;
&lt;/map&gt;

&lt;html&gt;

&lt;title&gt;&lt;/title&gt;

 &lt;LINK REL="StyleSheet" TYPE="text/css" HREF="style-sheet.css"&gt;

&lt;body bgcolor="#ffffff" text="#000000" marginwidth="0" marginheight="0" topmargin="0" leftmargin="0"&gt;
&lt;table border=0 cellspacing=0 cellpadding=0 width="100%" cellpaddding=0 height="55%"&gt;
&lt;tr valign="top"&gt;

&lt;/td&gt;
&lt;! &lt;td width="10"&gt;&amp;nbsp;&lt;/td&gt;
&lt;td width="90%"&gt;

&lt;b&gt;&lt;font color="#0000FF" size="4"&gt;TRIM-POT CROSS REFERENCE&lt;/font&gt;&lt;/b&gt;
&lt;P&gt;
&lt;TABLE BORDER=0 CELLSPACING=1 CELLPADDING=2&gt;
  &lt;TR&gt;
    &lt;TD COLSPAN=8&gt;
      &lt;FONT SIZE=3 FACE=ARIAL&gt;&lt;B&gt;RECTANGULAR MULTI-TURN&lt;/B&gt;&lt;/FONT&gt;
    &lt;/TD&gt;
  &lt;/TR&gt;
  &lt;TR&gt;
    &lt;TD ALIGN=CENTER&gt;
      &lt;B&gt;
      &lt;FONT SIZE=3 FACE=ARIAL color="#FF0000"&gt;BOURNS&lt;/FONT&gt;
      &lt;/B&gt;
    &lt;/TD&gt;
    &lt;TD ALIGN=CENTER&gt;
      &lt;B&gt;
      &lt;FONT SIZE=3 FACE=ARIAL color="#FF0000"&gt;BI&amp;nbsp;TECH&lt;/FONT&gt;
      &lt;/B&gt;
    &lt;/TD&gt;
    &lt;TD ALIGN=CENTER&gt;
      &lt;B&gt;
      &lt;FONT SIZE=3 FACE=ARIAL color="#FF0000"&gt;DALE-VISHAY&lt;/FONT&gt;
      &lt;/B&gt;
    &lt;/TD&gt;
    &lt;TD ALIGN=CENTER&gt;
      &lt;B&gt;
      &lt;FONT SIZE=3 FACE=ARIAL color="#FF0000"&gt;PHILIPS/MEPCO&lt;/FONT&gt;
      &lt;/B&gt;
    &lt;/TD&gt;
    &lt;TD ALIGN=CENTER&gt;
      &lt;B&gt;
      &lt;FONT SIZE=3 FACE=ARIAL color="#FF0000"&gt;MURATA&lt;/FONT&gt;
      &lt;/B&gt;
    &lt;/TD&gt;
    &lt;TD ALIGN=CENTER&gt;
      &lt;B&gt;
      &lt;FONT SIZE=3 FACE=ARIAL color="#FF0000"&gt;PANASONIC&lt;/FONT&gt;
      &lt;/B&gt;
    &lt;/TD&gt;
    &lt;TD ALIGN=CENTER&gt;
      &lt;B&gt;
      &lt;FONT SIZE=3 FACE=ARIAL color="#FF0000"&gt;SPECTROL&lt;/FONT&gt;
      &lt;/B&gt;
    &lt;/TD&gt;
    &lt;TD ALIGN=CENTER&gt;
      &lt;B&gt;
      &lt;FONT SIZE=3 FACE=ARIAL color="#FF0000"&gt;MILSPEC&lt;/FONT&gt;
      &lt;/B&gt;
    &lt;/TD&gt;&lt;TD&gt;&amp;nbsp;&lt;/TD&gt;
  &lt;/TR&gt;
  &lt;TR&gt;
    &lt;TD BGCOLOR="#cccccc" ALIGN=CENTER&gt;&lt;FONT FACE=ARIAL SIZE=3 &gt;
      3005P&lt;BR&gt;
      3006P&lt;BR&gt;
      3006W&lt;BR&gt;
      3006Y&lt;BR&gt;
      3009P&lt;BR&gt;
      3009W&lt;BR&gt;
      3009Y&lt;BR&gt;
      3057J&lt;BR&gt;
      3057L&lt;BR&gt;
      3057P&lt;BR&gt;
      3057Y&lt;BR&gt;
      3059J&lt;BR&gt;
      3059L&lt;BR&gt;
      3059P&lt;BR&gt;
      3059Y&lt;BR&gt;&lt;/FONT&gt;
    &lt;/TD&gt;
    &lt;TD BGCOLOR="#cccccc" ALIGN=CENTER&gt;&lt;FONT FACE=ARIAL SIZE=3&gt;
      -&lt;BR&gt;
      89P&lt;BR&gt;
      89W&lt;BR&gt;
      89X&lt;BR&gt;
      89PH&lt;BR&gt;
      76P&lt;BR&gt;
      89XH&lt;BR&gt;
      78SLT&lt;BR&gt;
      78L&amp;nbsp;ALT&lt;BR&gt;
      56P&amp;nbsp;ALT&lt;BR&gt;
      78P&amp;nbsp;ALT&lt;BR&gt;
      T8S&lt;BR&gt;
      78L&lt;BR&gt;
      56P&lt;BR&gt;
      78P&lt;BR&gt;&lt;/FONT&gt;
    &lt;/TD&gt;
    &lt;TD BGCOLOR="#cccccc" ALIGN=CENTER&gt;&lt;FONT FACE=ARIAL SIZE=3&gt;
      -&lt;BR&gt;
      T18/784&lt;BR&gt;
      783&lt;BR&gt;
      781&lt;BR&gt;
      -&lt;BR&gt;
      -&lt;BR&gt;
      -&lt;BR&gt;
      2199&lt;BR&gt;
      1697/1897&lt;BR&gt;
      1680/1880&lt;BR&gt;
      2187&lt;BR&gt;
      -&lt;BR&gt;
      -&lt;BR&gt;
      -&lt;BR&gt;
      -&lt;BR&gt;&lt;/FONT&gt;
    &lt;/TD&gt;
    &lt;TD BGCOLOR="#cccccc" ALIGN=CENTER&gt;&lt;FONT FACE=ARIAL SIZE=3&gt;
      -&lt;BR&gt;
      8035EKP/CT20/RJ-20P&lt;BR&gt;
      -&lt;BR&gt;
      RJ-20X&lt;BR&gt;
      -&lt;BR&gt;
      -&lt;BR&gt;
      -&lt;BR&gt;
      1211L&lt;BR&gt;
      8012EKQ&amp;nbsp;ALT&lt;BR&gt;
      8012EKR&amp;nbsp;ALT&lt;BR&gt;
      1211P&lt;BR&gt;
      8012EKJ&lt;BR&gt;
      8012EKL&lt;BR&gt;
      8012EKQ&lt;BR&gt;
      8012EKR&lt;BR&gt;&lt;/FONT&gt;
    &lt;/TD&gt;
    &lt;TD BGCOLOR="#cccccc" ALIGN=CENTER&gt;&lt;FONT FACE=ARIAL SIZE=3&gt;
      -&lt;BR&gt;
      2101P&lt;BR&gt;
      2101W&lt;BR&gt;
      2101Y&lt;BR&gt;
      -&lt;BR&gt;
      -&lt;BR&gt;
      -&lt;BR&gt;
      -&lt;BR&gt;
      -&lt;BR&gt;
      -&lt;BR&gt;
      -&lt;BR&gt;
      -&lt;BR&gt;
      2102L&lt;BR&gt;
      2102S&lt;BR&gt;
      2102Y&lt;BR&gt;&lt;/FONT&gt;
    &lt;/TD&gt;
    &lt;TD BGCOLOR="#cccccc" ALIGN=CENTER&gt;&lt;FONT FACE=ARIAL SIZE=3&gt;
      -&lt;BR&gt;
      EVMCOG&lt;BR&gt;
      -&lt;BR&gt;
      -&lt;BR&gt;
      -&lt;BR&gt;
      -&lt;BR&gt;
      -&lt;BR&gt;
      -&lt;BR&gt;
      -&lt;BR&gt;
      -&lt;BR&gt;
      -&lt;BR&gt;
      -&lt;BR&gt;
      -&lt;BR&gt;
      -&lt;BR&gt;
      -&lt;BR&gt;&lt;/FONT&gt;
    &lt;/TD&gt;
    &lt;TD BGCOLOR="#cccccc" ALIGN=CENTER&gt;&lt;FONT FACE=ARIAL SIZE=3&gt;
      -&lt;BR&gt;
      43P&lt;BR&gt;
      43W&lt;BR&gt;
      43Y&lt;BR&gt;
      -&lt;BR&gt;
      -&lt;BR&gt;
      -&lt;BR&gt;
      -&lt;BR&gt;
      40L&lt;BR&gt;
      40P&lt;BR&gt;
      40Y&lt;BR&gt;
      70Y-T602&lt;BR&gt;
      70L&lt;BR&gt;
      70P&lt;BR&gt;
      70Y&lt;BR&gt;&lt;/FONT&gt;
    &lt;/TD&gt;
    &lt;TD BGCOLOR="#cccccc" ALIGN=CENTER&gt;&lt;FONT FACE=ARIAL SIZE=3&gt;
      -&lt;BR&gt;
      -&lt;BR&gt;
      -&lt;BR&gt;
      -&lt;BR&gt;
      -&lt;BR&gt;
      -&lt;BR&gt;
      -&lt;BR&gt;
      -&lt;BR&gt;
      RT/RTR12&lt;BR&gt;
      RT/RTR12&lt;BR&gt;
      RT/RTR12&lt;BR&gt;
      -&lt;BR&gt;
      RJ/RJR12&lt;BR&gt;
      RJ/RJR12&lt;BR&gt;
      RJ/RJR12&lt;BR&gt;&lt;/FONT&gt;
    &lt;/TD&gt;
  &lt;/TR&gt;
  &lt;TR&gt;
    &lt;TD COLSPAN=8&gt;&amp;nbsp;
    &lt;/TD&gt;
  &lt;/TR&gt;
  &lt;TR&gt;
    &lt;TD COLSPAN=8&gt;
      &lt;FONT SIZE=4 FACE=ARIAL&gt;&lt;B&gt;SQUARE MULTI-TURN&lt;/B&gt;&lt;/FONT&gt;
    &lt;/TD&gt;
  &lt;/TR&gt;
  &lt;TR&gt;
   &lt;TD ALIGN=CENTER&gt;
      &lt;FONT SIZE=3 FACE=ARIAL&gt;&lt;B&gt;BOURN&lt;/B&gt;&lt;/FONT&gt;
    &lt;/TD&gt;
    &lt;TD ALIGN=CENTER&gt;
      &lt;FONT SIZE=3 FACE=ARIAL&gt;&lt;B&gt;BI&amp;nbsp;TECH&lt;/B&gt;&lt;/FONT&gt;
    &lt;/TD&gt;
    &lt;TD ALIGN=CENTER&gt;
      &lt;FONT SIZE=3 FACE=ARIAL&gt;&lt;B&gt;DALE-VISHAY&lt;/B&gt;&lt;/FONT&gt;
    &lt;/TD&gt;
    &lt;TD ALIGN=CENTER&gt;
      &lt;FONT SIZE=3 FACE=ARIAL&gt;&lt;B&gt;PHILIPS/MEPCO&lt;/B&gt;&lt;/FONT&gt;
    &lt;/TD&gt;
    &lt;TD ALIGN=CENTER&gt;
      &lt;FONT SIZE=3 FACE=ARIAL&gt;&lt;B&gt;MURATA&lt;/B&gt;&lt;/FONT&gt;
    &lt;/TD&gt;
    &lt;TD ALIGN=CENTER&gt;
      &lt;FONT SIZE=3 FACE=ARIAL&gt;&lt;B&gt;PANASONIC&lt;/B&gt;&lt;/FONT&gt;
    &lt;/TD&gt;
    &lt;TD ALIGN=CENTER&gt;
      &lt;FONT SIZE=3 FACE=ARIAL&gt;&lt;B&gt;SPECTROL&lt;/B&gt;&lt;/FONT&gt;
    &lt;/TD&gt;
    &lt;TD ALIGN=CENTER&gt;
      &lt;FONT SIZE=3 FACE=ARIAL&gt;&lt;B&gt;MILSPEC&lt;/B&gt;&lt;/FONT&gt;
    &lt;/TD&gt;
  &lt;/TR&gt;
  &lt;TR&gt;
    &lt;TD BGCOLOR="#cccccc" ALIGN=CENTER&gt;&lt;FONT FACE=ARIAL SIZE=3&gt;
      3250L&lt;BR&gt;
      3250P&lt;BR&gt;
      3250W&lt;BR&gt;
      3250X&lt;BR&gt;
      3252P&lt;BR&gt;
      3252W&lt;BR&gt;
      3252X&lt;BR&gt;
      3260P&lt;BR&gt;
      3260W&lt;BR&gt;
      3260X&lt;BR&gt;
      3262P&lt;BR&gt;
      3262W&lt;BR&gt;
      3262X&lt;BR&gt;
      3266P&lt;BR&gt;
      3266W&lt;BR&gt;
      3266X&lt;BR&gt;
      3290H&lt;BR&gt;
      3290P&lt;BR&gt;
      3290W&lt;BR&gt;
      3292P&lt;BR&gt;
      3292W&lt;BR&gt;
      3292X&lt;BR&gt;
      3296P&lt;BR&gt;
      3296W&lt;BR&gt;
      3296X&lt;BR&gt;
      3296Y&lt;BR&gt;
      3296Z&lt;BR&gt;
      3299P&lt;BR&gt;
      3299W&lt;BR&gt;
      3299X&lt;BR&gt;
      3299Y&lt;BR&gt;
      3299Z&lt;BR&gt;&lt;/FONT&gt;
    &lt;/TD&gt;
    &lt;TD BGCOLOR="#cccccc" ALIGN=CENTER&gt;&lt;FONT FACE=ARIAL SIZE=3&gt;
      -&lt;BR&gt;
      66P&amp;nbsp;ALT&lt;BR&gt;
      66W&amp;nbsp;ALT&lt;BR&gt;
      66X&amp;nbsp;ALT&lt;BR&gt;
      66P&amp;nbsp;ALT&lt;BR&gt;
      66W&amp;nbsp;ALT&lt;BR&gt;
      66X&amp;nbsp;ALT&lt;BR&gt;
      -&lt;BR&gt;
      64W&amp;nbsp;ALT&lt;BR&gt;
      -&lt;BR&gt;
      64P&amp;nbsp;ALT&lt;BR&gt;
      64W&amp;nbsp;ALT&lt;BR&gt;
      64X&amp;nbsp;ALT&lt;BR&gt;
      64P&lt;BR&gt;
      64W&lt;BR&gt;
      64X&lt;BR&gt;
      66X&amp;nbsp;ALT&lt;BR&gt;
      66P&amp;nbsp;ALT&lt;BR&gt;
      66W&amp;nbsp;ALT&lt;BR&gt;
      66P&lt;BR&gt;
      66W&lt;BR&gt;
      66X&lt;BR&gt;
      67P&lt;BR&gt;
      67W&lt;BR&gt;
      67X&lt;BR&gt;
      67Y&lt;BR&gt;
      67Z&lt;BR&gt;
      68P&lt;BR&gt;
      68W&lt;BR&gt;
      68X&lt;BR&gt;
      67Y&amp;nbsp;ALT&lt;BR&gt;
      67Z&amp;nbsp;ALT&lt;BR&gt;&lt;/FONT&gt;
    &lt;/TD&gt;
    &lt;TD BGCOLOR="#cccccc" ALIGN=CENTER&gt;&lt;FONT FACE=ARIAL SIZE=3&gt;
      5050&lt;BR&gt;
      5091&lt;BR&gt;
      5080&lt;BR&gt;
      5087&lt;BR&gt;
      -&lt;BR&gt;
      -&lt;BR&gt;
      -&lt;BR&gt;
      -&lt;BR&gt;
      -&lt;BR&gt;
      -&lt;BR&gt;
      -&lt;BR&gt;
      T63YB&lt;BR&gt;
      T63XB&lt;BR&gt;
      -&lt;BR&gt;
      -&lt;BR&gt;
      -&lt;BR&gt;
      5887&lt;BR&gt;
      5891&lt;BR&gt;
      5880&lt;BR&gt;
      -&lt;BR&gt;
      -&lt;BR&gt;
      -&lt;BR&gt;
      T93Z&lt;BR&gt;
      T93YA&lt;BR&gt;
      T93XA&lt;BR&gt;
      T93YB&lt;BR&gt;
      T93XB&lt;BR&gt;
      -&lt;BR&gt;
      -&lt;BR&gt;
      -&lt;BR&gt;
      -&lt;BR&gt;
      -&lt;BR&gt;&lt;/FONT&gt;
    &lt;/TD&gt;
    &lt;TD BGCOLOR="#cccccc" ALIGN=CENTER&gt;&lt;FONT FACE=ARIAL SIZE=3&gt;
      -&lt;BR&gt;
      -&lt;BR&gt;
      -&lt;BR&gt;
      -&lt;BR&gt;
      -&lt;BR&gt;
      -&lt;BR&gt;
      -&lt;BR&gt;
      -&lt;BR&gt;
      -&lt;BR&gt;
      -&lt;BR&gt;
      8026EKP&lt;BR&gt;
      8026EKW&lt;BR&gt;
      8026EKM&lt;BR&gt;
      8026EKP&lt;BR&gt;
      8026EKB&lt;BR&gt;
      8026EKM&lt;BR&gt;
      1309X&lt;BR&gt;
      1309P&lt;BR&gt;
      1309W&lt;BR&gt;
      8024EKP&lt;BR&gt;
      8024EKW&lt;BR&gt;
      8024EKN&lt;BR&gt;
      RJ-9P/CT9P&lt;BR&gt;
      RJ-9W&lt;BR&gt;
      RJ-9X&lt;BR&gt;
      -&lt;BR&gt;
      -&lt;BR&gt;
      -&lt;BR&gt;
      -&lt;BR&gt;
      -&lt;BR&gt;
      -&lt;BR&gt;
      -&lt;BR&gt;&lt;/FONT&gt;
    &lt;/TD&gt;
    &lt;TD BGCOLOR="#cccccc" ALIGN=CENTER&gt;&lt;FONT FACE=ARIAL SIZE=3&gt;
      -&lt;BR&gt;
      -&lt;BR&gt;
      -&lt;BR&gt;
      -&lt;BR&gt;
      -&lt;BR&gt;
      -&lt;BR&gt;
      -&lt;BR&gt;
      -&lt;BR&gt;
      -&lt;BR&gt;
      -&lt;BR&gt;
      3103P&lt;BR&gt;
      3103Y&lt;BR&gt;
      3103Z&lt;BR&gt;
      3103P&lt;BR&gt;
      3103Y&lt;BR&gt;
      3103Z&lt;BR&gt;
      -&lt;BR&gt;
      -&lt;BR&gt;
      -&lt;BR&gt;
      -&lt;BR&gt;
      -&lt;BR&gt;
      -&lt;BR&gt;
      3105P/3106P&lt;BR&gt;
      3105W/3106W&lt;BR&gt;
      3105X/3106X&lt;BR&gt;
      3105Y/3106Y&lt;BR&gt;
      3105Z/3105Z&lt;BR&gt;
      3102P&lt;BR&gt;
      3102W&lt;BR&gt;
      3102X&lt;BR&gt;
      3102Y&lt;BR&gt;
      3102Z&lt;BR&gt;&lt;/FONT&gt;
    &lt;/TD&gt;
    &lt;TD BGCOLOR="#cccccc" ALIGN=CENTER&gt;&lt;FONT FACE=ARIAL SIZE=3&gt;
      -&lt;BR&gt;
      -&lt;BR&gt;
      -&lt;BR&gt;
      -&lt;BR&gt;
      -&lt;BR&gt;
      -&lt;BR&gt;
      -&lt;BR&gt;
      -&lt;BR&gt;
      -&lt;BR&gt;
      -&lt;BR&gt;
      -&lt;BR&gt;
      -&lt;BR&gt;
      -&lt;BR&gt;
      -&lt;BR&gt;
      -&lt;BR&gt;
      -&lt;BR&gt;
      -&lt;BR&gt;
      -&lt;BR&gt;
      -&lt;BR&gt;
      -&lt;BR&gt;
      -&lt;BR&gt;
      -&lt;BR&gt;
      EVMCBG&lt;BR&gt;
      EVMCCG&lt;BR&gt;
      -&lt;BR&gt;
      -&lt;BR&gt;
      -&lt;BR&gt;
      -&lt;BR&gt;
      -&lt;BR&gt;
      -&lt;BR&gt;
      -&lt;BR&gt;
      -&lt;BR&gt;&lt;/FONT&gt;
    &lt;/TD&gt;
    &lt;TD BGCOLOR="#cccccc" ALIGN=CENTER&gt;&lt;FONT FACE=ARIAL SIZE=3&gt;
      55-1-X&lt;BR&gt;
      55-4-X&lt;BR&gt;
      55-3-X&lt;BR&gt;
      55-2-X&lt;BR&gt;
      -&lt;BR&gt;
      -&lt;BR&gt;
      -&lt;BR&gt;
      -&lt;BR&gt;
      -&lt;BR&gt;
      -&lt;BR&gt;
      -&lt;BR&gt;
      -&lt;BR&gt;
      -&lt;BR&gt;
      -&lt;BR&gt;
      -&lt;BR&gt;
      -&lt;BR&gt;
      50-2-X&lt;BR&gt;
      50-4-X&lt;BR&gt;
      50-3-X&lt;BR&gt;
      -&lt;BR&gt;
      -&lt;BR&gt;
      -&lt;BR&gt;
      64P&lt;BR&gt;
      64W&lt;BR&gt;
      64X&lt;BR&gt;
      64Y&lt;BR&gt;
      64Z&lt;BR&gt;
      -&lt;BR&gt;
      -&lt;BR&gt;
      -&lt;BR&gt;
      -&lt;BR&gt;
      -&lt;BR&gt;&lt;/FONT&gt;
    &lt;/TD&gt;
    &lt;TD BGCOLOR="#cccccc" ALIGN=CENTER&gt;&lt;FONT FACE=ARIAL SIZE=3&gt;
      RT/RTR22&lt;BR&gt;
      RT/RTR22&lt;BR&gt;
      RT/RTR22&lt;BR&gt;
      RT/RTR22&lt;BR&gt;
      RJ/RJR22&lt;BR&gt;
      RJ/RJR22&lt;BR&gt;
      RJ/RJR22&lt;BR&gt;
      RT/RTR26&lt;BR&gt;
      RT/RTR26&lt;BR&gt;
      RT/RTR26&lt;BR&gt;
      RJ/RJR26&lt;BR&gt;
      RJ/RJR26&lt;BR&gt;
      RJ/RJR26&lt;BR&gt;
      RJ/RJR26&lt;BR&gt;
      RJ/RJR26&lt;BR&gt;
      RJ/RJR26&lt;BR&gt;
      RT/RTR24&lt;BR&gt;
      RT/RTR24&lt;BR&gt;
      RT/RTR24&lt;BR&gt;
      RJ/RJR24&lt;BR&gt;
      RJ/RJR24&lt;BR&gt;
      RJ/RJR24&lt;BR&gt;
      RJ/RJR24&lt;BR&gt;
      RJ/RJR24&lt;BR&gt;
      RJ/RJR24&lt;BR&gt;
      -&lt;BR&gt;
      -&lt;BR&gt;
      -&lt;BR&gt;
      -&lt;BR&gt;
      -&lt;BR&gt;
      -&lt;BR&gt;
      -&lt;BR&gt;&lt;/FONT&gt;
    &lt;/TD&gt;
  &lt;/TR&gt;
  &lt;TR&gt;
    &lt;TD COLSPAN=8&gt;&amp;nbsp;
    &lt;/TD&gt;
  &lt;/TR&gt;
  &lt;TR&gt;
    &lt;TD COLSPAN=8&gt;
      &lt;FONT SIZE=4 FACE=ARIAL&gt;&lt;B&gt;SINGLE TURN&lt;/B&gt;&lt;/FONT&gt;
    &lt;/TD&gt;
  &lt;/TR&gt;
  &lt;TR&gt;
    &lt;TD ALIGN=CENTER&gt;
      &lt;FONT SIZE=3 FACE=ARIAL&gt;&lt;B&gt;BOURN&lt;/B&gt;&lt;/FONT&gt;
    &lt;/TD&gt;
    &lt;TD ALIGN=CENTER&gt;
      &lt;FONT SIZE=3 FACE=ARIAL&gt;&lt;B&gt;BI&amp;nbsp;TECH&lt;/B&gt;&lt;/FONT&gt;
    &lt;/TD&gt;
    &lt;TD ALIGN=CENTER&gt;
      &lt;FONT SIZE=3 FACE=ARIAL&gt;&lt;B&gt;DALE-VISHAY&lt;/B&gt;&lt;/FONT&gt;
    &lt;/TD&gt;
    &lt;TD ALIGN=CENTER&gt;
      &lt;FONT SIZE=3 FACE=ARIAL&gt;&lt;B&gt;PHILIPS/MEPCO&lt;/B&gt;&lt;/FONT&gt;
    &lt;/TD&gt;
    &lt;TD ALIGN=CENTER&gt;
      &lt;FONT SIZE=3 FACE=ARIAL&gt;&lt;B&gt;MURATA&lt;/B&gt;&lt;/FONT&gt;
    &lt;/TD&gt;
    &lt;TD ALIGN=CENTER&gt;
      &lt;FONT SIZE=3 FACE=ARIAL&gt;&lt;B&gt;PANASONIC&lt;/B&gt;&lt;/FONT&gt;
    &lt;/TD&gt;
    &lt;TD ALIGN=CENTER&gt;
      &lt;FONT SIZE=3 FACE=ARIAL&gt;&lt;B&gt;SPECTROL&lt;/B&gt;&lt;/FONT&gt;
    &lt;/TD&gt;
    &lt;TD ALIGN=CENTER&gt;
      &lt;FONT SIZE=3 FACE=ARIAL&gt;&lt;B&gt;MILSPEC&lt;/B&gt;&lt;/FONT&gt;
    &lt;/TD&gt;
  &lt;/TR&gt;
  &lt;TR&gt;
    &lt;TD BGCOLOR="#cccccc" ALIGN=CENTER&gt;&lt;FONT FACE=ARIAL SIZE=3&gt;
      3323P&lt;BR&gt;
      3323S&lt;BR&gt;
      3323W&lt;BR&gt;
      3329H&lt;BR&gt;
      3329P&lt;BR&gt;
      3329W&lt;BR&gt;
      3339H&lt;BR&gt;
      3339P&lt;BR&gt;
      3339W&lt;BR&gt;
      3352E&lt;BR&gt;
      3352H&lt;BR&gt;
      3352K&lt;BR&gt;
      3352P&lt;BR&gt;
      3352T&lt;BR&gt;
      3352V&lt;BR&gt;
      3352W&lt;BR&gt;
      3362H&lt;BR&gt;
      3362M&lt;BR&gt;
      3362P&lt;BR&gt;
      3362R&lt;BR&gt;
      3362S&lt;BR&gt;
      3362U&lt;BR&gt;
      3362W&lt;BR&gt;
      3362X&lt;BR&gt;
      3386B&lt;BR&gt;
      3386C&lt;BR&gt;
      3386F&lt;BR&gt;
      3386H&lt;BR&gt;
      3386K&lt;BR&gt;
      3386M&lt;BR&gt;
      3386P&lt;BR&gt;
      3386S&lt;BR&gt;
      3386W&lt;BR&gt;
      3386X&lt;BR&gt;&lt;/FONT&gt;
    &lt;/TD&gt;
    &lt;TD BGCOLOR="#cccccc" ALIGN=CENTER&gt;&lt;FONT FACE=ARIAL SIZE=3&gt;
      25P&lt;BR&gt;
      25S&lt;BR&gt;
      25RX&lt;BR&gt;
      82P&lt;BR&gt;
      82M&lt;BR&gt;
      82PA&lt;BR&gt;
      -&lt;BR&gt;
      -&lt;BR&gt;
      -&lt;BR&gt;
      91E&lt;BR&gt;
      91X&lt;BR&gt;
      91T&lt;BR&gt;
      91B&lt;BR&gt;
      91A&lt;BR&gt;
      91V&lt;BR&gt;
      91W&lt;BR&gt;
      25W&lt;BR&gt;
      25V&lt;BR&gt;
      25P&lt;BR&gt;
      -&lt;BR&gt;
      25S&lt;BR&gt;
      25U&lt;BR&gt;
      25RX&lt;BR&gt;
      25X&lt;BR&gt;
      72XW&lt;BR&gt;
      72XL&lt;BR&gt;
      72PM&lt;BR&gt;
      72RX&lt;BR&gt;
      -&lt;BR&gt;
      72PX&lt;BR&gt;
      72P&lt;BR&gt;
      72RXW&lt;BR&gt;
      72RXL&lt;BR&gt;
      72X&lt;BR&gt;&lt;/FONT&gt;
    &lt;/TD&gt;
    &lt;TD BGCOLOR="#cccccc" ALIGN=CENTER&gt;&lt;FONT FACE=ARIAL SIZE=3&gt;
      -&lt;BR&gt;
      -&lt;BR&gt;
      -&lt;BR&gt;
      T7YB&lt;BR&gt;
      T7YA&lt;BR&gt;
      -&lt;BR&gt;
      -&lt;BR&gt;
      -&lt;BR&gt;
      -&lt;BR&gt;
      -&lt;BR&gt;
      -&lt;BR&gt;
      -&lt;BR&gt;
      -&lt;BR&gt;
      -&lt;BR&gt;
      -&lt;BR&gt;
      -&lt;BR&gt;
      -&lt;BR&gt;
      TXD&lt;BR&gt;
      TYA&lt;BR&gt;
      TYP&lt;BR&gt;
      -&lt;BR&gt;
      TYD&lt;BR&gt;
      TX&lt;BR&gt;
      -&lt;BR&gt;
      150SX&lt;BR&gt;
      100SX&lt;BR&gt;
      102T&lt;BR&gt;
      101S&lt;BR&gt;
      190T&lt;BR&gt;
      150TX&lt;BR&gt;
      101&lt;BR&gt;
      -&lt;BR&gt;
      -&lt;BR&gt;
      101SX&lt;BR&gt;&lt;/FONT&gt;
    &lt;/TD&gt;
    &lt;TD BGCOLOR="#cccccc" ALIGN=CENTER&gt;&lt;FONT FACE=ARIAL SIZE=3&gt;
      ET6P&lt;BR&gt;
      ET6S&lt;BR&gt;
      ET6X&lt;BR&gt;
      RJ-6W/8014EMW&lt;BR&gt;
      RJ-6P/8014EMP&lt;BR&gt;
      RJ-6X/8014EMX&lt;BR&gt;
      TM7W&lt;BR&gt;
      TM7P&lt;BR&gt;
      TM7X&lt;BR&gt;
      -&lt;BR&gt;
      8017SMS&lt;BR&gt;
      -&lt;BR&gt;
      8017SMB&lt;BR&gt;
      8017SMA&lt;BR&gt;
      -&lt;BR&gt;
      -&lt;BR&gt;
      CT-6W&lt;BR&gt;
      CT-6H&lt;BR&gt;
      CT-6P&lt;BR&gt;
      CT-6R&lt;BR&gt;
      -&lt;BR&gt;
      CT-6V&lt;BR&gt;
      CT-6X&lt;BR&gt;
      -&lt;BR&gt;
      -&lt;BR&gt;
      8038EKV&lt;BR&gt;
      -&lt;BR&gt;
      8038EKX&lt;BR&gt;
      -&lt;BR&gt;
      -&lt;BR&gt;
      8038EKP&lt;BR&gt;
      8038EKZ&lt;BR&gt;
      8038EKW&lt;BR&gt;
      -&lt;BR&gt;&lt;/FONT&gt;
    &lt;/TD&gt;
    &lt;TD BGCOLOR="#cccccc" ALIGN=CENTER&gt;&lt;FONT FACE=ARIAL SIZE=3&gt;
      -&lt;BR&gt;
      -&lt;BR&gt;
      -&lt;BR&gt;
      3321H&lt;BR&gt;
      3321P&lt;BR&gt;
      3321N&lt;BR&gt;
      1102H&lt;BR&gt;
      1102P&lt;BR&gt;
      1102T&lt;BR&gt;
      RVA0911V304A&lt;BR&gt;
      -&lt;BR&gt;
      RVA0911H413A&lt;BR&gt;
      RVG0707V100A&lt;BR&gt;
      RVA0607V(H)306A&lt;BR&gt;
      RVA1214H213A&lt;BR&gt;
      -&lt;BR&gt;
      -&lt;BR&gt;
      -&lt;BR&gt;
      -&lt;BR&gt;
      -&lt;BR&gt;
      -&lt;BR&gt;
      -&lt;BR&gt;
      -&lt;BR&gt;
      -&lt;BR&gt;
      3104B&lt;BR&gt;
      3104C&lt;BR&gt;
      3104F&lt;BR&gt;
      3104H&lt;BR&gt;
      -&lt;BR&gt;
      3104M&lt;BR&gt;
      3104P&lt;BR&gt;
      3104S&lt;BR&gt;
      3104W&lt;BR&gt;
      3104X&lt;BR&gt;&lt;/FONT&gt;
    &lt;/TD&gt;
    &lt;TD BGCOLOR="#cccccc" ALIGN=CENTER&gt;&lt;FONT FACE=ARIAL SIZE=3&gt;
      EVMQ0G&lt;BR&gt;
      EVMQIG&lt;BR&gt;
      EVMQ3G&lt;BR&gt;
      EVMS0G&lt;BR&gt;
      EVMQ0G&lt;BR&gt;
      EVMG0G&lt;BR&gt;
      -&lt;BR&gt;
      -&lt;BR&gt;
      -&lt;BR&gt;
      EVMK4GA00B&lt;BR&gt;
      EVM30GA00B&lt;BR&gt;
      EVMK0GA00B&lt;BR&gt;
      EVM38GA00B&lt;BR&gt;
      EVMB6&lt;BR&gt;
      EVLQ0&lt;BR&gt;
      -&lt;BR&gt;
      EVMMSG&lt;BR&gt;
      EVMMBG&lt;BR&gt;
      EVMMAG&lt;BR&gt;
      -&lt;BR&gt;
      -&lt;BR&gt;
      EVMMCS&lt;BR&gt;
      -&lt;BR&gt;
      -&lt;BR&gt;
      -&lt;BR&gt;
      -&lt;BR&gt;
      -&lt;BR&gt;
      EVMM1&lt;BR&gt;
      -&lt;BR&gt;
      -&lt;BR&gt;
      EVMM0&lt;BR&gt;
      -&lt;BR&gt;
      -&lt;BR&gt;
      EVMM3&lt;BR&gt;&lt;/FONT&gt;
    &lt;/TD&gt;
    &lt;TD BGCOLOR="#cccccc" ALIGN=CENTER&gt;&lt;FONT FACE=ARIAL SIZE=3&gt;
      -&lt;BR&gt;
      -&lt;BR&gt;
      -&lt;BR&gt;
      62-3-1&lt;BR&gt;
      62-1-2&lt;BR&gt;
      -&lt;BR&gt;
      -&lt;BR&gt;
      -&lt;BR&gt;
      -&lt;BR&gt;
      -&lt;BR&gt;
      -&lt;BR&gt;
      -&lt;BR&gt;
      -&lt;BR&gt;
      -&lt;BR&gt;
      -&lt;BR&gt;
      -&lt;BR&gt;
      67R&lt;BR&gt;
      -&lt;BR&gt;
      67P&lt;BR&gt;
      -&lt;BR&gt;
      -&lt;BR&gt;
      -&lt;BR&gt;
      -&lt;BR&gt;
      67X&lt;BR&gt;
      63V&lt;BR&gt;
      63S&lt;BR&gt;
      63M&lt;BR&gt;
      -&lt;BR&gt;
      -&lt;BR&gt;
      63H&lt;BR&gt;
      63P&lt;BR&gt;
      -&lt;BR&gt;
      -&lt;BR&gt;
      63X&lt;BR&gt;&lt;/FONT&gt;
    &lt;/TD&gt;
    &lt;TD BGCOLOR="#cccccc" ALIGN=CENTER&gt;&lt;FONT FACE=ARIAL SIZE=3&gt;
      -&lt;BR&gt;
      -&lt;BR&gt;
      -&lt;BR&gt;
      RJ/RJR50&lt;BR&gt;
      RJ/RJR50&lt;BR&gt;
      RJ/RJR50&lt;BR&gt;
      -&lt;BR&gt;
      -&lt;BR&gt;
      -&lt;BR&gt;
      -&lt;BR&gt;
      -&lt;BR&gt;
      -&lt;BR&gt;
      -&lt;BR&gt;
      -&lt;BR&gt;
      -&lt;BR&gt;
      -&lt;BR&gt;
      -&lt;BR&gt;
      -&lt;BR&gt;
      -&lt;BR&gt;
      -&lt;BR&gt;
      -&lt;BR&gt;
      -&lt;BR&gt;
      -&lt;BR&gt;
      -&lt;BR&gt;
      -&lt;BR&gt;
      -&lt;BR&gt;
      -&lt;BR&gt;
      -&lt;BR&gt;
      -&lt;BR&gt;
      -&lt;BR&gt;
      -&lt;BR&gt;
      -&lt;BR&gt;
      -&lt;BR&gt;
      -&lt;BR&gt;&lt;/FONT&gt;
    &lt;/TD&gt;
  &lt;/TR&gt;
&lt;/TABLE&gt;
&lt;P&gt;&amp;nbsp;&lt;P&gt;
&lt;TABLE BORDER=0 CELLSPACING=1 CELLPADDING=3&gt;
  &lt;TR&gt;
    &lt;TD COLSPAN=7&gt;
      &lt;FONT color="#0000FF" SIZE=4 FACE=ARIAL&gt;&lt;B&gt;SMD TRIM-POT CROSS REFERENCE&lt;/B&gt;&lt;/FONT&gt;
      &lt;P&gt;
      &lt;FONT SIZE=4 FACE=ARIAL&gt;&lt;B&gt;MULTI-TURN&lt;/B&gt;&lt;/FONT&gt;
    &lt;/TD&gt;
  &lt;/TR&gt;
  &lt;TR&gt;
    &lt;TD&gt;
      &lt;FONT SIZE=3 FACE=ARIAL&gt;&lt;B&gt;BOURNS&lt;/B&gt;&lt;/FONT&gt;
    &lt;/TD&gt;
    &lt;TD&gt;
      &lt;FONT SIZE=3 FACE=ARIAL&gt;&lt;B&gt;BI&amp;nbsp;TECH&lt;/B&gt;&lt;/FONT&gt;
    &lt;/TD&gt;
    &lt;TD&gt;
      &lt;FONT SIZE=3 FACE=ARIAL&gt;&lt;B&gt;DALE-VISHAY&lt;/B&gt;&lt;/FONT&gt;
    &lt;/TD&gt;
    &lt;TD&gt;
      &lt;FONT SIZE=3 FACE=ARIAL&gt;&lt;B&gt;PHILIPS/MEPCO&lt;/B&gt;&lt;/FONT&gt;
    &lt;/TD&gt;
    &lt;TD&gt;
      &lt;FONT SIZE=3 FACE=ARIAL&gt;&lt;B&gt;PANASONIC&lt;/B&gt;&lt;/FONT&gt;
    &lt;/TD&gt;
    &lt;TD&gt;
      &lt;FONT SIZE=3 FACE=ARIAL&gt;&lt;B&gt;TOCOS&lt;/B&gt;&lt;/FONT&gt;
    &lt;/TD&gt;
    &lt;TD&gt;
      &lt;FONT SIZE=3 FACE=ARIAL&gt;&lt;B&gt;AUX/KYOCERA&lt;/B&gt;&lt;/FONT&gt;
    &lt;/TD&gt;
  &lt;/TR&gt;
  &lt;TR&gt;
    &lt;TD BGCOLOR="#cccccc" ALIGN=CENTER&gt;&lt;FONT FACE=ARIAL SIZE=3&gt;
      3224G&lt;BR&gt;
      3224J&lt;BR&gt;
      3224W&lt;BR&gt;
      3269P&lt;BR&gt;
      3269W&lt;BR&gt;
      3269X&lt;BR&gt;&lt;/FONT&gt;
    &lt;/TD&gt;
    &lt;TD BGCOLOR="#cccccc" ALIGN=CENTER&gt;&lt;FONT FACE=ARIAL SIZE=3&gt;
      44G&lt;BR&gt;
      44J&lt;BR&gt;
      44W&lt;BR&gt;
      84P&lt;BR&gt;
      84W&lt;BR&gt;
      84X&lt;BR&gt;&lt;/FONT&gt;
    &lt;/TD&gt;
    &lt;TD BGCOLOR="#cccccc" ALIGN=CENTER&gt;&lt;FONT FACE=ARIAL SIZE=3&gt;
      -&lt;BR&gt;
      -&lt;BR&gt;
      -&lt;BR&gt;
      ST63Z&lt;BR&gt;
      ST63Y&lt;BR&gt;
      -&lt;BR&gt;&lt;/FONT&gt;
    &lt;/TD&gt;
    &lt;TD BGCOLOR="#cccccc" ALIGN=CENTER&gt;&lt;FONT FACE=ARIAL SIZE=3&gt;
      -&lt;BR&gt;
      -&lt;BR&gt;
      -&lt;BR&gt;
      ST5P&lt;BR&gt;
      ST5W&lt;BR&gt;
      ST5X&lt;BR&gt;&lt;/FONT&gt;
    &lt;/TD&gt;
    &lt;TD BGCOLOR="#cccccc" ALIGN=CENTER&gt;&lt;FONT FACE=ARIAL SIZE=3&gt;
      -&lt;BR&gt;
      -&lt;BR&gt;
      -&lt;BR&gt;
      -&lt;BR&gt;
      -&lt;BR&gt;
      -&lt;BR&gt;&lt;/FONT&gt;
    &lt;/TD&gt;
    &lt;TD BGCOLOR="#cccccc" ALIGN=CENTER&gt;&lt;FONT FACE=ARIAL SIZE=3&gt;
      -&lt;BR&gt;
      -&lt;BR&gt;
      -&lt;BR&gt;
      -&lt;BR&gt;
      -&lt;BR&gt;
      -&lt;BR&gt;&lt;/FONT&gt;
    &lt;/TD&gt;
    &lt;TD BGCOLOR="#cccccc" ALIGN=CENTER&gt;&lt;FONT FACE=ARIAL SIZE=3&gt;
      -&lt;BR&gt;
      -&lt;BR&gt;
      -&lt;BR&gt;
      -&lt;BR&gt;
      -&lt;BR&gt;
      -&lt;BR&gt;&lt;/FONT&gt;
    &lt;/TD&gt;
  &lt;/TR&gt;
  &lt;TR&gt;
    &lt;TD COLSPAN=7&gt;&amp;nbsp;
    &lt;/TD&gt;
  &lt;/TR&gt;
  &lt;TR&gt;
    &lt;TD COLSPAN=7&gt;
      &lt;FONT SIZE=4 FACE=ARIAL&gt;&lt;B&gt;SINGLE TURN&lt;/B&gt;&lt;/FONT&gt;
    &lt;/TD&gt;
  &lt;/TR&gt;
  &lt;TR&gt;
    &lt;TD&gt;
      &lt;FONT SIZE=3 FACE=ARIAL&gt;&lt;B&gt;BOURNS&lt;/B&gt;&lt;/FONT&gt;
    &lt;/TD&gt;
    &lt;TD&gt;
      &lt;FONT SIZE=3 FACE=ARIAL&gt;&lt;B&gt;BI&amp;nbsp;TECH&lt;/B&gt;&lt;/FONT&gt;
    &lt;/TD&gt;
    &lt;TD&gt;
      &lt;FONT SIZE=3 FACE=ARIAL&gt;&lt;B&gt;DALE-VISHAY&lt;/B&gt;&lt;/FONT&gt;
    &lt;/TD&gt;
    &lt;TD&gt;
      &lt;FONT SIZE=3 FACE=ARIAL&gt;&lt;B&gt;PHILIPS/MEPCO&lt;/B&gt;&lt;/FONT&gt;
    &lt;/TD&gt;
    &lt;TD&gt;
      &lt;FONT SIZE=3 FACE=ARIAL&gt;&lt;B&gt;PANASONIC&lt;/B&gt;&lt;/FONT&gt;
    &lt;/TD&gt;
    &lt;TD&gt;
      &lt;FONT SIZE=3 FACE=ARIAL&gt;&lt;B&gt;TOCOS&lt;/B&gt;&lt;/FONT&gt;
    &lt;/TD&gt;
    &lt;TD&gt;
      &lt;FONT SIZE=3 FACE=ARIAL&gt;&lt;B&gt;AUX/KYOCERA&lt;/B&gt;&lt;/FONT&gt;
    &lt;/TD&gt;
  &lt;/TR&gt;
  &lt;TR&gt;
    &lt;TD BGCOLOR="#cccccc" ALIGN=CENTER&gt;&lt;FONT FACE=ARIAL SIZE=3&gt;
      3314G&lt;BR&gt;
      3314J&lt;BR&gt;
      3364A/B&lt;BR&gt;
      3364C/D&lt;BR&gt;
      3364W/X&lt;BR&gt;
      3313G&lt;BR&gt;
      3313J&lt;BR&gt;&lt;/FONT&gt;
    &lt;/TD&gt;
    &lt;TD BGCOLOR="#cccccc" ALIGN=CENTER&gt;&lt;FONT FACE=ARIAL SIZE=3&gt;
      23B&lt;BR&gt;
      23A&lt;BR&gt;
      21X&lt;BR&gt;
      21W&lt;BR&gt;
      -&lt;BR&gt;
      22B&lt;BR&gt;
      22A&lt;BR&gt;&lt;/FONT&gt;
    &lt;/TD&gt;
    &lt;TD BGCOLOR="#cccccc" ALIGN=CENTER&gt;&lt;FONT FACE=ARIAL SIZE=3&gt;
      ST5YL/ST53YL&lt;BR&gt;
      ST5YJ/5T53YJ&lt;BR&gt;
      ST-23A&lt;BR&gt;
      ST-22B&lt;BR&gt;
      ST-22&lt;BR&gt;
      -&lt;BR&gt;
      -&lt;BR&gt;&lt;/FONT&gt;
    &lt;/TD&gt;
    &lt;TD BGCOLOR="#cccccc" ALIGN=CENTER&gt;&lt;FONT FACE=ARIAL SIZE=3&gt;
      ST-4B&lt;BR&gt;
      ST-4A&lt;BR&gt;
      -&lt;BR&gt;
      -&lt;BR&gt;
      -&lt;BR&gt;
      ST-3B&lt;BR&gt;
      ST-3A&lt;BR&gt;&lt;/FONT&gt;
    &lt;/TD&gt;
    &lt;TD BGCOLOR="#cccccc" ALIGN=CENTER&gt;&lt;FONT FACE=ARIAL SIZE=3&gt;
      -&lt;BR&gt;
      EVM-6YS&lt;BR&gt;
      EVM-1E&lt;BR&gt;
      EVM-1G&lt;BR&gt;
      EVM-1D&lt;BR&gt;
      -&lt;BR&gt;
      -&lt;BR&gt;&lt;/FONT&gt;
    &lt;/TD&gt;
    &lt;TD BGCOLOR="#cccccc" ALIGN=CENTER&gt;&lt;FONT FACE=ARIAL SIZE=3&gt;
      G4B&lt;BR&gt;
      G4A&lt;BR&gt;
      TR04-3S1&lt;BR&gt;
      TRG04-2S1&lt;BR&gt;
      -&lt;BR&gt;
      -&lt;BR&gt;
      -&lt;BR&gt;&lt;/FONT&gt;
    &lt;/TD&gt;
    &lt;TD BGCOLOR="#cccccc" ALIGN=CENTER&gt;&lt;FONT FACE=ARIAL SIZE=3&gt;
      -&lt;BR&gt;
      -&lt;BR&gt;
      DVR-43A&lt;BR&gt;
      CVR-42C&lt;BR&gt;
      CVR-42A/C&lt;BR&gt;
      -&lt;BR&gt;
      -&lt;BR&gt;&lt;/FONT&gt;
    &lt;/TD&gt;
  &lt;/TR&gt;
&lt;/TABLE&gt;
&lt;P&gt;
&lt;FONT SIZE=4 FACE=ARIAL&gt;&lt;B&gt;ALT =&amp;nbsp;ALTERNATE&lt;/B&gt;&lt;/FONT&gt;
&lt;P&gt;

&amp;nbsp;
&lt;P&gt;
&lt;/td&gt;
&lt;/tr&gt;
&lt;/table&gt;
&lt;/BODY&gt;&lt;/HTML&gt;</description>
<packages>
<package name="R0603" urn="urn:adsk.eagle:footprint:23044/1" library_version="3">
<description>&lt;b&gt;RESISTOR&lt;/b&gt;</description>
<wire x1="-0.432" y1="-0.356" x2="0.432" y2="-0.356" width="0.1524" layer="51"/>
<wire x1="0.432" y1="0.356" x2="-0.432" y2="0.356" width="0.1524" layer="51"/>
<wire x1="-1.473" y1="0.983" x2="1.473" y2="0.983" width="0.0508" layer="39"/>
<wire x1="1.473" y1="0.983" x2="1.473" y2="-0.983" width="0.0508" layer="39"/>
<wire x1="1.473" y1="-0.983" x2="-1.473" y2="-0.983" width="0.0508" layer="39"/>
<wire x1="-1.473" y1="-0.983" x2="-1.473" y2="0.983" width="0.0508" layer="39"/>
<smd name="1" x="-0.85" y="0" dx="1" dy="1.1" layer="1"/>
<smd name="2" x="0.85" y="0" dx="1" dy="1.1" layer="1"/>
<text x="-0.635" y="0.635" size="1.27" layer="25">&gt;NAME</text>
<text x="-0.635" y="-1.905" size="1.27" layer="27">&gt;VALUE</text>
<rectangle x1="0.4318" y1="-0.4318" x2="0.8382" y2="0.4318" layer="51"/>
<rectangle x1="-0.8382" y1="-0.4318" x2="-0.4318" y2="0.4318" layer="51"/>
<rectangle x1="-0.1999" y1="-0.4001" x2="0.1999" y2="0.4001" layer="35"/>
</package>
<package name="C0603K" urn="urn:adsk.eagle:footprint:23187/1" library_version="3">
<description>&lt;b&gt;Ceramic Chip Capacitor KEMET 0603 reflow solder&lt;/b&gt;&lt;p&gt;
Metric Code Size 1608</description>
<wire x1="-0.725" y1="0.35" x2="0.725" y2="0.35" width="0.1016" layer="51"/>
<wire x1="0.725" y1="-0.35" x2="-0.725" y2="-0.35" width="0.1016" layer="51"/>
<smd name="1" x="-0.875" y="0" dx="1.05" dy="1.08" layer="1"/>
<smd name="2" x="0.875" y="0" dx="1.05" dy="1.08" layer="1"/>
<text x="-0.8" y="0.65" size="1.016" layer="25">&gt;NAME</text>
<text x="-0.8" y="-1.65" size="1.016" layer="27">&gt;VALUE</text>
<rectangle x1="-0.8" y1="-0.4" x2="-0.45" y2="0.4" layer="51"/>
<rectangle x1="0.45" y1="-0.4" x2="0.8" y2="0.4" layer="51"/>
</package>
<package name="C0805K" urn="urn:adsk.eagle:footprint:23188/1" library_version="3">
<description>&lt;b&gt;Ceramic Chip Capacitor KEMET 0805 reflow solder&lt;/b&gt;&lt;p&gt;
Metric Code Size 2012</description>
<wire x1="-0.925" y1="0.6" x2="0.925" y2="0.6" width="0.1016" layer="51"/>
<wire x1="0.925" y1="-0.6" x2="-0.925" y2="-0.6" width="0.1016" layer="51"/>
<smd name="1" x="-1" y="0" dx="1.3" dy="1.6" layer="1"/>
<smd name="2" x="1" y="0" dx="1.3" dy="1.6" layer="1"/>
<text x="-1" y="0.875" size="1.016" layer="25">&gt;NAME</text>
<text x="-1" y="-1.9" size="1.016" layer="27">&gt;VALUE</text>
<rectangle x1="-1" y1="-0.65" x2="-0.5" y2="0.65" layer="51"/>
<rectangle x1="0.5" y1="-0.65" x2="1" y2="0.65" layer="51"/>
</package>
</packages>
<packages3d>
<package3d name="R0603" urn="urn:adsk.eagle:package:23555/3" type="model">
<description>RESISTOR</description>
<packageinstances>
<packageinstance name="R0603"/>
</packageinstances>
</package3d>
<package3d name="C0603K" urn="urn:adsk.eagle:package:23680/2" type="model">
<description>Ceramic Chip Capacitor KEMET 0603 reflow solder
Metric Code Size 1608</description>
<packageinstances>
<packageinstance name="C0603K"/>
</packageinstances>
</package3d>
<package3d name="C0805K" urn="urn:adsk.eagle:package:23681/2" type="model">
<description>Ceramic Chip Capacitor KEMET 0805 reflow solder
Metric Code Size 2012</description>
<packageinstances>
<packageinstance name="C0805K"/>
</packageinstances>
</package3d>
</packages3d>
</library>
<library name="rcl" urn="urn:adsk.eagle:library:334">
<description>&lt;b&gt;Resistors, Capacitors, Inductors&lt;/b&gt;&lt;p&gt;
Based on the previous libraries:
&lt;ul&gt;
&lt;li&gt;r.lbr
&lt;li&gt;cap.lbr 
&lt;li&gt;cap-fe.lbr
&lt;li&gt;captant.lbr
&lt;li&gt;polcap.lbr
&lt;li&gt;ipc-smd.lbr
&lt;/ul&gt;
All SMD packages are defined according to the IPC specifications and  CECC&lt;p&gt;
&lt;author&gt;Created by librarian@cadsoft.de&lt;/author&gt;&lt;p&gt;
&lt;p&gt;
for Electrolyt Capacitors see also :&lt;p&gt;
www.bccomponents.com &lt;p&gt;
www.panasonic.com&lt;p&gt;
www.kemet.com&lt;p&gt;
http://www.secc.co.jp/pdf/os_e/2004/e_os_all.pdf &lt;b&gt;(SANYO)&lt;/b&gt;
&lt;p&gt;
for trimmer refence see : &lt;u&gt;www.electrospec-inc.com/cross_references/trimpotcrossref.asp&lt;/u&gt;&lt;p&gt;

&lt;table border=0 cellspacing=0 cellpadding=0 width="100%" cellpaddding=0&gt;
&lt;tr valign="top"&gt;

&lt;! &lt;td width="10"&gt;&amp;nbsp;&lt;/td&gt;
&lt;td width="90%"&gt;

&lt;b&gt;&lt;font color="#0000FF" size="4"&gt;TRIM-POT CROSS REFERENCE&lt;/font&gt;&lt;/b&gt;
&lt;P&gt;
&lt;TABLE BORDER=0 CELLSPACING=1 CELLPADDING=2&gt;
  &lt;TR&gt;
    &lt;TD COLSPAN=8&gt;
      &lt;FONT SIZE=3 FACE=ARIAL&gt;&lt;B&gt;RECTANGULAR MULTI-TURN&lt;/B&gt;&lt;/FONT&gt;
    &lt;/TD&gt;
  &lt;/TR&gt;
  &lt;TR&gt;
    &lt;TD ALIGN=CENTER&gt;
      &lt;B&gt;
      &lt;FONT SIZE=3 FACE=ARIAL color="#FF0000"&gt;BOURNS&lt;/FONT&gt;
      &lt;/B&gt;
    &lt;/TD&gt;
    &lt;TD ALIGN=CENTER&gt;
      &lt;B&gt;
      &lt;FONT SIZE=3 FACE=ARIAL color="#FF0000"&gt;BI&amp;nbsp;TECH&lt;/FONT&gt;
      &lt;/B&gt;
    &lt;/TD&gt;
    &lt;TD ALIGN=CENTER&gt;
      &lt;B&gt;
      &lt;FONT SIZE=3 FACE=ARIAL color="#FF0000"&gt;DALE-VISHAY&lt;/FONT&gt;
      &lt;/B&gt;
    &lt;/TD&gt;
    &lt;TD ALIGN=CENTER&gt;
      &lt;B&gt;
      &lt;FONT SIZE=3 FACE=ARIAL color="#FF0000"&gt;PHILIPS/MEPCO&lt;/FONT&gt;
      &lt;/B&gt;
    &lt;/TD&gt;
    &lt;TD ALIGN=CENTER&gt;
      &lt;B&gt;
      &lt;FONT SIZE=3 FACE=ARIAL color="#FF0000"&gt;MURATA&lt;/FONT&gt;
      &lt;/B&gt;
    &lt;/TD&gt;
    &lt;TD ALIGN=CENTER&gt;
      &lt;B&gt;
      &lt;FONT SIZE=3 FACE=ARIAL color="#FF0000"&gt;PANASONIC&lt;/FONT&gt;
      &lt;/B&gt;
    &lt;/TD&gt;
    &lt;TD ALIGN=CENTER&gt;
      &lt;B&gt;
      &lt;FONT SIZE=3 FACE=ARIAL color="#FF0000"&gt;SPECTROL&lt;/FONT&gt;
      &lt;/B&gt;
    &lt;/TD&gt;
    &lt;TD ALIGN=CENTER&gt;
      &lt;B&gt;
      &lt;FONT SIZE=3 FACE=ARIAL color="#FF0000"&gt;MILSPEC&lt;/FONT&gt;
      &lt;/B&gt;
    &lt;/TD&gt;&lt;TD&gt;&amp;nbsp;&lt;/TD&gt;
  &lt;/TR&gt;
  &lt;TR&gt;
    &lt;TD BGCOLOR="#cccccc" ALIGN=CENTER&gt;&lt;FONT FACE=ARIAL SIZE=3 &gt;
      3005P&lt;BR&gt;
      3006P&lt;BR&gt;
      3006W&lt;BR&gt;
      3006Y&lt;BR&gt;
      3009P&lt;BR&gt;
      3009W&lt;BR&gt;
      3009Y&lt;BR&gt;
      3057J&lt;BR&gt;
      3057L&lt;BR&gt;
      3057P&lt;BR&gt;
      3057Y&lt;BR&gt;
      3059J&lt;BR&gt;
      3059L&lt;BR&gt;
      3059P&lt;BR&gt;
      3059Y&lt;BR&gt;&lt;/FONT&gt;
    &lt;/TD&gt;
    &lt;TD BGCOLOR="#cccccc" ALIGN=CENTER&gt;&lt;FONT FACE=ARIAL SIZE=3&gt;
      -&lt;BR&gt;
      89P&lt;BR&gt;
      89W&lt;BR&gt;
      89X&lt;BR&gt;
      89PH&lt;BR&gt;
      76P&lt;BR&gt;
      89XH&lt;BR&gt;
      78SLT&lt;BR&gt;
      78L&amp;nbsp;ALT&lt;BR&gt;
      56P&amp;nbsp;ALT&lt;BR&gt;
      78P&amp;nbsp;ALT&lt;BR&gt;
      T8S&lt;BR&gt;
      78L&lt;BR&gt;
      56P&lt;BR&gt;
      78P&lt;BR&gt;&lt;/FONT&gt;
    &lt;/TD&gt;
    &lt;TD BGCOLOR="#cccccc" ALIGN=CENTER&gt;&lt;FONT FACE=ARIAL SIZE=3&gt;
      -&lt;BR&gt;
      T18/784&lt;BR&gt;
      783&lt;BR&gt;
      781&lt;BR&gt;
      -&lt;BR&gt;
      -&lt;BR&gt;
      -&lt;BR&gt;
      2199&lt;BR&gt;
      1697/1897&lt;BR&gt;
      1680/1880&lt;BR&gt;
      2187&lt;BR&gt;
      -&lt;BR&gt;
      -&lt;BR&gt;
      -&lt;BR&gt;
      -&lt;BR&gt;&lt;/FONT&gt;
    &lt;/TD&gt;
    &lt;TD BGCOLOR="#cccccc" ALIGN=CENTER&gt;&lt;FONT FACE=ARIAL SIZE=3&gt;
      -&lt;BR&gt;
      8035EKP/CT20/RJ-20P&lt;BR&gt;
      -&lt;BR&gt;
      RJ-20X&lt;BR&gt;
      -&lt;BR&gt;
      -&lt;BR&gt;
      -&lt;BR&gt;
      1211L&lt;BR&gt;
      8012EKQ&amp;nbsp;ALT&lt;BR&gt;
      8012EKR&amp;nbsp;ALT&lt;BR&gt;
      1211P&lt;BR&gt;
      8012EKJ&lt;BR&gt;
      8012EKL&lt;BR&gt;
      8012EKQ&lt;BR&gt;
      8012EKR&lt;BR&gt;&lt;/FONT&gt;
    &lt;/TD&gt;
    &lt;TD BGCOLOR="#cccccc" ALIGN=CENTER&gt;&lt;FONT FACE=ARIAL SIZE=3&gt;
      -&lt;BR&gt;
      2101P&lt;BR&gt;
      2101W&lt;BR&gt;
      2101Y&lt;BR&gt;
      -&lt;BR&gt;
      -&lt;BR&gt;
      -&lt;BR&gt;
      -&lt;BR&gt;
      -&lt;BR&gt;
      -&lt;BR&gt;
      -&lt;BR&gt;
      -&lt;BR&gt;
      2102L&lt;BR&gt;
      2102S&lt;BR&gt;
      2102Y&lt;BR&gt;&lt;/FONT&gt;
    &lt;/TD&gt;
    &lt;TD BGCOLOR="#cccccc" ALIGN=CENTER&gt;&lt;FONT FACE=ARIAL SIZE=3&gt;
      -&lt;BR&gt;
      EVMCOG&lt;BR&gt;
      -&lt;BR&gt;
      -&lt;BR&gt;
      -&lt;BR&gt;
      -&lt;BR&gt;
      -&lt;BR&gt;
      -&lt;BR&gt;
      -&lt;BR&gt;
      -&lt;BR&gt;
      -&lt;BR&gt;
      -&lt;BR&gt;
      -&lt;BR&gt;
      -&lt;BR&gt;
      -&lt;BR&gt;&lt;/FONT&gt;
    &lt;/TD&gt;
    &lt;TD BGCOLOR="#cccccc" ALIGN=CENTER&gt;&lt;FONT FACE=ARIAL SIZE=3&gt;
      -&lt;BR&gt;
      43P&lt;BR&gt;
      43W&lt;BR&gt;
      43Y&lt;BR&gt;
      -&lt;BR&gt;
      -&lt;BR&gt;
      -&lt;BR&gt;
      -&lt;BR&gt;
      40L&lt;BR&gt;
      40P&lt;BR&gt;
      40Y&lt;BR&gt;
      70Y-T602&lt;BR&gt;
      70L&lt;BR&gt;
      70P&lt;BR&gt;
      70Y&lt;BR&gt;&lt;/FONT&gt;
    &lt;/TD&gt;
    &lt;TD BGCOLOR="#cccccc" ALIGN=CENTER&gt;&lt;FONT FACE=ARIAL SIZE=3&gt;
      -&lt;BR&gt;
      -&lt;BR&gt;
      -&lt;BR&gt;
      -&lt;BR&gt;
      -&lt;BR&gt;
      -&lt;BR&gt;
      -&lt;BR&gt;
      -&lt;BR&gt;
      RT/RTR12&lt;BR&gt;
      RT/RTR12&lt;BR&gt;
      RT/RTR12&lt;BR&gt;
      -&lt;BR&gt;
      RJ/RJR12&lt;BR&gt;
      RJ/RJR12&lt;BR&gt;
      RJ/RJR12&lt;BR&gt;&lt;/FONT&gt;
    &lt;/TD&gt;
  &lt;/TR&gt;
  &lt;TR&gt;
    &lt;TD COLSPAN=8&gt;&amp;nbsp;
    &lt;/TD&gt;
  &lt;/TR&gt;
  &lt;TR&gt;
    &lt;TD COLSPAN=8&gt;
      &lt;FONT SIZE=4 FACE=ARIAL&gt;&lt;B&gt;SQUARE MULTI-TURN&lt;/B&gt;&lt;/FONT&gt;
    &lt;/TD&gt;
  &lt;/TR&gt;
  &lt;TR&gt;
   &lt;TD ALIGN=CENTER&gt;
      &lt;FONT SIZE=3 FACE=ARIAL&gt;&lt;B&gt;BOURN&lt;/B&gt;&lt;/FONT&gt;
    &lt;/TD&gt;
    &lt;TD ALIGN=CENTER&gt;
      &lt;FONT SIZE=3 FACE=ARIAL&gt;&lt;B&gt;BI&amp;nbsp;TECH&lt;/B&gt;&lt;/FONT&gt;
    &lt;/TD&gt;
    &lt;TD ALIGN=CENTER&gt;
      &lt;FONT SIZE=3 FACE=ARIAL&gt;&lt;B&gt;DALE-VISHAY&lt;/B&gt;&lt;/FONT&gt;
    &lt;/TD&gt;
    &lt;TD ALIGN=CENTER&gt;
      &lt;FONT SIZE=3 FACE=ARIAL&gt;&lt;B&gt;PHILIPS/MEPCO&lt;/B&gt;&lt;/FONT&gt;
    &lt;/TD&gt;
    &lt;TD ALIGN=CENTER&gt;
      &lt;FONT SIZE=3 FACE=ARIAL&gt;&lt;B&gt;MURATA&lt;/B&gt;&lt;/FONT&gt;
    &lt;/TD&gt;
    &lt;TD ALIGN=CENTER&gt;
      &lt;FONT SIZE=3 FACE=ARIAL&gt;&lt;B&gt;PANASONIC&lt;/B&gt;&lt;/FONT&gt;
    &lt;/TD&gt;
    &lt;TD ALIGN=CENTER&gt;
      &lt;FONT SIZE=3 FACE=ARIAL&gt;&lt;B&gt;SPECTROL&lt;/B&gt;&lt;/FONT&gt;
    &lt;/TD&gt;
    &lt;TD ALIGN=CENTER&gt;
      &lt;FONT SIZE=3 FACE=ARIAL&gt;&lt;B&gt;MILSPEC&lt;/B&gt;&lt;/FONT&gt;
    &lt;/TD&gt;
  &lt;/TR&gt;
  &lt;TR&gt;
    &lt;TD BGCOLOR="#cccccc" ALIGN=CENTER&gt;&lt;FONT FACE=ARIAL SIZE=3&gt;
      3250L&lt;BR&gt;
      3250P&lt;BR&gt;
      3250W&lt;BR&gt;
      3250X&lt;BR&gt;
      3252P&lt;BR&gt;
      3252W&lt;BR&gt;
      3252X&lt;BR&gt;
      3260P&lt;BR&gt;
      3260W&lt;BR&gt;
      3260X&lt;BR&gt;
      3262P&lt;BR&gt;
      3262W&lt;BR&gt;
      3262X&lt;BR&gt;
      3266P&lt;BR&gt;
      3266W&lt;BR&gt;
      3266X&lt;BR&gt;
      3290H&lt;BR&gt;
      3290P&lt;BR&gt;
      3290W&lt;BR&gt;
      3292P&lt;BR&gt;
      3292W&lt;BR&gt;
      3292X&lt;BR&gt;
      3296P&lt;BR&gt;
      3296W&lt;BR&gt;
      3296X&lt;BR&gt;
      3296Y&lt;BR&gt;
      3296Z&lt;BR&gt;
      3299P&lt;BR&gt;
      3299W&lt;BR&gt;
      3299X&lt;BR&gt;
      3299Y&lt;BR&gt;
      3299Z&lt;BR&gt;&lt;/FONT&gt;
    &lt;/TD&gt;
    &lt;TD BGCOLOR="#cccccc" ALIGN=CENTER&gt;&lt;FONT FACE=ARIAL SIZE=3&gt;
      -&lt;BR&gt;
      66P&amp;nbsp;ALT&lt;BR&gt;
      66W&amp;nbsp;ALT&lt;BR&gt;
      66X&amp;nbsp;ALT&lt;BR&gt;
      66P&amp;nbsp;ALT&lt;BR&gt;
      66W&amp;nbsp;ALT&lt;BR&gt;
      66X&amp;nbsp;ALT&lt;BR&gt;
      -&lt;BR&gt;
      64W&amp;nbsp;ALT&lt;BR&gt;
      -&lt;BR&gt;
      64P&amp;nbsp;ALT&lt;BR&gt;
      64W&amp;nbsp;ALT&lt;BR&gt;
      64X&amp;nbsp;ALT&lt;BR&gt;
      64P&lt;BR&gt;
      64W&lt;BR&gt;
      64X&lt;BR&gt;
      66X&amp;nbsp;ALT&lt;BR&gt;
      66P&amp;nbsp;ALT&lt;BR&gt;
      66W&amp;nbsp;ALT&lt;BR&gt;
      66P&lt;BR&gt;
      66W&lt;BR&gt;
      66X&lt;BR&gt;
      67P&lt;BR&gt;
      67W&lt;BR&gt;
      67X&lt;BR&gt;
      67Y&lt;BR&gt;
      67Z&lt;BR&gt;
      68P&lt;BR&gt;
      68W&lt;BR&gt;
      68X&lt;BR&gt;
      67Y&amp;nbsp;ALT&lt;BR&gt;
      67Z&amp;nbsp;ALT&lt;BR&gt;&lt;/FONT&gt;
    &lt;/TD&gt;
    &lt;TD BGCOLOR="#cccccc" ALIGN=CENTER&gt;&lt;FONT FACE=ARIAL SIZE=3&gt;
      5050&lt;BR&gt;
      5091&lt;BR&gt;
      5080&lt;BR&gt;
      5087&lt;BR&gt;
      -&lt;BR&gt;
      -&lt;BR&gt;
      -&lt;BR&gt;
      -&lt;BR&gt;
      -&lt;BR&gt;
      -&lt;BR&gt;
      -&lt;BR&gt;
      T63YB&lt;BR&gt;
      T63XB&lt;BR&gt;
      -&lt;BR&gt;
      -&lt;BR&gt;
      -&lt;BR&gt;
      5887&lt;BR&gt;
      5891&lt;BR&gt;
      5880&lt;BR&gt;
      -&lt;BR&gt;
      -&lt;BR&gt;
      -&lt;BR&gt;
      T93Z&lt;BR&gt;
      T93YA&lt;BR&gt;
      T93XA&lt;BR&gt;
      T93YB&lt;BR&gt;
      T93XB&lt;BR&gt;
      -&lt;BR&gt;
      -&lt;BR&gt;
      -&lt;BR&gt;
      -&lt;BR&gt;
      -&lt;BR&gt;&lt;/FONT&gt;
    &lt;/TD&gt;
    &lt;TD BGCOLOR="#cccccc" ALIGN=CENTER&gt;&lt;FONT FACE=ARIAL SIZE=3&gt;
      -&lt;BR&gt;
      -&lt;BR&gt;
      -&lt;BR&gt;
      -&lt;BR&gt;
      -&lt;BR&gt;
      -&lt;BR&gt;
      -&lt;BR&gt;
      -&lt;BR&gt;
      -&lt;BR&gt;
      -&lt;BR&gt;
      8026EKP&lt;BR&gt;
      8026EKW&lt;BR&gt;
      8026EKM&lt;BR&gt;
      8026EKP&lt;BR&gt;
      8026EKB&lt;BR&gt;
      8026EKM&lt;BR&gt;
      1309X&lt;BR&gt;
      1309P&lt;BR&gt;
      1309W&lt;BR&gt;
      8024EKP&lt;BR&gt;
      8024EKW&lt;BR&gt;
      8024EKN&lt;BR&gt;
      RJ-9P/CT9P&lt;BR&gt;
      RJ-9W&lt;BR&gt;
      RJ-9X&lt;BR&gt;
      -&lt;BR&gt;
      -&lt;BR&gt;
      -&lt;BR&gt;
      -&lt;BR&gt;
      -&lt;BR&gt;
      -&lt;BR&gt;
      -&lt;BR&gt;&lt;/FONT&gt;
    &lt;/TD&gt;
    &lt;TD BGCOLOR="#cccccc" ALIGN=CENTER&gt;&lt;FONT FACE=ARIAL SIZE=3&gt;
      -&lt;BR&gt;
      -&lt;BR&gt;
      -&lt;BR&gt;
      -&lt;BR&gt;
      -&lt;BR&gt;
      -&lt;BR&gt;
      -&lt;BR&gt;
      -&lt;BR&gt;
      -&lt;BR&gt;
      -&lt;BR&gt;
      3103P&lt;BR&gt;
      3103Y&lt;BR&gt;
      3103Z&lt;BR&gt;
      3103P&lt;BR&gt;
      3103Y&lt;BR&gt;
      3103Z&lt;BR&gt;
      -&lt;BR&gt;
      -&lt;BR&gt;
      -&lt;BR&gt;
      -&lt;BR&gt;
      -&lt;BR&gt;
      -&lt;BR&gt;
      3105P/3106P&lt;BR&gt;
      3105W/3106W&lt;BR&gt;
      3105X/3106X&lt;BR&gt;
      3105Y/3106Y&lt;BR&gt;
      3105Z/3105Z&lt;BR&gt;
      3102P&lt;BR&gt;
      3102W&lt;BR&gt;
      3102X&lt;BR&gt;
      3102Y&lt;BR&gt;
      3102Z&lt;BR&gt;&lt;/FONT&gt;
    &lt;/TD&gt;
    &lt;TD BGCOLOR="#cccccc" ALIGN=CENTER&gt;&lt;FONT FACE=ARIAL SIZE=3&gt;
      -&lt;BR&gt;
      -&lt;BR&gt;
      -&lt;BR&gt;
      -&lt;BR&gt;
      -&lt;BR&gt;
      -&lt;BR&gt;
      -&lt;BR&gt;
      -&lt;BR&gt;
      -&lt;BR&gt;
      -&lt;BR&gt;
      -&lt;BR&gt;
      -&lt;BR&gt;
      -&lt;BR&gt;
      -&lt;BR&gt;
      -&lt;BR&gt;
      -&lt;BR&gt;
      -&lt;BR&gt;
      -&lt;BR&gt;
      -&lt;BR&gt;
      -&lt;BR&gt;
      -&lt;BR&gt;
      -&lt;BR&gt;
      EVMCBG&lt;BR&gt;
      EVMCCG&lt;BR&gt;
      -&lt;BR&gt;
      -&lt;BR&gt;
      -&lt;BR&gt;
      -&lt;BR&gt;
      -&lt;BR&gt;
      -&lt;BR&gt;
      -&lt;BR&gt;
      -&lt;BR&gt;&lt;/FONT&gt;
    &lt;/TD&gt;
    &lt;TD BGCOLOR="#cccccc" ALIGN=CENTER&gt;&lt;FONT FACE=ARIAL SIZE=3&gt;
      55-1-X&lt;BR&gt;
      55-4-X&lt;BR&gt;
      55-3-X&lt;BR&gt;
      55-2-X&lt;BR&gt;
      -&lt;BR&gt;
      -&lt;BR&gt;
      -&lt;BR&gt;
      -&lt;BR&gt;
      -&lt;BR&gt;
      -&lt;BR&gt;
      -&lt;BR&gt;
      -&lt;BR&gt;
      -&lt;BR&gt;
      -&lt;BR&gt;
      -&lt;BR&gt;
      -&lt;BR&gt;
      50-2-X&lt;BR&gt;
      50-4-X&lt;BR&gt;
      50-3-X&lt;BR&gt;
      -&lt;BR&gt;
      -&lt;BR&gt;
      -&lt;BR&gt;
      64P&lt;BR&gt;
      64W&lt;BR&gt;
      64X&lt;BR&gt;
      64Y&lt;BR&gt;
      64Z&lt;BR&gt;
      -&lt;BR&gt;
      -&lt;BR&gt;
      -&lt;BR&gt;
      -&lt;BR&gt;
      -&lt;BR&gt;&lt;/FONT&gt;
    &lt;/TD&gt;
    &lt;TD BGCOLOR="#cccccc" ALIGN=CENTER&gt;&lt;FONT FACE=ARIAL SIZE=3&gt;
      RT/RTR22&lt;BR&gt;
      RT/RTR22&lt;BR&gt;
      RT/RTR22&lt;BR&gt;
      RT/RTR22&lt;BR&gt;
      RJ/RJR22&lt;BR&gt;
      RJ/RJR22&lt;BR&gt;
      RJ/RJR22&lt;BR&gt;
      RT/RTR26&lt;BR&gt;
      RT/RTR26&lt;BR&gt;
      RT/RTR26&lt;BR&gt;
      RJ/RJR26&lt;BR&gt;
      RJ/RJR26&lt;BR&gt;
      RJ/RJR26&lt;BR&gt;
      RJ/RJR26&lt;BR&gt;
      RJ/RJR26&lt;BR&gt;
      RJ/RJR26&lt;BR&gt;
      RT/RTR24&lt;BR&gt;
      RT/RTR24&lt;BR&gt;
      RT/RTR24&lt;BR&gt;
      RJ/RJR24&lt;BR&gt;
      RJ/RJR24&lt;BR&gt;
      RJ/RJR24&lt;BR&gt;
      RJ/RJR24&lt;BR&gt;
      RJ/RJR24&lt;BR&gt;
      RJ/RJR24&lt;BR&gt;
      -&lt;BR&gt;
      -&lt;BR&gt;
      -&lt;BR&gt;
      -&lt;BR&gt;
      -&lt;BR&gt;
      -&lt;BR&gt;
      -&lt;BR&gt;&lt;/FONT&gt;
    &lt;/TD&gt;
  &lt;/TR&gt;
  &lt;TR&gt;
    &lt;TD COLSPAN=8&gt;&amp;nbsp;
    &lt;/TD&gt;
  &lt;/TR&gt;
  &lt;TR&gt;
    &lt;TD COLSPAN=8&gt;
      &lt;FONT SIZE=4 FACE=ARIAL&gt;&lt;B&gt;SINGLE TURN&lt;/B&gt;&lt;/FONT&gt;
    &lt;/TD&gt;
  &lt;/TR&gt;
  &lt;TR&gt;
    &lt;TD ALIGN=CENTER&gt;
      &lt;FONT SIZE=3 FACE=ARIAL&gt;&lt;B&gt;BOURN&lt;/B&gt;&lt;/FONT&gt;
    &lt;/TD&gt;
    &lt;TD ALIGN=CENTER&gt;
      &lt;FONT SIZE=3 FACE=ARIAL&gt;&lt;B&gt;BI&amp;nbsp;TECH&lt;/B&gt;&lt;/FONT&gt;
    &lt;/TD&gt;
    &lt;TD ALIGN=CENTER&gt;
      &lt;FONT SIZE=3 FACE=ARIAL&gt;&lt;B&gt;DALE-VISHAY&lt;/B&gt;&lt;/FONT&gt;
    &lt;/TD&gt;
    &lt;TD ALIGN=CENTER&gt;
      &lt;FONT SIZE=3 FACE=ARIAL&gt;&lt;B&gt;PHILIPS/MEPCO&lt;/B&gt;&lt;/FONT&gt;
    &lt;/TD&gt;
    &lt;TD ALIGN=CENTER&gt;
      &lt;FONT SIZE=3 FACE=ARIAL&gt;&lt;B&gt;MURATA&lt;/B&gt;&lt;/FONT&gt;
    &lt;/TD&gt;
    &lt;TD ALIGN=CENTER&gt;
      &lt;FONT SIZE=3 FACE=ARIAL&gt;&lt;B&gt;PANASONIC&lt;/B&gt;&lt;/FONT&gt;
    &lt;/TD&gt;
    &lt;TD ALIGN=CENTER&gt;
      &lt;FONT SIZE=3 FACE=ARIAL&gt;&lt;B&gt;SPECTROL&lt;/B&gt;&lt;/FONT&gt;
    &lt;/TD&gt;
    &lt;TD ALIGN=CENTER&gt;
      &lt;FONT SIZE=3 FACE=ARIAL&gt;&lt;B&gt;MILSPEC&lt;/B&gt;&lt;/FONT&gt;
    &lt;/TD&gt;
  &lt;/TR&gt;
  &lt;TR&gt;
    &lt;TD BGCOLOR="#cccccc" ALIGN=CENTER&gt;&lt;FONT FACE=ARIAL SIZE=3&gt;
      3323P&lt;BR&gt;
      3323S&lt;BR&gt;
      3323W&lt;BR&gt;
      3329H&lt;BR&gt;
      3329P&lt;BR&gt;
      3329W&lt;BR&gt;
      3339H&lt;BR&gt;
      3339P&lt;BR&gt;
      3339W&lt;BR&gt;
      3352E&lt;BR&gt;
      3352H&lt;BR&gt;
      3352K&lt;BR&gt;
      3352P&lt;BR&gt;
      3352T&lt;BR&gt;
      3352V&lt;BR&gt;
      3352W&lt;BR&gt;
      3362H&lt;BR&gt;
      3362M&lt;BR&gt;
      3362P&lt;BR&gt;
      3362R&lt;BR&gt;
      3362S&lt;BR&gt;
      3362U&lt;BR&gt;
      3362W&lt;BR&gt;
      3362X&lt;BR&gt;
      3386B&lt;BR&gt;
      3386C&lt;BR&gt;
      3386F&lt;BR&gt;
      3386H&lt;BR&gt;
      3386K&lt;BR&gt;
      3386M&lt;BR&gt;
      3386P&lt;BR&gt;
      3386S&lt;BR&gt;
      3386W&lt;BR&gt;
      3386X&lt;BR&gt;&lt;/FONT&gt;
    &lt;/TD&gt;
    &lt;TD BGCOLOR="#cccccc" ALIGN=CENTER&gt;&lt;FONT FACE=ARIAL SIZE=3&gt;
      25P&lt;BR&gt;
      25S&lt;BR&gt;
      25RX&lt;BR&gt;
      82P&lt;BR&gt;
      82M&lt;BR&gt;
      82PA&lt;BR&gt;
      -&lt;BR&gt;
      -&lt;BR&gt;
      -&lt;BR&gt;
      91E&lt;BR&gt;
      91X&lt;BR&gt;
      91T&lt;BR&gt;
      91B&lt;BR&gt;
      91A&lt;BR&gt;
      91V&lt;BR&gt;
      91W&lt;BR&gt;
      25W&lt;BR&gt;
      25V&lt;BR&gt;
      25P&lt;BR&gt;
      -&lt;BR&gt;
      25S&lt;BR&gt;
      25U&lt;BR&gt;
      25RX&lt;BR&gt;
      25X&lt;BR&gt;
      72XW&lt;BR&gt;
      72XL&lt;BR&gt;
      72PM&lt;BR&gt;
      72RX&lt;BR&gt;
      -&lt;BR&gt;
      72PX&lt;BR&gt;
      72P&lt;BR&gt;
      72RXW&lt;BR&gt;
      72RXL&lt;BR&gt;
      72X&lt;BR&gt;&lt;/FONT&gt;
    &lt;/TD&gt;
    &lt;TD BGCOLOR="#cccccc" ALIGN=CENTER&gt;&lt;FONT FACE=ARIAL SIZE=3&gt;
      -&lt;BR&gt;
      -&lt;BR&gt;
      -&lt;BR&gt;
      T7YB&lt;BR&gt;
      T7YA&lt;BR&gt;
      -&lt;BR&gt;
      -&lt;BR&gt;
      -&lt;BR&gt;
      -&lt;BR&gt;
      -&lt;BR&gt;
      -&lt;BR&gt;
      -&lt;BR&gt;
      -&lt;BR&gt;
      -&lt;BR&gt;
      -&lt;BR&gt;
      -&lt;BR&gt;
      -&lt;BR&gt;
      TXD&lt;BR&gt;
      TYA&lt;BR&gt;
      TYP&lt;BR&gt;
      -&lt;BR&gt;
      TYD&lt;BR&gt;
      TX&lt;BR&gt;
      -&lt;BR&gt;
      150SX&lt;BR&gt;
      100SX&lt;BR&gt;
      102T&lt;BR&gt;
      101S&lt;BR&gt;
      190T&lt;BR&gt;
      150TX&lt;BR&gt;
      101&lt;BR&gt;
      -&lt;BR&gt;
      -&lt;BR&gt;
      101SX&lt;BR&gt;&lt;/FONT&gt;
    &lt;/TD&gt;
    &lt;TD BGCOLOR="#cccccc" ALIGN=CENTER&gt;&lt;FONT FACE=ARIAL SIZE=3&gt;
      ET6P&lt;BR&gt;
      ET6S&lt;BR&gt;
      ET6X&lt;BR&gt;
      RJ-6W/8014EMW&lt;BR&gt;
      RJ-6P/8014EMP&lt;BR&gt;
      RJ-6X/8014EMX&lt;BR&gt;
      TM7W&lt;BR&gt;
      TM7P&lt;BR&gt;
      TM7X&lt;BR&gt;
      -&lt;BR&gt;
      8017SMS&lt;BR&gt;
      -&lt;BR&gt;
      8017SMB&lt;BR&gt;
      8017SMA&lt;BR&gt;
      -&lt;BR&gt;
      -&lt;BR&gt;
      CT-6W&lt;BR&gt;
      CT-6H&lt;BR&gt;
      CT-6P&lt;BR&gt;
      CT-6R&lt;BR&gt;
      -&lt;BR&gt;
      CT-6V&lt;BR&gt;
      CT-6X&lt;BR&gt;
      -&lt;BR&gt;
      -&lt;BR&gt;
      8038EKV&lt;BR&gt;
      -&lt;BR&gt;
      8038EKX&lt;BR&gt;
      -&lt;BR&gt;
      -&lt;BR&gt;
      8038EKP&lt;BR&gt;
      8038EKZ&lt;BR&gt;
      8038EKW&lt;BR&gt;
      -&lt;BR&gt;&lt;/FONT&gt;
    &lt;/TD&gt;
    &lt;TD BGCOLOR="#cccccc" ALIGN=CENTER&gt;&lt;FONT FACE=ARIAL SIZE=3&gt;
      -&lt;BR&gt;
      -&lt;BR&gt;
      -&lt;BR&gt;
      3321H&lt;BR&gt;
      3321P&lt;BR&gt;
      3321N&lt;BR&gt;
      1102H&lt;BR&gt;
      1102P&lt;BR&gt;
      1102T&lt;BR&gt;
      RVA0911V304A&lt;BR&gt;
      -&lt;BR&gt;
      RVA0911H413A&lt;BR&gt;
      RVG0707V100A&lt;BR&gt;
      RVA0607V(H)306A&lt;BR&gt;
      RVA1214H213A&lt;BR&gt;
      -&lt;BR&gt;
      -&lt;BR&gt;
      -&lt;BR&gt;
      -&lt;BR&gt;
      -&lt;BR&gt;
      -&lt;BR&gt;
      -&lt;BR&gt;
      -&lt;BR&gt;
      -&lt;BR&gt;
      3104B&lt;BR&gt;
      3104C&lt;BR&gt;
      3104F&lt;BR&gt;
      3104H&lt;BR&gt;
      -&lt;BR&gt;
      3104M&lt;BR&gt;
      3104P&lt;BR&gt;
      3104S&lt;BR&gt;
      3104W&lt;BR&gt;
      3104X&lt;BR&gt;&lt;/FONT&gt;
    &lt;/TD&gt;
    &lt;TD BGCOLOR="#cccccc" ALIGN=CENTER&gt;&lt;FONT FACE=ARIAL SIZE=3&gt;
      EVMQ0G&lt;BR&gt;
      EVMQIG&lt;BR&gt;
      EVMQ3G&lt;BR&gt;
      EVMS0G&lt;BR&gt;
      EVMQ0G&lt;BR&gt;
      EVMG0G&lt;BR&gt;
      -&lt;BR&gt;
      -&lt;BR&gt;
      -&lt;BR&gt;
      EVMK4GA00B&lt;BR&gt;
      EVM30GA00B&lt;BR&gt;
      EVMK0GA00B&lt;BR&gt;
      EVM38GA00B&lt;BR&gt;
      EVMB6&lt;BR&gt;
      EVLQ0&lt;BR&gt;
      -&lt;BR&gt;
      EVMMSG&lt;BR&gt;
      EVMMBG&lt;BR&gt;
      EVMMAG&lt;BR&gt;
      -&lt;BR&gt;
      -&lt;BR&gt;
      EVMMCS&lt;BR&gt;
      -&lt;BR&gt;
      -&lt;BR&gt;
      -&lt;BR&gt;
      -&lt;BR&gt;
      -&lt;BR&gt;
      EVMM1&lt;BR&gt;
      -&lt;BR&gt;
      -&lt;BR&gt;
      EVMM0&lt;BR&gt;
      -&lt;BR&gt;
      -&lt;BR&gt;
      EVMM3&lt;BR&gt;&lt;/FONT&gt;
    &lt;/TD&gt;
    &lt;TD BGCOLOR="#cccccc" ALIGN=CENTER&gt;&lt;FONT FACE=ARIAL SIZE=3&gt;
      -&lt;BR&gt;
      -&lt;BR&gt;
      -&lt;BR&gt;
      62-3-1&lt;BR&gt;
      62-1-2&lt;BR&gt;
      -&lt;BR&gt;
      -&lt;BR&gt;
      -&lt;BR&gt;
      -&lt;BR&gt;
      -&lt;BR&gt;
      -&lt;BR&gt;
      -&lt;BR&gt;
      -&lt;BR&gt;
      -&lt;BR&gt;
      -&lt;BR&gt;
      -&lt;BR&gt;
      67R&lt;BR&gt;
      -&lt;BR&gt;
      67P&lt;BR&gt;
      -&lt;BR&gt;
      -&lt;BR&gt;
      -&lt;BR&gt;
      -&lt;BR&gt;
      67X&lt;BR&gt;
      63V&lt;BR&gt;
      63S&lt;BR&gt;
      63M&lt;BR&gt;
      -&lt;BR&gt;
      -&lt;BR&gt;
      63H&lt;BR&gt;
      63P&lt;BR&gt;
      -&lt;BR&gt;
      -&lt;BR&gt;
      63X&lt;BR&gt;&lt;/FONT&gt;
    &lt;/TD&gt;
    &lt;TD BGCOLOR="#cccccc" ALIGN=CENTER&gt;&lt;FONT FACE=ARIAL SIZE=3&gt;
      -&lt;BR&gt;
      -&lt;BR&gt;
      -&lt;BR&gt;
      RJ/RJR50&lt;BR&gt;
      RJ/RJR50&lt;BR&gt;
      RJ/RJR50&lt;BR&gt;
      -&lt;BR&gt;
      -&lt;BR&gt;
      -&lt;BR&gt;
      -&lt;BR&gt;
      -&lt;BR&gt;
      -&lt;BR&gt;
      -&lt;BR&gt;
      -&lt;BR&gt;
      -&lt;BR&gt;
      -&lt;BR&gt;
      -&lt;BR&gt;
      -&lt;BR&gt;
      -&lt;BR&gt;
      -&lt;BR&gt;
      -&lt;BR&gt;
      -&lt;BR&gt;
      -&lt;BR&gt;
      -&lt;BR&gt;
      -&lt;BR&gt;
      -&lt;BR&gt;
      -&lt;BR&gt;
      -&lt;BR&gt;
      -&lt;BR&gt;
      -&lt;BR&gt;
      -&lt;BR&gt;
      -&lt;BR&gt;
      -&lt;BR&gt;
      -&lt;BR&gt;&lt;/FONT&gt;
    &lt;/TD&gt;
  &lt;/TR&gt;
&lt;/TABLE&gt;
&lt;P&gt;&amp;nbsp;&lt;P&gt;
&lt;TABLE BORDER=0 CELLSPACING=1 CELLPADDING=3&gt;
  &lt;TR&gt;
    &lt;TD COLSPAN=7&gt;
      &lt;FONT color="#0000FF" SIZE=4 FACE=ARIAL&gt;&lt;B&gt;SMD TRIM-POT CROSS REFERENCE&lt;/B&gt;&lt;/FONT&gt;
      &lt;P&gt;
      &lt;FONT SIZE=4 FACE=ARIAL&gt;&lt;B&gt;MULTI-TURN&lt;/B&gt;&lt;/FONT&gt;
    &lt;/TD&gt;
  &lt;/TR&gt;
  &lt;TR&gt;
    &lt;TD&gt;
      &lt;FONT SIZE=3 FACE=ARIAL&gt;&lt;B&gt;BOURNS&lt;/B&gt;&lt;/FONT&gt;
    &lt;/TD&gt;
    &lt;TD&gt;
      &lt;FONT SIZE=3 FACE=ARIAL&gt;&lt;B&gt;BI&amp;nbsp;TECH&lt;/B&gt;&lt;/FONT&gt;
    &lt;/TD&gt;
    &lt;TD&gt;
      &lt;FONT SIZE=3 FACE=ARIAL&gt;&lt;B&gt;DALE-VISHAY&lt;/B&gt;&lt;/FONT&gt;
    &lt;/TD&gt;
    &lt;TD&gt;
      &lt;FONT SIZE=3 FACE=ARIAL&gt;&lt;B&gt;PHILIPS/MEPCO&lt;/B&gt;&lt;/FONT&gt;
    &lt;/TD&gt;
    &lt;TD&gt;
      &lt;FONT SIZE=3 FACE=ARIAL&gt;&lt;B&gt;PANASONIC&lt;/B&gt;&lt;/FONT&gt;
    &lt;/TD&gt;
    &lt;TD&gt;
      &lt;FONT SIZE=3 FACE=ARIAL&gt;&lt;B&gt;TOCOS&lt;/B&gt;&lt;/FONT&gt;
    &lt;/TD&gt;
    &lt;TD&gt;
      &lt;FONT SIZE=3 FACE=ARIAL&gt;&lt;B&gt;AUX/KYOCERA&lt;/B&gt;&lt;/FONT&gt;
    &lt;/TD&gt;
  &lt;/TR&gt;
  &lt;TR&gt;
    &lt;TD BGCOLOR="#cccccc" ALIGN=CENTER&gt;&lt;FONT FACE=ARIAL SIZE=3&gt;
      3224G&lt;BR&gt;
      3224J&lt;BR&gt;
      3224W&lt;BR&gt;
      3269P&lt;BR&gt;
      3269W&lt;BR&gt;
      3269X&lt;BR&gt;&lt;/FONT&gt;
    &lt;/TD&gt;
    &lt;TD BGCOLOR="#cccccc" ALIGN=CENTER&gt;&lt;FONT FACE=ARIAL SIZE=3&gt;
      44G&lt;BR&gt;
      44J&lt;BR&gt;
      44W&lt;BR&gt;
      84P&lt;BR&gt;
      84W&lt;BR&gt;
      84X&lt;BR&gt;&lt;/FONT&gt;
    &lt;/TD&gt;
    &lt;TD BGCOLOR="#cccccc" ALIGN=CENTER&gt;&lt;FONT FACE=ARIAL SIZE=3&gt;
      -&lt;BR&gt;
      -&lt;BR&gt;
      -&lt;BR&gt;
      ST63Z&lt;BR&gt;
      ST63Y&lt;BR&gt;
      -&lt;BR&gt;&lt;/FONT&gt;
    &lt;/TD&gt;
    &lt;TD BGCOLOR="#cccccc" ALIGN=CENTER&gt;&lt;FONT FACE=ARIAL SIZE=3&gt;
      -&lt;BR&gt;
      -&lt;BR&gt;
      -&lt;BR&gt;
      ST5P&lt;BR&gt;
      ST5W&lt;BR&gt;
      ST5X&lt;BR&gt;&lt;/FONT&gt;
    &lt;/TD&gt;
    &lt;TD BGCOLOR="#cccccc" ALIGN=CENTER&gt;&lt;FONT FACE=ARIAL SIZE=3&gt;
      -&lt;BR&gt;
      -&lt;BR&gt;
      -&lt;BR&gt;
      -&lt;BR&gt;
      -&lt;BR&gt;
      -&lt;BR&gt;&lt;/FONT&gt;
    &lt;/TD&gt;
    &lt;TD BGCOLOR="#cccccc" ALIGN=CENTER&gt;&lt;FONT FACE=ARIAL SIZE=3&gt;
      -&lt;BR&gt;
      -&lt;BR&gt;
      -&lt;BR&gt;
      -&lt;BR&gt;
      -&lt;BR&gt;
      -&lt;BR&gt;&lt;/FONT&gt;
    &lt;/TD&gt;
    &lt;TD BGCOLOR="#cccccc" ALIGN=CENTER&gt;&lt;FONT FACE=ARIAL SIZE=3&gt;
      -&lt;BR&gt;
      -&lt;BR&gt;
      -&lt;BR&gt;
      -&lt;BR&gt;
      -&lt;BR&gt;
      -&lt;BR&gt;&lt;/FONT&gt;
    &lt;/TD&gt;
  &lt;/TR&gt;
  &lt;TR&gt;
    &lt;TD COLSPAN=7&gt;&amp;nbsp;
    &lt;/TD&gt;
  &lt;/TR&gt;
  &lt;TR&gt;
    &lt;TD COLSPAN=7&gt;
      &lt;FONT SIZE=4 FACE=ARIAL&gt;&lt;B&gt;SINGLE TURN&lt;/B&gt;&lt;/FONT&gt;
    &lt;/TD&gt;
  &lt;/TR&gt;
  &lt;TR&gt;
    &lt;TD&gt;
      &lt;FONT SIZE=3 FACE=ARIAL&gt;&lt;B&gt;BOURNS&lt;/B&gt;&lt;/FONT&gt;
    &lt;/TD&gt;
    &lt;TD&gt;
      &lt;FONT SIZE=3 FACE=ARIAL&gt;&lt;B&gt;BI&amp;nbsp;TECH&lt;/B&gt;&lt;/FONT&gt;
    &lt;/TD&gt;
    &lt;TD&gt;
      &lt;FONT SIZE=3 FACE=ARIAL&gt;&lt;B&gt;DALE-VISHAY&lt;/B&gt;&lt;/FONT&gt;
    &lt;/TD&gt;
    &lt;TD&gt;
      &lt;FONT SIZE=3 FACE=ARIAL&gt;&lt;B&gt;PHILIPS/MEPCO&lt;/B&gt;&lt;/FONT&gt;
    &lt;/TD&gt;
    &lt;TD&gt;
      &lt;FONT SIZE=3 FACE=ARIAL&gt;&lt;B&gt;PANASONIC&lt;/B&gt;&lt;/FONT&gt;
    &lt;/TD&gt;
    &lt;TD&gt;
      &lt;FONT SIZE=3 FACE=ARIAL&gt;&lt;B&gt;TOCOS&lt;/B&gt;&lt;/FONT&gt;
    &lt;/TD&gt;
    &lt;TD&gt;
      &lt;FONT SIZE=3 FACE=ARIAL&gt;&lt;B&gt;AUX/KYOCERA&lt;/B&gt;&lt;/FONT&gt;
    &lt;/TD&gt;
  &lt;/TR&gt;
  &lt;TR&gt;
    &lt;TD BGCOLOR="#cccccc" ALIGN=CENTER&gt;&lt;FONT FACE=ARIAL SIZE=3&gt;
      3314G&lt;BR&gt;
      3314J&lt;BR&gt;
      3364A/B&lt;BR&gt;
      3364C/D&lt;BR&gt;
      3364W/X&lt;BR&gt;
      3313G&lt;BR&gt;
      3313J&lt;BR&gt;&lt;/FONT&gt;
    &lt;/TD&gt;
    &lt;TD BGCOLOR="#cccccc" ALIGN=CENTER&gt;&lt;FONT FACE=ARIAL SIZE=3&gt;
      23B&lt;BR&gt;
      23A&lt;BR&gt;
      21X&lt;BR&gt;
      21W&lt;BR&gt;
      -&lt;BR&gt;
      22B&lt;BR&gt;
      22A&lt;BR&gt;&lt;/FONT&gt;
    &lt;/TD&gt;
    &lt;TD BGCOLOR="#cccccc" ALIGN=CENTER&gt;&lt;FONT FACE=ARIAL SIZE=3&gt;
      ST5YL/ST53YL&lt;BR&gt;
      ST5YJ/5T53YJ&lt;BR&gt;
      ST-23A&lt;BR&gt;
      ST-22B&lt;BR&gt;
      ST-22&lt;BR&gt;
      -&lt;BR&gt;
      -&lt;BR&gt;&lt;/FONT&gt;
    &lt;/TD&gt;
    &lt;TD BGCOLOR="#cccccc" ALIGN=CENTER&gt;&lt;FONT FACE=ARIAL SIZE=3&gt;
      ST-4B&lt;BR&gt;
      ST-4A&lt;BR&gt;
      -&lt;BR&gt;
      -&lt;BR&gt;
      -&lt;BR&gt;
      ST-3B&lt;BR&gt;
      ST-3A&lt;BR&gt;&lt;/FONT&gt;
    &lt;/TD&gt;
    &lt;TD BGCOLOR="#cccccc" ALIGN=CENTER&gt;&lt;FONT FACE=ARIAL SIZE=3&gt;
      -&lt;BR&gt;
      EVM-6YS&lt;BR&gt;
      EVM-1E&lt;BR&gt;
      EVM-1G&lt;BR&gt;
      EVM-1D&lt;BR&gt;
      -&lt;BR&gt;
      -&lt;BR&gt;&lt;/FONT&gt;
    &lt;/TD&gt;
    &lt;TD BGCOLOR="#cccccc" ALIGN=CENTER&gt;&lt;FONT FACE=ARIAL SIZE=3&gt;
      G4B&lt;BR&gt;
      G4A&lt;BR&gt;
      TR04-3S1&lt;BR&gt;
      TRG04-2S1&lt;BR&gt;
      -&lt;BR&gt;
      -&lt;BR&gt;
      -&lt;BR&gt;&lt;/FONT&gt;
    &lt;/TD&gt;
    &lt;TD BGCOLOR="#cccccc" ALIGN=CENTER&gt;&lt;FONT FACE=ARIAL SIZE=3&gt;
      -&lt;BR&gt;
      -&lt;BR&gt;
      DVR-43A&lt;BR&gt;
      CVR-42C&lt;BR&gt;
      CVR-42A/C&lt;BR&gt;
      -&lt;BR&gt;
      -&lt;BR&gt;&lt;/FONT&gt;
    &lt;/TD&gt;
  &lt;/TR&gt;
&lt;/TABLE&gt;
&lt;P&gt;
&lt;FONT SIZE=4 FACE=ARIAL&gt;&lt;B&gt;ALT =&amp;nbsp;ALTERNATE&lt;/B&gt;&lt;/FONT&gt;
&lt;P&gt;

&amp;nbsp;
&lt;P&gt;
&lt;/td&gt;
&lt;/tr&gt;
&lt;/table&gt;</description>
<packages>
<package name="C0603K" urn="urn:adsk.eagle:footprint:23187/1" library_version="11">
<description>&lt;b&gt;Ceramic Chip Capacitor KEMET 0603 reflow solder&lt;/b&gt;&lt;p&gt;
Metric Code Size 1608</description>
<wire x1="-0.725" y1="0.35" x2="0.725" y2="0.35" width="0.1016" layer="51"/>
<wire x1="0.725" y1="-0.35" x2="-0.725" y2="-0.35" width="0.1016" layer="51"/>
<smd name="1" x="-0.875" y="0" dx="1.05" dy="1.08" layer="1"/>
<smd name="2" x="0.875" y="0" dx="1.05" dy="1.08" layer="1"/>
<text x="-0.8" y="0.65" size="1.016" layer="25">&gt;NAME</text>
<text x="-0.8" y="-1.65" size="1.016" layer="27">&gt;VALUE</text>
<rectangle x1="-0.8" y1="-0.4" x2="-0.45" y2="0.4" layer="51"/>
<rectangle x1="0.45" y1="-0.4" x2="0.8" y2="0.4" layer="51"/>
</package>
<package name="C0805K" urn="urn:adsk.eagle:footprint:23188/1" library_version="11">
<description>&lt;b&gt;Ceramic Chip Capacitor KEMET 0805 reflow solder&lt;/b&gt;&lt;p&gt;
Metric Code Size 2012</description>
<wire x1="-0.925" y1="0.6" x2="0.925" y2="0.6" width="0.1016" layer="51"/>
<wire x1="0.925" y1="-0.6" x2="-0.925" y2="-0.6" width="0.1016" layer="51"/>
<smd name="1" x="-1" y="0" dx="1.3" dy="1.6" layer="1"/>
<smd name="2" x="1" y="0" dx="1.3" dy="1.6" layer="1"/>
<text x="-1" y="0.875" size="1.016" layer="25">&gt;NAME</text>
<text x="-1" y="-1.9" size="1.016" layer="27">&gt;VALUE</text>
<rectangle x1="-1" y1="-0.65" x2="-0.5" y2="0.65" layer="51"/>
<rectangle x1="0.5" y1="-0.65" x2="1" y2="0.65" layer="51"/>
</package>
</packages>
<packages3d>
<package3d name="C0603K" urn="urn:adsk.eagle:package:23680/2" type="model">
<description>Ceramic Chip Capacitor KEMET 0603 reflow solder
Metric Code Size 1608</description>
<packageinstances>
<packageinstance name="C0603K"/>
</packageinstances>
</package3d>
<package3d name="C0805K" urn="urn:adsk.eagle:package:23681/2" type="model">
<description>Ceramic Chip Capacitor KEMET 0805 reflow solder
Metric Code Size 2012</description>
<packageinstances>
<packageinstance name="C0805K"/>
</packageinstances>
</package3d>
</packages3d>
</library>
<library name="TF-012-P9" urn="urn:adsk.wipprod:fs.file:vf.uelaNh-VRd6HmwtVOH_f3Q">
<packages>
<package name="MICROSD-PUSH-OUT" library_version="2">
<description>T-Flash Push-Out Micro SD Card Reader
9 pin SD mode and 7 pin SPI mode compatible
14.75mm x 14.5mm</description>
<wire x1="0" y1="0" x2="14.75" y2="0" width="0.127" layer="21"/>
<wire x1="0" y1="0" x2="0" y2="-14.5" width="0.127" layer="21"/>
<wire x1="14.75" y1="0" x2="14.75" y2="-14.5" width="0.127" layer="21"/>
<wire x1="0" y1="-14.5" x2="14.75" y2="-14.5" width="0.127" layer="21"/>
<smd name="CD" x="0.825" y="0.225" dx="0.75" dy="0.5" layer="1" rot="R90"/>
<smd name="8" x="1.925" y="0.225" dx="0.75" dy="0.5" layer="1" rot="R90"/>
<smd name="7" x="3.025" y="0.225" dx="0.75" dy="0.5" layer="1" rot="R90"/>
<smd name="6" x="4.125" y="0.225" dx="0.75" dy="0.5" layer="1" rot="R90"/>
<smd name="5" x="5.225" y="0.225" dx="0.75" dy="0.5" layer="1" rot="R90"/>
<smd name="4" x="6.325" y="0.225" dx="0.75" dy="0.5" layer="1" rot="R90"/>
<smd name="3" x="7.425" y="0.225" dx="0.75" dy="0.5" layer="1" rot="R90"/>
<smd name="2" x="8.525" y="0.225" dx="0.75" dy="0.5" layer="1" rot="R90"/>
<smd name="1" x="9.625" y="0.225" dx="0.75" dy="0.5" layer="1" rot="R90"/>
<text x="0" y="3.79" size="1.27" layer="25">&gt;NAME</text>
<text x="0" y="1.78" size="1.27" layer="27">&gt;VALUE</text>
<wire x1="7.375" y1="-1" x2="7.375" y2="-13.5" width="0.127" layer="48" style="shortdash"/>
<circle x="2.425" y="-10.5" radius="1" width="0.127" layer="48"/>
<circle x="10.425" y="-10.5" radius="1" width="0.127" layer="48"/>
<wire x1="0.925" y1="-16.8" x2="11.925" y2="-16.8" width="0.127" layer="48" style="shortdash"/>
<wire x1="0.925" y1="-20.1" x2="0.925" y2="-14.5" width="0.127" layer="48" style="shortdash"/>
<wire x1="11.925" y1="-20.1" x2="11.925" y2="-14.5" width="0.127" layer="48" style="shortdash"/>
<wire x1="0.925" y1="-20.1" x2="11.925" y2="-20.1" width="0.127" layer="48" style="shortdash"/>
<wire x1="0" y1="-12.75" x2="5.04378125" y2="-12.75" width="0.127" layer="48"/>
<wire x1="5.04378125" y1="-12.75" x2="6.938890625" y2="-12.9312125" width="0.127" layer="48"/>
<wire x1="6.938890625" y1="-12.9312125" x2="7.314596875" y2="-13.003728125" width="0.127" layer="48"/>
<wire x1="7.314596875" y1="-13.003728125" x2="9.2694625" y2="-13.56936875" width="0.127" layer="48"/>
<wire x1="9.2694625" y1="-13.56936875" x2="10.962109375" y2="-14.23105625" width="0.127" layer="48"/>
<wire x1="10.962109375" y1="-14.23105625" x2="11.5" y2="-14.5" width="0.127" layer="48"/>
<smd name="G1" x="-0.375" y="-0.8" dx="1.2" dy="1.8" layer="1"/>
<smd name="G2" x="-0.375" y="-10.1" dx="1.2" dy="2.2" layer="1"/>
<smd name="G3" x="13.95" y="-0.55" dx="1.6" dy="1.5" layer="1"/>
<smd name="G4" x="15.125" y="-10.1" dx="1.2" dy="2.2" layer="1"/>
<hole x="2.429003125" y="-10.4955375" drill="2.1"/>
<hole x="10.418825" y="-10.49451875" drill="2.1"/>
</package>
</packages>
</library>
<library name="ESP32_NODEMCU" urn="urn:adsk.wipprod:fs.file:vf.JHk9Jrq3RK6rep62lz8Z9Q">
<packages>
<package name="MODULE_ESP32_NODEMCU" library_version="1">
<wire x1="-14" y1="-27.5" x2="-14" y2="27.5" width="0.127" layer="51"/>
<wire x1="-14" y1="27.5" x2="14" y2="27.5" width="0.127" layer="51"/>
<wire x1="14" y1="27.5" x2="14" y2="-27.5" width="0.127" layer="51"/>
<wire x1="14" y1="-27.5" x2="-14" y2="-27.5" width="0.127" layer="51"/>
<wire x1="-14" y1="27.5" x2="-14" y2="-27.5" width="0.127" layer="21"/>
<wire x1="-14" y1="27.5" x2="14" y2="27.5" width="0.127" layer="21"/>
<wire x1="14" y1="27.5" x2="14" y2="-27.5" width="0.127" layer="21"/>
<wire x1="-14" y1="-27.5" x2="14" y2="-27.5" width="0.127" layer="21"/>
<wire x1="-14.25" y1="27.75" x2="-14.25" y2="-27.75" width="0.05" layer="39"/>
<wire x1="-14.25" y1="-27.75" x2="14.25" y2="-27.75" width="0.05" layer="39"/>
<wire x1="14.25" y1="-27.75" x2="14.25" y2="27.75" width="0.05" layer="39"/>
<wire x1="14.25" y1="27.75" x2="-14.25" y2="27.75" width="0.05" layer="39"/>
<text x="-14.25" y="28.75" size="1.27" layer="25">&gt;NAME</text>
<text x="-14.25" y="-28.75" size="1.27" layer="27" align="top-left">&gt;VALUE</text>
<pad name="J5_19" x="-13" y="22.86" drill="0.9" diameter="1.35"/>
<pad name="J5_18" x="-13" y="20.32" drill="0.9" diameter="1.35"/>
<pad name="J5_1" x="-13" y="-22.86" drill="0.9" diameter="1.35" shape="square"/>
<pad name="J5_17" x="-13" y="17.78" drill="0.9" diameter="1.35"/>
<pad name="J5_16" x="-13" y="15.24" drill="0.9" diameter="1.35"/>
<pad name="J5_15" x="-13" y="12.7" drill="0.9" diameter="1.35"/>
<pad name="J5_14" x="-13" y="10.16" drill="0.9" diameter="1.35"/>
<pad name="J5_13" x="-13" y="7.62" drill="0.9" diameter="1.35"/>
<pad name="J5_12" x="-13" y="5.08" drill="0.9" diameter="1.35"/>
<pad name="J5_11" x="-13" y="2.54" drill="0.9" diameter="1.35"/>
<pad name="J5_10" x="-13" y="0" drill="0.9" diameter="1.35"/>
<pad name="J5_9" x="-13" y="-2.54" drill="0.9" diameter="1.35"/>
<pad name="J5_8" x="-13" y="-5.08" drill="0.9" diameter="1.35"/>
<pad name="J5_7" x="-13" y="-7.62" drill="0.9" diameter="1.35"/>
<pad name="J5_6" x="-13" y="-10.16" drill="0.9" diameter="1.35"/>
<pad name="J5_5" x="-13" y="-12.7" drill="0.9" diameter="1.35"/>
<pad name="J5_4" x="-13" y="-15.24" drill="0.9" diameter="1.35"/>
<pad name="J5_3" x="-13" y="-17.78" drill="0.9" diameter="1.35"/>
<pad name="J5_2" x="-13" y="-20.32" drill="0.9" diameter="1.35"/>
<pad name="J4_19" x="13" y="-22.86" drill="0.9" diameter="1.35"/>
<pad name="J4_18" x="13" y="-20.32" drill="0.9" diameter="1.35"/>
<pad name="J4_17" x="13" y="-17.78" drill="0.9" diameter="1.35"/>
<pad name="J4_16" x="13" y="-15.24" drill="0.9" diameter="1.35"/>
<pad name="J4_15" x="13" y="-12.7" drill="0.9" diameter="1.35"/>
<pad name="J4_14" x="13" y="-10.16" drill="0.9" diameter="1.35"/>
<pad name="J4_13" x="13" y="-7.62" drill="0.9" diameter="1.35"/>
<pad name="J4_12" x="13" y="-5.08" drill="0.9" diameter="1.35"/>
<pad name="J4_11" x="13" y="-2.54" drill="0.9" diameter="1.35"/>
<pad name="J4_10" x="13" y="0" drill="0.9" diameter="1.35"/>
<pad name="J4_9" x="13" y="2.54" drill="0.9" diameter="1.35"/>
<pad name="J4_8" x="13" y="5.08" drill="0.9" diameter="1.35"/>
<pad name="J4_7" x="13" y="7.62" drill="0.9" diameter="1.35"/>
<pad name="J4_6" x="13" y="10.16" drill="0.9" diameter="1.35"/>
<pad name="J4_5" x="13" y="12.7" drill="0.9" diameter="1.35"/>
<pad name="J4_4" x="13" y="15.24" drill="0.9" diameter="1.35"/>
<pad name="J4_3" x="13" y="17.78" drill="0.9" diameter="1.35"/>
<pad name="J4_2" x="13" y="20.32" drill="0.9" diameter="1.35"/>
<pad name="J4_1" x="13" y="22.86" drill="0.9" diameter="1.35" shape="square"/>
<hole x="-12.5" y="-26" drill="2.25"/>
<hole x="12.5" y="-26" drill="2.25"/>
<hole x="-12.5" y="26" drill="2.25"/>
<hole x="12.5" y="26" drill="2.25"/>
</package>
</packages>
</library>
<library name="TPS54331DR" urn="urn:adsk.wipprod:fs.file:vf.-zhVCS5YTTCu8EtApoMXQw">
<packages>
<package name="SOIC127P599X175-8N" library_version="1">
<circle x="-4.04" y="2.305" radius="0.1" width="0.2" layer="21"/>
<circle x="-4.04" y="2.305" radius="0.1" width="0.2" layer="51"/>
<wire x1="-1.95" y1="2.4525" x2="1.95" y2="2.4525" width="0.127" layer="51"/>
<wire x1="-1.95" y1="-2.4525" x2="1.95" y2="-2.4525" width="0.127" layer="51"/>
<wire x1="-1.95" y1="2.525" x2="1.95" y2="2.525" width="0.127" layer="21"/>
<wire x1="-1.95" y1="-2.525" x2="1.95" y2="-2.525" width="0.127" layer="21"/>
<wire x1="-1.95" y1="2.4525" x2="-1.95" y2="-2.4525" width="0.127" layer="51"/>
<wire x1="1.95" y1="2.4525" x2="1.95" y2="-2.4525" width="0.127" layer="51"/>
<wire x1="-3.705" y1="2.7025" x2="3.705" y2="2.7025" width="0.05" layer="39"/>
<wire x1="-3.705" y1="-2.7025" x2="3.705" y2="-2.7025" width="0.05" layer="39"/>
<wire x1="-3.705" y1="2.7025" x2="-3.705" y2="-2.7025" width="0.05" layer="39"/>
<wire x1="3.705" y1="2.7025" x2="3.705" y2="-2.7025" width="0.05" layer="39"/>
<text x="-3.56" y="-2.902" size="1.27" layer="27" align="top-left">&gt;VALUE</text>
<text x="-3.56" y="2.902" size="1.27" layer="25">&gt;NAME</text>
<smd name="1" x="-2.47" y="1.905" dx="1.97" dy="0.6" layer="1" roundness="25"/>
<smd name="2" x="-2.47" y="0.635" dx="1.97" dy="0.6" layer="1" roundness="25"/>
<smd name="3" x="-2.47" y="-0.635" dx="1.97" dy="0.6" layer="1" roundness="25"/>
<smd name="4" x="-2.47" y="-1.905" dx="1.97" dy="0.6" layer="1" roundness="25"/>
<smd name="5" x="2.47" y="-1.905" dx="1.97" dy="0.6" layer="1" roundness="25"/>
<smd name="6" x="2.47" y="-0.635" dx="1.97" dy="0.6" layer="1" roundness="25"/>
<smd name="7" x="2.47" y="0.635" dx="1.97" dy="0.6" layer="1" roundness="25"/>
<smd name="8" x="2.47" y="1.905" dx="1.97" dy="0.6" layer="1" roundness="25"/>
</package>
</packages>
</library>
<library name="1255AY-6R8M=P3" urn="urn:adsk.wipprod:fs.file:vf.kDk1l7tUR-2snD8Dqs53yw">
<packages>
<package name="IND_1255AY-6R8M=P3" library_version="1">
<wire x1="-3" y1="3" x2="3" y2="3" width="0.127" layer="51"/>
<wire x1="3" y1="3" x2="3" y2="-3" width="0.127" layer="51"/>
<wire x1="3" y1="-3" x2="-3" y2="-3" width="0.127" layer="51"/>
<wire x1="-3" y1="-3" x2="-3" y2="3" width="0.127" layer="51"/>
<wire x1="-1.2" y1="3" x2="1.2" y2="3" width="0.127" layer="21"/>
<wire x1="-1.2" y1="-3" x2="1.2" y2="-3" width="0.127" layer="21"/>
<circle x="-4" y="0" radius="0.1" width="0.2" layer="21"/>
<circle x="-4" y="0" radius="0.1" width="0.2" layer="51"/>
<wire x1="-3.4" y1="3.25" x2="3.4" y2="3.25" width="0.05" layer="39"/>
<wire x1="3.4" y1="3.25" x2="3.4" y2="-3.25" width="0.05" layer="39"/>
<wire x1="3.4" y1="-3.25" x2="-3.4" y2="-3.25" width="0.05" layer="39"/>
<wire x1="-3.4" y1="-3.25" x2="-3.4" y2="3.25" width="0.05" layer="39"/>
<text x="-3.81" y="3.81" size="1.27" layer="25">&gt;NAME</text>
<text x="-3.81" y="-5.08" size="1.27" layer="27">&gt;VALUE</text>
<smd name="1" x="-2.35" y="0" dx="5.7" dy="1.6" layer="1" rot="R90"/>
<smd name="2" x="2.35" y="0" dx="5.7" dy="1.6" layer="1" rot="R90"/>
</package>
</packages>
</library>
<library name="diode" urn="urn:adsk.eagle:library:210">
<description>&lt;b&gt;Diodes&lt;/b&gt;&lt;p&gt;
Based on the following sources:
&lt;ul&gt;
&lt;li&gt;Motorola : www.onsemi.com
&lt;li&gt;Fairchild : www.fairchildsemi.com
&lt;li&gt;Philips : www.semiconductors.com
&lt;li&gt;Vishay : www.vishay.de
&lt;/ul&gt;
&lt;author&gt;Created by librarian@cadsoft.de&lt;/author&gt;</description>
<packages>
<package name="SOD323-W" urn="urn:adsk.eagle:footprint:43205/1" library_version="8">
<description>&lt;b&gt;SOD323 Wave soldering&lt;/b&gt; Philips SC01_Mounting_1996.pdf</description>
<wire x1="-1" y1="0.7" x2="1" y2="0.7" width="0.1524" layer="51"/>
<wire x1="1" y1="0.7" x2="1" y2="-0.7" width="0.1524" layer="51"/>
<wire x1="1" y1="-0.7" x2="-1" y2="-0.7" width="0.1524" layer="51"/>
<wire x1="-1" y1="-0.7" x2="-1" y2="0.7" width="0.1524" layer="51"/>
<wire x1="-0.5" y1="0" x2="0.1" y2="0.4" width="0.1524" layer="21"/>
<wire x1="0.1" y1="0.4" x2="0.1" y2="-0.4" width="0.1524" layer="21"/>
<wire x1="0.1" y1="-0.4" x2="-0.5" y2="0" width="0.1524" layer="21"/>
<smd name="C" x="-1.45" y="0" dx="1.5" dy="1.2" layer="1"/>
<smd name="A" x="1.45" y="0" dx="1.5" dy="1.2" layer="1"/>
<text x="-1.1" y="1" size="1.27" layer="25">&gt;NAME</text>
<text x="-1.1" y="-2.3" size="1.27" layer="27">&gt;VALUE</text>
<rectangle x1="-0.7" y1="-0.7" x2="-0.5" y2="0.7" layer="51"/>
</package>
</packages>
<packages3d>
<package3d name="SOD323-W" urn="urn:adsk.eagle:package:43418/1" type="box">
<description>SOD323 Wave soldering Philips SC01_Mounting_1996.pdf</description>
<packageinstances>
<packageinstance name="SOD323-W"/>
</packageinstances>
</package3d>
</packages3d>
</library>
<library name="DRV8220DRLR" urn="urn:adsk.wipprod:fs.file:vf.tJp14QpJRJGICAgUsBxmWw">
<packages>
<package name="SOT5X3-6_DRL_TEX-L" library_version="1">
<smd name="1" x="-0.7493" y="0.5" dx="0.6096" dy="0.2286" layer="1"/>
<smd name="2" x="-0.7493" y="0" dx="0.6096" dy="0.2286" layer="1"/>
<smd name="3" x="-0.7493" y="-0.5" dx="0.6096" dy="0.2286" layer="1"/>
<smd name="4" x="0.7493" y="-0.5" dx="0.6096" dy="0.2286" layer="1"/>
<smd name="5" x="0.7493" y="0" dx="0.6096" dy="0.2286" layer="1"/>
<smd name="6" x="0.7493" y="0.5" dx="0.6096" dy="0.2286" layer="1"/>
<wire x1="-0.8509" y1="0.5" x2="-0.8509" y2="7.231" width="0.1524" layer="47"/>
<wire x1="0.8509" y1="0.5" x2="0.8509" y2="7.231" width="0.1524" layer="47"/>
<wire x1="-0.8509" y1="6.85" x2="-2.1209" y2="6.85" width="0.1524" layer="47"/>
<wire x1="0.8509" y1="6.85" x2="2.1209" y2="6.85" width="0.1524" layer="47"/>
<wire x1="-0.8509" y1="6.85" x2="-1.1049" y2="6.977" width="0.1524" layer="47"/>
<wire x1="-0.8509" y1="6.85" x2="-1.1049" y2="6.723" width="0.1524" layer="47"/>
<wire x1="-1.1049" y1="6.977" x2="-1.1049" y2="6.723" width="0.1524" layer="47"/>
<wire x1="0.8509" y1="6.85" x2="1.1049" y2="6.977" width="0.1524" layer="47"/>
<wire x1="0.8509" y1="6.85" x2="1.1049" y2="6.723" width="0.1524" layer="47"/>
<wire x1="1.1049" y1="6.977" x2="1.1049" y2="6.723" width="0.1524" layer="47"/>
<wire x1="-0.8509" y1="0.5" x2="-0.8509" y2="3.421" width="0.1524" layer="47"/>
<wire x1="-0.4445" y1="0.5" x2="-0.4445" y2="3.421" width="0.1524" layer="47"/>
<wire x1="-0.8509" y1="3.04" x2="-2.1209" y2="3.04" width="0.1524" layer="47"/>
<wire x1="-0.4445" y1="3.04" x2="0.8255" y2="3.04" width="0.1524" layer="47"/>
<wire x1="-0.8509" y1="3.04" x2="-1.1049" y2="3.167" width="0.1524" layer="47"/>
<wire x1="-0.8509" y1="3.04" x2="-1.1049" y2="2.913" width="0.1524" layer="47"/>
<wire x1="-1.1049" y1="3.167" x2="-1.1049" y2="2.913" width="0.1524" layer="47"/>
<wire x1="-0.4445" y1="3.04" x2="-0.1905" y2="3.167" width="0.1524" layer="47"/>
<wire x1="-0.4445" y1="3.04" x2="-0.1905" y2="2.913" width="0.1524" layer="47"/>
<wire x1="-0.1905" y1="3.167" x2="-0.1905" y2="2.913" width="0.1524" layer="47"/>
<wire x1="-0.7493" y1="0.5" x2="-3.6703" y2="0.5" width="0.1524" layer="47"/>
<wire x1="-0.7493" y1="0" x2="-3.6703" y2="0" width="0.1524" layer="47"/>
<wire x1="-3.2893" y1="0.5" x2="-3.2893" y2="1.77" width="0.1524" layer="47"/>
<wire x1="-3.2893" y1="0" x2="-3.2893" y2="-1.27" width="0.1524" layer="47"/>
<wire x1="-3.2893" y1="0.5" x2="-3.4163" y2="0.754" width="0.1524" layer="47"/>
<wire x1="-3.2893" y1="0.5" x2="-3.1623" y2="0.754" width="0.1524" layer="47"/>
<wire x1="-3.4163" y1="0.754" x2="-3.1623" y2="0.754" width="0.1524" layer="47"/>
<wire x1="-3.2893" y1="0" x2="-3.4163" y2="-0.254" width="0.1524" layer="47"/>
<wire x1="-3.2893" y1="0" x2="-3.1623" y2="-0.254" width="0.1524" layer="47"/>
<wire x1="-3.4163" y1="-0.254" x2="-3.1623" y2="-0.254" width="0.1524" layer="47"/>
<wire x1="0.6477" y1="0.8509" x2="3.6703" y2="0.8509" width="0.1524" layer="47"/>
<wire x1="0.6477" y1="-0.8509" x2="3.6703" y2="-0.8509" width="0.1524" layer="47"/>
<wire x1="3.2893" y1="0.8509" x2="3.2893" y2="2.1209" width="0.1524" layer="47"/>
<wire x1="3.2893" y1="-0.8509" x2="3.2893" y2="-2.1209" width="0.1524" layer="47"/>
<wire x1="3.2893" y1="0.8509" x2="3.1623" y2="1.1049" width="0.1524" layer="47"/>
<wire x1="3.2893" y1="0.8509" x2="3.4163" y2="1.1049" width="0.1524" layer="47"/>
<wire x1="3.1623" y1="1.1049" x2="3.4163" y2="1.1049" width="0.1524" layer="47"/>
<wire x1="3.2893" y1="-0.8509" x2="3.1623" y2="-1.1049" width="0.1524" layer="47"/>
<wire x1="3.2893" y1="-0.8509" x2="3.4163" y2="-1.1049" width="0.1524" layer="47"/>
<wire x1="3.1623" y1="-1.1049" x2="3.4163" y2="-1.1049" width="0.1524" layer="47"/>
<wire x1="-0.6477" y1="-0.8509" x2="-0.6477" y2="-3.7719" width="0.1524" layer="47"/>
<wire x1="0.6477" y1="-0.8509" x2="0.6477" y2="-3.7719" width="0.1524" layer="47"/>
<wire x1="-0.6477" y1="-3.3909" x2="-1.9177" y2="-3.3909" width="0.1524" layer="47"/>
<wire x1="0.6477" y1="-3.3909" x2="1.9177" y2="-3.3909" width="0.1524" layer="47"/>
<wire x1="-0.6477" y1="-3.3909" x2="-0.9017" y2="-3.2639" width="0.1524" layer="47"/>
<wire x1="-0.6477" y1="-3.3909" x2="-0.9017" y2="-3.5179" width="0.1524" layer="47"/>
<wire x1="-0.9017" y1="-3.2639" x2="-0.9017" y2="-3.5179" width="0.1524" layer="47"/>
<wire x1="0.6477" y1="-3.3909" x2="0.9017" y2="-3.2639" width="0.1524" layer="47"/>
<wire x1="0.6477" y1="-3.3909" x2="0.9017" y2="-3.5179" width="0.1524" layer="47"/>
<wire x1="0.9017" y1="-3.2639" x2="0.9017" y2="-3.5179" width="0.1524" layer="47"/>
<text x="-14.6272" y="-10.2489" size="1.27" layer="47" ratio="6">Default Padstyle: RX24Y9D0T</text>
<text x="-14.8136" y="-14.8209" size="1.27" layer="47" ratio="6">Alt 1 Padstyle: OX60Y90D30P</text>
<text x="-14.8136" y="-16.3449" size="1.27" layer="47" ratio="6">Alt 2 Padstyle: OX90Y60D30P</text>
<text x="-4.0424" y="7.358" size="0.635" layer="47" ratio="4">0.067in/1.702mm</text>
<text x="-4.6901" y="3.548" size="0.635" layer="47" ratio="4">0.016in/0.406mm</text>
<text x="-10.1533" y="-0.0675" size="0.635" layer="47" ratio="4">0.02in/0.5mm</text>
<text x="3.7973" y="-0.3175" size="0.635" layer="47" ratio="4">0.067in/1.702mm</text>
<text x="-4.0424" y="-4.5339" size="0.635" layer="47" ratio="4">0.051in/1.295mm</text>
<wire x1="-0.7747" y1="-0.9779" x2="0.7747" y2="-0.9779" width="0.1524" layer="21"/>
<wire x1="0.7747" y1="0.9779" x2="-0.7747" y2="0.9779" width="0.1524" layer="21"/>
<wire x1="-1.5033" y1="0.5" x2="-1.7065" y2="0.5" width="0.1524" layer="21" curve="-180"/>
<wire x1="-1.7065" y1="0.5" x2="-1.5033" y2="0.5" width="0.1524" layer="21" curve="-180"/>
<wire x1="-0.6477" y1="-0.8509" x2="0.6477" y2="-0.8509" width="0.1524" layer="51"/>
<wire x1="0.6477" y1="-0.8509" x2="0.6477" y2="0.8509" width="0.1524" layer="51"/>
<wire x1="0.6477" y1="0.8509" x2="-0.6477" y2="0.8509" width="0.1524" layer="51"/>
<wire x1="-0.6477" y1="0.8509" x2="-0.6477" y2="-0.8509" width="0.1524" layer="51"/>
<wire x1="-0.3683" y1="0.5" x2="-0.5207" y2="0.5" width="0" layer="51" curve="-180"/>
<wire x1="-0.5207" y1="0.5" x2="-0.3683" y2="0.5" width="0" layer="51" curve="-180"/>
<wire x1="0.3048" y1="0.8509" x2="-0.3048" y2="0.8509" width="0.1524" layer="51" curve="-180"/>
<text x="-3.2712" y="-0.635" size="1.27" layer="27" ratio="6">&gt;Name</text>
<text x="-1.7288" y="-0.635" size="1.27" layer="27" ratio="6">&gt;Value</text>
</package>
</packages>
</library>
<library name="wirepad" urn="urn:adsk.eagle:library:412">
<description>&lt;b&gt;Single Pads&lt;/b&gt;&lt;p&gt;
&lt;author&gt;Created by librarian@cadsoft.de&lt;/author&gt;</description>
<packages>
<package name="2,54/1,1" urn="urn:adsk.eagle:footprint:30818/1" library_version="2">
<description>&lt;b&gt;THROUGH-HOLE PAD&lt;/b&gt;</description>
<wire x1="1.27" y1="1.27" x2="1.27" y2="0.762" width="0.1524" layer="21"/>
<wire x1="1.27" y1="1.27" x2="0.762" y2="1.27" width="0.1524" layer="21"/>
<wire x1="-1.27" y1="1.27" x2="-1.27" y2="0.762" width="0.1524" layer="21"/>
<wire x1="-1.27" y1="1.27" x2="-0.762" y2="1.27" width="0.1524" layer="21"/>
<wire x1="-1.27" y1="-1.27" x2="-1.27" y2="-0.762" width="0.1524" layer="21"/>
<wire x1="-1.27" y1="-1.27" x2="-0.762" y2="-1.27" width="0.1524" layer="21"/>
<wire x1="1.27" y1="-1.27" x2="0.762" y2="-1.27" width="0.1524" layer="21"/>
<wire x1="1.27" y1="-1.27" x2="1.27" y2="-0.762" width="0.1524" layer="21"/>
<circle x="0" y="0" radius="1.016" width="0.1524" layer="51"/>
<pad name="1" x="0" y="0" drill="1.1176" diameter="2.54" shape="octagon"/>
<text x="-1.27" y="1.524" size="1.27" layer="25" ratio="10">&gt;NAME</text>
<text x="0" y="1" size="0.0254" layer="27">&gt;VALUE</text>
</package>
<package name="1,6/0,8" urn="urn:adsk.eagle:footprint:30809/1" library_version="2">
<description>&lt;b&gt;THROUGH-HOLE PAD&lt;/b&gt;</description>
<wire x1="-0.762" y1="0.762" x2="-0.508" y2="0.762" width="0.1524" layer="21"/>
<wire x1="-0.762" y1="0.762" x2="-0.762" y2="0.508" width="0.1524" layer="21"/>
<wire x1="0.762" y1="0.762" x2="0.762" y2="0.508" width="0.1524" layer="21"/>
<wire x1="0.762" y1="0.762" x2="0.508" y2="0.762" width="0.1524" layer="21"/>
<wire x1="0.762" y1="-0.508" x2="0.762" y2="-0.762" width="0.1524" layer="21"/>
<wire x1="0.762" y1="-0.762" x2="0.508" y2="-0.762" width="0.1524" layer="21"/>
<wire x1="-0.508" y1="-0.762" x2="-0.762" y2="-0.762" width="0.1524" layer="21"/>
<wire x1="-0.762" y1="-0.762" x2="-0.762" y2="-0.508" width="0.1524" layer="21"/>
<circle x="0" y="0" radius="0.635" width="0.1524" layer="51"/>
<pad name="1" x="0" y="0" drill="0.8128" diameter="1.6002" shape="octagon"/>
<text x="-0.762" y="1.016" size="1.27" layer="25" ratio="10">&gt;NAME</text>
<text x="0" y="0.6" size="0.0254" layer="27">&gt;VALUE</text>
</package>
</packages>
<packages3d>
<package3d name="2,54/1,1" urn="urn:adsk.eagle:package:30836/1" type="box">
<description>THROUGH-HOLE PAD</description>
<packageinstances>
<packageinstance name="2,54/1,1"/>
</packageinstances>
</package3d>
<package3d name="1,6/0,8" urn="urn:adsk.eagle:package:30830/1" type="box">
<description>THROUGH-HOLE PAD</description>
<packageinstances>
<packageinstance name="1,6/0,8"/>
</packageinstances>
</package3d>
</packages3d>
</library>
<library name="OPA2810IDGKR" urn="urn:adsk.wipprod:fs.file:vf.5NBd3CVrRF2h8i9wBb0W9g">
<description>&lt;High Performance Low Cost Rail-to-Rail Input/Output HV FET Op Amps&lt;/b&gt;&lt;p&gt;
&lt;author&gt;Created by SamacSys&lt;/author&gt;</description>
<packages>
<package name="SOP65P490X110-8N" library_version="6">
<description>&lt;b&gt;DGK  (S-PDSO-G8)&lt;/b&gt;&lt;br&gt;
</description>
<smd name="1" x="-2.2" y="0.975" dx="1.4" dy="0.45" layer="1"/>
<smd name="2" x="-2.2" y="0.325" dx="1.4" dy="0.45" layer="1"/>
<smd name="3" x="-2.2" y="-0.325" dx="1.4" dy="0.45" layer="1"/>
<smd name="4" x="-2.2" y="-0.975" dx="1.4" dy="0.45" layer="1"/>
<smd name="5" x="2.2" y="-0.975" dx="1.4" dy="0.45" layer="1"/>
<smd name="6" x="2.2" y="-0.325" dx="1.4" dy="0.45" layer="1"/>
<smd name="7" x="2.2" y="0.325" dx="1.4" dy="0.45" layer="1"/>
<smd name="8" x="2.2" y="0.975" dx="1.4" dy="0.45" layer="1"/>
<text x="0" y="2.54" size="1.27" layer="25" align="center">&gt;NAME</text>
<text x="0" y="-2.54" size="1.27" layer="27" align="center">&gt;VALUE</text>
<wire x1="-3.15" y1="1.8" x2="3.15" y2="1.8" width="0.05" layer="51"/>
<wire x1="3.15" y1="1.8" x2="3.15" y2="-1.8" width="0.05" layer="51"/>
<wire x1="3.15" y1="-1.8" x2="-3.15" y2="-1.8" width="0.05" layer="51"/>
<wire x1="-3.15" y1="-1.8" x2="-3.15" y2="1.8" width="0.05" layer="51"/>
<wire x1="-1.5" y1="1.5" x2="1.5" y2="1.5" width="0.1" layer="51"/>
<wire x1="1.5" y1="1.5" x2="1.5" y2="-1.5" width="0.1" layer="51"/>
<wire x1="1.5" y1="-1.5" x2="-1.5" y2="-1.5" width="0.1" layer="51"/>
<wire x1="-1.5" y1="-1.5" x2="-1.5" y2="1.5" width="0.1" layer="51"/>
<wire x1="-1.5" y1="0.85" x2="-0.85" y2="1.5" width="0.1" layer="51"/>
<wire x1="-1.15" y1="1.5" x2="1.15" y2="1.5" width="0.2" layer="21"/>
<wire x1="1.15" y1="1.5" x2="1.15" y2="-1.5" width="0.2" layer="21"/>
<wire x1="1.15" y1="-1.5" x2="-1.15" y2="-1.5" width="0.2" layer="21"/>
<wire x1="-1.15" y1="-1.5" x2="-1.15" y2="1.5" width="0.2" layer="21"/>
<wire x1="-2.9" y1="1.55" x2="-1.5" y2="1.55" width="0.2" layer="21"/>
</package>
</packages>
</library>
<library name="ICL7662EBA-T" urn="urn:adsk.wipprod:fs.file:vf.IPN3WqqCQ-2_Y0l02a0A9w">
<packages>
<package name="21-0041B_8" library_version="2">
<wire x1="-1.9812" y1="1.6764" x2="-1.9812" y2="2.1336" width="0.1524" layer="51"/>
<wire x1="-1.9812" y1="2.1336" x2="-3.0988" y2="2.1336" width="0.1524" layer="51"/>
<wire x1="-3.0988" y1="2.1336" x2="-3.0988" y2="1.651" width="0.1524" layer="51"/>
<wire x1="-3.0988" y1="1.651" x2="-1.9812" y2="1.6764" width="0.1524" layer="51"/>
<wire x1="-1.9812" y1="0.4064" x2="-1.9812" y2="0.8636" width="0.1524" layer="51"/>
<wire x1="-1.9812" y1="0.8636" x2="-3.0988" y2="0.8636" width="0.1524" layer="51"/>
<wire x1="-3.0988" y1="0.8636" x2="-3.0988" y2="0.381" width="0.1524" layer="51"/>
<wire x1="-3.0988" y1="0.381" x2="-1.9812" y2="0.4064" width="0.1524" layer="51"/>
<wire x1="-1.9812" y1="-0.8636" x2="-1.9812" y2="-0.4064" width="0.1524" layer="51"/>
<wire x1="-1.9812" y1="-0.4064" x2="-3.0988" y2="-0.4064" width="0.1524" layer="51"/>
<wire x1="-3.0988" y1="-0.4064" x2="-3.0988" y2="-0.889" width="0.1524" layer="51"/>
<wire x1="-3.0988" y1="-0.889" x2="-1.9812" y2="-0.8636" width="0.1524" layer="51"/>
<wire x1="-1.9812" y1="-2.1336" x2="-1.9812" y2="-1.6764" width="0.1524" layer="51"/>
<wire x1="-1.9812" y1="-1.6764" x2="-3.0988" y2="-1.6764" width="0.1524" layer="51"/>
<wire x1="-3.0988" y1="-1.6764" x2="-3.0988" y2="-2.159" width="0.1524" layer="51"/>
<wire x1="-3.0988" y1="-2.159" x2="-1.9812" y2="-2.1336" width="0.1524" layer="51"/>
<wire x1="1.9812" y1="-1.6764" x2="1.9812" y2="-2.1336" width="0.1524" layer="51"/>
<wire x1="1.9812" y1="-2.1336" x2="3.0988" y2="-2.1336" width="0.1524" layer="51"/>
<wire x1="3.0988" y1="-2.1336" x2="3.0988" y2="-1.651" width="0.1524" layer="51"/>
<wire x1="3.0988" y1="-1.651" x2="1.9812" y2="-1.6764" width="0.1524" layer="51"/>
<wire x1="1.9812" y1="-0.4064" x2="1.9812" y2="-0.8636" width="0.1524" layer="51"/>
<wire x1="1.9812" y1="-0.8636" x2="3.0988" y2="-0.8636" width="0.1524" layer="51"/>
<wire x1="3.0988" y1="-0.8636" x2="3.0988" y2="-0.381" width="0.1524" layer="51"/>
<wire x1="3.0988" y1="-0.381" x2="1.9812" y2="-0.4064" width="0.1524" layer="51"/>
<wire x1="1.9812" y1="0.8636" x2="1.9812" y2="0.4064" width="0.1524" layer="51"/>
<wire x1="1.9812" y1="0.4064" x2="3.0988" y2="0.4064" width="0.1524" layer="51"/>
<wire x1="3.0988" y1="0.4064" x2="3.0988" y2="0.889" width="0.1524" layer="51"/>
<wire x1="3.0988" y1="0.889" x2="1.9812" y2="0.8636" width="0.1524" layer="51"/>
<wire x1="1.9812" y1="2.1336" x2="1.9812" y2="1.6764" width="0.1524" layer="51"/>
<wire x1="1.9812" y1="1.6764" x2="3.0988" y2="1.6764" width="0.1524" layer="51"/>
<wire x1="3.0988" y1="1.6764" x2="3.0988" y2="2.159" width="0.1524" layer="51"/>
<wire x1="3.0988" y1="2.159" x2="1.9812" y2="2.1336" width="0.1524" layer="51"/>
<wire x1="-1.9812" y1="-2.4892" x2="1.9812" y2="-2.4892" width="0.1524" layer="51"/>
<wire x1="1.9812" y1="-2.4892" x2="1.9812" y2="2.4892" width="0.1524" layer="51"/>
<wire x1="1.9812" y1="2.4892" x2="-0.3048" y2="2.4892" width="0.1524" layer="51"/>
<wire x1="-0.3048" y1="2.4892" x2="-1.9812" y2="2.4892" width="0.1524" layer="51"/>
<wire x1="-1.9812" y1="2.4892" x2="-1.9812" y2="-2.4892" width="0.1524" layer="51"/>
<wire x1="0.3048" y1="2.5146" x2="-0.3048" y2="2.4892" width="0.1524" layer="51" curve="-180"/>
<wire x1="-2.1336" y1="-2.6416" x2="2.1336" y2="-2.6416" width="0.1524" layer="21"/>
<wire x1="2.1336" y1="2.6416" x2="-2.1336" y2="2.6416" width="0.1524" layer="21"/>
<text x="-3.4544" y="2.8717" size="0.4" layer="25">&gt;NAME</text>
<text x="-3.4544" y="-2.8717" size="0.4" layer="27" align="top-left">&gt;VALUE</text>
<smd name="1" x="-2.4638" y="1.905" dx="1.9812" dy="0.5334" layer="1"/>
<smd name="2" x="-2.4638" y="0.635" dx="1.9812" dy="0.5334" layer="1"/>
<smd name="3" x="-2.4638" y="-0.635" dx="1.9812" dy="0.5334" layer="1"/>
<smd name="4" x="-2.4638" y="-1.905" dx="1.9812" dy="0.5334" layer="1"/>
<smd name="5" x="2.4638" y="-1.905" dx="1.9812" dy="0.5334" layer="1"/>
<smd name="6" x="2.4638" y="-0.635" dx="1.9812" dy="0.5334" layer="1"/>
<smd name="7" x="2.4638" y="0.635" dx="1.9812" dy="0.5334" layer="1"/>
<smd name="8" x="2.4638" y="1.905" dx="1.9812" dy="0.5334" layer="1"/>
</package>
</packages>
</library>
<library name="SparkFun-Jumpers" urn="urn:adsk.eagle:library:528">
<description>&lt;h3&gt;SparkFun Jumpers&lt;/h3&gt;
In this library you'll find jumpers, or other semipermanent means of changing current paths. The least permanent form is the solder jumper. These can be changed by adding, removing, or moving solder. In cases that are less likely to be changed we have jumpers that are connected with traces. These can be cut with a razor, or reconnected with solder. Reference designator JP.
&lt;br&gt;
&lt;br&gt;
We've spent an enormous amount of time creating and checking these footprints and parts, but it is &lt;b&gt; the end user's responsibility&lt;/b&gt; to ensure correctness and suitablity for a given componet or application. 
&lt;br&gt;
&lt;br&gt;If you enjoy using this library, please buy one of our products at &lt;a href=" www.sparkfun.com"&gt;SparkFun.com&lt;/a&gt;.
&lt;br&gt;
&lt;br&gt;
&lt;b&gt;Licensing:&lt;/b&gt; Creative Commons ShareAlike 4.0 International - https://creativecommons.org/licenses/by-sa/4.0/ 
&lt;br&gt;
&lt;br&gt;
You are welcome to use this library for commercial purposes. For attribution, we ask that when you begin to sell your device using our footprint, you email us with a link to the product being sold. We want bragging rights that we helped (in a very small part) to create your 8th world wonder. We would like the opportunity to feature your device on our homepage.</description>
<packages>
<package name="SMT-JUMPER_2_NC_PASTE_SILK" urn="urn:adsk.eagle:footprint:39261/1" library_version="1">
<text x="0" y="1.143" size="0.6096" layer="25" font="vector" ratio="20" align="bottom-center">&gt;NAME</text>
<text x="0" y="-1.143" size="0.6096" layer="27" font="vector" ratio="20" align="top-center">&gt;VALUE</text>
<wire x1="0.8636" y1="-1.016" x2="-0.8636" y2="-1.016" width="0.1524" layer="21"/>
<wire x1="0.8636" y1="1.016" x2="1.1176" y2="0.762" width="0.1524" layer="21" curve="-90"/>
<wire x1="-1.1176" y1="0.762" x2="-0.8636" y2="1.016" width="0.1524" layer="21" curve="-90"/>
<wire x1="-1.1176" y1="-0.762" x2="-0.8636" y2="-1.016" width="0.1524" layer="21" curve="90"/>
<wire x1="0.8636" y1="-1.016" x2="1.1176" y2="-0.762" width="0.1524" layer="21" curve="90"/>
<wire x1="1.1176" y1="-0.762" x2="1.1176" y2="0.762" width="0.1524" layer="21"/>
<wire x1="-1.1176" y1="-0.762" x2="-1.1176" y2="0.762" width="0.1524" layer="21"/>
<wire x1="-0.8636" y1="1.016" x2="0.8636" y2="1.016" width="0.1524" layer="21"/>
<rectangle x1="-1.2446" y1="-1.1176" x2="1.2446" y2="1.1176" layer="31"/>
<smd name="1" x="-0.4064" y="0" dx="0.635" dy="1.27" layer="1" cream="no"/>
<smd name="2" x="0.4064" y="0" dx="0.635" dy="1.27" layer="1" cream="no"/>
</package>
</packages>
<packages3d>
<package3d name="SMT-JUMPER_2_NC_PASTE_SILK" urn="urn:adsk.eagle:package:39282/1" type="box">
<packageinstances>
<packageinstance name="SMT-JUMPER_2_NC_PASTE_SILK"/>
</packageinstances>
</package3d>
</packages3d>
</library>
<library name="Tinkercad" urn="urn:adsk.eagle:library:30890021">
<packages>
<package name="1X02" urn="urn:adsk.eagle:footprint:22309/1" library_version="87">
<description>&lt;b&gt;PIN HEADER&lt;/b&gt;</description>
<wire x1="-1.905" y1="1.27" x2="-0.635" y2="1.27" width="0.1524" layer="21"/>
<wire x1="-0.635" y1="1.27" x2="0" y2="0.635" width="0.1524" layer="21"/>
<wire x1="0" y1="0.635" x2="0" y2="-0.635" width="0.1524" layer="21"/>
<wire x1="0" y1="-0.635" x2="-0.635" y2="-1.27" width="0.1524" layer="21"/>
<wire x1="-2.54" y1="0.635" x2="-2.54" y2="-0.635" width="0.1524" layer="21"/>
<wire x1="-1.905" y1="1.27" x2="-2.54" y2="0.635" width="0.1524" layer="21"/>
<wire x1="-2.54" y1="-0.635" x2="-1.905" y2="-1.27" width="0.1524" layer="21"/>
<wire x1="-0.635" y1="-1.27" x2="-1.905" y2="-1.27" width="0.1524" layer="21"/>
<wire x1="0" y1="0.635" x2="0.635" y2="1.27" width="0.1524" layer="21"/>
<wire x1="0.635" y1="1.27" x2="1.905" y2="1.27" width="0.1524" layer="21"/>
<wire x1="1.905" y1="1.27" x2="2.54" y2="0.635" width="0.1524" layer="21"/>
<wire x1="2.54" y1="0.635" x2="2.54" y2="-0.635" width="0.1524" layer="21"/>
<wire x1="2.54" y1="-0.635" x2="1.905" y2="-1.27" width="0.1524" layer="21"/>
<wire x1="1.905" y1="-1.27" x2="0.635" y2="-1.27" width="0.1524" layer="21"/>
<wire x1="0.635" y1="-1.27" x2="0" y2="-0.635" width="0.1524" layer="21"/>
<pad name="1" x="-1.27" y="0" drill="1.016" shape="long" rot="R90"/>
<pad name="2" x="1.27" y="0" drill="1.016" shape="long" rot="R90"/>
<text x="-2.6162" y="1.8288" size="1.27" layer="25" ratio="10">&gt;NAME</text>
<text x="-2.54" y="-3.175" size="1.27" layer="27">&gt;VALUE</text>
<rectangle x1="-1.524" y1="-0.254" x2="-1.016" y2="0.254" layer="51"/>
<rectangle x1="1.016" y1="-0.254" x2="1.524" y2="0.254" layer="51"/>
</package>
</packages>
<packages3d>
<package3d name="1X02" urn="urn:adsk.eagle:package:22435/2" type="model">
<description>PIN HEADER</description>
<packageinstances>
<packageinstance name="1X02"/>
</packageinstances>
</package3d>
</packages3d>
</library>
</libraries>
<attributes>
</attributes>
<variantdefs>
</variantdefs>
<classes>
<class number="0" name="default" width="0" drill="0">
</class>
</classes>
<designrules name="Fusion Electronics Design Rules">
<param name="mdWireWire" value="5mil"/>
<param name="mdWirePad" value="5mil"/>
<param name="mdWireVia" value="10mil"/>
<param name="mdPadPad" value="5mil"/>
<param name="mdPadVia" value="0.5mm"/>
<param name="mdViaVia" value="0.5mm"/>
<param name="mdSmdPad" value="5mil"/>
<param name="mdSmdVia" value="10mil"/>
<param name="mdSmdSmd" value="5mil"/>
<param name="mdCopperDimension" value="0.4mm"/>
<param name="mdDrill" value="0.5mm"/>
<param name="msWidth" value="10mil"/>
<param name="msDrill" value="0.35mm"/>
<param name="dpMaxLengthDifference" value="10mm"/>
<param name="dpGapFactor" value="2.5"/>
<description language="de">&lt;b&gt;Fusion 360 Electronics Design Rules&lt;/b&gt;
&lt;p&gt;
Die Standard-Design-Rules sind so gewählt, dass sie für 
die meisten Anwendungen passen. Sollte ihre Platine 
besondere Anforderungen haben, treffen Sie die erforderlichen
Einstellungen hier und speichern die Design Rules unter 
einem neuen Namen ab.</description>
<description language="en">&lt;b&gt;Fusion 360 Electronics Design Rules&lt;/b&gt;
&lt;p&gt;
The default Design Rules have been set to cover
a wide range of applications. Your particular design
may have different requirements, so please make the
necessary adjustments and save your customized
design rules under a new name.</description>
<param name="layerSetup" value="(1*16)"/>
<param name="mtCopper" value="0.035mm 0.035mm 0.035mm 0.035mm 0.035mm 0.035mm 0.035mm 0.035mm 0.035mm 0.035mm 0.035mm 0.035mm 0.035mm 0.035mm 0.035mm 0.035mm"/>
<param name="mtIsolate" value="1.5mm 0.15mm 0.2mm 0.15mm 0.2mm 0.15mm 0.2mm 0.15mm 0.2mm 0.15mm 0.2mm 0.15mm 0.2mm 0.15mm 0.2mm"/>
<param name="mdViaViaSameLayer" value="6mil"/>
<param name="mnLayersViaInSmd" value="2"/>
<param name="mdSmdStop" value="0mil"/>
<param name="msMicroVia" value="9.99mm"/>
<param name="msBlindViaRatio" value="0.5"/>
<param name="rvPadTop" value="0.25"/>
<param name="rvPadInner" value="0.25"/>
<param name="rvPadBottom" value="0.25"/>
<param name="rvViaOuter" value="0.25"/>
<param name="rvViaInner" value="0.25"/>
<param name="rvMicroViaOuter" value="0.25"/>
<param name="rvMicroViaInner" value="0.25"/>
<param name="rlMinPadTop" value="10mil"/>
<param name="rlMaxPadTop" value="20mil"/>
<param name="rlMinPadInner" value="10mil"/>
<param name="rlMaxPadInner" value="20mil"/>
<param name="rlMinPadBottom" value="10mil"/>
<param name="rlMaxPadBottom" value="20mil"/>
<param name="rlMinViaOuter" value="8mil"/>
<param name="rlMaxViaOuter" value="20mil"/>
<param name="rlMinViaInner" value="8mil"/>
<param name="rlMaxViaInner" value="20mil"/>
<param name="rlMinMicroViaOuter" value="4mil"/>
<param name="rlMaxMicroViaOuter" value="20mil"/>
<param name="rlMinMicroViaInner" value="4mil"/>
<param name="rlMaxMicroViaInner" value="20mil"/>
<param name="psTop" value="-1"/>
<param name="psBottom" value="-1"/>
<param name="psFirst" value="-1"/>
<param name="psElongationLong" value="100"/>
<param name="psElongationOffset" value="100"/>
<param name="mvStopFrame" value="1"/>
<param name="mvCreamFrame" value="0"/>
<param name="mlMinStopFrame" value="4mil"/>
<param name="mlMaxStopFrame" value="4mil"/>
<param name="mlMinCreamFrame" value="0mil"/>
<param name="mlMaxCreamFrame" value="0mil"/>
<param name="mlViaStopLimit" value="0mil"/>
<param name="srRoundness" value="0"/>
<param name="srMinRoundness" value="0mil"/>
<param name="srMaxRoundness" value="0mil"/>
<param name="slThermalIsolate" value="10mil"/>
<param name="slThermalsForVias" value="0"/>
<param name="checkAngle" value="0"/>
<param name="checkRestrict" value="1"/>
<param name="checkStop" value="0"/>
<param name="checkValues" value="0"/>
<param name="checkNames" value="1"/>
<param name="checkWireStubs" value="1"/>
<param name="checkPolygonWidth" value="0"/>
<param name="useDiameter" value="13"/>
<param name="maxErrors" value="50"/>
</designrules>
<autorouter>
<pass name="Default">
<param name="RoutingGrid" value="50mil"/>
<param name="AutoGrid" value="1"/>
<param name="Efforts" value="0"/>
<param name="TopRouterVariant" value="1"/>
<param name="tpViaShape" value="round"/>
<param name="PrefDir.1" value="a"/>
<param name="PrefDir.2" value="0"/>
<param name="PrefDir.3" value="0"/>
<param name="PrefDir.4" value="0"/>
<param name="PrefDir.5" value="0"/>
<param name="PrefDir.6" value="0"/>
<param name="PrefDir.7" value="0"/>
<param name="PrefDir.8" value="0"/>
<param name="PrefDir.9" value="0"/>
<param name="PrefDir.10" value="0"/>
<param name="PrefDir.11" value="0"/>
<param name="PrefDir.12" value="0"/>
<param name="PrefDir.13" value="0"/>
<param name="PrefDir.14" value="0"/>
<param name="PrefDir.15" value="0"/>
<param name="PrefDir.16" value="a"/>
<param name="cfVia" value="8"/>
<param name="cfNonPref" value="5"/>
<param name="cfChangeDir" value="2"/>
<param name="cfOrthStep" value="2"/>
<param name="cfDiagStep" value="3"/>
<param name="cfExtdStep" value="0"/>
<param name="cfBonusStep" value="1"/>
<param name="cfMalusStep" value="1"/>
<param name="cfPadImpact" value="4"/>
<param name="cfSmdImpact" value="4"/>
<param name="cfBusImpact" value="0"/>
<param name="cfHugging" value="3"/>
<param name="cfAvoid" value="4"/>
<param name="cfPolygon" value="10"/>
<param name="cfBase.1" value="0"/>
<param name="cfBase.2" value="1"/>
<param name="cfBase.3" value="1"/>
<param name="cfBase.4" value="1"/>
<param name="cfBase.5" value="1"/>
<param name="cfBase.6" value="1"/>
<param name="cfBase.7" value="1"/>
<param name="cfBase.8" value="1"/>
<param name="cfBase.9" value="1"/>
<param name="cfBase.10" value="1"/>
<param name="cfBase.11" value="1"/>
<param name="cfBase.12" value="1"/>
<param name="cfBase.13" value="1"/>
<param name="cfBase.14" value="1"/>
<param name="cfBase.15" value="1"/>
<param name="cfBase.16" value="0"/>
<param name="mnVias" value="20"/>
<param name="mnSegments" value="9999"/>
<param name="mnExtdSteps" value="9999"/>
<param name="mnRipupLevel" value="10"/>
<param name="mnRipupSteps" value="100"/>
<param name="mnRipupTotal" value="100"/>
</pass>
<pass name="Follow-me" refer="Default" active="yes">
</pass>
<pass name="Busses" refer="Default" active="yes">
<param name="cfNonPref" value="4"/>
<param name="cfBusImpact" value="4"/>
<param name="cfHugging" value="0"/>
<param name="mnVias" value="0"/>
</pass>
<pass name="Route" refer="Default" active="yes">
</pass>
<pass name="Optimize1" refer="Default" active="yes">
<param name="cfVia" value="99"/>
<param name="cfExtdStep" value="10"/>
<param name="cfHugging" value="1"/>
<param name="mnExtdSteps" value="1"/>
<param name="mnRipupLevel" value="0"/>
</pass>
<pass name="Optimize2" refer="Optimize1" active="yes">
<param name="cfNonPref" value="0"/>
<param name="cfChangeDir" value="6"/>
<param name="cfExtdStep" value="0"/>
<param name="cfBonusStep" value="2"/>
<param name="cfMalusStep" value="2"/>
<param name="cfPadImpact" value="2"/>
<param name="cfSmdImpact" value="2"/>
<param name="cfHugging" value="0"/>
</pass>
<pass name="Optimize3" refer="Optimize2" active="yes">
<param name="cfChangeDir" value="8"/>
<param name="cfPadImpact" value="0"/>
<param name="cfSmdImpact" value="0"/>
</pass>
<pass name="Optimize4" refer="Optimize3" active="yes">
<param name="cfChangeDir" value="25"/>
</pass>
</autorouter>
<groups>
<board_group name="COIL1"/>
</groups>
<elements>
<element name="JP1" library="pinhead" library_urn="urn:adsk.eagle:library:325" package="1X14" package3d_urn="urn:adsk.eagle:package:22417/2" value="" x="20" y="45.5" smashed="yes" rot="MR270">
<attribute name="NAME" x="18.1712" y="63.3562" size="0.6096" layer="26" ratio="10" rot="MR270"/>
<attribute name="POPULARITY" value="12" x="20" y="45.5" size="1.778" layer="28" rot="MR270" display="off"/>
<attribute name="VALUE" x="23.175" y="63.28" size="1.27" layer="28" rot="MR270"/>
</element>
<element name="CN1" library="adafruit" library_urn="urn:adsk.wipprod:fs.file:vf.v-bNqEGYQ_6gfAYsT8RhPw" package="DCJACK_2MM_SMT" package3d_urn="urn:adsk.eagle:package:6240730/1" value="DC-005-2.5A-2.0-SMT" x="-63.5" y="62.5" smashed="yes" rot="MR180">
</element>
<element name="U$1" library="OPA2810IDGKR" library_urn="urn:adsk.wipprod:fs.file:vf.5NBd3CVrRF2h8i9wBb0W9g" package="SOP65P490X110-8N" value="OPA2810IDGKR" x="2.5" y="32" smashed="yes" rot="MR270">
<attribute name="DESCRIPTION" value="High Performance Low Cost Rail-to-Rail Input/Output HV FET Op Amps" x="-7.5" y="40.5" size="1.778" layer="28" rot="MR270" display="off"/>
<attribute name="HEIGHT" value="1.1mm" x="2.5" y="32" size="1.778" layer="28" rot="MR270" display="off"/>
<attribute name="MANUFACTURER_NAME" value="Texas Instruments" x="2.5" y="32" size="1.778" layer="28" rot="MR270" display="off"/>
<attribute name="MANUFACTURER_PART_NUMBER" value="OPA2810IDGKR" x="2.5" y="32" size="1.778" layer="28" rot="MR270" display="off"/>
<attribute name="MOUSER_PART_NUMBER" value="595-OPA2810IDGKR" x="2.5" y="32" size="1.778" layer="28" rot="MR270" display="off"/>
<attribute name="MOUSER_PRICE-STOCK" value="https://www.mouser.co.uk/ProductDetail/Texas-Instruments/OPA2810IDGKR?qs=YCa%2FAAYMW02J4dMmTpJlwg%3D%3D" x="2.5" y="32" size="1.778" layer="28" rot="MR270" display="off"/>
<attribute name="NAME" x="4.848" y="35.06" size="0.6096" layer="26" rot="MR270"/>
</element>
<element name="U3" library="SN74LVC2G04DCKR" library_urn="urn:adsk.wipprod:fs.file:vf.CetTjFXwQVaqNCVUFqh3pw" package="SOT65P210X110-6N" value="SN74LVC2G04DCKR" x="2.5" y="44" smashed="yes" rot="MR0">
<attribute name="AVAILABILITY" value="In Stock" x="10.5" y="53.5" size="1.778" layer="28" rot="MR0" display="off"/>
<attribute name="CHECK_PRICES" value="https://www.snapeda.com/parts/SN74LVC2G04DCKR/Texas+Instruments/view-part/?ref=eda" x="10.5" y="53.5" size="1.778" layer="28" rot="MR0" display="off"/>
<attribute name="DESCRIPTION" value=" 2-ch, 1.65-V to 5.5-V inverters " x="10.5" y="53.5" size="1.778" layer="28" rot="MR0" display="off"/>
<attribute name="MF" value="Texas Instruments" x="10.5" y="53.5" size="1.778" layer="28" rot="MR0" display="off"/>
<attribute name="MP" value="SN74LVC2G04DCKR" x="10.5" y="53.5" size="1.778" layer="28" rot="MR0" display="off"/>
<attribute name="NAME" x="4.25" y="45.25" size="0.6096" layer="26" rot="MR0"/>
<attribute name="PACKAGE" value="SOT-SC70-6 Texas Instruments" x="10.5" y="53.5" size="1.778" layer="28" rot="MR0" display="off"/>
<attribute name="PRICE" value="None" x="10.5" y="53.5" size="1.778" layer="28" rot="MR0" display="off"/>
<attribute name="PURCHASE-URL" value="https://www.snapeda.com/api/url_track_click_mouser/?unipart_id=386869&amp;manufacturer=Texas Instruments&amp;part_name=SN74LVC2G04DCKR&amp;search_term=sn74lvc2g04" x="10.5" y="53.5" size="1.778" layer="28" rot="MR0" display="off"/>
<attribute name="SNAPEDA_LINK" value="https://www.snapeda.com/parts/SN74LVC2G04DCKR/Texas+Instruments/view-part/?ref=snap" x="10.5" y="53.5" size="1.778" layer="28" rot="MR0" display="off"/>
</element>
<element name="R25" library="resistor" library_urn="urn:adsk.eagle:library:348" package="R0603" package3d_urn="urn:adsk.eagle:package:23555/3" value="750" x="3.5" y="39.5" smashed="yes" rot="MR90">
<attribute name="NAME" x="3.385" y="41.115" size="0.6096" layer="26" rot="MR90"/>
</element>
<element name="R30" library="resistor" library_urn="urn:adsk.eagle:library:348" package="R0603" package3d_urn="urn:adsk.eagle:package:23555/3" value="750" x="1.5" y="39.5" smashed="yes" rot="MR90">
<attribute name="NAME" x="1.385" y="41.115" size="0.6096" layer="26" rot="MR90"/>
</element>
<element name="C15" library="rcl" library_urn="urn:adsk.eagle:library:334" package="C0603K" package3d_urn="urn:adsk.eagle:package:23680/2" value="100nF" x="-2.25" y="28.75" smashed="yes" rot="MR270">
<attribute name="NAME" x="-1.9" y="31.8" size="0.6096" layer="26" rot="MR270"/>
<attribute name="POPULARITY" value="30" x="23.25" y="51.75" size="1.778" layer="28" rot="MR270" display="off"/>
<attribute name="SPICEPREFIX" value="C" x="23.25" y="51.75" size="1.778" layer="28" rot="MR270" display="off"/>
</element>
<element name="C18" library="rcl" library_urn="urn:adsk.eagle:library:334" package="C0603K" package3d_urn="urn:adsk.eagle:package:23680/2" value="100nF" x="6.5" y="36" smashed="yes" rot="MR90">
<attribute name="NAME" x="7.15" y="35.2" size="0.6096" layer="26" rot="MR90"/>
<attribute name="POPULARITY" value="30" x="-18.5" y="28" size="1.778" layer="28" rot="MR90" display="off"/>
<attribute name="SPICEPREFIX" value="C" x="-18.5" y="28" size="1.778" layer="28" rot="MR90" display="off"/>
</element>
<element name="R20" library="resistor" library_urn="urn:adsk.eagle:library:348" package="R0603" package3d_urn="urn:adsk.eagle:package:23555/3" value="2k" x="4" y="37" smashed="yes" rot="MR0">
<attribute name="NAME" x="6.385" y="37.885" size="0.6096" layer="26" rot="MR0"/>
</element>
<element name="R28" library="resistor" library_urn="urn:adsk.eagle:library:348" package="R0603" package3d_urn="urn:adsk.eagle:package:23555/3" value="2k" x="1" y="37" smashed="yes" rot="MR0">
<attribute name="NAME" x="-0.615" y="36.885" size="0.6096" layer="26" rot="MR0"/>
</element>
<element name="U$2" library="TF-012-P9" library_urn="urn:adsk.wipprod:fs.file:vf.uelaNh-VRd6HmwtVOH_f3Q" package="MICROSD-PUSH-OUT" value="MICROSD-PUSH-OUT" x="-54" y="34" smashed="yes" rot="MR90">
<attribute name="NAME" x="-56.5" y="33.29" size="0.6096" layer="26" rot="MR0"/>
</element>
<element name="R1" library="resistor" library_urn="urn:adsk.eagle:library:348" package="R0603" package3d_urn="urn:adsk.eagle:package:23555/3" value="47k" x="-50.5" y="45.5" smashed="yes" rot="MR0">
<attribute name="NAME" x="-47.865" y="45.135" size="0.6096" layer="26" rot="MR0"/>
</element>
<element name="R2" library="resistor" library_urn="urn:adsk.eagle:library:348" package="R0603" package3d_urn="urn:adsk.eagle:package:23555/3" value="47k" x="-50.5" y="43.5" smashed="yes" rot="MR0">
<attribute name="NAME" x="-47.865" y="43.135" size="0.6096" layer="26" rot="MR0"/>
</element>
<element name="R16" library="resistor" library_urn="urn:adsk.eagle:library:348" package="R0603" package3d_urn="urn:adsk.eagle:package:23555/3" value="47k" x="-50.5" y="41.5" smashed="yes" rot="MR0">
<attribute name="NAME" x="-47.365" y="41.135" size="0.6096" layer="26" rot="MR0"/>
</element>
<element name="R17" library="resistor" library_urn="urn:adsk.eagle:library:348" package="R0603" package3d_urn="urn:adsk.eagle:package:23555/3" value="47k" x="-50.5" y="39.25" smashed="yes" rot="MR0">
<attribute name="NAME" x="-47.365" y="38.885" size="0.6096" layer="26" rot="MR0"/>
</element>
<element name="R18" library="resistor" library_urn="urn:adsk.eagle:library:348" package="R0603" package3d_urn="urn:adsk.eagle:package:23555/3" value="47k" x="-50.5" y="37.25" smashed="yes" rot="MR0">
<attribute name="NAME" x="-47.365" y="36.885" size="0.6096" layer="26" rot="MR0"/>
</element>
<element name="R3" library="resistor" library_urn="urn:adsk.eagle:library:348" package="R0603" package3d_urn="urn:adsk.eagle:package:23555/3" value="47k" x="-50.5" y="35.25" smashed="yes" rot="MR0">
<attribute name="NAME" x="-47.865" y="34.885" size="0.6096" layer="26" rot="MR0"/>
</element>
<element name="U2" library="ESP32_NODEMCU" library_urn="urn:adsk.wipprod:fs.file:vf.JHk9Jrq3RK6rep62lz8Z9Q" package="MODULE_ESP32_NODEMCU" value="ESP32_NODEMCU" x="-40" y="41" smashed="yes" rot="MR90">
<attribute name="AVAILABILITY" value="Not in stock" x="-40" y="41" size="1.778" layer="28" rot="MR90" display="off"/>
<attribute name="CHECK_PRICES" value="https://www.snapeda.com/parts/ESP32%20NODEMCU/AZ-Delivery/view-part/?ref=eda" x="-40" y="41" size="1.778" layer="28" rot="MR90" display="off"/>
<attribute name="DESCRIPTION" value=" NodeMCU is an open source loT platform. ESP32 is a series of low cost, low power system-on-chip (SoC) microcontrollers with integrated Wi-Fi &amp; dual-mode Bluetooth. " x="-40" y="41" size="1.778" layer="28" rot="MR90" display="off"/>
<attribute name="MF" value="AZ Delivery" x="-40" y="41" size="1.778" layer="28" rot="MR90" display="off"/>
<attribute name="MP" value="ESP32 NODEMCU" x="-40" y="41" size="1.778" layer="28" rot="MR90" display="off"/>
<attribute name="NAME" x="-11.25" y="26.75" size="1.27" layer="26" rot="MR90"/>
<attribute name="PACKAGE" value="Package " x="-40" y="41" size="1.778" layer="28" rot="MR90" display="off"/>
<attribute name="PRICE" value="None" x="-40" y="41" size="1.778" layer="28" rot="MR90" display="off"/>
<attribute name="SNAPEDA_LINK" value="https://www.snapeda.com/parts/ESP32%20NODEMCU/AZ-Delivery/view-part/?ref=snap" x="-40" y="41" size="1.778" layer="28" rot="MR90" display="off"/>
<attribute name="VALUE" x="-10.25" y="39.75" size="1.27" layer="28" rot="MR90" align="top-left"/>
</element>
<element name="U1" library="TPS54331DR" library_urn="urn:adsk.wipprod:fs.file:vf.-zhVCS5YTTCu8EtApoMXQw" package="SOIC127P599X175-8N" value="TPS54331DR" x="-4.443" y="61.546" smashed="yes" rot="MR180">
<attribute name="AVAILABILITY" value="In Stock" x="-4.443" y="61.546" size="1.778" layer="28" rot="MR180" display="off"/>
<attribute name="CHECK_PRICES" value="https://www.snapeda.com/parts/TPS54331DR/Texas+Instruments/view-part/?ref=eda" x="-4.443" y="61.546" size="1.778" layer="28" rot="MR180" display="off"/>
<attribute name="DESCRIPTION" value=" 3.5V to 28V Input, 3A, 570kHz Step-Down Converter with Eco-mode " x="-4.443" y="61.546" size="1.778" layer="28" rot="MR180" display="off"/>
<attribute name="MF" value="Texas Instruments" x="-4.443" y="61.546" size="1.778" layer="28" rot="MR180" display="off"/>
<attribute name="MP" value="TPS54331DR" x="-4.443" y="61.546" size="1.778" layer="28" rot="MR180" display="off"/>
<attribute name="NAME" x="-9.4" y="64.105" size="0.6096" layer="26" rot="MR180"/>
<attribute name="PACKAGE" value="SOIC-8 Texas Instruments" x="-4.443" y="61.546" size="1.778" layer="28" rot="MR180" display="off"/>
<attribute name="PRICE" value="None" x="-4.443" y="61.546" size="1.778" layer="28" rot="MR180" display="off"/>
<attribute name="PURCHASE-URL" value="https://www.snapeda.com/api/url_track_click_mouser/?unipart_id=490779&amp;manufacturer=Texas Instruments&amp;part_name=TPS54331DR&amp;search_term=tps54331dr" x="-4.443" y="61.546" size="1.778" layer="28" rot="MR180" display="off"/>
<attribute name="SNAPEDA_LINK" value="https://www.snapeda.com/parts/TPS54331DR/Texas+Instruments/view-part/?ref=snap" x="-4.443" y="61.546" size="1.778" layer="28" rot="MR180" display="off"/>
</element>
<element name="L2" library="1255AY-6R8M=P3" library_urn="urn:adsk.wipprod:fs.file:vf.kDk1l7tUR-2snD8Dqs53yw" package="IND_1255AY-6R8M=P3" value="1255AY-6R8M=P3" x="3.217" y="58.284" smashed="yes" rot="MR180">
<attribute name="AVAILABILITY" value="Not in stock" x="3.217" y="58.284" size="1.778" layer="28" rot="MR180" display="off"/>
<attribute name="CHECK_PRICES" value="https://www.snapeda.com/parts/1255AY-6R8M=P3/Murata+Electronics+North+America/view-part/?ref=eda" x="3.217" y="58.284" size="1.778" layer="28" rot="MR180" display="off"/>
<attribute name="DESCRIPTION" value=" 6.8 µH Shielded Drum Core, Wirewound Inductor 3.4 A 36mOhm Nonstandard " x="3.217" y="58.284" size="1.778" layer="28" rot="MR180" display="off"/>
<attribute name="MF" value="Murata Electronics" x="3.217" y="58.284" size="1.778" layer="28" rot="MR180" display="off"/>
<attribute name="MP" value="1255AY-6R8M=P3" x="3.217" y="58.284" size="1.778" layer="28" rot="MR180" display="off"/>
<attribute name="NAME" x="-1.228" y="55.998" size="0.6096" layer="26" rot="MR180"/>
<attribute name="PACKAGE" value="NONSTANDARD " x="3.217" y="58.284" size="1.778" layer="28" rot="MR180" display="off"/>
<attribute name="PRICE" value="None" x="3.217" y="58.284" size="1.778" layer="28" rot="MR180" display="off"/>
<attribute name="PURCHASE-URL" value="https://www.snapeda.com/api/url_track_click_mouser/?unipart_id=1508412&amp;manufacturer=Murata Electronics&amp;part_name=1255AY-6R8M=P3&amp;search_term=1255ay-6r8m=p3" x="3.217" y="58.284" size="1.778" layer="28" rot="MR180" display="off"/>
<attribute name="SNAPEDA_LINK" value="https://www.snapeda.com/parts/1255AY-6R8M=P3/Murata+Electronics+North+America/view-part/?ref=snap" x="3.217" y="58.284" size="1.778" layer="28" rot="MR180" display="off"/>
</element>
<element name="R19" library="resistor" library_urn="urn:adsk.eagle:library:348" package="R0603" package3d_urn="urn:adsk.eagle:package:23555/3" value="332k" x="-9.519" y="61.923" smashed="yes" rot="MR90">
<attribute name="NAME" x="-9.9" y="58.748" size="0.6096" layer="26" rot="MR90"/>
</element>
<element name="C1" library="resistor" library_urn="urn:adsk.eagle:library:348" package="C0603K" package3d_urn="urn:adsk.eagle:package:23680/2" value="10nF" x="-5.332" y="65.229" smashed="yes" rot="MR180">
<attribute name="NAME" x="-4.786" y="66.006" size="0.6096" layer="26" rot="MR0"/>
</element>
<element name="R21" library="resistor" library_urn="urn:adsk.eagle:library:348" package="R0603" package3d_urn="urn:adsk.eagle:package:23555/3" value="68.1k" x="-8.63" y="65.606" smashed="yes" rot="MR0">
<attribute name="NAME" x="-7.868" y="66.495" size="0.6096" layer="26" rot="MR0"/>
</element>
<element name="C2" library="resistor" library_urn="urn:adsk.eagle:library:348" package="C0603K" package3d_urn="urn:adsk.eagle:package:23680/2" value="1nF" x="0.677" y="63.11" smashed="yes" rot="MR90">
<attribute name="NAME" x="-0.578" y="62.564" size="0.6096" layer="26" rot="MR90"/>
</element>
<element name="C3" library="resistor" library_urn="urn:adsk.eagle:library:348" package="C0603K" package3d_urn="urn:adsk.eagle:package:23680/2" value="47pF" x="2.074" y="63.11" smashed="yes" rot="MR90">
<attribute name="NAME" x="2.851" y="62.564" size="0.6096" layer="26" rot="MR90"/>
</element>
<element name="R22" library="resistor" library_urn="urn:adsk.eagle:library:348" package="R0603" package3d_urn="urn:adsk.eagle:package:23555/3" value="29.4k" x="-2.284" y="65.356" smashed="yes" rot="MR180">
<attribute name="NAME" x="-1.014" y="66.245" size="0.6096" layer="26" rot="MR0"/>
</element>
<element name="C9" library="resistor" library_urn="urn:adsk.eagle:library:348" package="C0603K" package3d_urn="urn:adsk.eagle:package:23680/2" value="100nF" x="-5.205" y="58.117" smashed="yes" rot="MR0">
<attribute name="NAME" x="-6.818" y="57.878" size="0.6096" layer="26" rot="MR0"/>
</element>
<element name="D9" library="diode" library_urn="urn:adsk.eagle:library:210" package="SOD323-W" package3d_urn="urn:adsk.eagle:package:43418/1" value="1N5819WS" x="-2.038" y="55.839" smashed="yes" rot="MR270">
<attribute name="NAME" x="-3.038" y="56.304" size="0.6096" layer="26" rot="MR270"/>
<attribute name="POPULARITY" value="4" x="-2.038" y="55.839" size="1.778" layer="28" rot="MR270" display="off"/>
</element>
<element name="C10" library="resistor" library_urn="urn:adsk.eagle:library:348" package="C0603K" package3d_urn="urn:adsk.eagle:package:23680/2" value="47uF" x="4.995" y="63.745" smashed="yes" rot="MR0">
<attribute name="NAME" x="8.327" y="63.506" size="0.6096" layer="26" rot="MR0"/>
</element>
<element name="C16" library="resistor" library_urn="urn:adsk.eagle:library:348" package="C0603K" package3d_urn="urn:adsk.eagle:package:23680/2" value="47uF" x="4.995" y="62.348" smashed="yes" rot="MR0">
<attribute name="NAME" x="8.335" y="61.982" size="0.6096" layer="26" rot="MR0"/>
</element>
<element name="R24B" library="resistor" library_urn="urn:adsk.eagle:library:348" package="R0603" package3d_urn="urn:adsk.eagle:package:23555/3" value="510" x="4.995" y="67.682" smashed="yes" rot="MR180">
<attribute name="NAME" x="6.519" y="67.936" size="0.6096" layer="26" rot="MR180"/>
</element>
<element name="R13" library="resistor" library_urn="urn:adsk.eagle:library:348" package="R0603" package3d_urn="urn:adsk.eagle:package:23555/3" value="2k" x="1.947" y="65.65" smashed="yes" rot="MR180">
<attribute name="NAME" x="-1.101" y="65.904" size="0.6096" layer="26" rot="MR180"/>
</element>
<element name="C17" library="resistor" library_urn="urn:adsk.eagle:library:348" package="C0603K" package3d_urn="urn:adsk.eagle:package:23680/2" value="10nF" x="-11.297" y="61.923" smashed="yes" rot="MR90">
<attribute name="NAME" x="-11.536" y="58.71" size="0.6096" layer="26" rot="MR90"/>
</element>
<element name="C19" library="resistor" library_urn="urn:adsk.eagle:library:348" package="C0603K" package3d_urn="urn:adsk.eagle:package:23680/2" value="10uF" x="-12.694" y="61.923" smashed="yes" rot="MR90">
<attribute name="NAME" x="-12.933" y="58.71" size="0.6096" layer="26" rot="MR90"/>
</element>
<element name="D10" library="diode" library_urn="urn:adsk.eagle:library:210" package="SOD323-W" package3d_urn="urn:adsk.eagle:package:43418/1" value="1N5819WS" x="-15.996" y="61.3" smashed="yes" rot="MR0">
<attribute name="NAME" x="-15.202" y="59.53" size="0.6096" layer="26" rot="MR0"/>
<attribute name="POPULARITY" value="4" x="-15.996" y="61.3" size="1.778" layer="28" rot="MR0" display="off"/>
</element>
<element name="R24A" library="resistor" library_urn="urn:adsk.eagle:library:348" package="R0603" package3d_urn="urn:adsk.eagle:package:23555/3" value="10k" x="4.995" y="65.65" smashed="yes" rot="MR180">
<attribute name="NAME" x="6.519" y="65.904" size="0.6096" layer="26" rot="MR180"/>
</element>
<element name="U5" library="DRV8220DRLR" library_urn="urn:adsk.wipprod:fs.file:vf.tJp14QpJRJGICAgUsBxmWw" package="SOT5X3-6_DRL_TEX-L" value="DRV8220DRLRSOT5X3-6_DRL_TEX-L" x="-37.5" y="-18" smashed="yes" rot="MR180">
<attribute name="COPYRIGHT" value="Copyright (C) 2024 Ultra Librarian. All rights reserved." x="-37.5" y="-18" size="1.778" layer="28" rot="MR180" display="off"/>
<attribute name="MANUFACTURER_PART_NUMBER" value="DRV8220DRLR" x="-37.5" y="-18" size="1.778" layer="28" rot="MR180" display="off"/>
<attribute name="MFR_NAME" value="Texas Instruments" x="-37.5" y="-18" size="1.778" layer="28" rot="MR180" display="off"/>
<attribute name="NAME" x="-36.2712" y="-17.865" size="0.6096" layer="28" ratio="6" rot="MR180"/>
<attribute name="TYPE" value="Power Management" x="-37.5" y="-18" size="1.778" layer="28" rot="MR180" display="off"/>
</element>
<element name="+OUT" library="wirepad" library_urn="urn:adsk.eagle:library:412" package="2,54/1,1" package3d_urn="urn:adsk.eagle:package:30836/1" value="" x="-34.5" y="-20.75" smashed="yes">
<attribute name="NAME" x="-33.02" y="-21.226" size="1.27" layer="25" ratio="10"/>
<attribute name="POPULARITY" value="6" x="-34.5" y="-20.75" size="1.778" layer="27" display="off"/>
<attribute name="VALUE" x="-34.5" y="-19.75" size="0.0254" layer="27"/>
</element>
<element name="-OUT" library="wirepad" library_urn="urn:adsk.eagle:library:412" package="2,54/1,1" package3d_urn="urn:adsk.eagle:package:30836/1" value="" x="-34.5" y="-15.25" smashed="yes">
<attribute name="NAME" x="-33.02" y="-15.726" size="1.27" layer="25" ratio="10"/>
<attribute name="POPULARITY" value="6" x="-34.5" y="-15.25" size="1.778" layer="27" display="off"/>
<attribute name="VALUE" x="-34.5" y="-14.25" size="0.0254" layer="27"/>
</element>
<element name="IN1" library="wirepad" library_urn="urn:adsk.eagle:library:412" package="2,54/1,1" package3d_urn="urn:adsk.eagle:package:30836/1" value="" x="-43.5" y="-20.75" smashed="yes">
<attribute name="NAME" x="-49.52" y="-21.226" size="1.27" layer="25" ratio="10"/>
<attribute name="POPULARITY" value="6" x="-43.5" y="-20.75" size="1.778" layer="27" display="off"/>
<attribute name="VALUE" x="-43.5" y="-19.75" size="0.0254" layer="27"/>
</element>
<element name="IN2" library="wirepad" library_urn="urn:adsk.eagle:library:412" package="2,54/1,1" package3d_urn="urn:adsk.eagle:package:30836/1" value="" x="-43.5" y="-15.25" smashed="yes">
<attribute name="NAME" x="-49.52" y="-15.726" size="1.27" layer="25" ratio="10"/>
<attribute name="POPULARITY" value="6" x="-43.5" y="-15.25" size="1.778" layer="27" display="off"/>
<attribute name="VALUE" x="-43.5" y="-14.25" size="0.0254" layer="27"/>
</element>
<element name="JP2" library="pinhead" library_urn="urn:adsk.eagle:library:325" package="1X03" package3d_urn="urn:adsk.eagle:package:22458/2" value="" x="20" y="23" smashed="yes" rot="MR90">
<attribute name="NAME" x="21.8288" y="19.1138" size="1.27" layer="26" ratio="10" rot="MR90"/>
<attribute name="POPULARITY" value="92" x="20" y="23" size="1.778" layer="28" rot="MR90" display="off"/>
<attribute name="VALUE" x="16.825" y="19.19" size="1.27" layer="28" rot="MR90"/>
</element>
<element name="C4" library="rcl" library_urn="urn:adsk.eagle:library:334" package="C0603K" package3d_urn="urn:adsk.eagle:package:23680/2" value="100nF" x="-32.5" y="-18" smashed="yes" rot="MR180">
<attribute name="NAME" x="-31.05" y="-17.65" size="0.6096" layer="26" rot="MR180"/>
<attribute name="POPULARITY" value="30" x="-32.5" y="-18" size="1.778" layer="28" rot="MR180" display="off"/>
<attribute name="SPICEPREFIX" value="C" x="-32.5" y="-18" size="1.778" layer="28" rot="MR180" display="off"/>
</element>
<element name="R4" library="resistor" library_urn="urn:adsk.eagle:library:348" package="R0603" package3d_urn="urn:adsk.eagle:package:23555/3" value="510" x="5.75" y="43.75" smashed="yes" rot="MR90">
<attribute name="NAME" x="6.635" y="43.365" size="0.6096" layer="26" rot="MR90"/>
</element>
<element name="R5" library="resistor" library_urn="urn:adsk.eagle:library:348" package="R0603" package3d_urn="urn:adsk.eagle:package:23555/3" value="510" x="-0.75" y="43.75" smashed="yes" rot="MR90">
<attribute name="NAME" x="-2.115" y="43.365" size="0.6096" layer="26" rot="MR90"/>
</element>
<element name="R6" library="resistor" library_urn="urn:adsk.eagle:library:348" package="R0603" package3d_urn="urn:adsk.eagle:package:23555/3" value="1k" x="9.25" y="29.5" smashed="yes" rot="MR0">
<attribute name="NAME" x="10.135" y="28.135" size="0.6096" layer="26" rot="MR0"/>
</element>
<element name="R10" library="resistor" library_urn="urn:adsk.eagle:library:348" package="R0603" package3d_urn="urn:adsk.eagle:package:23555/3" value="1k" x="2.75" y="28" smashed="yes" rot="MR0">
<attribute name="NAME" x="3.385" y="26.635" size="0.6096" layer="26" rot="MR0"/>
</element>
<element name="AMPOUT2" library="wirepad" library_urn="urn:adsk.eagle:library:412" package="1,6/0,8" package3d_urn="urn:adsk.eagle:package:30830/1" value="" x="-0.25" y="28.25" smashed="yes">
<attribute name="POPULARITY" value="15" x="-0.25" y="28.25" size="1.778" layer="27" display="off"/>
<attribute name="VALUE" x="-0.25" y="28.85" size="0.0254" layer="27"/>
</element>
<element name="AMPIN2" library="wirepad" library_urn="urn:adsk.eagle:library:412" package="1,6/0,8" package3d_urn="urn:adsk.eagle:package:30830/1" value="" x="7.5" y="44.75" smashed="yes">
<attribute name="POPULARITY" value="15" x="7.5" y="44.75" size="1.778" layer="27" display="off"/>
<attribute name="VALUE" x="7.5" y="45.35" size="0.0254" layer="27"/>
</element>
<element name="U4" library="ICL7662EBA-T" library_urn="urn:adsk.wipprod:fs.file:vf.IPN3WqqCQ-2_Y0l02a0A9w" package="21-0041B_8" value="ICL7662EBA-T" x="-32.25" y="62.75" smashed="yes" rot="MR270">
<attribute name="AVAILABILITY" value="In Stock" x="-32.25" y="62.75" size="1.778" layer="28" rot="MR270" display="off"/>
<attribute name="CHECK_PRICES" value="https://www.snapeda.com/parts/ICL7662EBA+T/Analog+Devices/view-part/?ref=eda" x="-32.25" y="62.75" size="1.778" layer="28" rot="MR270" display="off"/>
<attribute name="DESCRIPTION" value=" CMOS, Voltage Converters " x="-32.25" y="62.75" size="1.778" layer="28" rot="MR270" display="off"/>
<attribute name="MF" value="Analog Devices" x="-32.25" y="62.75" size="1.778" layer="28" rot="MR270" display="off"/>
<attribute name="MP" value="ICL7662EBA+T" x="-32.25" y="62.75" size="1.778" layer="28" rot="MR270" display="off"/>
<attribute name="NAME" x="-35.1217" y="65.9544" size="0.6096" layer="26" rot="MR270"/>
<attribute name="PACKAGE" value="SOIC-8 Maxim" x="-32.25" y="62.75" size="1.778" layer="28" rot="MR270" display="off"/>
<attribute name="PRICE" value="None" x="-32.25" y="62.75" size="1.778" layer="28" rot="MR270" display="off"/>
<attribute name="PURCHASE-URL" value="https://www.snapeda.com/api/url_track_click_mouser/?unipart_id=650098&amp;manufacturer=Analog Devices&amp;part_name=ICL7662EBA+T&amp;search_term=icl7662" x="-32.25" y="62.75" size="1.778" layer="28" rot="MR270" display="off"/>
<attribute name="SNAPEDA_LINK" value="https://www.snapeda.com/parts/ICL7662EBA+T/Analog+Devices/view-part/?ref=snap" x="-32.25" y="62.75" size="1.778" layer="28" rot="MR270" display="off"/>
</element>
<element name="C5" library="rcl" library_urn="urn:adsk.eagle:library:334" package="C0805K" package3d_urn="urn:adsk.eagle:package:23681/2" value="22uF" x="-28.5" y="66.75" smashed="yes" rot="MR90">
<attribute name="NAME" x="-28.625" y="63.75" size="0.6096" layer="26" rot="MR90"/>
<attribute name="POPULARITY" value="52" x="-28.5" y="66.75" size="1.778" layer="28" rot="MR90" display="off"/>
<attribute name="SPICEPREFIX" value="C" x="-28.5" y="66.75" size="1.778" layer="28" rot="MR90" display="off"/>
</element>
<element name="JP3" library="SparkFun-Jumpers" library_urn="urn:adsk.eagle:library:528" package="SMT-JUMPER_2_NC_PASTE_SILK" package3d_urn="urn:adsk.eagle:package:39282/1" value="JUMPER-SMT_2_NC_PASTE_SILK" x="-36.25" y="59.75" smashed="yes" rot="MR0">
</element>
<element name="C7" library="rcl" library_urn="urn:adsk.eagle:library:334" package="C0805K" package3d_urn="urn:adsk.eagle:package:23681/2" value="22uF" x="-49" y="62.75" smashed="yes" rot="MR270">
<attribute name="NAME" x="-48.625" y="65.75" size="0.6096" layer="26" rot="MR270"/>
<attribute name="POPULARITY" value="52" x="-49" y="62.75" size="1.778" layer="28" rot="MR270" display="off"/>
<attribute name="SPICEPREFIX" value="C" x="-49" y="62.75" size="1.778" layer="28" rot="MR270" display="off"/>
</element>
<element name="C8" library="rcl" library_urn="urn:adsk.eagle:library:334" package="C0805K" package3d_urn="urn:adsk.eagle:package:23681/2" value="22uF" x="-46.5" y="62.75" smashed="yes" rot="MR270">
<attribute name="NAME" x="-46.125" y="65.75" size="0.6096" layer="26" rot="MR270"/>
<attribute name="POPULARITY" value="52" x="-46.5" y="62.75" size="1.778" layer="28" rot="MR270" display="off"/>
<attribute name="SPICEPREFIX" value="C" x="-46.5" y="62.75" size="1.778" layer="28" rot="MR270" display="off"/>
</element>
<element name="C11" library="rcl" library_urn="urn:adsk.eagle:library:334" package="C0805K" package3d_urn="urn:adsk.eagle:package:23681/2" value="22uF" x="-44.25" y="62.75" smashed="yes" rot="MR270">
<attribute name="NAME" x="-43.875" y="66.25" size="0.6096" layer="26" rot="MR270"/>
<attribute name="POPULARITY" value="52" x="-44.25" y="62.75" size="1.778" layer="28" rot="MR270" display="off"/>
<attribute name="SPICEPREFIX" value="C" x="-44.25" y="62.75" size="1.778" layer="28" rot="MR270" display="off"/>
</element>
<element name="C12" library="rcl" library_urn="urn:adsk.eagle:library:334" package="C0805K" package3d_urn="urn:adsk.eagle:package:23681/2" value="22uF" x="-42" y="62.75" smashed="yes" rot="MR270">
<attribute name="NAME" x="-41.625" y="66.25" size="0.6096" layer="26" rot="MR270"/>
<attribute name="POPULARITY" value="52" x="-42" y="62.75" size="1.778" layer="28" rot="MR270" display="off"/>
<attribute name="SPICEPREFIX" value="C" x="-42" y="62.75" size="1.778" layer="28" rot="MR270" display="off"/>
</element>
<element name="C13" library="resistor" library_urn="urn:adsk.eagle:library:348" package="C0805K" package3d_urn="urn:adsk.eagle:package:23681/2" value="DNP" x="-4.25" y="25.5" smashed="yes" rot="MR0">
<attribute name="NAME" x="-3.75" y="26.625" size="0.6096" layer="26" rot="MR0"/>
</element>
<element name="C14" library="rcl" library_urn="urn:adsk.eagle:library:334" package="C0805K" package3d_urn="urn:adsk.eagle:package:23681/2" value="22uF" x="-20.5" y="66.75" smashed="yes" rot="MR90">
<attribute name="NAME" x="-20.875" y="63.25" size="0.6096" layer="26" rot="MR90"/>
<attribute name="POPULARITY" value="52" x="-20.5" y="66.75" size="1.778" layer="28" rot="MR90" display="off"/>
<attribute name="SPICEPREFIX" value="C" x="-20.5" y="66.75" size="1.778" layer="28" rot="MR90" display="off"/>
</element>
<element name="C20" library="rcl" library_urn="urn:adsk.eagle:library:334" package="C0805K" package3d_urn="urn:adsk.eagle:package:23681/2" value="22uF" x="-22.5" y="66.75" smashed="yes" rot="MR90">
<attribute name="NAME" x="-22.875" y="63.25" size="0.6096" layer="26" rot="MR90"/>
<attribute name="POPULARITY" value="52" x="-22.5" y="66.75" size="1.778" layer="28" rot="MR90" display="off"/>
<attribute name="SPICEPREFIX" value="C" x="-22.5" y="66.75" size="1.778" layer="28" rot="MR90" display="off"/>
</element>
<element name="C21" library="rcl" library_urn="urn:adsk.eagle:library:334" package="C0805K" package3d_urn="urn:adsk.eagle:package:23681/2" value="22uF" x="-24.5" y="66.75" smashed="yes" rot="MR90">
<attribute name="NAME" x="-24.875" y="63.25" size="0.6096" layer="26" rot="MR90"/>
<attribute name="POPULARITY" value="52" x="-24.5" y="66.75" size="1.778" layer="28" rot="MR90" display="off"/>
<attribute name="SPICEPREFIX" value="C" x="-24.5" y="66.75" size="1.778" layer="28" rot="MR90" display="off"/>
</element>
<element name="C22" library="rcl" library_urn="urn:adsk.eagle:library:334" package="C0805K" package3d_urn="urn:adsk.eagle:package:23681/2" value="22uF" x="-26.5" y="66.75" smashed="yes" rot="MR90">
<attribute name="NAME" x="-26.875" y="63.25" size="0.6096" layer="26" rot="MR90"/>
<attribute name="POPULARITY" value="52" x="-26.5" y="66.75" size="1.778" layer="28" rot="MR90" display="off"/>
<attribute name="SPICEPREFIX" value="C" x="-26.5" y="66.75" size="1.778" layer="28" rot="MR90" display="off"/>
</element>
<element name="C6" library="rcl" library_urn="urn:adsk.eagle:library:334" package="C0805K" package3d_urn="urn:adsk.eagle:package:23681/2" value="22uF" x="-28.5" y="59.75" smashed="yes" rot="MR90">
<attribute name="NAME" x="-28.875" y="56.75" size="0.6096" layer="26" rot="MR90"/>
<attribute name="POPULARITY" value="52" x="-28.5" y="59.75" size="1.778" layer="28" rot="MR90" display="off"/>
<attribute name="SPICEPREFIX" value="C" x="-28.5" y="59.75" size="1.778" layer="28" rot="MR90" display="off"/>
</element>
<element name="C23" library="rcl" library_urn="urn:adsk.eagle:library:334" package="C0805K" package3d_urn="urn:adsk.eagle:package:23681/2" value="22uF" x="-26.5" y="59.75" smashed="yes" rot="MR90">
<attribute name="NAME" x="-26.875" y="56.25" size="0.6096" layer="26" rot="MR90"/>
<attribute name="POPULARITY" value="52" x="-31.25" y="55.25" size="1.778" layer="28" rot="MR90" display="off"/>
<attribute name="SPICEPREFIX" value="C" x="-31.25" y="55.25" size="1.778" layer="28" rot="MR90" display="off"/>
</element>
<element name="C24" library="rcl" library_urn="urn:adsk.eagle:library:334" package="C0805K" package3d_urn="urn:adsk.eagle:package:23681/2" value="22uF" x="-24.5" y="59.75" smashed="yes" rot="MR90">
<attribute name="NAME" x="-24.875" y="56.25" size="0.6096" layer="26" rot="MR90"/>
<attribute name="POPULARITY" value="52" x="-29.25" y="59.75" size="1.778" layer="28" rot="MR90" display="off"/>
<attribute name="SPICEPREFIX" value="C" x="-29.25" y="59.75" size="1.778" layer="28" rot="MR90" display="off"/>
</element>
<element name="C25" library="rcl" library_urn="urn:adsk.eagle:library:334" package="C0805K" package3d_urn="urn:adsk.eagle:package:23681/2" value="22uF" x="-22.5" y="59.75" smashed="yes" rot="MR90">
<attribute name="NAME" x="-22.875" y="56.25" size="0.6096" layer="26" rot="MR90"/>
<attribute name="POPULARITY" value="52" x="-32" y="55.25" size="1.778" layer="28" rot="MR90" display="off"/>
<attribute name="SPICEPREFIX" value="C" x="-32" y="55.25" size="1.778" layer="28" rot="MR90" display="off"/>
</element>
<element name="C26" library="rcl" library_urn="urn:adsk.eagle:library:334" package="C0805K" package3d_urn="urn:adsk.eagle:package:23681/2" value="22uF" x="-20.5" y="59.75" smashed="yes" rot="MR90">
<attribute name="NAME" x="-20.875" y="56.25" size="0.6096" layer="26" rot="MR90"/>
<attribute name="POPULARITY" value="52" x="-30" y="59.75" size="1.778" layer="28" rot="MR90" display="off"/>
<attribute name="SPICEPREFIX" value="C" x="-30" y="59.75" size="1.778" layer="28" rot="MR90" display="off"/>
</element>
<element name="U$4" library="Tinkercad" library_urn="urn:adsk.eagle:library:30890021" package="1X02" package3d_urn="urn:adsk.eagle:package:22435/2" value="PINHD-1X02_1X02M" x="0" y="24.75" smashed="yes">
<attribute name="NAME" x="3.1712" y="23.8838" size="0.6096" layer="25" ratio="10" rot="R90"/>
</element>
<element name="U$3" library="Tinkercad" library_urn="urn:adsk.eagle:library:30890021" package="1X02" package3d_urn="urn:adsk.eagle:package:22435/2" value="PINHD-1X02_1X02M" x="0" y="-24.75" smashed="yes">
</element>
</elements>
<signals>
<signal name="GND">
<contactref element="U3" pad="2"/>
<contactref element="C18" pad="2"/>
<contactref element="C15" pad="2"/>
<contactref element="R20" pad="1"/>
<contactref element="U$2" pad="G2"/>
<contactref element="U$2" pad="G1"/>
<contactref element="U$2" pad="G3"/>
<contactref element="U$2" pad="G4"/>
<contactref element="U$2" pad="6"/>
<contactref element="JP1" pad="13"/>
<contactref element="U2" pad="J4_1"/>
<contactref element="U2" pad="J4_7"/>
<contactref element="U2" pad="J5_6"/>
<contactref element="U1" pad="7"/>
<contactref element="C1" pad="2"/>
<contactref element="R21" pad="1"/>
<contactref element="R22" pad="1"/>
<contactref element="C3" pad="2"/>
<contactref element="D9" pad="A"/>
<contactref element="C10" pad="2"/>
<contactref element="C16" pad="2"/>
<contactref element="R13" pad="1"/>
<contactref element="C17" pad="2"/>
<contactref element="C19" pad="2"/>
<via x="-4.246" y="68.07" extent="1-16" drill="0.35">
</via>
<wire x1="-12.694" y1="62.798" x2="-11.297" y2="62.798" width="0.8128" layer="16"/>
<wire x1="4.12" y1="63.745" x2="4.12" y2="62.348" width="0.508" layer="16"/>
<wire x1="4.12" y1="62.348" x2="3.598" y2="61.826" width="0.508" layer="16"/>
<wire x1="3.598" y1="61.826" x2="3.598" y2="60.443" width="0.508" layer="16"/>
<via x="3.598" y="60.443" extent="1-16" drill="0.35">
</via>
<wire x1="-3.134" y1="65.356" x2="-4.33" y2="65.356" width="0.508" layer="16"/>
<wire x1="-4.33" y1="65.356" x2="-4.457" y2="65.229" width="0.508" layer="16"/>
<wire x1="-4.457" y1="65.229" x2="-4.457" y2="65.37" width="0.508" layer="16"/>
<wire x1="1.0775" y1="65.6305" x2="1.097" y2="65.65" width="0.508" layer="16"/>
<wire x1="1.097" y1="65.65" x2="1.312" y2="65.865" width="0.508" layer="16"/>
<wire x1="2.074" y1="64.634" x2="2.074" y2="63.985" width="0.508" layer="16"/>
<wire x1="2.074" y1="64.634" x2="1.0775" y2="65.6305" width="0.508" layer="16"/>
<contactref element="CN1" pad="GND"/>
<contactref element="CN1" pad="GNDBREAK"/>
<contactref element="U5" pad="3"/>
<contactref element="JP2" pad="3"/>
<contactref element="C4" pad="2"/>
<polygon width="0.1524" layer="1" spacing="1.27" pour="solid" isolate="0.3048" thermals="no">
<vertex x="-69.6738" y="-28.1738"/>
<vertex x="26.674175" y="-28.1738"/>
<vertex x="27.1738" y="73.000346875"/>
<vertex x="27.1738" y="74.6738"/>
<vertex x="-69.6738" y="74.6738"/>
</polygon>
<polygon width="0.1524" layer="16" spacing="1.27" pour="solid" isolate="0.3048" thermals="no">
<vertex x="-71.4238" y="-29.4238"/>
<vertex x="28.1738" y="-29.4238"/>
<vertex x="28.1738" y="75.9238"/>
<vertex x="-71.4238" y="75.9238"/>
</polygon>
<via x="-51" y="33.5" extent="1-16" drill="0.35">
</via>
<via x="-20" y="44" extent="1-16" drill="0.35">
</via>
<via x="-47.75" y="48.75" extent="1-16" drill="0.35">
</via>
<via x="-31.5" y="67.25" extent="1-16" drill="0.35">
</via>
<via x="16.25" y="54" extent="1-16" drill="0.35">
</via>
<via x="11.25" y="68.25" extent="1-16" drill="0.35">
</via>
<via x="12" y="38.5" extent="1-16" drill="0.35">
</via>
<via x="-31.5" y="-3" extent="1-16" drill="0.35">
</via>
<via x="-52.25" y="7.75" extent="1-16" drill="0.35">
</via>
<via x="-55.5" y="-8" extent="1-16" drill="0.35">
</via>
<via x="-63.75" y="-15.5" extent="1-16" drill="0.35">
</via>
<via x="-35.75" y="22.75" extent="1-16" drill="0.35">
</via>
<via x="-32.75" y="37.25" extent="1-16" drill="0.35">
</via>
<contactref element="R6" pad="1"/>
<via x="-3.5" y="28" extent="1-16" drill="0.35">
</via>
<via x="-8.75" y="25.5" extent="1-16" drill="0.35">
</via>
<via x="6.5" y="25.25" extent="1-16" drill="0.35">
</via>
<via x="17.25" y="25.75" extent="1-16" drill="0.35">
</via>
<via x="12.25" y="29.5" extent="1-16" drill="0.35">
</via>
<via x="10.5" y="35.25" extent="1-16" drill="0.35">
</via>
<via x="12" y="46.25" extent="1-16" drill="0.35">
</via>
<via x="-5.5" y="47" extent="1-16" drill="0.35">
</via>
<via x="-8.25" y="28.25" extent="1-16" drill="0.35">
</via>
<contactref element="U4" pad="3"/>
<contactref element="JP3" pad="2"/>
<contactref element="C8" pad="1"/>
<contactref element="C7" pad="1"/>
<contactref element="C12" pad="1"/>
<contactref element="C11" pad="1"/>
<via x="8" y="38.75" extent="1-16" drill="0.35">
</via>
<via x="-10" y="35.5" extent="1-16" drill="0.35">
</via>
<via x="-17.25" y="37.25" extent="1-16" drill="0.35">
</via>
<via x="-38.75" y="59" extent="1-16" drill="0.35">
</via>
<via x="-39.75" y="64" extent="1-16" drill="0.35">
</via>
<via x="11.25" y="24.75" extent="1-16" drill="0.35">
</via>
<via x="14.5" y="44.75" extent="1-16" drill="0.35">
</via>
<via x="11.5" y="60.25" extent="1-16" drill="0.35">
</via>
<via x="-12.5" y="68.25" extent="1-16" drill="0.35">
</via>
<via x="-19" y="-22.5" extent="1-16" drill="0.35">
</via>
<via x="13" y="26.25" extent="1-16" drill="0.35">
</via>
<via x="8.75" y="43" extent="1-16" drill="0.35">
</via>
<via x="5.5" y="54" extent="1-16" drill="0.35">
</via>
<via x="-46.75" y="32.75" extent="1-16" drill="0.35">
</via>
<contactref element="C6" pad="1"/>
<contactref element="C26" pad="1"/>
<contactref element="C23" pad="1"/>
<contactref element="C24" pad="1"/>
<contactref element="C25" pad="1"/>
<contactref element="U$4" pad="2"/>
<via x="-14.5" y="64.25" extent="1-16" drill="0.35">
</via>
</signal>
<signal name="+3V3">
<contactref element="U2" pad="J5_19"/>
<contactref element="R1" pad="1"/>
<contactref element="R2" pad="1"/>
<contactref element="R16" pad="1"/>
<contactref element="R17" pad="1"/>
<contactref element="R18" pad="1"/>
<contactref element="R3" pad="1"/>
<contactref element="U$2" pad="4"/>
<wire x1="-53.775" y1="40.325" x2="-49.5" y2="40.325" width="0.508" layer="16"/>
<wire x1="-49.5" y1="40.325" x2="-48.325" y2="40.325" width="0.508" layer="16"/>
<wire x1="-48.325" y1="40.325" x2="-48.25" y2="40.25" width="0.508" layer="16"/>
<via x="-48.25" y="40.25" extent="1-16" drill="0.35">
</via>
<wire x1="-49.65" y1="41.5" x2="-49.5" y2="41.35" width="0.508" layer="16"/>
<wire x1="-49.5" y1="41.35" x2="-49.5" y2="40.325" width="0.508" layer="16"/>
<wire x1="-49.5" y1="40.325" x2="-49.5" y2="39.4" width="0.508" layer="16"/>
<wire x1="-49.5" y1="39.4" x2="-49.65" y2="39.25" width="0.508" layer="16"/>
<wire x1="-49.65" y1="37.25" x2="-48.25" y2="37.25" width="0.508" layer="16"/>
<via x="-48.25" y="37.25" extent="1-16" drill="0.35">
</via>
<wire x1="-49.65" y1="35.25" x2="-48.25" y2="35.25" width="0.508" layer="16"/>
<via x="-48.25" y="35.25" extent="1-16" drill="0.35">
</via>
<wire x1="-49.65" y1="43.5" x2="-48.25" y2="43.5" width="0.508" layer="16"/>
<via x="-48.25" y="43.5" extent="1-16" drill="0.35">
</via>
<wire x1="-49.65" y1="45.5" x2="-48.25" y2="45.5" width="0.508" layer="16"/>
<via x="-48.25" y="45.5" extent="1-16" drill="0.35">
</via>
<wire x1="-48.25" y1="45.5" x2="-48.25" y2="43.5" width="0.508" layer="1"/>
<wire x1="-48.25" y1="43.5" x2="-48.25" y2="40.25" width="0.508" layer="1"/>
<wire x1="-48.25" y1="40.25" x2="-48.25" y2="37.25" width="0.508" layer="1"/>
<wire x1="-48.25" y1="35.25" x2="-48.25" y2="37.25" width="0.508" layer="1"/>
<wire x1="-17.14" y1="28" x2="-17.14" y2="31.64" width="1.27" layer="1"/>
<wire x1="-17.14" y1="31.64" x2="-20.75" y2="35.25" width="1.27" layer="1"/>
<wire x1="-20.75" y1="35.25" x2="-48.25" y2="35.25" width="1.27" layer="1"/>
<via x="-7.25" y="42.25" extent="1-16" drill="0.35">
</via>
<wire x1="-5.25" y1="43.75" x2="-5.75" y2="43.75" width="0.508" layer="16"/>
<wire x1="-5.75" y1="43.75" x2="-7.25" y2="42.25" width="0.508" layer="16"/>
<wire x1="0.25" y1="44" x2="0" y2="43.75" width="0.254" layer="16"/>
<wire x1="0" y1="43.75" x2="-5.25" y2="43.75" width="0.254" layer="16"/>
<wire x1="-7.5786625" y1="42.147" x2="-7.353" y2="42.147" width="1.27" layer="1"/>
<wire x1="-7.353" y1="42.147" x2="-7.25" y2="42.25" width="1.27" layer="1"/>
<wire x1="-17.14" y1="31.64" x2="-17.14" y2="32.5856625" width="1.27" layer="1"/>
<wire x1="-17.14" y1="32.5856625" x2="-7.5786625" y2="42.147" width="1.27" layer="1"/>
<contactref element="JP2" pad="1"/>
<wire x1="20" y1="20.46" x2="18.54" y2="20.46" width="1.27" layer="1"/>
<wire x1="18.54" y1="20.46" x2="16" y2="23" width="1.27" layer="1"/>
<wire x1="16" y1="23" x2="15" y2="24" width="1.27" layer="1"/>
<wire x1="15" y1="24" x2="15" y2="26.25" width="1.27" layer="1"/>
<via x="15" y="26.25" extent="1-16" drill="0.35">
</via>
<wire x1="15" y1="26.25" x2="14.25" y2="27" width="1.27" layer="16"/>
<wire x1="14.25" y1="27" x2="14.25" y2="29.5" width="1.27" layer="16"/>
<via x="14.25" y="29.5" extent="1-16" drill="0.35">
</via>
<wire x1="14.25" y1="29.5" x2="13.75" y2="30" width="1.27" layer="1"/>
<wire x1="13.75" y1="30" x2="13.75" y2="40.5" width="1.27" layer="1"/>
<via x="13.75" y="40.5" extent="1-16" drill="0.35">
</via>
<wire x1="13.75" y1="40.5" x2="12" y2="42.25" width="1.27" layer="16"/>
<wire x1="12" y1="42.25" x2="12" y2="43.75" width="1.27" layer="16"/>
<via x="12" y="43.75" extent="1-16" drill="0.35">
</via>
<wire x1="12" y1="43.75" x2="10.25" y2="45.5" width="1.27" layer="1"/>
<wire x1="10.25" y1="45.5" x2="10.25" y2="51.5" width="1.27" layer="1"/>
<wire x1="10.25" y1="51.5" x2="5.5" y2="56.25" width="1.27" layer="1"/>
<wire x1="5.5" y1="56.25" x2="2.5" y2="56.25" width="1.27" layer="1"/>
<wire x1="2.5" y1="56.25" x2="1" y2="54.75" width="1.27" layer="1"/>
<wire x1="1" y1="54.75" x2="1" y2="46" width="1.27" layer="1"/>
<wire x1="1" y1="46" x2="0.5" y2="45.5" width="1.27" layer="1"/>
<wire x1="0.5" y1="45.5" x2="0.25" y2="45.25" width="1.27" layer="1"/>
<wire x1="0.25" y1="45.25" x2="-2.75" y2="45.25" width="1.27" layer="1"/>
<wire x1="-2.75" y1="45.25" x2="-4.25" y2="45.25" width="1.27" layer="1"/>
<wire x1="-4.25" y1="45.25" x2="-7.353" y2="42.147" width="1.27" layer="1"/>
<contactref element="U3" pad="5"/>
<wire x1="1.54" y1="44" x2="0.25" y2="44" width="0.254" layer="16"/>
</signal>
<signal name="+12V">
<contactref element="U$1" pad="8"/>
<contactref element="C15" pad="1"/>
<wire x1="1.525" y1="29.8" x2="1.475" y2="29.75" width="0.254" layer="16"/>
<contactref element="CN1" pad="PWR1"/>
<contactref element="D10" pad="A"/>
<wire x1="-48.75" y1="60" x2="-60.75" y2="60" width="1.27" layer="16"/>
<wire x1="-48.75" y1="60" x2="-42" y2="60" width="1.27" layer="16"/>
<wire x1="-42" y1="60" x2="-40.5" y2="60" width="1.27" layer="16"/>
<wire x1="-40.5" y1="60" x2="-37.95" y2="62.55" width="1.27" layer="16"/>
<contactref element="U5" pad="5"/>
<contactref element="C4" pad="1"/>
<wire x1="-35.25" y1="-18" x2="-36.7507" y2="-18" width="0.254" layer="16"/>
<wire x1="-33.375" y1="-18" x2="-35.25" y2="-18" width="0.8128" layer="16"/>
<wire x1="-67.25" y1="-6.5" x2="-49.5" y2="-24.25" width="1.27" layer="16"/>
<wire x1="-67.25" y1="26" x2="-67.25" y2="-6.5" width="1.27" layer="16"/>
<wire x1="-67.987128125" y1="29.7499375" x2="-68" y2="27.188415625" width="0.508" layer="16"/>
<wire x1="-67.987125" y1="29.749934375" x2="-67.987128125" y2="29.7499375" width="0.508" layer="16"/>
<wire x1="-67.49353125" y1="30.243528125" x2="-67.987125" y2="29.749934375" width="0.508" layer="16"/>
<wire x1="-67.49353125" y1="30.24353125" x2="-67.49353125" y2="30.243528125" width="0.508" layer="16"/>
<wire x1="-67.49353125" y1="51.74353125" x2="-67.49353125" y2="30.24353125" width="1.27" layer="16"/>
<wire x1="-67.49556875" y1="51.74556875" x2="-67.49353125" y2="51.74353125" width="1.27" layer="16"/>
<wire x1="-67.49556875" y1="51.749975" x2="-67.49556875" y2="51.74556875" width="1.27" layer="16"/>
<wire x1="-67.49556875" y1="52.47968125" x2="-67.49556875" y2="51.749975" width="0.508" layer="16"/>
<wire x1="-67.860246875" y1="52.844359375" x2="-67.49556875" y2="52.47968125" width="0.508" layer="16"/>
<wire x1="-67.860246875" y1="54.2494125" x2="-67.860246875" y2="52.844359375" width="0.508" layer="16"/>
<wire x1="-67.602721875" y1="54.997471875" x2="-67.6052" y2="54.504459375" width="0.508" layer="16"/>
<wire x1="-67.6052" y1="54.504459375" x2="-67.860246875" y2="54.2494125" width="0.508" layer="16"/>
<wire x1="-65.60019375" y1="57" x2="-67.602721875" y2="54.997471875" width="0.8128" layer="16"/>
<wire x1="-49.5" y1="-24.25" x2="-31" y2="-24.25" width="1.27" layer="16"/>
<wire x1="-31" y1="-24.25" x2="-30.5" y2="-23.75" width="1.27" layer="16"/>
<wire x1="-30.5" y1="-23.75" x2="-30.5" y2="-21.25" width="1.27" layer="16"/>
<wire x1="-30.5" y1="-21.25" x2="-32" y2="-19.75" width="1.27" layer="16"/>
<wire x1="-32" y1="-19.75" x2="-33.375" y2="-18.375" width="0.8128" layer="16"/>
<wire x1="-33.375" y1="-18.375" x2="-33.375" y2="-18" width="0.8128" layer="16"/>
<contactref element="U4" pad="8"/>
<contactref element="C8" pad="2"/>
<contactref element="C7" pad="2"/>
<contactref element="C12" pad="2"/>
<contactref element="C11" pad="2"/>
<wire x1="-27" y1="62.55" x2="-17.446" y2="62.55" width="1.27" layer="16"/>
<wire x1="-37.95" y1="62.55" x2="-34" y2="62.55" width="1.27" layer="16"/>
<wire x1="-34" y1="62.55" x2="-27" y2="62.55" width="1.27" layer="16"/>
<wire x1="-17.446" y1="61.3" x2="-17.446" y2="62.55" width="1.27" layer="16"/>
<wire x1="-34.155" y1="62.395" x2="-34.155" y2="60.2862" width="0.508" layer="16"/>
<wire x1="-34.155" y1="62.395" x2="-34" y2="62.55" width="0.508" layer="16"/>
<wire x1="-48.75" y1="60" x2="-49" y2="60.25" width="1.27" layer="16"/>
<wire x1="-49" y1="60.25" x2="-49" y2="61.75" width="1.27" layer="16"/>
<wire x1="-49" y1="61.75" x2="-46.5" y2="61.75" width="1.27" layer="16"/>
<wire x1="-46.5" y1="61.75" x2="-44.25" y2="61.75" width="1.27" layer="16"/>
<wire x1="-44.25" y1="61.75" x2="-42" y2="61.75" width="1.27" layer="16"/>
<wire x1="-42" y1="61.75" x2="-42" y2="60" width="1.27" layer="16"/>
<wire x1="1.525" y1="29.8" x2="1.475" y2="29.75" width="0.254" layer="16"/>
<wire x1="1.475" y1="29.75" x2="0.5" y2="29.75" width="0.254" layer="16"/>
<wire x1="0.5" y1="29.75" x2="-1.88585625" y2="29.75" width="0.8128" layer="16"/>
<wire x1="-1.88585625" y1="29.75" x2="-2.01085625" y2="29.625" width="0.8128" layer="16"/>
<wire x1="-2.01085625" y1="29.625" x2="-2.25" y2="29.625" width="0.8128" layer="16"/>
<wire x1="-2.25" y1="29.625" x2="-3.625" y2="29.625" width="0.8128" layer="16"/>
<wire x1="-3.625" y1="29.625" x2="-3.75" y2="29.75" width="0.8128" layer="16"/>
<via x="-3.75" y="29.75" extent="1-16" drill="0.35">
</via>
<wire x1="-3.75" y1="29.75" x2="-3.75" y2="40" width="0.8128" layer="1"/>
<wire x1="-3.75" y1="40" x2="-4.25" y2="40.5" width="0.8128" layer="1"/>
<via x="-4.25" y="40.5" extent="1-16" drill="0.35">
</via>
<wire x1="-4.25" y1="40.5" x2="-7.75" y2="40.5" width="0.8128" layer="16"/>
<wire x1="-7.75" y1="40.5" x2="-9" y2="41.75" width="0.8128" layer="16"/>
<wire x1="-9" y1="41.75" x2="-9.25" y2="42" width="0.8128" layer="16"/>
<wire x1="-9.25" y1="42" x2="-9.25" y2="47.75" width="0.8128" layer="16"/>
<via x="-9.25" y="47.75" extent="1-16" drill="0.35">
</via>
<wire x1="-8.75" y1="63.5" x2="-8.75" y2="59.5" width="0.8128" layer="1"/>
<wire x1="-8.75" y1="59.5" x2="-8.75" y2="58.75" width="0.8128" layer="1"/>
<wire x1="-8.75" y1="58.75" x2="-8.75" y2="48.25" width="0.8128" layer="1"/>
<wire x1="-8.75" y1="48.25" x2="-9.25" y2="47.75" width="0.8128" layer="1"/>
<wire x1="-60.75" y1="60" x2="-63.5" y2="57.25" width="1.27" layer="16"/>
<wire x1="-63.5" y1="57.25" x2="-63.5" y2="57" width="1.27" layer="16"/>
<wire x1="-63.5" y1="57" x2="-65.60019375" y2="57" width="0.8128" layer="16"/>
<wire x1="-17.446" y1="61.3" x2="-15.896" y2="59.75" width="0.8128" layer="16"/>
<wire x1="-15.896" y1="59.75" x2="-15.5" y2="59.75" width="0.8128" layer="16"/>
<wire x1="-15.5" y1="59.75" x2="-9.75" y2="59.75" width="0.8128" layer="16"/>
<wire x1="-9.75" y1="59.75" x2="-8.75" y2="58.75" width="0.8128" layer="16"/>
<via x="-8.75" y="58.75" extent="1-16" drill="0.35">
</via>
<wire x1="-68" y1="27.188415625" x2="-68" y2="26.75" width="0.508" layer="16"/>
<wire x1="-68" y1="26.75" x2="-67.25" y2="26" width="0.508" layer="16"/>
</signal>
<signal name="-12V">
<contactref element="U$1" pad="4"/>
<contactref element="C18" pad="1"/>
<wire x1="3.475" y1="34.2" x2="4.4" y2="35.125" width="0.254" layer="16"/>
<wire x1="4.4" y1="35.125" x2="6.5" y2="35.125" width="0.254" layer="16"/>
<contactref element="U4" pad="5"/>
<wire x1="-29.8812" y1="60.75" x2="-29.5" y2="60.75" width="0.508" layer="16"/>
<wire x1="-29.8812" y1="60.75" x2="-30.345" y2="60.2862" width="0.508" layer="16"/>
<via x="-6" y="54.25" extent="1-16" drill="0.35">
</via>
<wire x1="-6" y1="54.25" x2="-6" y2="51.75" width="0.8128" layer="1"/>
<wire x1="-6" y1="51.75" x2="-1.75" y2="47.5" width="0.8128" layer="1"/>
<wire x1="-1.75" y1="47.5" x2="-1" y2="47.5" width="0.8128" layer="1"/>
<via x="-1" y="47.5" extent="1-16" drill="0.35">
</via>
<wire x1="-1" y1="47.5" x2="9" y2="47.5" width="0.8128" layer="16"/>
<wire x1="9" y1="47.5" x2="10.25" y2="46.25" width="0.8128" layer="16"/>
<wire x1="10.25" y1="46.25" x2="10.25" y2="37.25" width="0.8128" layer="16"/>
<wire x1="10.25" y1="37.25" x2="8.25" y2="35.25" width="0.8128" layer="16"/>
<wire x1="8.25" y1="35.25" x2="8.125" y2="35.125" width="0.8128" layer="16"/>
<wire x1="8.125" y1="35.125" x2="6.5" y2="35.125" width="0.8128" layer="16"/>
<contactref element="C6" pad="2"/>
<contactref element="C26" pad="2"/>
<contactref element="C23" pad="2"/>
<contactref element="C24" pad="2"/>
<contactref element="C25" pad="2"/>
<wire x1="-6" y1="54.25" x2="-10" y2="58.25" width="0.8128" layer="16"/>
<wire x1="-10" y1="58.25" x2="-17.5" y2="58.25" width="0.8128" layer="16"/>
<wire x1="-17.5" y1="58.25" x2="-18.5" y2="59.25" width="0.8128" layer="16"/>
<wire x1="-18.5" y1="59.25" x2="-18.75" y2="59.5" width="0.8128" layer="16"/>
<wire x1="-18.75" y1="59.5" x2="-18.75" y2="60" width="0.8128" layer="16"/>
<wire x1="-18.75" y1="60" x2="-19.5" y2="60.75" width="0.8128" layer="16"/>
<wire x1="-19.5" y1="60.75" x2="-20.5" y2="60.75" width="0.8128" layer="16"/>
<wire x1="-29.5" y1="60.75" x2="-28.5" y2="60.75" width="0.8128" layer="16"/>
<wire x1="-28.5" y1="60.75" x2="-26.5" y2="60.75" width="0.8128" layer="16"/>
<wire x1="-26.5" y1="60.75" x2="-24.5" y2="60.75" width="0.8128" layer="16"/>
<wire x1="-24.5" y1="60.75" x2="-22.5" y2="60.75" width="0.8128" layer="16"/>
<wire x1="-22.5" y1="60.75" x2="-20.5" y2="60.75" width="0.8128" layer="16"/>
</signal>
<signal name="+IN1">
<contactref element="R25" pad="2"/>
<contactref element="U3" pad="3"/>
<contactref element="U2" pad="J4_13"/>
<wire x1="3.46" y1="40.39" x2="3.46" y2="43.35" width="0.254" layer="16"/>
<wire x1="3.46" y1="40.39" x2="3.5" y2="40.35" width="0.254" layer="16"/>
<wire x1="-47.62" y1="54" x2="-53.25" y2="48.37" width="0.254" layer="16"/>
<wire x1="-53.25" y1="48.37" x2="-53.25" y2="46" width="0.254" layer="16"/>
<wire x1="-53.25" y1="46" x2="-56.25" y2="43" width="0.254" layer="16"/>
<wire x1="-56.25" y1="43" x2="-56.25" y2="32.75" width="0.254" layer="16"/>
<wire x1="-56.25" y1="32.75" x2="-55.5" y2="32" width="0.254" layer="16"/>
<wire x1="-55.5" y1="32" x2="-49.75" y2="32" width="0.254" layer="16"/>
<wire x1="-49.75" y1="32" x2="-42.25" y2="39.5" width="0.254" layer="16"/>
<wire x1="-42.25" y1="39.5" x2="3" y2="39.5" width="0.254" layer="16"/>
<wire x1="3" y1="39.5" x2="3.5" y2="40" width="0.254" layer="16"/>
<wire x1="3.5" y1="40" x2="3.5" y2="40.35" width="0.254" layer="16"/>
</signal>
<signal name="-IN1">
<contactref element="R30" pad="2"/>
<contactref element="U3" pad="4"/>
<wire x1="1.54" y1="40.39" x2="1.54" y2="43.35" width="0.254" layer="16"/>
<wire x1="1.5" y1="40.35" x2="1.54" y2="40.39" width="0.254" layer="16"/>
</signal>
<signal name="AMP1">
<contactref element="U$1" pad="1"/>
<contactref element="R28" pad="2"/>
<wire x1="1.15" y1="34.75" x2="0.15" y2="35.75" width="0.8128" layer="16"/>
<wire x1="0.15" y1="35.75" x2="0.15" y2="37" width="0.8128" layer="16"/>
<wire x1="1.15" y1="34.575" x2="1.15" y2="34.75" width="0.508" layer="16"/>
<wire x1="1.525" y1="34.2" x2="1.15" y2="34.575" width="0.254" layer="16"/>
<wire x1="0.15" y1="37" x2="-0.1" y2="37.25" width="1.27" layer="16"/>
<wire x1="-0.1" y1="37.25" x2="-2.5" y2="37.25" width="1.27" layer="16"/>
<wire x1="-2.5" y1="37.25" x2="-3.75" y2="37.25" width="1.27" layer="16"/>
<wire x1="-3.75" y1="37.25" x2="-5.25" y2="35.75" width="1.27" layer="16"/>
<via x="-5.25" y="35.75" extent="1-16" drill="0.35">
</via>
<wire x1="-5.25" y1="35.75" x2="-5.25" y2="31" width="1.27" layer="1"/>
<wire x1="-5.25" y1="31" x2="-6.767371875" y2="29.482628125" width="1.27" layer="1"/>
<wire x1="-6.767371875" y1="29.482628125" x2="-6.767371875" y2="26.267371875" width="1.27" layer="1"/>
<wire x1="-6.75" y1="26.28474375" x2="-6.767371875" y2="26.267371875" width="1.27" layer="1"/>
<contactref element="C13" pad="1"/>
<contactref element="C13" pad="2"/>
<wire x1="-6.75" y1="26.28474375" x2="-6.75" y2="25.5" width="1.27" layer="1"/>
<via x="-6.75" y="25.5" extent="1-16" drill="0.35">
</via>
<wire x1="-6.75" y1="25.5" x2="-5.25" y2="25.5" width="1.27" layer="16"/>
<wire x1="-3.25" y1="25.5" x2="-1.48" y2="25.5" width="1.27" layer="16"/>
<wire x1="-5.25" y1="25.5" x2="-3.25" y2="25.5" width="0.8128" layer="16"/>
<contactref element="U$4" pad="1"/>
<wire x1="-1.48" y1="25.5" x2="-1.27" y2="25.29" width="1.27" layer="16"/>
<wire x1="-1.27" y1="25.29" x2="-1.27" y2="24.75" width="1.27" layer="16"/>
</signal>
<signal name="+IN1R">
<contactref element="R25" pad="1"/>
<contactref element="U$1" pad="3"/>
<contactref element="R20" pad="2"/>
<wire x1="3.5" y1="38.65" x2="3.5" y2="37.35" width="0.254" layer="16"/>
<wire x1="3.5" y1="37.35" x2="3.15" y2="37" width="0.254" layer="16"/>
<wire x1="3.15" y1="37" x2="2.825" y2="36.675" width="0.254" layer="16"/>
<wire x1="2.825" y1="36.675" x2="2.825" y2="34.2" width="0.254" layer="16"/>
</signal>
<signal name="-IN1R">
<contactref element="R30" pad="1"/>
<contactref element="U$1" pad="2"/>
<contactref element="R28" pad="1"/>
<wire x1="1.85" y1="37" x2="2.115" y2="36.735" width="0.254" layer="16"/>
<wire x1="2.175" y1="36.19596875" x2="2.175" y2="34.2" width="0.254" layer="16"/>
<wire x1="2.115" y1="36.735" x2="2.175" y2="36.19596875" width="0.254" layer="16"/>
<wire x1="1.5" y1="38.65" x2="1.5" y2="37.35" width="0.254" layer="16"/>
<wire x1="1.5" y1="37.35" x2="1.85" y2="37" width="0.254" layer="16"/>
</signal>
<signal name="IO17">
<contactref element="U2" pad="J4_11"/>
</signal>
<signal name="IO26">
<contactref element="U2" pad="J5_10"/>
<contactref element="U5" pad="1"/>
<contactref element="IN1" pad="1"/>
<wire x1="-40" y1="28" x2="-40" y2="-7.5" width="0.254" layer="16"/>
<wire x1="-40" y1="-7.5" x2="-46.25" y2="-13.75" width="0.254" layer="16"/>
<wire x1="-46.25" y1="-13.75" x2="-46.25" y2="-20" width="0.254" layer="16"/>
<wire x1="-46.25" y1="-20" x2="-45.5" y2="-20.75" width="0.254" layer="16"/>
<wire x1="-45.5" y1="-20.75" x2="-43.5" y2="-20.75" width="0.254" layer="16"/>
<wire x1="-43.5" y1="-20.75" x2="-40.4993" y2="-20.75" width="0.254" layer="16"/>
<wire x1="-40.4993" y1="-20.75" x2="-38.2493" y2="-18.5" width="0.254" layer="16"/>
</signal>
<signal name="IO27">
<contactref element="U2" pad="J5_9"/>
<contactref element="U5" pad="2"/>
<contactref element="IN2" pad="1"/>
<wire x1="-42.54" y1="28" x2="-41.04" y2="29.5" width="0.254" layer="16"/>
<wire x1="-41.04" y1="29.5" x2="-39.25" y2="29.5" width="0.254" layer="16"/>
<wire x1="-39.25" y1="29.5" x2="-38.75" y2="29" width="0.254" layer="16"/>
<wire x1="-38.75" y1="29" x2="-38.75" y2="-10.5" width="0.254" layer="16"/>
<wire x1="-38.75" y1="-10.5" x2="-43.5" y2="-15.25" width="0.254" layer="16"/>
<wire x1="-40.75" y1="-18" x2="-38.2493" y2="-18" width="0.254" layer="16"/>
<wire x1="-43.5" y1="-15.25" x2="-40.75" y2="-18" width="0.254" layer="16"/>
</signal>
<signal name="IO19">
<contactref element="R18" pad="2"/>
<contactref element="U$2" pad="7"/>
<contactref element="U2" pad="J4_8"/>
<wire x1="-51.35" y1="37.25" x2="-51.575" y2="37.025" width="0.254" layer="16"/>
<wire x1="-51.575" y1="37.025" x2="-53.775" y2="37.025" width="0.254" layer="16"/>
<wire x1="-50.35" y1="36.25" x2="-51.35" y2="37.25" width="0.254" layer="16"/>
<wire x1="-34.92" y1="54" x2="-34.92" y2="49.506325" width="0.254" layer="16"/>
<wire x1="-34.92" y1="49.506325" x2="-48.176325" y2="36.25" width="0.254" layer="16"/>
<wire x1="-48.176325" y1="36.25" x2="-50.35" y2="36.25" width="0.254" layer="16"/>
</signal>
<signal name="DAT2">
<contactref element="R1" pad="2"/>
<contactref element="U$2" pad="1"/>
<wire x1="-53.775" y1="43.625" x2="-51.9" y2="45.5" width="0.254" layer="16"/>
<wire x1="-51.9" y1="45.5" x2="-51.35" y2="45.5" width="0.254" layer="16"/>
</signal>
<signal name="N$9">
<contactref element="R3" pad="2"/>
<contactref element="U$2" pad="8"/>
<wire x1="-51.35" y1="35.25" x2="-52.025" y2="35.925" width="0.254" layer="16"/>
<wire x1="-52.025" y1="35.925" x2="-53.775" y2="35.925" width="0.254" layer="16"/>
</signal>
<signal name="IO5">
<contactref element="R2" pad="2"/>
<contactref element="U$2" pad="2"/>
<contactref element="U2" pad="J4_10"/>
<wire x1="-53.775" y1="42.525" x2="-52.975" y2="42.525" width="0.254" layer="16"/>
<wire x1="-52.975" y1="42.525" x2="-52" y2="43.5" width="0.254" layer="16"/>
<wire x1="-52" y1="43.5" x2="-51.35" y2="43.5" width="0.254" layer="16"/>
<wire x1="-51.35" y1="43.5" x2="-51.35" y2="43.65" width="0.254" layer="16"/>
<wire x1="-51.35" y1="43.65" x2="-50.5" y2="44.5" width="0.254" layer="16"/>
<wire x1="-50.5" y1="44.5" x2="-47.5" y2="44.5" width="0.254" layer="16"/>
<wire x1="-47.5" y1="44.5" x2="-40" y2="52" width="0.254" layer="16"/>
<wire x1="-40" y1="52" x2="-40" y2="54" width="0.254" layer="16"/>
</signal>
<signal name="IO18">
<contactref element="R17" pad="2"/>
<contactref element="U$2" pad="5"/>
<contactref element="U2" pad="J4_9"/>
<wire x1="-51.35" y1="39.25" x2="-51.375" y2="39.225" width="0.254" layer="16"/>
<wire x1="-51.375" y1="39.225" x2="-53.775" y2="39.225" width="0.254" layer="16"/>
<wire x1="-47.75" y1="38.25" x2="-50.35" y2="38.25" width="0.254" layer="16"/>
<wire x1="-50.35" y1="38.25" x2="-51.35" y2="39.25" width="0.254" layer="16"/>
<wire x1="-37.46" y1="48.54" x2="-47.75" y2="38.25" width="0.254" layer="16"/>
<wire x1="-37.46" y1="54" x2="-37.46" y2="48.54" width="0.254" layer="16"/>
</signal>
<signal name="IO23">
<contactref element="R16" pad="2"/>
<contactref element="U$2" pad="3"/>
<contactref element="U2" pad="J4_2"/>
<wire x1="-53.775" y1="41.425" x2="-51.425" y2="41.425" width="0.254" layer="16"/>
<wire x1="-51.425" y1="41.425" x2="-51.35" y2="41.5" width="0.254" layer="16"/>
<wire x1="-51.35" y1="41.5" x2="-51.35" y2="42.4" width="0.254" layer="16"/>
<wire x1="-51.35" y1="42.4" x2="-51.25" y2="42.5" width="0.254" layer="16"/>
<wire x1="-51.25" y1="42.5" x2="-47.25" y2="42.5" width="0.254" layer="16"/>
<wire x1="-47.25" y1="42.5" x2="-38.75" y2="51" width="0.254" layer="16"/>
<wire x1="-38.75" y1="51" x2="-38.75" y2="54.75" width="0.254" layer="16"/>
<wire x1="-38.75" y1="54.75" x2="-37.631" y2="55.869" width="0.254" layer="16"/>
<wire x1="-37.631" y1="55.869" x2="-21.549" y2="55.869" width="0.254" layer="16"/>
<wire x1="-21.549" y1="55.869" x2="-19.68" y2="54" width="0.254" layer="16"/>
</signal>
<signal name="IO36">
<contactref element="JP1" pad="1"/>
<contactref element="U2" pad="J5_17"/>
<wire x1="24.1904625" y1="31.9404625" x2="24.25" y2="43.788346875" width="0.254" layer="16"/>
<wire x1="24.25" y1="43.788346875" x2="24.25" y2="60.75" width="0.254" layer="16"/>
<wire x1="24.25" y1="60.75" x2="22.99" y2="62.01" width="0.254" layer="16"/>
<wire x1="22.99" y1="62.01" x2="20" y2="62.01" width="0.254" layer="16"/>
<wire x1="-22.22" y1="28" x2="-19.451" y2="30.769" width="0.254" layer="16"/>
<wire x1="22.43284375" y1="27.724" x2="23.028" y2="28.31915625" width="0.254" layer="16"/>
<wire x1="14.81215625" y1="30.769" x2="17.85715625" y2="27.724" width="0.254" layer="16"/>
<wire x1="23.028" y1="30.778" x2="24.1904625" y2="31.9404625" width="0.254" layer="16"/>
<wire x1="17.85715625" y1="27.724" x2="22.43284375" y2="27.724" width="0.254" layer="16"/>
<wire x1="23.028" y1="28.31915625" x2="23.028" y2="30.778" width="0.254" layer="16"/>
<wire x1="-19.451" y1="30.769" x2="14.81215625" y2="30.769" width="0.254" layer="16"/>
</signal>
<signal name="IO39">
<contactref element="JP1" pad="2"/>
<contactref element="U2" pad="J5_16"/>
<wire x1="23.75" y1="58.47" x2="22.75" y2="59.47" width="0.254" layer="16"/>
<wire x1="22.75" y1="59.47" x2="20" y2="59.47" width="0.254" layer="16"/>
<wire x1="-24.76" y1="28" x2="-21.61" y2="31.15" width="0.254" layer="16"/>
<wire x1="23.75" y1="32.08115625" x2="23.75" y2="58.47" width="0.254" layer="16"/>
<wire x1="-21.61" y1="31.15" x2="17.43115625" y2="31.15" width="0.254" layer="16"/>
<wire x1="17.43115625" y1="31.15" x2="18.32515625" y2="30.256" width="0.254" layer="16"/>
<wire x1="21.92484375" y1="30.256" x2="23.75" y2="32.08115625" width="0.254" layer="16"/>
<wire x1="18.32515625" y1="30.256" x2="21.92484375" y2="30.256" width="0.254" layer="16"/>
</signal>
<signal name="IO32">
<contactref element="JP1" pad="3"/>
<contactref element="U2" pad="J5_13"/>
<wire x1="-32.38" y1="28" x2="-30.38" y2="30" width="0.254" layer="16"/>
<wire x1="-30.38" y1="30" x2="-24" y2="30" width="0.254" layer="16"/>
<wire x1="23.25" y1="56.75" x2="23.07" y2="56.93" width="0.254" layer="16"/>
<wire x1="23.07" y1="56.93" x2="20" y2="56.93" width="0.254" layer="16"/>
<wire x1="-24" y1="30" x2="-22.469" y2="31.531" width="0.254" layer="16"/>
<wire x1="17.80215625" y1="31.531" x2="19.07515625" y2="32.804" width="0.254" layer="16"/>
<wire x1="19.07515625" y1="32.804" x2="22.43284375" y2="32.804" width="0.254" layer="16"/>
<wire x1="22.43284375" y1="32.804" x2="23.25" y2="33.62115625" width="0.254" layer="16"/>
<wire x1="23.25" y1="33.62115625" x2="23.25" y2="56.75" width="0.254" layer="16"/>
<wire x1="-22.469" y1="31.531" x2="17.80215625" y2="31.531" width="0.254" layer="16"/>
</signal>
<signal name="IO33">
<contactref element="JP1" pad="4"/>
<contactref element="U2" pad="J5_12"/>
<wire x1="22.75" y1="53.75" x2="22.11" y2="54.39" width="0.254" layer="16"/>
<wire x1="22.11" y1="54.39" x2="20" y2="54.39" width="0.254" layer="16"/>
<wire x1="22.18284375" y1="35.344" x2="22.75" y2="35.91115625" width="0.254" layer="16"/>
<wire x1="22.75" y1="35.91115625" x2="22.75" y2="53.75" width="0.254" layer="16"/>
<wire x1="18.38281875" y1="35.344" x2="22.18284375" y2="35.344" width="0.254" layer="16"/>
<wire x1="14.95081875" y1="31.912" x2="18.38281875" y2="35.344" width="0.254" layer="16"/>
<wire x1="-23.088" y1="31.912" x2="14.95081875" y2="31.912" width="0.254" layer="16"/>
<wire x1="-24.619" y1="30.381" x2="-23.088" y2="31.912" width="0.254" layer="16"/>
<wire x1="-34.92" y1="28" x2="-32.539" y2="30.381" width="0.254" layer="16"/>
<wire x1="-32.539" y1="30.381" x2="-24.619" y2="30.381" width="0.254" layer="16"/>
</signal>
<signal name="IO25">
<contactref element="JP1" pad="5"/>
<contactref element="U2" pad="J5_11"/>
<wire x1="22.25" y1="51.75" x2="22.15" y2="51.85" width="0.254" layer="16"/>
<wire x1="22.15" y1="51.85" x2="20" y2="51.85" width="0.254" layer="16"/>
<wire x1="14.793" y1="32.293" x2="17.25" y2="34.75" width="0.254" layer="16"/>
<wire x1="22.25" y1="38.49115625" x2="22.25" y2="51.75" width="0.254" layer="16"/>
<wire x1="17.25" y1="34.75" x2="17.25" y2="36.5" width="0.254" layer="16"/>
<wire x1="17.25" y1="36.5" x2="17.25" y2="36.74115625" width="0.254" layer="16"/>
<wire x1="21.67484375" y1="37.916" x2="21.754421875" y2="37.995578125" width="0.254" layer="16"/>
<wire x1="21.754421875" y1="37.995578125" x2="22.25" y2="38.49115625" width="0.254" layer="16"/>
<wire x1="17.25" y1="36.74115625" x2="17.25" y2="36.75" width="0.254" layer="16"/>
<wire x1="17.25" y1="36.75" x2="18.495578125" y2="37.995578125" width="0.254" layer="16"/>
<wire x1="18.495578125" y1="37.995578125" x2="21.754421875" y2="37.995578125" width="0.254" layer="16"/>
<wire x1="-37.46" y1="28" x2="-34.472" y2="30.988" width="0.254" layer="16"/>
<wire x1="-34.472" y1="30.988" x2="-24.762" y2="30.988" width="0.254" layer="16"/>
<wire x1="-24.762" y1="30.988" x2="-23.457" y2="32.293" width="0.254" layer="16"/>
<wire x1="-23.457" y1="32.293" x2="14.793" y2="32.293" width="0.254" layer="16"/>
</signal>
<signal name="IO16">
<contactref element="JP1" pad="6"/>
<contactref element="U2" pad="J4_12"/>
<wire x1="20" y1="49.31" x2="15.69" y2="49.31" width="0.254" layer="16"/>
<wire x1="15.69" y1="49.31" x2="15" y2="50" width="0.254" layer="16"/>
<wire x1="15" y1="50" x2="-10.75" y2="50" width="0.254" layer="16"/>
<wire x1="-10.75" y1="50" x2="-12" y2="51.25" width="0.254" layer="16"/>
<wire x1="-12" y1="51.25" x2="-12" y2="55.75" width="0.254" layer="16"/>
<wire x1="-12" y1="55.75" x2="-12.5" y2="56.25" width="0.254" layer="16"/>
<wire x1="-12.5" y1="56.25" x2="-42.83" y2="56.25" width="0.254" layer="16"/>
<wire x1="-42.83" y1="56.25" x2="-45.08" y2="54" width="0.254" layer="16"/>
</signal>
<signal name="IO21">
<contactref element="JP1" pad="7"/>
<contactref element="U2" pad="J4_6"/>
<wire x1="-24.84" y1="49" x2="-29.84" y2="54" width="0.254" layer="16"/>
<wire x1="15.02" y1="49" x2="-24.84" y2="49" width="0.254" layer="16"/>
<wire x1="20" y1="46.77" x2="17.25" y2="46.77" width="0.254" layer="16"/>
<wire x1="17.25" y1="46.77" x2="15.02" y2="49" width="0.254" layer="16"/>
</signal>
<signal name="IO14">
<contactref element="JP1" pad="8"/>
<contactref element="U2" pad="J5_8"/>
<wire x1="-45.08" y1="28" x2="-41.711" y2="31.369" width="0.254" layer="16"/>
<wire x1="-41.711" y1="31.369" x2="-25.131" y2="31.369" width="0.254" layer="16"/>
<wire x1="-25.131" y1="31.369" x2="-23.826" y2="32.674" width="0.254" layer="16"/>
<wire x1="-23.826" y1="32.674" x2="14.424" y2="32.674" width="0.254" layer="16"/>
<wire x1="14.424" y1="32.674" x2="16.75" y2="35" width="0.254" layer="16"/>
<wire x1="16.75" y1="35" x2="16.75" y2="41.73" width="0.254" layer="16"/>
<wire x1="19.25" y1="44.23" x2="20" y2="44.23" width="0.254" layer="16"/>
<wire x1="16.75" y1="41.73" x2="19.25" y2="44.23" width="0.254" layer="16"/>
</signal>
<signal name="IO13">
<contactref element="JP1" pad="9"/>
<contactref element="U2" pad="J5_5"/>
<wire x1="-52.7" y1="28" x2="-50.7" y2="30" width="0.254" layer="16"/>
<wire x1="-50.7" y1="30" x2="-47" y2="30" width="0.254" layer="16"/>
<wire x1="-47" y1="30" x2="-44.5" y2="32.5" width="0.254" layer="16"/>
<wire x1="-44.5" y1="32.5" x2="-26" y2="32.5" width="0.254" layer="16"/>
<wire x1="-26" y1="32.5" x2="-24.5" y2="34" width="0.254" layer="16"/>
<wire x1="-24.5" y1="34" x2="-1" y2="34" width="0.254" layer="16"/>
<via x="-1" y="34" extent="1-16" drill="0.35">
</via>
<wire x1="-0.06" y1="41.69" x2="-1.25" y2="40.5" width="0.254" layer="1"/>
<wire x1="-1.25" y1="40.5" x2="-1.25" y2="34.25" width="0.254" layer="1"/>
<wire x1="-1.25" y1="34.25" x2="-1" y2="34" width="0.254" layer="1"/>
<wire x1="20" y1="41.69" x2="-0.06" y2="41.69" width="0.254" layer="1"/>
</signal>
<signal name="IO2">
<contactref element="JP1" pad="10"/>
<contactref element="U2" pad="J4_15"/>
<wire x1="-52.7" y1="54" x2="-51.2" y2="55.5" width="0.254" layer="16"/>
<wire x1="-51.2" y1="55.5" x2="-44.75" y2="55.5" width="0.254" layer="16"/>
<wire x1="-44.75" y1="55.5" x2="-43.25" y2="57" width="0.254" layer="16"/>
<wire x1="-43.25" y1="57" x2="-12" y2="57" width="0.254" layer="16"/>
<wire x1="-12" y1="57" x2="-11" y2="56" width="0.254" layer="16"/>
<wire x1="-11" y1="56" x2="-11" y2="52.25" width="0.254" layer="16"/>
<via x="15.75" y="51.5" extent="1-16" drill="0.35">
</via>
<wire x1="15.75" y1="51.5" x2="16.75" y2="50.5" width="0.254" layer="1"/>
<wire x1="16.75" y1="50.5" x2="22.25" y2="50.5" width="0.254" layer="1"/>
<wire x1="22.25" y1="50.5" x2="22.75" y2="50" width="0.254" layer="1"/>
<wire x1="22.75" y1="50" x2="22.75" y2="41" width="0.254" layer="1"/>
<wire x1="22.75" y1="41" x2="20.9" y2="39.15" width="0.254" layer="1"/>
<wire x1="20.9" y1="39.15" x2="20" y2="39.15" width="0.254" layer="1"/>
<wire x1="-11" y1="52.25" x2="-10.25" y2="51.5" width="0.254" layer="16"/>
<wire x1="-10.25" y1="51.5" x2="15.75" y2="51.5" width="0.254" layer="16"/>
</signal>
<signal name="IO12">
<contactref element="JP1" pad="11"/>
<contactref element="U2" pad="J5_7"/>
<wire x1="-47.62" y1="28" x2="-43.87" y2="31.75" width="0.254" layer="16"/>
<wire x1="-43.87" y1="31.75" x2="-25.5" y2="31.75" width="0.254" layer="16"/>
<wire x1="12.305" y1="33.055" x2="15.5" y2="36.25" width="0.254" layer="16"/>
<via x="15.5" y="36.25" extent="1-16" drill="0.35">
</via>
<wire x1="15.5" y1="36.25" x2="15.86" y2="36.61" width="0.254" layer="1"/>
<wire x1="15.86" y1="36.61" x2="20" y2="36.61" width="0.254" layer="1"/>
<wire x1="-25.5" y1="31.75" x2="-24.195" y2="33.055" width="0.254" layer="16"/>
<wire x1="-24.195" y1="33.055" x2="12.305" y2="33.055" width="0.254" layer="16"/>
</signal>
<signal name="IO15">
<contactref element="JP1" pad="12"/>
<contactref element="U2" pad="J4_16"/>
<wire x1="-43.5" y1="57.5" x2="-11.5" y2="57.5" width="0.254" layer="16"/>
<via x="14.5" y="52.75" extent="1-16" drill="0.35">
</via>
<wire x1="14.5" y1="52.75" x2="17.75" y2="52.75" width="0.254" layer="1"/>
<wire x1="17.75" y1="52.75" x2="18.25" y2="53.25" width="0.254" layer="1"/>
<wire x1="18.25" y1="53.25" x2="23" y2="53.25" width="0.254" layer="1"/>
<wire x1="23" y1="53.25" x2="23.5" y2="52.75" width="0.254" layer="1"/>
<wire x1="23.5" y1="52.75" x2="23.5" y2="35.5" width="0.254" layer="1"/>
<wire x1="23.5" y1="35.5" x2="22.07" y2="34.07" width="0.254" layer="1"/>
<wire x1="22.07" y1="34.07" x2="20" y2="34.07" width="0.254" layer="1"/>
<wire x1="-11.5" y1="57.5" x2="-6.75" y2="52.75" width="0.254" layer="16"/>
<wire x1="-6.75" y1="52.75" x2="14.5" y2="52.75" width="0.254" layer="16"/>
<wire x1="-45.119" y1="55.881" x2="-43.5" y2="57.5" width="0.254" layer="16"/>
<wire x1="-55.24" y1="54" x2="-53.359" y2="55.881" width="0.254" layer="16"/>
<wire x1="-53.359" y1="55.881" x2="-45.119" y2="55.881" width="0.254" layer="16"/>
</signal>
<signal name="+5V">
<contactref element="JP1" pad="14"/>
<contactref element="U2" pad="J5_1"/>
<contactref element="R24A" pad="2"/>
<contactref element="L2" pad="2"/>
<contactref element="C10" pad="1"/>
<contactref element="C16" pad="1"/>
<wire x1="5.87" y1="62.348" x2="5.87" y2="63.745" width="0.6096" layer="16"/>
<wire x1="5.87" y1="65.625" x2="5.87" y2="63.745" width="0.508" layer="16"/>
<wire x1="5.845" y1="65.65" x2="5.87" y2="65.625" width="0.508" layer="16"/>
<wire x1="5.567" y1="58.284" x2="5.51375" y2="58.284" width="0.8128" layer="16"/>
<wire x1="5.821" y1="62.299" x2="5.821" y2="58.538" width="0.8128" layer="16"/>
<wire x1="5.821" y1="58.538" x2="5.567" y2="58.284" width="0.8128" layer="16"/>
<wire x1="5.821" y1="62.299" x2="5.87" y2="62.348" width="0.8128" layer="16"/>
<via x="2.75" y="54.5" extent="1-16" drill="0.35">
</via>
<wire x1="-13.25" y1="25.25" x2="-60.11" y2="25.25" width="1.27" layer="1"/>
<wire x1="-60.11" y1="25.25" x2="-62.86" y2="28" width="1.27" layer="1"/>
<wire x1="-7" y1="31.5" x2="-13.25" y2="25.25" width="1.27" layer="1"/>
<wire x1="16.51" y1="28.99" x2="20" y2="28.99" width="1.27" layer="1"/>
<wire x1="5.567" y1="58.284" x2="3.179" y2="55.896" width="1.27" layer="16"/>
<wire x1="3.179" y1="55.896" x2="3.179" y2="54.429" width="1.27" layer="16"/>
<wire x1="3.179" y1="54.429" x2="3.108" y2="54.5" width="1.27" layer="16"/>
<wire x1="3.108" y1="54.5" x2="2.75" y2="54.5" width="1.27" layer="16"/>
<wire x1="3" y1="54" x2="2.75" y2="54.25" width="1.27" layer="1"/>
<wire x1="2.75" y1="54.25" x2="2.75" y2="54.5" width="1.27" layer="1"/>
<wire x1="3" y1="43" x2="3" y2="54" width="1.27" layer="1"/>
<wire x1="-2.5" y1="37.25" x2="-2.5" y2="33.25" width="1.27" layer="1"/>
<wire x1="-2.25" y1="43" x2="3" y2="43" width="1.27" layer="1"/>
<wire x1="-7" y1="39.54209375" x2="-7" y2="31.5" width="1.27" layer="1"/>
<wire x1="-4.77489375" y1="41.7672" x2="-7" y2="39.54209375" width="1.27" layer="1"/>
<wire x1="-2.25" y1="43" x2="-2.5" y2="42.75" width="1.27" layer="1"/>
<wire x1="-2.5" y1="42.75" x2="-3.4828" y2="41.7672" width="1.27" layer="1"/>
<wire x1="-3.4828" y1="41.7672" x2="-4.77489375" y2="41.7672" width="1.27" layer="1"/>
<wire x1="-2.5" y1="42.75" x2="-2.5" y2="37.25" width="1.27" layer="1"/>
<wire x1="-2.5" y1="33.25" x2="2.7672" y2="27.9828" width="1.27" layer="1"/>
<wire x1="2.7672" y1="27.9828" x2="15.5028" y2="27.9828" width="1.27" layer="1"/>
<wire x1="15.5028" y1="27.9828" x2="16.51" y2="28.99" width="1.27" layer="1"/>
</signal>
<signal name="IO22">
<contactref element="U2" pad="J4_3"/>
</signal>
<signal name="IO34">
<contactref element="U2" pad="J5_15"/>
<contactref element="JP2" pad="2"/>
<wire x1="14.5" y1="23" x2="11.25" y2="26.25" width="0.254" layer="16"/>
<wire x1="20" y1="23" x2="14.5" y2="23" width="0.254" layer="16"/>
<wire x1="11.25" y1="26.25" x2="2.75" y2="26.25" width="0.254" layer="16"/>
<wire x1="-2.823675" y1="26.75" x2="-9.25" y2="26.75" width="0.254" layer="16"/>
<wire x1="-2.814475" y1="26.7408" x2="-2.823675" y2="26.75" width="0.254" layer="16"/>
<wire x1="2.75" y1="26.25" x2="2.2592" y2="26.7408" width="0.254" layer="16"/>
<wire x1="2.2592" y1="26.7408" x2="-2.814475" y2="26.7408" width="0.254" layer="16"/>
<wire x1="-9.25" y1="26.75" x2="-10.7408" y2="25.2592" width="0.254" layer="16"/>
<wire x1="-24.5592" y1="25.2592" x2="-27.3" y2="28" width="0.254" layer="16"/>
<wire x1="-10.7408" y1="25.2592" x2="-24.5592" y2="25.2592" width="0.254" layer="16"/>
</signal>
<signal name="IO35">
<contactref element="U2" pad="J5_14"/>
</signal>
<signal name="IO0">
<contactref element="U2" pad="J4_14"/>
</signal>
<signal name="N$7">
<contactref element="U1" pad="3"/>
<contactref element="R19" pad="2"/>
<contactref element="R21" pad="2"/>
<wire x1="-6.913" y1="62.181" x2="-8.927" y2="62.181" width="0.508" layer="16"/>
<wire x1="-8.927" y1="62.181" x2="-9.519" y2="62.773" width="0.508" layer="16"/>
<wire x1="-9.519" y1="62.773" x2="-9.48" y2="62.812" width="0.508" layer="16"/>
<wire x1="-9.48" y1="62.812" x2="-9.48" y2="65.606" width="0.508" layer="16"/>
</signal>
<signal name="PH">
<contactref element="U1" pad="8"/>
<contactref element="L2" pad="1"/>
<contactref element="C9" pad="1"/>
<contactref element="D9" pad="C"/>
<wire x1="-4.235" y1="58.117" x2="-4.33" y2="58.117" width="0.508" layer="16"/>
<wire x1="-1.973" y1="59.641" x2="-2.711" y2="59.641" width="0.508" layer="16"/>
<wire x1="-2.711" y1="59.641" x2="-4.235" y2="58.117" width="0.508" layer="16"/>
<wire x1="-1.973" y1="59.641" x2="-1.973" y2="57.354" width="0.508" layer="16"/>
<wire x1="-1.973" y1="57.354" x2="-2.038" y2="57.289" width="0.508" layer="16"/>
<wire x1="-0.2388" y1="59.3898" x2="-0.7218" y2="59.3898" width="1.27" layer="16"/>
<wire x1="0.867" y1="58.284" x2="-0.2388" y2="59.3898" width="1.27" layer="16"/>
<wire x1="-1.973" y1="59.641" x2="-0.49" y2="59.641" width="0.8128" layer="16"/>
<wire x1="-0.49" y1="59.641" x2="-0.2388" y2="59.3898" width="0.8128" layer="16"/>
</signal>
<signal name="N$8">
<contactref element="U1" pad="4"/>
<contactref element="C1" pad="1"/>
<wire x1="-6.207" y1="65.229" x2="-6.207" y2="64.157" width="0.508" layer="16"/>
<wire x1="-6.207" y1="64.157" x2="-6.913" y2="63.451" width="0.508" layer="16"/>
</signal>
<signal name="N$10">
<contactref element="U1" pad="6"/>
<contactref element="C2" pad="1"/>
<contactref element="C3" pad="1"/>
<wire x1="-0.252" y1="62.181" x2="-1.973" y2="62.181" width="0.508" layer="16"/>
<wire x1="-0.198" y1="62.235" x2="-0.252" y2="62.181" width="0.508" layer="16"/>
<wire x1="-0.198" y1="62.235" x2="0.677" y2="62.235" width="0.508" layer="16"/>
<wire x1="0.677" y1="62.235" x2="2.074" y2="62.235" width="0.508" layer="16"/>
</signal>
<signal name="N$11">
<contactref element="C2" pad="2"/>
<contactref element="R22" pad="2"/>
<wire x1="-0.063" y1="63.985" x2="0.677" y2="63.985" width="0.6096" layer="16"/>
<wire x1="-1.434" y1="65.356" x2="-0.063" y2="63.985" width="0.6096" layer="16"/>
</signal>
<signal name="N$30">
<contactref element="U1" pad="1"/>
<contactref element="C9" pad="2"/>
<wire x1="-6.913" y1="58.95" x2="-6.08" y2="58.117" width="0.508" layer="16"/>
<wire x1="-6.913" y1="59.641" x2="-6.913" y2="58.95" width="0.508" layer="16"/>
</signal>
<signal name="VSENSE">
<contactref element="R24B" pad="1"/>
<contactref element="R13" pad="2"/>
<contactref element="U1" pad="5"/>
<wire x1="4.145" y1="67.682" x2="4.145" y2="67.252" width="0.254" layer="16"/>
<wire x1="2.797" y1="65.904" x2="2.797" y2="65.65" width="0.254" layer="16"/>
<wire x1="4.145" y1="67.252" x2="2.797" y2="65.904" width="0.254" layer="16"/>
<wire x1="2.797" y1="65.65" x2="3.09" y2="65.357" width="0.254" layer="16"/>
<wire x1="3.09" y1="65.357" x2="3.09" y2="63.237" width="0.254" layer="16"/>
<wire x1="3.09" y1="63.237" x2="2.963" y2="63.11" width="0.254" layer="16"/>
<wire x1="2.963" y1="63.11" x2="-1.632" y2="63.11" width="0.254" layer="16"/>
<wire x1="-1.632" y1="63.11" x2="-1.973" y2="63.451" width="0.254" layer="16"/>
</signal>
<signal name="N$35">
<contactref element="R19" pad="1"/>
<contactref element="C17" pad="1"/>
<contactref element="C19" pad="1"/>
<contactref element="U1" pad="2"/>
<contactref element="D10" pad="C"/>
<wire x1="-6.913" y1="60.911" x2="-9.357" y2="60.911" width="0.508" layer="16"/>
<wire x1="-9.357" y1="60.911" x2="-9.519" y2="61.073" width="0.508" layer="16"/>
<wire x1="-14.546" y1="61.3" x2="-14.294" y2="61.048" width="0.8128" layer="16"/>
<wire x1="-14.294" y1="61.048" x2="-12.694" y2="61.048" width="0.8128" layer="16"/>
<wire x1="-12.694" y1="61.048" x2="-11.297" y2="61.048" width="0.8128" layer="16"/>
<wire x1="-9.519" y1="61.073" x2="-9.544" y2="61.048" width="0.8128" layer="16"/>
<wire x1="-9.544" y1="61.048" x2="-11.297" y2="61.048" width="0.8128" layer="16"/>
</signal>
<signal name="N$14">
<contactref element="R24B" pad="2"/>
<contactref element="R24A" pad="1"/>
<wire x1="4.145" y1="65.65" x2="4.145" y2="65.982" width="0.254" layer="16"/>
<wire x1="4.145" y1="65.982" x2="5.845" y2="67.682" width="0.254" layer="16"/>
</signal>
<signal name="N$3">
<contactref element="U5" pad="6"/>
<contactref element="+OUT" pad="1"/>
<wire x1="-36.2507" y1="-19" x2="-36.7507" y2="-18.5" width="0.254" layer="16"/>
<wire x1="-36.2507" y1="-19" x2="-36.25" y2="-19" width="0.254" layer="16"/>
<wire x1="-36.25" y1="-19" x2="-34.5" y2="-20.75" width="0.8128" layer="16"/>
</signal>
<signal name="N$4">
<contactref element="U5" pad="4"/>
<contactref element="-OUT" pad="1"/>
<wire x1="-36.7507" y1="-17.5" x2="-36.2507" y2="-17" width="0.254" layer="16"/>
<wire x1="-36.2507" y1="-17" x2="-36.25" y2="-17" width="0.254" layer="16"/>
<wire x1="-36.25" y1="-17" x2="-34.5" y2="-15.25" width="0.8128" layer="16"/>
</signal>
<signal name="AMP2">
<contactref element="R10" pad="2"/>
<contactref element="U$1" pad="7"/>
<wire x1="2.175" y1="29.8" x2="2.175" y2="28.275" width="0.254" layer="16"/>
<wire x1="2.175" y1="28.275" x2="1.9" y2="28" width="0.254" layer="16"/>
<contactref element="AMPOUT2" pad="1"/>
<wire x1="1.9" y1="28" x2="0" y2="28" width="0.508" layer="16"/>
<wire x1="0" y1="28" x2="-0.25" y2="28.25" width="0.508" layer="16"/>
</signal>
<signal name="+IN2">
<contactref element="R4" pad="2"/>
<contactref element="U3" pad="1"/>
<wire x1="5.7" y1="44.65" x2="3.46" y2="44.65" width="0.254" layer="16"/>
<wire x1="5.7" y1="44.65" x2="5.75" y2="44.6" width="0.254" layer="16"/>
<contactref element="AMPIN2" pad="1"/>
<wire x1="7.5" y1="44.75" x2="5.9" y2="44.75" width="0.254" layer="16"/>
<wire x1="5.9" y1="44.75" x2="5.75" y2="44.6" width="0.254" layer="16"/>
</signal>
<signal name="-IN2">
<contactref element="R5" pad="2"/>
<contactref element="U3" pad="6"/>
<wire x1="1.54" y1="44.65" x2="1.49" y2="44.6" width="0.254" layer="16"/>
<wire x1="1.49" y1="44.6" x2="-0.75" y2="44.6" width="0.254" layer="16"/>
</signal>
<signal name="+IN2R">
<contactref element="R4" pad="1"/>
<contactref element="R6" pad="2"/>
<contactref element="U$1" pad="6"/>
<wire x1="2.825" y1="28.825" x2="2.825" y2="29.8" width="0.254" layer="16"/>
<wire x1="2.75" y1="28.75" x2="2.825" y2="28.825" width="0.254" layer="16"/>
<wire x1="5.75" y1="42.9" x2="5.75" y2="40.5" width="0.254" layer="16"/>
<via x="5.75" y="40.5" extent="1-16" drill="0.35">
</via>
<wire x1="5.75" y1="40.5" x2="6.25" y2="40" width="0.254" layer="1"/>
<wire x1="6.25" y1="40" x2="6.25" y2="30" width="0.254" layer="1"/>
<via x="6.25" y="30" extent="1-16" drill="0.35">
</via>
<wire x1="6.25" y1="30" x2="6.75" y2="29.5" width="0.254" layer="16"/>
<wire x1="6.75" y1="29.5" x2="8.4" y2="29.5" width="0.254" layer="16"/>
<wire x1="8.4" y1="29.5" x2="7.0092125" y2="29.5" width="0.254" layer="16"/>
<wire x1="7.0092125" y1="29.5" x2="4.4552125" y2="26.946" width="0.254" layer="16"/>
<wire x1="4.4552125" y1="26.946" x2="2.75" y2="26.946" width="0.254" layer="16"/>
<wire x1="2.75" y1="26.946" x2="2.75" y2="28.75" width="0.254" layer="16"/>
</signal>
<signal name="-IN2R">
<contactref element="R5" pad="1"/>
<contactref element="R10" pad="1"/>
<contactref element="U$1" pad="5"/>
<wire x1="3.475" y1="29.8" x2="3.475" y2="29.75" width="0.254" layer="16"/>
<wire x1="3.475" y1="29.75" x2="3.475" y2="28.125" width="0.254" layer="16"/>
<wire x1="3.475" y1="28.125" x2="3.6" y2="28" width="0.254" layer="16"/>
<wire x1="-0.75" y1="42.9" x2="-0.75" y2="41.25" width="0.254" layer="16"/>
<wire x1="-0.75" y1="41.25" x2="0" y2="40.5" width="0.254" layer="16"/>
<via x="0" y="40.5" extent="1-16" drill="0.35">
</via>
<wire x1="0" y1="40.5" x2="4.75" y2="35.75" width="0.254" layer="1"/>
<wire x1="4.75" y1="35.75" x2="4.75" y2="29.75" width="0.254" layer="1"/>
<via x="4.75" y="29.75" extent="1-16" drill="0.35">
</via>
<wire x1="4.75" y1="29.75" x2="3.475" y2="29.75" width="0.254" layer="16"/>
</signal>
<signal name="N$2">
<contactref element="U4" pad="4"/>
<contactref element="C5" pad="1"/>
<wire x1="-28.5" y1="65.75" x2="-29.8088" y2="65.75" width="0.508" layer="16"/>
<wire x1="-29.8088" y1="65.75" x2="-30.345" y2="65.2138" width="0.508" layer="16"/>
<contactref element="C21" pad="1"/>
<contactref element="C14" pad="1"/>
<contactref element="C20" pad="1"/>
<contactref element="C22" pad="1"/>
<wire x1="-20.5" y1="65.75" x2="-22.5" y2="65.75" width="0.8128" layer="16"/>
<wire x1="-22.5" y1="65.75" x2="-24.5" y2="65.75" width="0.8128" layer="16"/>
<wire x1="-24.5" y1="65.75" x2="-26.5" y2="65.75" width="0.8128" layer="16"/>
<wire x1="-26.5" y1="65.75" x2="-28.5" y2="65.75" width="0.8128" layer="16"/>
</signal>
<signal name="N$5">
<contactref element="JP3" pad="1"/>
<contactref element="U4" pad="6"/>
<wire x1="-31.615" y1="60.2862" x2="-31.7373" y2="60.1639" width="0.508" layer="16"/>
<wire x1="-31.7373" y1="60.1639" x2="-31.7373" y2="58.6646" width="0.508" layer="16"/>
<wire x1="-31.7373" y1="58.6646" x2="-34.7582" y2="58.6646" width="0.508" layer="16"/>
<wire x1="-34.7582" y1="58.6646" x2="-35.8436" y2="59.75" width="0.508" layer="16"/>
</signal>
<signal name="N$1">
<contactref element="C22" pad="2"/>
<contactref element="C5" pad="2"/>
<contactref element="C14" pad="2"/>
<contactref element="C20" pad="2"/>
<contactref element="C21" pad="2"/>
<contactref element="U4" pad="2"/>
<wire x1="-26.5" y1="67.75" x2="-28.5" y2="67.75" width="0.8128" layer="16"/>
<wire x1="-26.5" y1="67.75" x2="-24.5" y2="67.75" width="0.8128" layer="16"/>
<wire x1="-24.5" y1="67.75" x2="-22.5" y2="67.75" width="0.8128" layer="16"/>
<wire x1="-22.5" y1="67.75" x2="-20.5" y2="67.75" width="0.8128" layer="16"/>
<wire x1="-28.5" y1="67.75" x2="-29.5" y2="68.75" width="0.8128" layer="16"/>
<wire x1="-29.5" y1="68.75" x2="-32.25" y2="68.75" width="0.8128" layer="16"/>
<wire x1="-32.25" y1="68.75" x2="-32.75" y2="68.25" width="0.8128" layer="16"/>
<wire x1="-32.75" y1="68.25" x2="-32.75" y2="67" width="0.8128" layer="16"/>
<wire x1="-32.75" y1="67" x2="-32.885" y2="66.865" width="0.8128" layer="16"/>
<wire x1="-32.885" y1="66.865" x2="-32.885" y2="65.2138" width="0.8128" layer="16"/>
</signal>
</signals>
<mfgpreviewcolors>
<mfgpreviewcolor name="soldermaskcolor" color="0xC8008000"/>
<mfgpreviewcolor name="silkscreencolor" color="0xFFFFFFFF"/>
<mfgpreviewcolor name="backgroundcolor" color="0xFF282828"/>
<mfgpreviewcolor name="coppercolor" color="0xFFFFBF00"/>
<mfgpreviewcolor name="substratecolor" color="0xFF786E46"/>
</mfgpreviewcolors>
<errors>
<approved hash="19,1,ce7385dddbdb4c5f"/>
<approved hash="19,1,498c8f2b32df2def"/>
<approved hash="19,1,9183988a708fd063"/>
<approved hash="19,1,ed999df33c7e1a6f"/>
<approved hash="19,1,baef720fbc22766d"/>
<approved hash="19,16,73a8d995d17ba2cb"/>
<approved hash="19,16,8343c7a94a45d285"/>
<approved hash="19,16,811141f287df7d93"/>
<approved hash="19,16,ed999df51c783a6f"/>
<approved hash="3,16,c151c87608730154"/>
<approved hash="3,16,7cea640fa40abcef"/>
<approved hash="3,16,c3c0c6e506e003c5"/>
<approved hash="3,16,7008692da928b00d"/>
<approved hash="3,16,cf22cbc70bc20f27"/>
<approved hash="3,16,729967bea7bbb29c"/>
<approved hash="19,16,3bda4d22da38d555"/>
<approved hash="19,16,1ff33143f1a67fdf"/>
</errors>
</board>
</drawing>
<compatibility>
<note version="8.2" severity="warning">
Since Version 8.2, EAGLE supports online libraries. The ids
of those online libraries will not be understood (or retained)
with this version.
</note>
<note version="8.3" severity="warning">
Since Version 8.3, EAGLE supports URNs for individual library
assets (packages, symbols, and devices). The URNs of those assets
will not be understood (or retained) with this version.
</note>
<note version="8.3" severity="warning">
Since Version 8.3, EAGLE supports the association of 3D packages
with devices in libraries, schematics, and board files. Those 3D
packages will not be understood (or retained) with this version.
</note>
<note version="9.5" severity="warning">
Since Version 9.5, EAGLE supports persistent groups with
schematics, and board files. Those persistent groups
will not be understood (or retained) with this version.
</note>
</compatibility>
</eagle>
