# Supplementary material for: A low-cost printed circuit board-based centrifugal microfluidic platform for dielectrophoresis
Source: Microsyst Nanoeng. 2025 Jan 27;11:23. doi: 10.1038/s41378-024-00856-5 (PMC11770146; doi:10.1038/s41378-024-00856-5)
Supplement: Supplementary file 1 — Supplementary materials [file 41378_2024_856_MOESM1_ESM.zip › Supplementary Materials/Device/PCB/Design Files/DEPDisc Base rev1 v4.sch]

<?xml version="1.0" encoding="utf-8"?>
<!DOCTYPE eagle SYSTEM "eagle.dtd">
<eagle version="9.7.0">
<drawing>
<settings>
<setting alwaysvectorfont="no"/>
<setting verticaltext="up"/>
</settings>
<grid distance="0.1" unitdist="inch" unit="inch" style="lines" multiple="1" display="no" altdistance="0.01" altunitdist="inch" altunit="inch"/>
<layers>
<layer number="1" name="Top" color="4" fill="1" visible="no" active="no"/>
<layer number="2" name="Route2" color="16" fill="1" visible="no" active="no"/>
<layer number="3" name="Route3" color="17" fill="1" visible="no" active="no"/>
<layer number="4" name="Route4" color="18" fill="1" visible="no" active="no"/>
<layer number="5" name="Route5" color="19" fill="1" visible="no" active="no"/>
<layer number="6" name="Route6" color="25" fill="1" visible="no" active="no"/>
<layer number="7" name="Route7" color="26" fill="1" visible="no" active="no"/>
<layer number="8" name="Route8" color="27" fill="1" visible="no" active="no"/>
<layer number="9" name="Route9" color="28" fill="1" visible="no" active="no"/>
<layer number="10" name="Route10" color="29" fill="1" visible="no" active="no"/>
<layer number="11" name="Route11" color="30" fill="1" visible="no" active="no"/>
<layer number="12" name="Route12" color="20" fill="1" visible="no" active="no"/>
<layer number="13" name="Route13" color="21" fill="1" visible="no" active="no"/>
<layer number="14" name="Route14" color="22" fill="1" visible="no" active="no"/>
<layer number="15" name="Route15" color="23" fill="1" visible="no" active="no"/>
<layer number="16" name="Bottom" color="1" fill="1" visible="no" active="no"/>
<layer number="17" name="Pads" color="2" fill="1" visible="no" active="no"/>
<layer number="18" name="Vias" color="2" fill="1" visible="no" active="no"/>
<layer number="19" name="Unrouted" color="6" fill="1" visible="no" active="no"/>
<layer number="20" name="Dimension" color="24" fill="1" visible="no" active="no"/>
<layer number="21" name="tPlace" color="7" fill="0" visible="no" active="no"/>
<layer number="22" name="bPlace" color="7" fill="1" visible="no" active="no"/>
<layer number="23" name="tOrigins" color="15" fill="1" visible="no" active="no"/>
<layer number="24" name="bOrigins" color="15" fill="1" visible="no" active="no"/>
<layer number="25" name="tNames" color="7" fill="1" visible="no" active="no"/>
<layer number="26" name="bNames" color="7" fill="1" visible="no" active="no"/>
<layer number="27" name="tValues" color="7" fill="1" visible="no" active="no"/>
<layer number="28" name="bValues" color="7" fill="1" visible="no" active="no"/>
<layer number="29" name="tStop" color="7" fill="3" visible="no" active="no"/>
<layer number="30" name="bStop" color="7" fill="6" visible="no" active="no"/>
<layer number="31" name="tCream" color="7" fill="4" visible="no" active="no"/>
<layer number="32" name="bCream" color="7" fill="5" visible="no" active="no"/>
<layer number="33" name="tFinish" color="6" fill="3" visible="no" active="no"/>
<layer number="34" name="bFinish" color="6" fill="6" visible="no" active="no"/>
<layer number="35" name="tGlue" color="7" fill="4" visible="no" active="no"/>
<layer number="36" name="bGlue" color="7" fill="5" visible="no" active="no"/>
<layer number="37" name="tTest" color="7" fill="1" visible="no" active="no"/>
<layer number="38" name="bTest" color="7" fill="1" visible="no" active="no"/>
<layer number="39" name="tKeepout" color="4" fill="11" visible="no" active="no"/>
<layer number="40" name="bKeepout" color="1" fill="11" visible="no" active="no"/>
<layer number="41" name="tRestrict" color="4" fill="10" visible="no" active="no"/>
<layer number="42" name="bRestrict" color="1" fill="10" visible="no" active="no"/>
<layer number="43" name="vRestrict" color="2" fill="10" visible="no" active="no"/>
<layer number="44" name="Drills" color="7" fill="1" visible="no" active="no"/>
<layer number="45" name="Holes" color="7" fill="1" visible="no" active="no"/>
<layer number="46" name="Milling" color="3" fill="1" visible="no" active="no"/>
<layer number="47" name="Measures" color="7" fill="1" visible="no" active="no"/>
<layer number="48" name="Document" color="7" fill="1" visible="no" active="no"/>
<layer number="49" name="Reference" color="7" fill="1" visible="no" active="no"/>
<layer number="50" name="dxf" color="7" fill="1" visible="no" active="no"/>
<layer number="51" name="tDocu" color="7" fill="1" visible="no" active="no"/>
<layer number="52" name="bDocu" color="7" fill="1" visible="no" active="no"/>
<layer number="53" name="tGND_GNDA" color="7" fill="9" visible="no" active="no"/>
<layer number="54" name="bGND_GNDA" color="7" fill="9" visible="no" active="no"/>
<layer number="56" name="wert" color="7" fill="1" visible="no" active="no"/>
<layer number="57" name="tCAD" color="7" fill="1" visible="no" active="no"/>
<layer number="58" name="b3D" color="7" fill="4" visible="no" active="no"/>
<layer number="59" name="tCarbon" color="7" fill="1" visible="no" active="no"/>
<layer number="60" name="bCarbon" color="7" fill="1" visible="no" active="no"/>
<layer number="61" name="stand" color="7" fill="1" visible="no" active="no"/>
<layer number="88" name="SimResults" color="9" fill="1" visible="yes" active="yes"/>
<layer number="89" name="SimProbes" color="9" fill="1" visible="yes" active="yes"/>
<layer number="90" name="Modules" color="5" fill="1" visible="yes" active="yes"/>
<layer number="91" name="Nets" color="2" fill="1" visible="yes" active="yes"/>
<layer number="92" name="Busses" color="1" fill="1" visible="yes" active="yes"/>
<layer number="93" name="Pins" color="2" fill="1" visible="no" active="yes"/>
<layer number="94" name="Symbols" color="4" fill="1" visible="yes" active="yes"/>
<layer number="95" name="Names" color="7" fill="1" visible="yes" active="yes"/>
<layer number="96" name="Values" color="7" fill="1" visible="yes" active="yes"/>
<layer number="97" name="Info" color="7" fill="1" visible="yes" active="yes"/>
<layer number="98" name="Guide" color="6" fill="1" visible="yes" active="yes"/>
<layer number="99" name="SpiceOrder" color="7" fill="1" visible="no" active="no"/>
<layer number="100" name="Muster" color="7" fill="1" visible="no" active="no"/>
<layer number="101" name="Patch_Top" color="7" fill="4" visible="yes" active="yes"/>
<layer number="102" name="Vscore" color="7" fill="1" visible="yes" active="yes"/>
<layer number="103" name="fp3" color="7" fill="1" visible="yes" active="yes"/>
<layer number="104" name="Name" color="7" fill="1" visible="yes" active="yes"/>
<layer number="105" name="Beschreib" color="7" fill="1" visible="yes" active="yes"/>
<layer number="106" name="BGA-Top" color="7" fill="1" visible="yes" active="yes"/>
<layer number="107" name="BD-Top" color="7" fill="1" visible="yes" active="yes"/>
<layer number="108" name="fp8" color="7" fill="1" visible="yes" active="yes"/>
<layer number="109" name="fp9" color="7" fill="1" visible="yes" active="yes"/>
<layer number="110" name="fp0" color="7" fill="1" visible="yes" active="yes"/>
<layer number="111" name="LPC17xx" color="7" fill="1" visible="yes" active="yes"/>
<layer number="112" name="tSilk" color="7" fill="1" visible="yes" active="yes"/>
<layer number="113" name="ReferenceLS" color="7" fill="1" visible="no" active="no"/>
<layer number="114" name="Badge_Outline" color="7" fill="1" visible="yes" active="yes"/>
<layer number="115" name="ReferenceISLANDS" color="7" fill="1" visible="yes" active="yes"/>
<layer number="116" name="Patch_BOT" color="7" fill="4" visible="yes" active="yes"/>
<layer number="117" name="PM_Ref" color="7" fill="1" visible="yes" active="yes"/>
<layer number="118" name="Rect_Pads" color="7" fill="1" visible="no" active="no"/>
<layer number="119" name="PF_Ref" color="7" fill="1" visible="yes" active="yes"/>
<layer number="120" name="WFL_Ref" color="7" fill="1" visible="yes" active="yes"/>
<layer number="121" name="_tsilk" color="7" fill="1" visible="yes" active="yes"/>
<layer number="122" name="_bsilk" color="7" fill="10" visible="yes" active="yes"/>
<layer number="123" name="tTestmark" color="7" fill="1" visible="yes" active="yes"/>
<layer number="124" name="bTestmark" color="7" fill="1" visible="yes" active="yes"/>
<layer number="125" name="_tNames" color="7" fill="1" visible="yes" active="yes"/>
<layer number="126" name="_bNames" color="7" fill="1" visible="yes" active="yes"/>
<layer number="127" name="_tValues" color="7" fill="1" visible="yes" active="yes"/>
<layer number="128" name="_bValues" color="7" fill="1" visible="yes" active="yes"/>
<layer number="129" name="Mask" color="7" fill="1" visible="yes" active="yes"/>
<layer number="130" name="SMDSTROOK" color="7" fill="1" visible="yes" active="yes"/>
<layer number="131" name="tAdjust" color="7" fill="1" visible="yes" active="yes"/>
<layer number="132" name="bAdjust" color="7" fill="1" visible="yes" active="yes"/>
<layer number="133" name="bottom_silk" color="7" fill="1" visible="yes" active="yes"/>
<layer number="134" name="silk_top" color="7" fill="1" visible="yes" active="yes"/>
<layer number="135" name="silk_bottom" color="7" fill="1" visible="yes" active="yes"/>
<layer number="136" name="silktop" color="7" fill="1" visible="yes" active="yes"/>
<layer number="137" name="silkbottom" color="7" fill="1" visible="yes" active="yes"/>
<layer number="138" name="EEE" color="7" fill="1" visible="yes" active="yes"/>
<layer number="139" name="_tKeepout" color="7" fill="1" visible="yes" active="yes"/>
<layer number="140" name="mbKeepout" color="7" fill="1" visible="yes" active="yes"/>
<layer number="141" name="ASSEMBLY_TOP" color="7" fill="1" visible="yes" active="yes"/>
<layer number="142" name="mbRestrict" color="7" fill="1" visible="yes" active="yes"/>
<layer number="143" name="PLACE_BOUND_TOP" color="7" fill="1" visible="yes" active="yes"/>
<layer number="144" name="Drill_legend" color="7" fill="1" visible="yes" active="yes"/>
<layer number="145" name="DrillLegend_01-16" color="7" fill="1" visible="yes" active="yes"/>
<layer number="146" name="DrillLegend_01-20" color="7" fill="1" visible="yes" active="yes"/>
<layer number="147" name="PIN_NUMBER" color="7" fill="1" visible="yes" active="yes"/>
<layer number="148" name="mDocument" color="7" fill="1" visible="yes" active="yes"/>
<layer number="149" name="DrillLegend_02-15" color="7" fill="1" visible="yes" active="yes"/>
<layer number="150" name="Notes" color="7" fill="1" visible="yes" active="yes"/>
<layer number="151" name="HeatSink" color="7" fill="1" visible="yes" active="yes"/>
<layer number="152" name="_bDocu" color="7" fill="1" visible="yes" active="yes"/>
<layer number="153" name="FabDoc1" color="7" fill="1" visible="no" active="no"/>
<layer number="154" name="FabDoc2" color="7" fill="1" visible="no" active="no"/>
<layer number="155" name="FabDoc3" color="7" fill="1" visible="no" active="no"/>
<layer number="166" name="AntennaArea" color="7" fill="1" visible="yes" active="yes"/>
<layer number="168" name="4mmHeightArea" color="7" fill="1" visible="yes" active="yes"/>
<layer number="191" name="mNets" color="7" fill="1" visible="yes" active="yes"/>
<layer number="192" name="mBusses" color="7" fill="1" visible="yes" active="yes"/>
<layer number="193" name="mPins" color="7" fill="1" visible="yes" active="yes"/>
<layer number="194" name="mSymbols" color="7" fill="1" visible="yes" active="yes"/>
<layer number="195" name="mNames" color="7" fill="1" visible="yes" active="yes"/>
<layer number="196" name="mValues" color="7" fill="1" visible="yes" active="yes"/>
<layer number="199" name="Contour" color="7" fill="1" visible="yes" active="yes"/>
<layer number="200" name="200bmp" color="7" fill="1" visible="yes" active="yes"/>
<layer number="201" name="201bmp" color="7" fill="1" visible="no" active="no"/>
<layer number="202" name="202bmp" color="7" fill="1" visible="no" active="no"/>
<layer number="203" name="203bmp" color="7" fill="1" visible="yes" active="yes"/>
<layer number="204" name="204bmp" color="7" fill="1" visible="yes" active="yes"/>
<layer number="205" name="205bmp" color="7" fill="1" visible="yes" active="yes"/>
<layer number="206" name="206bmp" color="7" fill="1" visible="yes" active="yes"/>
<layer number="207" name="207bmp" color="7" fill="1" visible="yes" active="yes"/>
<layer number="208" name="208bmp" color="7" fill="1" visible="yes" active="yes"/>
<layer number="209" name="209bmp" color="7" fill="1" visible="yes" active="yes"/>
<layer number="210" name="210bmp" color="7" fill="1" visible="yes" active="yes"/>
<layer number="211" name="211bmp" color="7" fill="1" visible="yes" active="yes"/>
<layer number="212" name="212bmp" color="7" fill="1" visible="yes" active="yes"/>
<layer number="213" name="213bmp" color="7" fill="1" visible="yes" active="yes"/>
<layer number="214" name="214bmp" color="7" fill="1" visible="yes" active="yes"/>
<layer number="215" name="215bmp" color="7" fill="1" visible="yes" active="yes"/>
<layer number="216" name="216bmp" color="7" fill="1" visible="yes" active="yes"/>
<layer number="217" name="217bmp" color="7" fill="1" visible="no" active="no"/>
<layer number="218" name="218bmp" color="7" fill="1" visible="no" active="no"/>
<layer number="219" name="219bmp" color="7" fill="1" visible="no" active="no"/>
<layer number="220" name="220bmp" color="7" fill="1" visible="no" active="no"/>
<layer number="221" name="221bmp" color="7" fill="1" visible="no" active="no"/>
<layer number="222" name="222bmp" color="7" fill="1" visible="no" active="no"/>
<layer number="223" name="223bmp" color="7" fill="1" visible="no" active="no"/>
<layer number="224" name="224bmp" color="7" fill="1" visible="no" active="no"/>
<layer number="225" name="225bmp" color="7" fill="1" visible="yes" active="yes"/>
<layer number="226" name="226bmp" color="7" fill="1" visible="yes" active="yes"/>
<layer number="227" name="227bmp" color="7" fill="1" visible="yes" active="yes"/>
<layer number="228" name="228bmp" color="7" fill="1" visible="yes" active="yes"/>
<layer number="229" name="229bmp" color="7" fill="1" visible="yes" active="yes"/>
<layer number="230" name="230bmp" color="7" fill="1" visible="yes" active="yes"/>
<layer number="231" name="Eagle3D_PG1" color="7" fill="1" visible="no" active="no"/>
<layer number="232" name="Eagle3D_PG2" color="7" fill="1" visible="no" active="no"/>
<layer number="233" name="Eagle3D_PG3" color="7" fill="1" visible="no" active="no"/>
<layer number="248" name="Housing" color="7" fill="1" visible="yes" active="yes"/>
<layer number="249" name="Edge" color="7" fill="1" visible="yes" active="yes"/>
<layer number="250" name="Descript" color="7" fill="1" visible="no" active="no"/>
<layer number="251" name="SMDround" color="7" fill="11" visible="no" active="no"/>
<layer number="254" name="cooling" color="7" fill="1" visible="yes" active="yes"/>
<layer number="255" name="routoute" color="7" fill="1" visible="yes" active="yes"/>
</layers>
<schematic xreflabel="%F%N/%S.%C%R" xrefpart="/%S.%C%R">
<libraries>
<library name="pinhead" urn="urn:adsk.eagle:library:325">
<description>&lt;b&gt;Pin Header Connectors&lt;/b&gt;&lt;p&gt;
&lt;author&gt;Created by librarian@cadsoft.de&lt;/author&gt;</description>
<packages>
<package name="1X14" urn="urn:adsk.eagle:footprint:22285/1" library_version="5">
<description>&lt;b&gt;PIN HEADER&lt;/b&gt;</description>
<wire x1="13.335" y1="1.27" x2="14.605" y2="1.27" width="0.1524" layer="21"/>
<wire x1="14.605" y1="1.27" x2="15.24" y2="0.635" width="0.1524" layer="21"/>
<wire x1="15.24" y1="0.635" x2="15.24" y2="-0.635" width="0.1524" layer="21"/>
<wire x1="15.24" y1="-0.635" x2="14.605" y2="-1.27" width="0.1524" layer="21"/>
<wire x1="10.16" y1="0.635" x2="10.795" y2="1.27" width="0.1524" layer="21"/>
<wire x1="10.795" y1="1.27" x2="12.065" y2="1.27" width="0.1524" layer="21"/>
<wire x1="12.065" y1="1.27" x2="12.7" y2="0.635" width="0.1524" layer="21"/>
<wire x1="12.7" y1="0.635" x2="12.7" y2="-0.635" width="0.1524" layer="21"/>
<wire x1="12.7" y1="-0.635" x2="12.065" y2="-1.27" width="0.1524" layer="21"/>
<wire x1="12.065" y1="-1.27" x2="10.795" y2="-1.27" width="0.1524" layer="21"/>
<wire x1="10.795" y1="-1.27" x2="10.16" y2="-0.635" width="0.1524" layer="21"/>
<wire x1="13.335" y1="1.27" x2="12.7" y2="0.635" width="0.1524" layer="21"/>
<wire x1="12.7" y1="-0.635" x2="13.335" y2="-1.27" width="0.1524" layer="21"/>
<wire x1="14.605" y1="-1.27" x2="13.335" y2="-1.27" width="0.1524" layer="21"/>
<wire x1="5.715" y1="1.27" x2="6.985" y2="1.27" width="0.1524" layer="21"/>
<wire x1="6.985" y1="1.27" x2="7.62" y2="0.635" width="0.1524" layer="21"/>
<wire x1="7.62" y1="0.635" x2="7.62" y2="-0.635" width="0.1524" layer="21"/>
<wire x1="7.62" y1="-0.635" x2="6.985" y2="-1.27" width="0.1524" layer="21"/>
<wire x1="7.62" y1="0.635" x2="8.255" y2="1.27" width="0.1524" layer="21"/>
<wire x1="8.255" y1="1.27" x2="9.525" y2="1.27" width="0.1524" layer="21"/>
<wire x1="9.525" y1="1.27" x2="10.16" y2="0.635" width="0.1524" layer="21"/>
<wire x1="10.16" y1="0.635" x2="10.16" y2="-0.635" width="0.1524" layer="21"/>
<wire x1="10.16" y1="-0.635" x2="9.525" y2="-1.27" width="0.1524" layer="21"/>
<wire x1="9.525" y1="-1.27" x2="8.255" y2="-1.27" width="0.1524" layer="21"/>
<wire x1="8.255" y1="-1.27" x2="7.62" y2="-0.635" width="0.1524" layer="21"/>
<wire x1="2.54" y1="0.635" x2="3.175" y2="1.27" width="0.1524" layer="21"/>
<wire x1="3.175" y1="1.27" x2="4.445" y2="1.27" width="0.1524" layer="21"/>
<wire x1="4.445" y1="1.27" x2="5.08" y2="0.635" width="0.1524" layer="21"/>
<wire x1="5.08" y1="0.635" x2="5.08" y2="-0.635" width="0.1524" layer="21"/>
<wire x1="5.08" y1="-0.635" x2="4.445" y2="-1.27" width="0.1524" layer="21"/>
<wire x1="4.445" y1="-1.27" x2="3.175" y2="-1.27" width="0.1524" layer="21"/>
<wire x1="3.175" y1="-1.27" x2="2.54" y2="-0.635" width="0.1524" layer="21"/>
<wire x1="5.715" y1="1.27" x2="5.08" y2="0.635" width="0.1524" layer="21"/>
<wire x1="5.08" y1="-0.635" x2="5.715" y2="-1.27" width="0.1524" layer="21"/>
<wire x1="6.985" y1="-1.27" x2="5.715" y2="-1.27" width="0.1524" layer="21"/>
<wire x1="-1.905" y1="1.27" x2="-0.635" y2="1.27" width="0.1524" layer="21"/>
<wire x1="-0.635" y1="1.27" x2="0" y2="0.635" width="0.1524" layer="21"/>
<wire x1="0" y1="0.635" x2="0" y2="-0.635" width="0.1524" layer="21"/>
<wire x1="0" y1="-0.635" x2="-0.635" y2="-1.27" width="0.1524" layer="21"/>
<wire x1="0" y1="0.635" x2="0.635" y2="1.27" width="0.1524" layer="21"/>
<wire x1="0.635" y1="1.27" x2="1.905" y2="1.27" width="0.1524" layer="21"/>
<wire x1="1.905" y1="1.27" x2="2.54" y2="0.635" width="0.1524" layer="21"/>
<wire x1="2.54" y1="0.635" x2="2.54" y2="-0.635" width="0.1524" layer="21"/>
<wire x1="2.54" y1="-0.635" x2="1.905" y2="-1.27" width="0.1524" layer="21"/>
<wire x1="1.905" y1="-1.27" x2="0.635" y2="-1.27" width="0.1524" layer="21"/>
<wire x1="0.635" y1="-1.27" x2="0" y2="-0.635" width="0.1524" layer="21"/>
<wire x1="-5.08" y1="0.635" x2="-4.445" y2="1.27" width="0.1524" layer="21"/>
<wire x1="-4.445" y1="1.27" x2="-3.175" y2="1.27" width="0.1524" layer="21"/>
<wire x1="-3.175" y1="1.27" x2="-2.54" y2="0.635" width="0.1524" layer="21"/>
<wire x1="-2.54" y1="0.635" x2="-2.54" y2="-0.635" width="0.1524" layer="21"/>
<wire x1="-2.54" y1="-0.635" x2="-3.175" y2="-1.27" width="0.1524" layer="21"/>
<wire x1="-3.175" y1="-1.27" x2="-4.445" y2="-1.27" width="0.1524" layer="21"/>
<wire x1="-4.445" y1="-1.27" x2="-5.08" y2="-0.635" width="0.1524" layer="21"/>
<wire x1="-1.905" y1="1.27" x2="-2.54" y2="0.635" width="0.1524" layer="21"/>
<wire x1="-2.54" y1="-0.635" x2="-1.905" y2="-1.27" width="0.1524" layer="21"/>
<wire x1="-0.635" y1="-1.27" x2="-1.905" y2="-1.27" width="0.1524" layer="21"/>
<wire x1="-9.525" y1="1.27" x2="-8.255" y2="1.27" width="0.1524" layer="21"/>
<wire x1="-8.255" y1="1.27" x2="-7.62" y2="0.635" width="0.1524" layer="21"/>
<wire x1="-7.62" y1="0.635" x2="-7.62" y2="-0.635" width="0.1524" layer="21"/>
<wire x1="-7.62" y1="-0.635" x2="-8.255" y2="-1.27" width="0.1524" layer="21"/>
<wire x1="-7.62" y1="0.635" x2="-6.985" y2="1.27" width="0.1524" layer="21"/>
<wire x1="-6.985" y1="1.27" x2="-5.715" y2="1.27" width="0.1524" layer="21"/>
<wire x1="-5.715" y1="1.27" x2="-5.08" y2="0.635" width="0.1524" layer="21"/>
<wire x1="-5.08" y1="0.635" x2="-5.08" y2="-0.635" width="0.1524" layer="21"/>
<wire x1="-5.08" y1="-0.635" x2="-5.715" y2="-1.27" width="0.1524" layer="21"/>
<wire x1="-5.715" y1="-1.27" x2="-6.985" y2="-1.27" width="0.1524" layer="21"/>
<wire x1="-6.985" y1="-1.27" x2="-7.62" y2="-0.635" width="0.1524" layer="21"/>
<wire x1="-12.7" y1="0.635" x2="-12.065" y2="1.27" width="0.1524" layer="21"/>
<wire x1="-12.065" y1="1.27" x2="-10.795" y2="1.27" width="0.1524" layer="21"/>
<wire x1="-10.795" y1="1.27" x2="-10.16" y2="0.635" width="0.1524" layer="21"/>
<wire x1="-10.16" y1="0.635" x2="-10.16" y2="-0.635" width="0.1524" layer="21"/>
<wire x1="-10.16" y1="-0.635" x2="-10.795" y2="-1.27" width="0.1524" layer="21"/>
<wire x1="-10.795" y1="-1.27" x2="-12.065" y2="-1.27" width="0.1524" layer="21"/>
<wire x1="-12.065" y1="-1.27" x2="-12.7" y2="-0.635" width="0.1524" layer="21"/>
<wire x1="-9.525" y1="1.27" x2="-10.16" y2="0.635" width="0.1524" layer="21"/>
<wire x1="-10.16" y1="-0.635" x2="-9.525" y2="-1.27" width="0.1524" layer="21"/>
<wire x1="-8.255" y1="-1.27" x2="-9.525" y2="-1.27" width="0.1524" layer="21"/>
<wire x1="-17.145" y1="1.27" x2="-15.875" y2="1.27" width="0.1524" layer="21"/>
<wire x1="-15.875" y1="1.27" x2="-15.24" y2="0.635" width="0.1524" layer="21"/>
<wire x1="-15.24" y1="0.635" x2="-15.24" y2="-0.635" width="0.1524" layer="21"/>
<wire x1="-15.24" y1="-0.635" x2="-15.875" y2="-1.27" width="0.1524" layer="21"/>
<wire x1="-15.24" y1="0.635" x2="-14.605" y2="1.27" width="0.1524" layer="21"/>
<wire x1="-14.605" y1="1.27" x2="-13.335" y2="1.27" width="0.1524" layer="21"/>
<wire x1="-13.335" y1="1.27" x2="-12.7" y2="0.635" width="0.1524" layer="21"/>
<wire x1="-12.7" y1="0.635" x2="-12.7" y2="-0.635" width="0.1524" layer="21"/>
<wire x1="-12.7" y1="-0.635" x2="-13.335" y2="-1.27" width="0.1524" layer="21"/>
<wire x1="-13.335" y1="-1.27" x2="-14.605" y2="-1.27" width="0.1524" layer="21"/>
<wire x1="-14.605" y1="-1.27" x2="-15.24" y2="-0.635" width="0.1524" layer="21"/>
<wire x1="-17.78" y1="0.635" x2="-17.78" y2="-0.635" width="0.1524" layer="21"/>
<wire x1="-17.145" y1="1.27" x2="-17.78" y2="0.635" width="0.1524" layer="21"/>
<wire x1="-17.78" y1="-0.635" x2="-17.145" y2="-1.27" width="0.1524" layer="21"/>
<wire x1="-15.875" y1="-1.27" x2="-17.145" y2="-1.27" width="0.1524" layer="21"/>
<wire x1="15.24" y1="0.635" x2="15.875" y2="1.27" width="0.1524" layer="21"/>
<wire x1="15.875" y1="1.27" x2="17.145" y2="1.27" width="0.1524" layer="21"/>
<wire x1="17.145" y1="1.27" x2="17.78" y2="0.635" width="0.1524" layer="21"/>
<wire x1="17.78" y1="0.635" x2="17.78" y2="-0.635" width="0.1524" layer="21"/>
<wire x1="17.78" y1="-0.635" x2="17.145" y2="-1.27" width="0.1524" layer="21"/>
<wire x1="17.145" y1="-1.27" x2="15.875" y2="-1.27" width="0.1524" layer="21"/>
<wire x1="15.875" y1="-1.27" x2="15.24" y2="-0.635" width="0.1524" layer="21"/>
<pad name="1" x="-16.51" y="0" drill="1.016" shape="long" rot="R90"/>
<pad name="2" x="-13.97" y="0" drill="1.016" shape="long" rot="R90"/>
<pad name="3" x="-11.43" y="0" drill="1.016" shape="long" rot="R90"/>
<pad name="4" x="-8.89" y="0" drill="1.016" shape="long" rot="R90"/>
<pad name="5" x="-6.35" y="0" drill="1.016" shape="long" rot="R90"/>
<pad name="6" x="-3.81" y="0" drill="1.016" shape="long" rot="R90"/>
<pad name="7" x="-1.27" y="0" drill="1.016" shape="long" rot="R90"/>
<pad name="8" x="1.27" y="0" drill="1.016" shape="long" rot="R90"/>
<pad name="9" x="3.81" y="0" drill="1.016" shape="long" rot="R90"/>
<pad name="10" x="6.35" y="0" drill="1.016" shape="long" rot="R90"/>
<pad name="11" x="8.89" y="0" drill="1.016" shape="long" rot="R90"/>
<pad name="12" x="11.43" y="0" drill="1.016" shape="long" rot="R90"/>
<pad name="13" x="13.97" y="0" drill="1.016" shape="long" rot="R90"/>
<pad name="14" x="16.51" y="0" drill="1.016" shape="long" rot="R90"/>
<text x="-17.8562" y="1.8288" size="1.27" layer="25" ratio="10">&gt;NAME</text>
<text x="-17.78" y="-3.175" size="1.27" layer="27">&gt;VALUE</text>
<rectangle x1="13.716" y1="-0.254" x2="14.224" y2="0.254" layer="51"/>
<rectangle x1="11.176" y1="-0.254" x2="11.684" y2="0.254" layer="51"/>
<rectangle x1="8.636" y1="-0.254" x2="9.144" y2="0.254" layer="51"/>
<rectangle x1="6.096" y1="-0.254" x2="6.604" y2="0.254" layer="51"/>
<rectangle x1="3.556" y1="-0.254" x2="4.064" y2="0.254" layer="51"/>
<rectangle x1="1.016" y1="-0.254" x2="1.524" y2="0.254" layer="51"/>
<rectangle x1="-1.524" y1="-0.254" x2="-1.016" y2="0.254" layer="51"/>
<rectangle x1="-4.064" y1="-0.254" x2="-3.556" y2="0.254" layer="51"/>
<rectangle x1="-6.604" y1="-0.254" x2="-6.096" y2="0.254" layer="51"/>
<rectangle x1="-9.144" y1="-0.254" x2="-8.636" y2="0.254" layer="51"/>
<rectangle x1="-11.684" y1="-0.254" x2="-11.176" y2="0.254" layer="51"/>
<rectangle x1="-14.224" y1="-0.254" x2="-13.716" y2="0.254" layer="51"/>
<rectangle x1="-16.764" y1="-0.254" x2="-16.256" y2="0.254" layer="51"/>
<rectangle x1="16.256" y1="-0.254" x2="16.764" y2="0.254" layer="51"/>
</package>
<package name="1X14/90" urn="urn:adsk.eagle:footprint:22286/1" library_version="5">
<description>&lt;b&gt;PIN HEADER&lt;/b&gt;</description>
<wire x1="-17.78" y1="-1.905" x2="-15.24" y2="-1.905" width="0.1524" layer="21"/>
<wire x1="-15.24" y1="-1.905" x2="-15.24" y2="0.635" width="0.1524" layer="21"/>
<wire x1="-15.24" y1="0.635" x2="-17.78" y2="0.635" width="0.1524" layer="21"/>
<wire x1="-17.78" y1="0.635" x2="-17.78" y2="-1.905" width="0.1524" layer="21"/>
<wire x1="-16.51" y1="6.985" x2="-16.51" y2="1.27" width="0.762" layer="21"/>
<wire x1="-15.24" y1="-1.905" x2="-12.7" y2="-1.905" width="0.1524" layer="21"/>
<wire x1="-12.7" y1="-1.905" x2="-12.7" y2="0.635" width="0.1524" layer="21"/>
<wire x1="-12.7" y1="0.635" x2="-15.24" y2="0.635" width="0.1524" layer="21"/>
<wire x1="-13.97" y1="6.985" x2="-13.97" y2="1.27" width="0.762" layer="21"/>
<wire x1="-12.7" y1="-1.905" x2="-10.16" y2="-1.905" width="0.1524" layer="21"/>
<wire x1="-10.16" y1="-1.905" x2="-10.16" y2="0.635" width="0.1524" layer="21"/>
<wire x1="-10.16" y1="0.635" x2="-12.7" y2="0.635" width="0.1524" layer="21"/>
<wire x1="-11.43" y1="6.985" x2="-11.43" y2="1.27" width="0.762" layer="21"/>
<wire x1="-10.16" y1="-1.905" x2="-7.62" y2="-1.905" width="0.1524" layer="21"/>
<wire x1="-7.62" y1="-1.905" x2="-7.62" y2="0.635" width="0.1524" layer="21"/>
<wire x1="-7.62" y1="0.635" x2="-10.16" y2="0.635" width="0.1524" layer="21"/>
<wire x1="-8.89" y1="6.985" x2="-8.89" y2="1.27" width="0.762" layer="21"/>
<wire x1="-7.62" y1="-1.905" x2="-5.08" y2="-1.905" width="0.1524" layer="21"/>
<wire x1="-5.08" y1="-1.905" x2="-5.08" y2="0.635" width="0.1524" layer="21"/>
<wire x1="-5.08" y1="0.635" x2="-7.62" y2="0.635" width="0.1524" layer="21"/>
<wire x1="-6.35" y1="6.985" x2="-6.35" y2="1.27" width="0.762" layer="21"/>
<wire x1="-5.08" y1="-1.905" x2="-2.54" y2="-1.905" width="0.1524" layer="21"/>
<wire x1="-2.54" y1="-1.905" x2="-2.54" y2="0.635" width="0.1524" layer="21"/>
<wire x1="-2.54" y1="0.635" x2="-5.08" y2="0.635" width="0.1524" layer="21"/>
<wire x1="-3.81" y1="6.985" x2="-3.81" y2="1.27" width="0.762" layer="21"/>
<wire x1="-2.54" y1="-1.905" x2="0" y2="-1.905" width="0.1524" layer="21"/>
<wire x1="0" y1="-1.905" x2="0" y2="0.635" width="0.1524" layer="21"/>
<wire x1="0" y1="0.635" x2="-2.54" y2="0.635" width="0.1524" layer="21"/>
<wire x1="-1.27" y1="6.985" x2="-1.27" y2="1.27" width="0.762" layer="21"/>
<wire x1="0" y1="-1.905" x2="2.54" y2="-1.905" width="0.1524" layer="21"/>
<wire x1="2.54" y1="-1.905" x2="2.54" y2="0.635" width="0.1524" layer="21"/>
<wire x1="2.54" y1="0.635" x2="0" y2="0.635" width="0.1524" layer="21"/>
<wire x1="1.27" y1="6.985" x2="1.27" y2="1.27" width="0.762" layer="21"/>
<wire x1="2.54" y1="-1.905" x2="5.08" y2="-1.905" width="0.1524" layer="21"/>
<wire x1="5.08" y1="-1.905" x2="5.08" y2="0.635" width="0.1524" layer="21"/>
<wire x1="5.08" y1="0.635" x2="2.54" y2="0.635" width="0.1524" layer="21"/>
<wire x1="3.81" y1="6.985" x2="3.81" y2="1.27" width="0.762" layer="21"/>
<wire x1="5.08" y1="-1.905" x2="7.62" y2="-1.905" width="0.1524" layer="21"/>
<wire x1="7.62" y1="-1.905" x2="7.62" y2="0.635" width="0.1524" layer="21"/>
<wire x1="7.62" y1="0.635" x2="5.08" y2="0.635" width="0.1524" layer="21"/>
<wire x1="6.35" y1="6.985" x2="6.35" y2="1.27" width="0.762" layer="21"/>
<wire x1="7.62" y1="-1.905" x2="10.16" y2="-1.905" width="0.1524" layer="21"/>
<wire x1="10.16" y1="-1.905" x2="10.16" y2="0.635" width="0.1524" layer="21"/>
<wire x1="10.16" y1="0.635" x2="7.62" y2="0.635" width="0.1524" layer="21"/>
<wire x1="8.89" y1="6.985" x2="8.89" y2="1.27" width="0.762" layer="21"/>
<wire x1="10.16" y1="-1.905" x2="12.7" y2="-1.905" width="0.1524" layer="21"/>
<wire x1="12.7" y1="-1.905" x2="12.7" y2="0.635" width="0.1524" layer="21"/>
<wire x1="12.7" y1="0.635" x2="10.16" y2="0.635" width="0.1524" layer="21"/>
<wire x1="11.43" y1="6.985" x2="11.43" y2="1.27" width="0.762" layer="21"/>
<wire x1="12.7" y1="-1.905" x2="15.24" y2="-1.905" width="0.1524" layer="21"/>
<wire x1="15.24" y1="-1.905" x2="15.24" y2="0.635" width="0.1524" layer="21"/>
<wire x1="15.24" y1="0.635" x2="12.7" y2="0.635" width="0.1524" layer="21"/>
<wire x1="13.97" y1="6.985" x2="13.97" y2="1.27" width="0.762" layer="21"/>
<wire x1="15.24" y1="-1.905" x2="17.78" y2="-1.905" width="0.1524" layer="21"/>
<wire x1="17.78" y1="-1.905" x2="17.78" y2="0.635" width="0.1524" layer="21"/>
<wire x1="17.78" y1="0.635" x2="15.24" y2="0.635" width="0.1524" layer="21"/>
<wire x1="16.51" y1="6.985" x2="16.51" y2="1.27" width="0.762" layer="21"/>
<pad name="1" x="-16.51" y="-3.81" drill="1.016" shape="long" rot="R90"/>
<pad name="2" x="-13.97" y="-3.81" drill="1.016" shape="long" rot="R90"/>
<pad name="3" x="-11.43" y="-3.81" drill="1.016" shape="long" rot="R90"/>
<pad name="4" x="-8.89" y="-3.81" drill="1.016" shape="long" rot="R90"/>
<pad name="5" x="-6.35" y="-3.81" drill="1.016" shape="long" rot="R90"/>
<pad name="6" x="-3.81" y="-3.81" drill="1.016" shape="long" rot="R90"/>
<pad name="7" x="-1.27" y="-3.81" drill="1.016" shape="long" rot="R90"/>
<pad name="8" x="1.27" y="-3.81" drill="1.016" shape="long" rot="R90"/>
<pad name="9" x="3.81" y="-3.81" drill="1.016" shape="long" rot="R90"/>
<pad name="10" x="6.35" y="-3.81" drill="1.016" shape="long" rot="R90"/>
<pad name="11" x="8.89" y="-3.81" drill="1.016" shape="long" rot="R90"/>
<pad name="12" x="11.43" y="-3.81" drill="1.016" shape="long" rot="R90"/>
<pad name="13" x="13.97" y="-3.81" drill="1.016" shape="long" rot="R90"/>
<pad name="14" x="16.51" y="-3.81" drill="1.016" shape="long" rot="R90"/>
<text x="-18.415" y="-3.81" size="1.27" layer="25" ratio="10" rot="R90">&gt;NAME</text>
<text x="19.685" y="-4.445" size="1.27" layer="27" rot="R90">&gt;VALUE</text>
<rectangle x1="-16.891" y1="0.635" x2="-16.129" y2="1.143" layer="21"/>
<rectangle x1="-14.351" y1="0.635" x2="-13.589" y2="1.143" layer="21"/>
<rectangle x1="-11.811" y1="0.635" x2="-11.049" y2="1.143" layer="21"/>
<rectangle x1="-9.271" y1="0.635" x2="-8.509" y2="1.143" layer="21"/>
<rectangle x1="-6.731" y1="0.635" x2="-5.969" y2="1.143" layer="21"/>
<rectangle x1="-4.191" y1="0.635" x2="-3.429" y2="1.143" layer="21"/>
<rectangle x1="-1.651" y1="0.635" x2="-0.889" y2="1.143" layer="21"/>
<rectangle x1="0.889" y1="0.635" x2="1.651" y2="1.143" layer="21"/>
<rectangle x1="3.429" y1="0.635" x2="4.191" y2="1.143" layer="21"/>
<rectangle x1="5.969" y1="0.635" x2="6.731" y2="1.143" layer="21"/>
<rectangle x1="8.509" y1="0.635" x2="9.271" y2="1.143" layer="21"/>
<rectangle x1="11.049" y1="0.635" x2="11.811" y2="1.143" layer="21"/>
<rectangle x1="13.589" y1="0.635" x2="14.351" y2="1.143" layer="21"/>
<rectangle x1="16.129" y1="0.635" x2="16.891" y2="1.143" layer="21"/>
<rectangle x1="-16.891" y1="-2.921" x2="-16.129" y2="-1.905" layer="21"/>
<rectangle x1="-14.351" y1="-2.921" x2="-13.589" y2="-1.905" layer="21"/>
<rectangle x1="-11.811" y1="-2.921" x2="-11.049" y2="-1.905" layer="21"/>
<rectangle x1="-9.271" y1="-2.921" x2="-8.509" y2="-1.905" layer="21"/>
<rectangle x1="-6.731" y1="-2.921" x2="-5.969" y2="-1.905" layer="21"/>
<rectangle x1="-4.191" y1="-2.921" x2="-3.429" y2="-1.905" layer="21"/>
<rectangle x1="-1.651" y1="-2.921" x2="-0.889" y2="-1.905" layer="21"/>
<rectangle x1="0.889" y1="-2.921" x2="1.651" y2="-1.905" layer="21"/>
<rectangle x1="3.429" y1="-2.921" x2="4.191" y2="-1.905" layer="21"/>
<rectangle x1="5.969" y1="-2.921" x2="6.731" y2="-1.905" layer="21"/>
<rectangle x1="8.509" y1="-2.921" x2="9.271" y2="-1.905" layer="21"/>
<rectangle x1="11.049" y1="-2.921" x2="11.811" y2="-1.905" layer="21"/>
<rectangle x1="13.589" y1="-2.921" x2="14.351" y2="-1.905" layer="21"/>
<rectangle x1="16.129" y1="-2.921" x2="16.891" y2="-1.905" layer="21"/>
</package>
<package name="1X03" urn="urn:adsk.eagle:footprint:22340/1" library_version="5">
<description>&lt;b&gt;PIN HEADER&lt;/b&gt;</description>
<wire x1="-3.175" y1="1.27" x2="-1.905" y2="1.27" width="0.1524" layer="21"/>
<wire x1="-1.905" y1="1.27" x2="-1.27" y2="0.635" width="0.1524" layer="21"/>
<wire x1="-1.27" y1="0.635" x2="-1.27" y2="-0.635" width="0.1524" layer="21"/>
<wire x1="-1.27" y1="-0.635" x2="-1.905" y2="-1.27" width="0.1524" layer="21"/>
<wire x1="-1.27" y1="0.635" x2="-0.635" y2="1.27" width="0.1524" layer="21"/>
<wire x1="-0.635" y1="1.27" x2="0.635" y2="1.27" width="0.1524" layer="21"/>
<wire x1="0.635" y1="1.27" x2="1.27" y2="0.635" width="0.1524" layer="21"/>
<wire x1="1.27" y1="0.635" x2="1.27" y2="-0.635" width="0.1524" layer="21"/>
<wire x1="1.27" y1="-0.635" x2="0.635" y2="-1.27" width="0.1524" layer="21"/>
<wire x1="0.635" y1="-1.27" x2="-0.635" y2="-1.27" width="0.1524" layer="21"/>
<wire x1="-0.635" y1="-1.27" x2="-1.27" y2="-0.635" width="0.1524" layer="21"/>
<wire x1="-3.81" y1="0.635" x2="-3.81" y2="-0.635" width="0.1524" layer="21"/>
<wire x1="-3.175" y1="1.27" x2="-3.81" y2="0.635" width="0.1524" layer="21"/>
<wire x1="-3.81" y1="-0.635" x2="-3.175" y2="-1.27" width="0.1524" layer="21"/>
<wire x1="-1.905" y1="-1.27" x2="-3.175" y2="-1.27" width="0.1524" layer="21"/>
<wire x1="1.27" y1="0.635" x2="1.905" y2="1.27" width="0.1524" layer="21"/>
<wire x1="1.905" y1="1.27" x2="3.175" y2="1.27" width="0.1524" layer="21"/>
<wire x1="3.175" y1="1.27" x2="3.81" y2="0.635" width="0.1524" layer="21"/>
<wire x1="3.81" y1="0.635" x2="3.81" y2="-0.635" width="0.1524" layer="21"/>
<wire x1="3.81" y1="-0.635" x2="3.175" y2="-1.27" width="0.1524" layer="21"/>
<wire x1="3.175" y1="-1.27" x2="1.905" y2="-1.27" width="0.1524" layer="21"/>
<wire x1="1.905" y1="-1.27" x2="1.27" y2="-0.635" width="0.1524" layer="21"/>
<pad name="1" x="-2.54" y="0" drill="1.016" shape="long" rot="R90"/>
<pad name="2" x="0" y="0" drill="1.016" shape="long" rot="R90"/>
<pad name="3" x="2.54" y="0" drill="1.016" shape="long" rot="R90"/>
<text x="-3.8862" y="1.8288" size="1.27" layer="25" ratio="10">&gt;NAME</text>
<text x="-3.81" y="-3.175" size="1.27" layer="27">&gt;VALUE</text>
<rectangle x1="-0.254" y1="-0.254" x2="0.254" y2="0.254" layer="51"/>
<rectangle x1="-2.794" y1="-0.254" x2="-2.286" y2="0.254" layer="51"/>
<rectangle x1="2.286" y1="-0.254" x2="2.794" y2="0.254" layer="51"/>
</package>
<package name="1X03/90" urn="urn:adsk.eagle:footprint:22341/1" library_version="5">
<description>&lt;b&gt;PIN HEADER&lt;/b&gt;</description>
<wire x1="-3.81" y1="-1.905" x2="-1.27" y2="-1.905" width="0.1524" layer="21"/>
<wire x1="-1.27" y1="-1.905" x2="-1.27" y2="0.635" width="0.1524" layer="21"/>
<wire x1="-1.27" y1="0.635" x2="-3.81" y2="0.635" width="0.1524" layer="21"/>
<wire x1="-3.81" y1="0.635" x2="-3.81" y2="-1.905" width="0.1524" layer="21"/>
<wire x1="-2.54" y1="6.985" x2="-2.54" y2="1.27" width="0.762" layer="21"/>
<wire x1="-1.27" y1="-1.905" x2="1.27" y2="-1.905" width="0.1524" layer="21"/>
<wire x1="1.27" y1="-1.905" x2="1.27" y2="0.635" width="0.1524" layer="21"/>
<wire x1="1.27" y1="0.635" x2="-1.27" y2="0.635" width="0.1524" layer="21"/>
<wire x1="0" y1="6.985" x2="0" y2="1.27" width="0.762" layer="21"/>
<wire x1="1.27" y1="-1.905" x2="3.81" y2="-1.905" width="0.1524" layer="21"/>
<wire x1="3.81" y1="-1.905" x2="3.81" y2="0.635" width="0.1524" layer="21"/>
<wire x1="3.81" y1="0.635" x2="1.27" y2="0.635" width="0.1524" layer="21"/>
<wire x1="2.54" y1="6.985" x2="2.54" y2="1.27" width="0.762" layer="21"/>
<pad name="1" x="-2.54" y="-3.81" drill="1.016" shape="long" rot="R90"/>
<pad name="2" x="0" y="-3.81" drill="1.016" shape="long" rot="R90"/>
<pad name="3" x="2.54" y="-3.81" drill="1.016" shape="long" rot="R90"/>
<text x="-4.445" y="-3.81" size="1.27" layer="25" ratio="10" rot="R90">&gt;NAME</text>
<text x="5.715" y="-3.81" size="1.27" layer="27" rot="R90">&gt;VALUE</text>
<rectangle x1="-2.921" y1="0.635" x2="-2.159" y2="1.143" layer="21"/>
<rectangle x1="-0.381" y1="0.635" x2="0.381" y2="1.143" layer="21"/>
<rectangle x1="2.159" y1="0.635" x2="2.921" y2="1.143" layer="21"/>
<rectangle x1="-2.921" y1="-2.921" x2="-2.159" y2="-1.905" layer="21"/>
<rectangle x1="-0.381" y1="-2.921" x2="0.381" y2="-1.905" layer="21"/>
<rectangle x1="2.159" y1="-2.921" x2="2.921" y2="-1.905" layer="21"/>
</package>
</packages>
<packages3d>
<package3d name="1X14" urn="urn:adsk.eagle:package:22417/2" type="model">
<description>PIN HEADER</description>
<packageinstances>
<packageinstance name="1X14"/>
</packageinstances>
</package3d>
<package3d name="1X14/90" urn="urn:adsk.eagle:package:22423/2" type="model">
<description>PIN HEADER</description>
<packageinstances>
<packageinstance name="1X14/90"/>
</packageinstances>
</package3d>
<package3d name="1X03" urn="urn:adsk.eagle:package:22458/2" type="model">
<description>PIN HEADER</description>
<packageinstances>
<packageinstance name="1X03"/>
</packageinstances>
</package3d>
<package3d name="1X03/90" urn="urn:adsk.eagle:package:22459/2" type="model">
<description>PIN HEADER</description>
<packageinstances>
<packageinstance name="1X03/90"/>
</packageinstances>
</package3d>
</packages3d>
<symbols>
<symbol name="PINHD14" urn="urn:adsk.eagle:symbol:22284/1" library_version="5">
<wire x1="-6.35" y1="-20.32" x2="1.27" y2="-20.32" width="0.4064" layer="94"/>
<wire x1="1.27" y1="-20.32" x2="1.27" y2="17.78" width="0.4064" layer="94"/>
<wire x1="1.27" y1="17.78" x2="-6.35" y2="17.78" width="0.4064" layer="94"/>
<wire x1="-6.35" y1="17.78" x2="-6.35" y2="-20.32" width="0.4064" layer="94"/>
<text x="-6.35" y="18.415" size="1.778" layer="95">&gt;NAME</text>
<text x="-6.35" y="-22.86" size="1.778" layer="96">&gt;VALUE</text>
<pin name="1" x="-2.54" y="15.24" visible="pad" length="short" direction="pas" function="dot"/>
<pin name="2" x="-2.54" y="12.7" visible="pad" length="short" direction="pas" function="dot"/>
<pin name="3" x="-2.54" y="10.16" visible="pad" length="short" direction="pas" function="dot"/>
<pin name="4" x="-2.54" y="7.62" visible="pad" length="short" direction="pas" function="dot"/>
<pin name="5" x="-2.54" y="5.08" visible="pad" length="short" direction="pas" function="dot"/>
<pin name="6" x="-2.54" y="2.54" visible="pad" length="short" direction="pas" function="dot"/>
<pin name="7" x="-2.54" y="0" visible="pad" length="short" direction="pas" function="dot"/>
<pin name="8" x="-2.54" y="-2.54" visible="pad" length="short" direction="pas" function="dot"/>
<pin name="9" x="-2.54" y="-5.08" visible="pad" length="short" direction="pas" function="dot"/>
<pin name="10" x="-2.54" y="-7.62" visible="pad" length="short" direction="pas" function="dot"/>
<pin name="11" x="-2.54" y="-10.16" visible="pad" length="short" direction="pas" function="dot"/>
<pin name="12" x="-2.54" y="-12.7" visible="pad" length="short" direction="pas" function="dot"/>
<pin name="13" x="-2.54" y="-15.24" visible="pad" length="short" direction="pas" function="dot"/>
<pin name="14" x="-2.54" y="-17.78" visible="pad" length="short" direction="pas" function="dot"/>
</symbol>
<symbol name="PINHD3" urn="urn:adsk.eagle:symbol:22339/1" library_version="5">
<wire x1="-6.35" y1="-5.08" x2="1.27" y2="-5.08" width="0.4064" layer="94"/>
<wire x1="1.27" y1="-5.08" x2="1.27" y2="5.08" width="0.4064" layer="94"/>
<wire x1="1.27" y1="5.08" x2="-6.35" y2="5.08" width="0.4064" layer="94"/>
<wire x1="-6.35" y1="5.08" x2="-6.35" y2="-5.08" width="0.4064" layer="94"/>
<text x="-6.35" y="5.715" size="1.778" layer="95">&gt;NAME</text>
<text x="-6.35" y="-7.62" size="1.778" layer="96">&gt;VALUE</text>
<pin name="1" x="-2.54" y="2.54" visible="pad" length="short" direction="pas" function="dot"/>
<pin name="2" x="-2.54" y="0" visible="pad" length="short" direction="pas" function="dot"/>
<pin name="3" x="-2.54" y="-2.54" visible="pad" length="short" direction="pas" function="dot"/>
</symbol>
</symbols>
<devicesets>
<deviceset name="PINHD-1X14" urn="urn:adsk.eagle:component:22507/4" prefix="JP" uservalue="yes" library_version="5">
<description>&lt;b&gt;PIN HEADER&lt;/b&gt;</description>
<gates>
<gate name="A" symbol="PINHD14" x="0" y="0"/>
</gates>
<devices>
<device name="" package="1X14">
<connects>
<connect gate="A" pin="1" pad="1"/>
<connect gate="A" pin="10" pad="10"/>
<connect gate="A" pin="11" pad="11"/>
<connect gate="A" pin="12" pad="12"/>
<connect gate="A" pin="13" pad="13"/>
<connect gate="A" pin="14" pad="14"/>
<connect gate="A" pin="2" pad="2"/>
<connect gate="A" pin="3" pad="3"/>
<connect gate="A" pin="4" pad="4"/>
<connect gate="A" pin="5" pad="5"/>
<connect gate="A" pin="6" pad="6"/>
<connect gate="A" pin="7" pad="7"/>
<connect gate="A" pin="8" pad="8"/>
<connect gate="A" pin="9" pad="9"/>
</connects>
<package3dinstances>
<package3dinstance package3d_urn="urn:adsk.eagle:package:22417/2"/>
</package3dinstances>
<technologies>
<technology name="">
<attribute name="POPULARITY" value="12" constant="no"/>
</technology>
</technologies>
</device>
<device name="/90" package="1X14/90">
<connects>
<connect gate="A" pin="1" pad="1"/>
<connect gate="A" pin="10" pad="10"/>
<connect gate="A" pin="11" pad="11"/>
<connect gate="A" pin="12" pad="12"/>
<connect gate="A" pin="13" pad="13"/>
<connect gate="A" pin="14" pad="14"/>
<connect gate="A" pin="2" pad="2"/>
<connect gate="A" pin="3" pad="3"/>
<connect gate="A" pin="4" pad="4"/>
<connect gate="A" pin="5" pad="5"/>
<connect gate="A" pin="6" pad="6"/>
<connect gate="A" pin="7" pad="7"/>
<connect gate="A" pin="8" pad="8"/>
<connect gate="A" pin="9" pad="9"/>
</connects>
<package3dinstances>
<package3dinstance package3d_urn="urn:adsk.eagle:package:22423/2"/>
</package3dinstances>
<technologies>
<technology name="">
<attribute name="POPULARITY" value="0" constant="no"/>
</technology>
</technologies>
</device>
</devices>
</deviceset>
<deviceset name="PINHD-1X3" urn="urn:adsk.eagle:component:22524/4" prefix="JP" uservalue="yes" library_version="5">
<description>&lt;b&gt;PIN HEADER&lt;/b&gt;</description>
<gates>
<gate name="A" symbol="PINHD3" x="0" y="0"/>
</gates>
<devices>
<device name="" package="1X03">
<connects>
<connect gate="A" pin="1" pad="1"/>
<connect gate="A" pin="2" pad="2"/>
<connect gate="A" pin="3" pad="3"/>
</connects>
<package3dinstances>
<package3dinstance package3d_urn="urn:adsk.eagle:package:22458/2"/>
</package3dinstances>
<technologies>
<technology name="">
<attribute name="POPULARITY" value="92" constant="no"/>
</technology>
</technologies>
</device>
<device name="/90" package="1X03/90">
<connects>
<connect gate="A" pin="1" pad="1"/>
<connect gate="A" pin="2" pad="2"/>
<connect gate="A" pin="3" pad="3"/>
</connects>
<package3dinstances>
<package3dinstance package3d_urn="urn:adsk.eagle:package:22459/2"/>
</package3dinstances>
<technologies>
<technology name="">
<attribute name="POPULARITY" value="17" constant="no"/>
</technology>
</technologies>
</device>
</devices>
</deviceset>
</devicesets>
</library>
<library name="adafruit" urn="urn:adsk.wipprod:fs.file:vf.v-bNqEGYQ_6gfAYsT8RhPw">
<packages>
<package name="DCJACK_2MM_PTH" urn="urn:adsk.eagle:footprint:6240083/1" library_version="2">
<description>DJ Jack 2.0mm PTH Right-Angle</description>
<wire x1="4.5" y1="14.2" x2="2.4" y2="14.2" width="0.2032" layer="21"/>
<wire x1="-4.5" y1="3.3" x2="-4.5" y2="0" width="0.2032" layer="51"/>
<wire x1="4.5" y1="0" x2="4.5" y2="3.3" width="0.2032" layer="51"/>
<wire x1="4.5" y1="0" x2="-4.5" y2="0" width="0.2032" layer="51"/>
<wire x1="4.5" y1="3.3" x2="4.5" y2="8.4" width="0.2032" layer="21"/>
<wire x1="4.5" y1="14.2" x2="4.5" y2="13.1" width="0.2032" layer="21"/>
<wire x1="-4.5" y1="3.3" x2="-4.5" y2="14.2" width="0.2032" layer="21"/>
<wire x1="-4.5" y1="14.2" x2="-2.6" y2="14.2" width="0.2032" layer="21"/>
<wire x1="-4.5" y1="3.3" x2="4.5" y2="3.3" width="0.2032" layer="21"/>
<wire x1="-4.5" y1="3.3" x2="4.5" y2="3.3" width="0.2032" layer="51"/>
<wire x1="-4.5" y1="3.3" x2="-4.5" y2="12.45" width="0.2032" layer="51"/>
<wire x1="-4.5" y1="12.45" x2="-4.5" y2="14.2" width="0.2032" layer="51"/>
<wire x1="4.5" y1="3.3" x2="4.5" y2="8.35" width="0.2032" layer="51"/>
<wire x1="4.5" y1="8.35" x2="4.5" y2="8.4" width="0.2032" layer="51"/>
<wire x1="-4.5" y1="14.2" x2="2.65" y2="14.2" width="0.2032" layer="51"/>
<wire x1="4.5" y1="14.2" x2="2.65" y2="14.2" width="0.2032" layer="51"/>
<wire x1="2.65" y1="14.2" x2="2.4" y2="14.2" width="0.2032" layer="51"/>
<wire x1="4.5" y1="14.2" x2="4.5" y2="8.35" width="0.2032" layer="51"/>
<wire x1="-4.5" y1="12.45" x2="4.4" y2="12.45" width="0.2032" layer="51"/>
<pad name="PWR" x="0" y="13.6" drill="3.2"/>
<pad name="GND" x="0" y="7.35" drill="2.8"/>
<pad name="GNDBREAK" x="4.8" y="10.75" drill="2.8" rot="R90"/>
<text x="-5.08" y="0" size="1.27" layer="25" rot="R90">&gt;NAME</text>
<text x="6.35" y="0" size="1.27" layer="27" rot="R90">&gt;VALUE</text>
<text x="-3.302" y="1.27" size="0.8128" layer="51">DC 2.0/2.1</text>
</package>
<package name="DCJACK_2MM_SMT" urn="urn:adsk.eagle:footprint:6240084/1" locally_modified="yes" library_version="2">
<description>2.0/2.1mm DC Jack - SMT
&lt;p&gt;4UConnector: 03267&lt;/p&gt;
&lt;p&gt;Note: Small tRestrict polygon's were added to the ground pads to improve solderability when this part is used in combination with a ground pour.  By default, Eagle will product four large bridges to the ground pour significantly increasing the heat distribution on the pads and preventing lead-free solder from reflowing in certain situations.  For more details, see: http://www.microbuilder.eu/Blog/09-12-14/Reducing_Thermals_for_Large_Pads_in_Eagle.aspx&lt;/p&gt;</description>
<wire x1="-4" y1="4.5" x2="-5" y2="3.5" width="0.127" layer="51" curve="90"/>
<wire x1="-5" y1="3.5" x2="-5" y2="-3.5" width="0.127" layer="51"/>
<wire x1="-5" y1="-3.5" x2="-4" y2="-4.5" width="0.127" layer="51" curve="90"/>
<wire x1="-4" y1="-4.5" x2="10.254" y2="-4.5" width="0.127" layer="51"/>
<wire x1="10.254" y1="-4.5" x2="10.254" y2="-1.492" width="0.127" layer="51"/>
<wire x1="10.254" y1="-1.492" x2="9" y2="-1.492" width="0.127" layer="51"/>
<wire x1="9" y1="-1.492" x2="9" y2="4.5" width="0.127" layer="51"/>
<wire x1="9" y1="4.5" x2="-4" y2="4.5" width="0.127" layer="51"/>
<wire x1="-4" y1="4.5" x2="-5" y2="3.5" width="0.127" layer="21" curve="90"/>
<wire x1="-5" y1="3.5" x2="-5" y2="-3.5" width="0.127" layer="21"/>
<wire x1="-5" y1="-3.5" x2="-4" y2="-4.5" width="0.127" layer="21" curve="90"/>
<wire x1="10.254" y1="-4.5" x2="10.254" y2="-1.492" width="0.127" layer="21"/>
<wire x1="10.254" y1="-1.492" x2="9" y2="-1.492" width="0.127" layer="21"/>
<wire x1="9" y1="-1.492" x2="9" y2="4.5" width="0.127" layer="21"/>
<wire x1="-1.668" y1="4.5" x2="-4" y2="4.5" width="0.127" layer="21"/>
<wire x1="4.682" y1="4.5" x2="1.588" y2="4.5" width="0.127" layer="21"/>
<wire x1="9" y1="4.5" x2="7.938" y2="4.5" width="0.127" layer="21"/>
<wire x1="-4" y1="-4.5" x2="-1.684" y2="-4.5" width="0.127" layer="21"/>
<wire x1="1.588" y1="-4.5" x2="4.666" y2="-4.5" width="0.127" layer="21"/>
<wire x1="7.938" y1="-4.5" x2="10.254" y2="-4.5" width="0.127" layer="21"/>
<smd name="PWR1" x="0" y="5.5" dx="2.4" dy="2" layer="1"/>
<smd name="PWR2" x="6.2" y="5.5" dx="2.4" dy="2" layer="1"/>
<smd name="GNDBREAK" x="6.2" y="-5.5" dx="2.4" dy="2" layer="1"/>
<smd name="GND" x="0" y="-5.5" dx="2.4" dy="2" layer="1"/>
<text x="0.762" y="2.794" size="1.4224" layer="21" ratio="12" rot="R90">+</text>
<text x="-1.016" y="-3.81" size="0.8128" layer="21">GND</text>
<hole x="0" y="0" drill="1.6"/>
<hole x="4.5" y="0" drill="1.8"/>
<polygon width="0.0254" layer="41" pour="solid">
<vertex x="1.27" y="-5.7404"/>
<vertex x="1.2954" y="-5.7404"/>
<vertex x="1.2954" y="-5.2578"/>
<vertex x="1.27" y="-5.2578"/>
</polygon>
<polygon width="0.0254" layer="41" pour="solid">
<vertex x="-0.254" y="-4.445"/>
<vertex x="0.2286" y="-4.445"/>
<vertex x="0.2286" y="-4.4196"/>
<vertex x="-0.254" y="-4.4196"/>
</polygon>
<polygon width="0.0254" layer="41" pour="solid">
<vertex x="4.9022" y="-5.7404"/>
<vertex x="4.9276" y="-5.7404"/>
<vertex x="4.9276" y="-5.2578"/>
<vertex x="4.9022" y="-5.2578"/>
</polygon>
<polygon width="0.0254" layer="41" pour="solid">
<vertex x="5.9436" y="-4.445"/>
<vertex x="6.4262" y="-4.445"/>
<vertex x="6.4262" y="-4.4196"/>
<vertex x="5.9436" y="-4.4196"/>
</polygon>
</package>
</packages>
<packages3d>
<package3d name="DCJACK_2MM_PTH" urn="urn:adsk.eagle:package:6240729/1" type="box">
<description>DJ Jack 2.0mm PTH Right-Angle</description>
<packageinstances>
<packageinstance name="DCJACK_2MM_PTH"/>
</packageinstances>
</package3d>
<package3d name="DCJACK_2MM_SMT" urn="urn:adsk.eagle:package:6240730/1" type="box">
<description>2.0/2.1mm DC Jack - SMT
&lt;p&gt;4UConnector: 03267&lt;/p&gt;
&lt;p&gt;Note: Small tRestrict polygon's were added to the ground pads to improve solderability when this part is used in combination with a ground pour.  By default, Eagle will product four large bridges to the ground pour significantly increasing the heat distribution on the pads and preventing lead-free solder from reflowing in certain situations.  For more details, see: http://www.microbuilder.eu/Blog/09-12-14/Reducing_Thermals_for_Large_Pads_in_Eagle.aspx&lt;/p&gt;</description>
<packageinstances>
<packageinstance name="DCJACK_2MM_SMT"/>
</packageinstances>
</package3d>
</packages3d>
<symbols>
<symbol name="DCBARREL" urn="urn:adsk.eagle:symbol:6239549/1" library_version="2">
<wire x1="0" y1="0" x2="0" y2="-2.54" width="0.1524" layer="94"/>
<wire x1="0" y1="-2.54" x2="-1.27" y2="-2.54" width="0.254" layer="94"/>
<wire x1="-5.08" y1="-2.54" x2="-3.81" y2="-2.54" width="0.254" layer="94"/>
<wire x1="-3.81" y1="-2.54" x2="-2.54" y2="-1.27" width="0.254" layer="94"/>
<wire x1="-2.54" y1="-1.27" x2="-1.27" y2="-2.54" width="0.254" layer="94"/>
<wire x1="0" y1="3.175" x2="0" y2="1.905" width="0.254" layer="94"/>
<wire x1="-4.445" y1="3.175" x2="-4.445" y2="1.905" width="0.254" layer="94" curve="180"/>
<wire x1="0" y1="1.905" x2="-4.445" y2="1.905" width="0.254" layer="94"/>
<wire x1="0" y1="3.175" x2="-4.445" y2="3.175" width="0.254" layer="94"/>
<text x="-5.08" y="5.08" size="1.27" layer="95">&gt;NAME</text>
<text x="-5.08" y="-5.08" size="1.27" layer="96">&gt;VALUE</text>
<pin name="PWR" x="2.54" y="2.54" visible="pad" length="short" direction="pwr" rot="R180"/>
<pin name="GNDBREAK" x="2.54" y="0" visible="pad" length="short" direction="pwr" rot="R180"/>
<pin name="GND" x="2.54" y="-2.54" visible="pad" length="short" direction="pwr" rot="R180"/>
</symbol>
</symbols>
<devicesets>
<deviceset name="DCBARREL" urn="urn:adsk.eagle:component:6241039/1" prefix="CN" uservalue="yes" library_version="2">
<description>&lt;p&gt;&lt;b&gt;2.0mm DC Barrel Jack&lt;/b&gt;&lt;/p&gt;
&lt;b&gt;DCJACK_2MM_PTH&lt;/b&gt; - Through Hole Jack (4UConnector: 05537)</description>
<gates>
<gate name="G$1" symbol="DCBARREL" x="0" y="0"/>
</gates>
<devices>
<device name="PTH" package="DCJACK_2MM_PTH">
<connects>
<connect gate="G$1" pin="GND" pad="GND"/>
<connect gate="G$1" pin="GNDBREAK" pad="GNDBREAK"/>
<connect gate="G$1" pin="PWR" pad="PWR"/>
</connects>
<package3dinstances>
<package3dinstance package3d_urn="urn:adsk.eagle:package:6240729/1"/>
</package3dinstances>
<technologies>
<technology name=""/>
</technologies>
</device>
<device name="SMT" package="DCJACK_2MM_SMT">
<connects>
<connect gate="G$1" pin="GND" pad="GNDBREAK"/>
<connect gate="G$1" pin="GNDBREAK" pad="GND"/>
<connect gate="G$1" pin="PWR" pad="PWR1"/>
</connects>
<package3dinstances>
<package3dinstance package3d_urn="urn:adsk.eagle:package:6240730/1"/>
</package3dinstances>
<technologies>
<technology name=""/>
</technologies>
</device>
</devices>
</deviceset>
</devicesets>
</library>
<library name="Power_Symbols">
<description>&lt;B&gt;Supply &amp; Ground symbols</description>
<packages>
</packages>
<symbols>
<symbol name="AGND-CIRCLE" urn="urn:adsk.eagle:symbol:18498255/2">
<description>Analog Ground (DGND) Circle</description>
<circle x="0" y="-1.27" radius="1.27" width="0.254" layer="94"/>
<text x="-0.127" y="-4.953" size="1.778" layer="96" align="bottom-center">&gt;VALUE</text>
<pin name="AGND" x="0" y="2.54" visible="off" length="short" direction="sup" rot="R270"/>
</symbol>
<symbol name="AGND-EARTH" urn="urn:adsk.eagle:symbol:18498242/2">
<description>Ground (GND) Earth</description>
<wire x1="-1.27" y1="-0.762" x2="1.27" y2="-0.762" width="0.254" layer="94"/>
<wire x1="-0.635" y1="-1.524" x2="0.635" y2="-1.524" width="0.254" layer="94"/>
<wire x1="-1.905" y1="0" x2="1.905" y2="0" width="0.254" layer="94"/>
<text x="-0.381" y="-3.937" size="1.778" layer="96" align="bottom-center">&gt;VALUE</text>
<pin name="AGND" x="0" y="2.54" visible="off" length="short" direction="sup" rot="R270"/>
</symbol>
</symbols>
<devicesets>
<deviceset name="AGND-CIRCLE" urn="urn:adsk.eagle:component:16502409/7" prefix="SUPPLY" uservalue="yes">
<description>&lt;b&gt;SUPPLY SYMBOL&lt;/b&gt; - Analog Ground (AGND) Circle</description>
<gates>
<gate name="G$1" symbol="AGND-CIRCLE" x="0" y="0"/>
</gates>
<devices>
<device name="">
<technologies>
<technology name="">
<attribute name="CATEGORY" value="Supply" constant="no"/>
<attribute name="VALUE" value="AGND" constant="no"/>
</technology>
</technologies>
</device>
</devices>
</deviceset>
<deviceset name="AGND-EARTH" urn="urn:adsk.eagle:component:16502416/7" prefix="SUPPLY" uservalue="yes">
<description>&lt;b&gt;SUPPLY SYMBOL&lt;/b&gt; - Analog Ground (AGND) Earth</description>
<gates>
<gate name="G$1" symbol="AGND-EARTH" x="0" y="0"/>
</gates>
<devices>
<device name="">
<technologies>
<technology name="">
<attribute name="CATEGORY" value="Supply" constant="no"/>
<attribute name="VALUE" value="AGND" constant="no"/>
</technology>
</technologies>
</device>
</devices>
</deviceset>
</devicesets>
</library>
<library name="SN74LVC2G04DCKR" urn="urn:adsk.wipprod:fs.file:vf.CetTjFXwQVaqNCVUFqh3pw">
<packages>
<package name="SOT65P210X110-6N" library_version="1">
<wire x1="-0.625" y1="-1" x2="0.625" y2="-1" width="0.127" layer="51"/>
<wire x1="0.625" y1="-1" x2="0.625" y2="1" width="0.127" layer="51"/>
<wire x1="0.625" y1="1" x2="-0.625" y2="1" width="0.127" layer="51"/>
<wire x1="-0.625" y1="1" x2="-0.625" y2="-1" width="0.127" layer="51"/>
<wire x1="-0.625" y1="1.17" x2="0.625" y2="1.17" width="0.127" layer="21"/>
<wire x1="-0.625" y1="-1.17" x2="0.625" y2="-1.17" width="0.127" layer="21"/>
<wire x1="-1.805" y1="-1.25" x2="1.805" y2="-1.25" width="0.05" layer="39"/>
<wire x1="1.805" y1="-1.25" x2="1.805" y2="1.25" width="0.05" layer="39"/>
<wire x1="1.805" y1="1.25" x2="-1.805" y2="1.25" width="0.05" layer="39"/>
<wire x1="-1.805" y1="1.25" x2="-1.805" y2="-1.25" width="0.05" layer="39"/>
<circle x="-2.1" y="0.802" radius="0.1" width="0.2" layer="21"/>
<circle x="-2.1" y="0.802" radius="0.1" width="0.2" layer="51"/>
<text x="-2.5" y="1.5" size="1.016" layer="25">&gt;NAME</text>
<text x="-2.5" y="-1.5" size="1.016" layer="27" align="top-left">&gt;VALUE</text>
<smd name="1" x="-0.96" y="0.65" dx="1.19" dy="0.4" layer="1" roundness="25"/>
<smd name="2" x="-0.96" y="0" dx="1.19" dy="0.4" layer="1" roundness="25"/>
<smd name="3" x="-0.96" y="-0.65" dx="1.19" dy="0.4" layer="1" roundness="25"/>
<smd name="4" x="0.96" y="-0.65" dx="1.19" dy="0.4" layer="1" roundness="25" rot="R180"/>
<smd name="5" x="0.96" y="0" dx="1.19" dy="0.4" layer="1" roundness="25" rot="R180"/>
<smd name="6" x="0.96" y="0.65" dx="1.19" dy="0.4" layer="1" roundness="25" rot="R180"/>
</package>
</packages>
<symbols>
<symbol name="SN74LVC2G04DCKR">
<wire x1="-12.7" y1="10.16" x2="12.7" y2="10.16" width="0.41" layer="94"/>
<wire x1="12.7" y1="10.16" x2="12.7" y2="-10.16" width="0.41" layer="94"/>
<wire x1="12.7" y1="-10.16" x2="-12.7" y2="-10.16" width="0.41" layer="94"/>
<wire x1="-12.7" y1="-10.16" x2="-12.7" y2="10.16" width="0.41" layer="94"/>
<text x="-12.7" y="11.16" size="2.0828" layer="95" ratio="10" rot="SR0">&gt;NAME</text>
<text x="-12.7" y="-14.16" size="2.0828" layer="96" ratio="10" rot="SR0">&gt;VALUE</text>
<pin name="1A" x="-17.78" y="2.54" length="middle" direction="in"/>
<pin name="2A" x="-17.78" y="0" length="middle" direction="in"/>
<pin name="VCC" x="17.78" y="7.62" length="middle" direction="pwr" rot="R180"/>
<pin name="1Y" x="17.78" y="2.54" length="middle" direction="out" rot="R180"/>
<pin name="2Y" x="17.78" y="0" length="middle" direction="out" rot="R180"/>
<pin name="GND" x="17.78" y="-5.08" length="middle" direction="pwr" rot="R180"/>
</symbol>
</symbols>
<devicesets>
<deviceset name="SN74LVC2G04DCKR" prefix="U" library_version="1">
<description> &lt;a href="https://pricing.snapeda.com/parts/SN74LVC2G04DCKR/Texas%20Instruments/view-part?ref=eda"&gt;Check availability&lt;/a&gt;</description>
<gates>
<gate name="A" symbol="SN74LVC2G04DCKR" x="0" y="0"/>
</gates>
<devices>
<device name="" package="SOT65P210X110-6N">
<connects>
<connect gate="A" pin="1A" pad="1"/>
<connect gate="A" pin="1Y" pad="6"/>
<connect gate="A" pin="2A" pad="3"/>
<connect gate="A" pin="2Y" pad="4"/>
<connect gate="A" pin="GND" pad="2"/>
<connect gate="A" pin="VCC" pad="5"/>
</connects>
<technologies>
<technology name="">
<attribute name="AVAILABILITY" value="In Stock"/>
<attribute name="CHECK_PRICES" value="https://www.snapeda.com/parts/SN74LVC2G04DCKR/Texas+Instruments/view-part/?ref=eda"/>
<attribute name="DESCRIPTION" value=" 2-ch, 1.65-V to 5.5-V inverters "/>
<attribute name="MF" value="Texas Instruments"/>
<attribute name="MP" value="SN74LVC2G04DCKR"/>
<attribute name="PACKAGE" value="SOT-SC70-6 Texas Instruments"/>
<attribute name="PRICE" value="None"/>
<attribute name="PURCHASE-URL" value="https://www.snapeda.com/api/url_track_click_mouser/?unipart_id=386869&amp;manufacturer=Texas Instruments&amp;part_name=SN74LVC2G04DCKR&amp;search_term=sn74lvc2g04"/>
<attribute name="SNAPEDA_LINK" value="https://www.snapeda.com/parts/SN74LVC2G04DCKR/Texas+Instruments/view-part/?ref=snap"/>
</technology>
</technologies>
</device>
</devices>
</deviceset>
</devicesets>
</library>
<library name="resistor" urn="urn:adsk.eagle:library:348">
<description>&lt;b&gt;Resistors, Capacitors, Inductors&lt;/b&gt;&lt;p&gt;
Based on the previous libraries:
&lt;ul&gt;
&lt;li&gt;r.lbr
&lt;li&gt;cap.lbr 
&lt;li&gt;cap-fe.lbr
&lt;li&gt;captant.lbr
&lt;li&gt;polcap.lbr
&lt;li&gt;ipc-smd.lbr
&lt;/ul&gt;
All SMD packages are defined according to the IPC specifications and  CECC&lt;p&gt;
&lt;author&gt;Created by librarian@cadsoft.de&lt;/author&gt;&lt;p&gt;
&lt;p&gt;
for Electrolyt Capacitors see also :&lt;p&gt;
www.bccomponents.com &lt;p&gt;
www.panasonic.com&lt;p&gt;
www.kemet.com&lt;p&gt;
&lt;p&gt;
for trimmer refence see : &lt;u&gt;www.electrospec-inc.com/cross_references/trimpotcrossref.asp&lt;/u&gt;&lt;p&gt;

&lt;map name="nav_main"&gt;
&lt;area shape="rect" coords="0,1,140,23" href="../military_specs.asp" title=""&gt;
&lt;area shape="rect" coords="0,24,140,51" href="../about.asp" title=""&gt;
&lt;area shape="rect" coords="1,52,140,77" href="../rfq.asp" title=""&gt;
&lt;area shape="rect" coords="0,78,139,103" href="../products.asp" title=""&gt;
&lt;area shape="rect" coords="1,102,138,128" href="../excess_inventory.asp" title=""&gt;
&lt;area shape="rect" coords="1,129,138,150" href="../edge.asp" title=""&gt;
&lt;area shape="rect" coords="1,151,139,178" href="../industry_links.asp" title=""&gt;
&lt;area shape="rect" coords="0,179,139,201" href="../comments.asp" title=""&gt;
&lt;area shape="rect" coords="1,203,138,231" href="../directory.asp" title=""&gt;
&lt;area shape="default" nohref&gt;
&lt;/map&gt;

&lt;html&gt;

&lt;title&gt;&lt;/title&gt;

 &lt;LINK REL="StyleSheet" TYPE="text/css" HREF="style-sheet.css"&gt;

&lt;body bgcolor="#ffffff" text="#000000" marginwidth="0" marginheight="0" topmargin="0" leftmargin="0"&gt;
&lt;table border=0 cellspacing=0 cellpadding=0 width="100%" cellpaddding=0 height="55%"&gt;
&lt;tr valign="top"&gt;

&lt;/td&gt;
&lt;! &lt;td width="10"&gt;&amp;nbsp;&lt;/td&gt;
&lt;td width="90%"&gt;

&lt;b&gt;&lt;font color="#0000FF" size="4"&gt;TRIM-POT CROSS REFERENCE&lt;/font&gt;&lt;/b&gt;
&lt;P&gt;
&lt;TABLE BORDER=0 CELLSPACING=1 CELLPADDING=2&gt;
  &lt;TR&gt;
    &lt;TD COLSPAN=8&gt;
      &lt;FONT SIZE=3 FACE=ARIAL&gt;&lt;B&gt;RECTANGULAR MULTI-TURN&lt;/B&gt;&lt;/FONT&gt;
    &lt;/TD&gt;
  &lt;/TR&gt;
  &lt;TR&gt;
    &lt;TD ALIGN=CENTER&gt;
      &lt;B&gt;
      &lt;FONT SIZE=3 FACE=ARIAL color="#FF0000"&gt;BOURNS&lt;/FONT&gt;
      &lt;/B&gt;
    &lt;/TD&gt;
    &lt;TD ALIGN=CENTER&gt;
      &lt;B&gt;
      &lt;FONT SIZE=3 FACE=ARIAL color="#FF0000"&gt;BI&amp;nbsp;TECH&lt;/FONT&gt;
      &lt;/B&gt;
    &lt;/TD&gt;
    &lt;TD ALIGN=CENTER&gt;
      &lt;B&gt;
      &lt;FONT SIZE=3 FACE=ARIAL color="#FF0000"&gt;DALE-VISHAY&lt;/FONT&gt;
      &lt;/B&gt;
    &lt;/TD&gt;
    &lt;TD ALIGN=CENTER&gt;
      &lt;B&gt;
      &lt;FONT SIZE=3 FACE=ARIAL color="#FF0000"&gt;PHILIPS/MEPCO&lt;/FONT&gt;
      &lt;/B&gt;
    &lt;/TD&gt;
    &lt;TD ALIGN=CENTER&gt;
      &lt;B&gt;
      &lt;FONT SIZE=3 FACE=ARIAL color="#FF0000"&gt;MURATA&lt;/FONT&gt;
      &lt;/B&gt;
    &lt;/TD&gt;
    &lt;TD ALIGN=CENTER&gt;
      &lt;B&gt;
      &lt;FONT SIZE=3 FACE=ARIAL color="#FF0000"&gt;PANASONIC&lt;/FONT&gt;
      &lt;/B&gt;
    &lt;/TD&gt;
    &lt;TD ALIGN=CENTER&gt;
      &lt;B&gt;
      &lt;FONT SIZE=3 FACE=ARIAL color="#FF0000"&gt;SPECTROL&lt;/FONT&gt;
      &lt;/B&gt;
    &lt;/TD&gt;
    &lt;TD ALIGN=CENTER&gt;
      &lt;B&gt;
      &lt;FONT SIZE=3 FACE=ARIAL color="#FF0000"&gt;MILSPEC&lt;/FONT&gt;
      &lt;/B&gt;
    &lt;/TD&gt;&lt;TD&gt;&amp;nbsp;&lt;/TD&gt;
  &lt;/TR&gt;
  &lt;TR&gt;
    &lt;TD BGCOLOR="#cccccc" ALIGN=CENTER&gt;&lt;FONT FACE=ARIAL SIZE=3 &gt;
      3005P&lt;BR&gt;
      3006P&lt;BR&gt;
      3006W&lt;BR&gt;
      3006Y&lt;BR&gt;
      3009P&lt;BR&gt;
      3009W&lt;BR&gt;
      3009Y&lt;BR&gt;
      3057J&lt;BR&gt;
      3057L&lt;BR&gt;
      3057P&lt;BR&gt;
      3057Y&lt;BR&gt;
      3059J&lt;BR&gt;
      3059L&lt;BR&gt;
      3059P&lt;BR&gt;
      3059Y&lt;BR&gt;&lt;/FONT&gt;
    &lt;/TD&gt;
    &lt;TD BGCOLOR="#cccccc" ALIGN=CENTER&gt;&lt;FONT FACE=ARIAL SIZE=3&gt;
      -&lt;BR&gt;
      89P&lt;BR&gt;
      89W&lt;BR&gt;
      89X&lt;BR&gt;
      89PH&lt;BR&gt;
      76P&lt;BR&gt;
      89XH&lt;BR&gt;
      78SLT&lt;BR&gt;
      78L&amp;nbsp;ALT&lt;BR&gt;
      56P&amp;nbsp;ALT&lt;BR&gt;
      78P&amp;nbsp;ALT&lt;BR&gt;
      T8S&lt;BR&gt;
      78L&lt;BR&gt;
      56P&lt;BR&gt;
      78P&lt;BR&gt;&lt;/FONT&gt;
    &lt;/TD&gt;
    &lt;TD BGCOLOR="#cccccc" ALIGN=CENTER&gt;&lt;FONT FACE=ARIAL SIZE=3&gt;
      -&lt;BR&gt;
      T18/784&lt;BR&gt;
      783&lt;BR&gt;
      781&lt;BR&gt;
      -&lt;BR&gt;
      -&lt;BR&gt;
      -&lt;BR&gt;
      2199&lt;BR&gt;
      1697/1897&lt;BR&gt;
      1680/1880&lt;BR&gt;
      2187&lt;BR&gt;
      -&lt;BR&gt;
      -&lt;BR&gt;
      -&lt;BR&gt;
      -&lt;BR&gt;&lt;/FONT&gt;
    &lt;/TD&gt;
    &lt;TD BGCOLOR="#cccccc" ALIGN=CENTER&gt;&lt;FONT FACE=ARIAL SIZE=3&gt;
      -&lt;BR&gt;
      8035EKP/CT20/RJ-20P&lt;BR&gt;
      -&lt;BR&gt;
      RJ-20X&lt;BR&gt;
      -&lt;BR&gt;
      -&lt;BR&gt;
      -&lt;BR&gt;
      1211L&lt;BR&gt;
      8012EKQ&amp;nbsp;ALT&lt;BR&gt;
      8012EKR&amp;nbsp;ALT&lt;BR&gt;
      1211P&lt;BR&gt;
      8012EKJ&lt;BR&gt;
      8012EKL&lt;BR&gt;
      8012EKQ&lt;BR&gt;
      8012EKR&lt;BR&gt;&lt;/FONT&gt;
    &lt;/TD&gt;
    &lt;TD BGCOLOR="#cccccc" ALIGN=CENTER&gt;&lt;FONT FACE=ARIAL SIZE=3&gt;
      -&lt;BR&gt;
      2101P&lt;BR&gt;
      2101W&lt;BR&gt;
      2101Y&lt;BR&gt;
      -&lt;BR&gt;
      -&lt;BR&gt;
      -&lt;BR&gt;
      -&lt;BR&gt;
      -&lt;BR&gt;
      -&lt;BR&gt;
      -&lt;BR&gt;
      -&lt;BR&gt;
      2102L&lt;BR&gt;
      2102S&lt;BR&gt;
      2102Y&lt;BR&gt;&lt;/FONT&gt;
    &lt;/TD&gt;
    &lt;TD BGCOLOR="#cccccc" ALIGN=CENTER&gt;&lt;FONT FACE=ARIAL SIZE=3&gt;
      -&lt;BR&gt;
      EVMCOG&lt;BR&gt;
      -&lt;BR&gt;
      -&lt;BR&gt;
      -&lt;BR&gt;
      -&lt;BR&gt;
      -&lt;BR&gt;
      -&lt;BR&gt;
      -&lt;BR&gt;
      -&lt;BR&gt;
      -&lt;BR&gt;
      -&lt;BR&gt;
      -&lt;BR&gt;
      -&lt;BR&gt;
      -&lt;BR&gt;&lt;/FONT&gt;
    &lt;/TD&gt;
    &lt;TD BGCOLOR="#cccccc" ALIGN=CENTER&gt;&lt;FONT FACE=ARIAL SIZE=3&gt;
      -&lt;BR&gt;
      43P&lt;BR&gt;
      43W&lt;BR&gt;
      43Y&lt;BR&gt;
      -&lt;BR&gt;
      -&lt;BR&gt;
      -&lt;BR&gt;
      -&lt;BR&gt;
      40L&lt;BR&gt;
      40P&lt;BR&gt;
      40Y&lt;BR&gt;
      70Y-T602&lt;BR&gt;
      70L&lt;BR&gt;
      70P&lt;BR&gt;
      70Y&lt;BR&gt;&lt;/FONT&gt;
    &lt;/TD&gt;
    &lt;TD BGCOLOR="#cccccc" ALIGN=CENTER&gt;&lt;FONT FACE=ARIAL SIZE=3&gt;
      -&lt;BR&gt;
      -&lt;BR&gt;
      -&lt;BR&gt;
      -&lt;BR&gt;
      -&lt;BR&gt;
      -&lt;BR&gt;
      -&lt;BR&gt;
      -&lt;BR&gt;
      RT/RTR12&lt;BR&gt;
      RT/RTR12&lt;BR&gt;
      RT/RTR12&lt;BR&gt;
      -&lt;BR&gt;
      RJ/RJR12&lt;BR&gt;
      RJ/RJR12&lt;BR&gt;
      RJ/RJR12&lt;BR&gt;&lt;/FONT&gt;
    &lt;/TD&gt;
  &lt;/TR&gt;
  &lt;TR&gt;
    &lt;TD COLSPAN=8&gt;&amp;nbsp;
    &lt;/TD&gt;
  &lt;/TR&gt;
  &lt;TR&gt;
    &lt;TD COLSPAN=8&gt;
      &lt;FONT SIZE=4 FACE=ARIAL&gt;&lt;B&gt;SQUARE MULTI-TURN&lt;/B&gt;&lt;/FONT&gt;
    &lt;/TD&gt;
  &lt;/TR&gt;
  &lt;TR&gt;
   &lt;TD ALIGN=CENTER&gt;
      &lt;FONT SIZE=3 FACE=ARIAL&gt;&lt;B&gt;BOURN&lt;/B&gt;&lt;/FONT&gt;
    &lt;/TD&gt;
    &lt;TD ALIGN=CENTER&gt;
      &lt;FONT SIZE=3 FACE=ARIAL&gt;&lt;B&gt;BI&amp;nbsp;TECH&lt;/B&gt;&lt;/FONT&gt;
    &lt;/TD&gt;
    &lt;TD ALIGN=CENTER&gt;
      &lt;FONT SIZE=3 FACE=ARIAL&gt;&lt;B&gt;DALE-VISHAY&lt;/B&gt;&lt;/FONT&gt;
    &lt;/TD&gt;
    &lt;TD ALIGN=CENTER&gt;
      &lt;FONT SIZE=3 FACE=ARIAL&gt;&lt;B&gt;PHILIPS/MEPCO&lt;/B&gt;&lt;/FONT&gt;
    &lt;/TD&gt;
    &lt;TD ALIGN=CENTER&gt;
      &lt;FONT SIZE=3 FACE=ARIAL&gt;&lt;B&gt;MURATA&lt;/B&gt;&lt;/FONT&gt;
    &lt;/TD&gt;
    &lt;TD ALIGN=CENTER&gt;
      &lt;FONT SIZE=3 FACE=ARIAL&gt;&lt;B&gt;PANASONIC&lt;/B&gt;&lt;/FONT&gt;
    &lt;/TD&gt;
    &lt;TD ALIGN=CENTER&gt;
      &lt;FONT SIZE=3 FACE=ARIAL&gt;&lt;B&gt;SPECTROL&lt;/B&gt;&lt;/FONT&gt;
    &lt;/TD&gt;
    &lt;TD ALIGN=CENTER&gt;
      &lt;FONT SIZE=3 FACE=ARIAL&gt;&lt;B&gt;MILSPEC&lt;/B&gt;&lt;/FONT&gt;
    &lt;/TD&gt;
  &lt;/TR&gt;
  &lt;TR&gt;
    &lt;TD BGCOLOR="#cccccc" ALIGN=CENTER&gt;&lt;FONT FACE=ARIAL SIZE=3&gt;
      3250L&lt;BR&gt;
      3250P&lt;BR&gt;
      3250W&lt;BR&gt;
      3250X&lt;BR&gt;
      3252P&lt;BR&gt;
      3252W&lt;BR&gt;
      3252X&lt;BR&gt;
      3260P&lt;BR&gt;
      3260W&lt;BR&gt;
      3260X&lt;BR&gt;
      3262P&lt;BR&gt;
      3262W&lt;BR&gt;
      3262X&lt;BR&gt;
      3266P&lt;BR&gt;
      3266W&lt;BR&gt;
      3266X&lt;BR&gt;
      3290H&lt;BR&gt;
      3290P&lt;BR&gt;
      3290W&lt;BR&gt;
      3292P&lt;BR&gt;
      3292W&lt;BR&gt;
      3292X&lt;BR&gt;
      3296P&lt;BR&gt;
      3296W&lt;BR&gt;
      3296X&lt;BR&gt;
      3296Y&lt;BR&gt;
      3296Z&lt;BR&gt;
      3299P&lt;BR&gt;
      3299W&lt;BR&gt;
      3299X&lt;BR&gt;
      3299Y&lt;BR&gt;
      3299Z&lt;BR&gt;&lt;/FONT&gt;
    &lt;/TD&gt;
    &lt;TD BGCOLOR="#cccccc" ALIGN=CENTER&gt;&lt;FONT FACE=ARIAL SIZE=3&gt;
      -&lt;BR&gt;
      66P&amp;nbsp;ALT&lt;BR&gt;
      66W&amp;nbsp;ALT&lt;BR&gt;
      66X&amp;nbsp;ALT&lt;BR&gt;
      66P&amp;nbsp;ALT&lt;BR&gt;
      66W&amp;nbsp;ALT&lt;BR&gt;
      66X&amp;nbsp;ALT&lt;BR&gt;
      -&lt;BR&gt;
      64W&amp;nbsp;ALT&lt;BR&gt;
      -&lt;BR&gt;
      64P&amp;nbsp;ALT&lt;BR&gt;
      64W&amp;nbsp;ALT&lt;BR&gt;
      64X&amp;nbsp;ALT&lt;BR&gt;
      64P&lt;BR&gt;
      64W&lt;BR&gt;
      64X&lt;BR&gt;
      66X&amp;nbsp;ALT&lt;BR&gt;
      66P&amp;nbsp;ALT&lt;BR&gt;
      66W&amp;nbsp;ALT&lt;BR&gt;
      66P&lt;BR&gt;
      66W&lt;BR&gt;
      66X&lt;BR&gt;
      67P&lt;BR&gt;
      67W&lt;BR&gt;
      67X&lt;BR&gt;
      67Y&lt;BR&gt;
      67Z&lt;BR&gt;
      68P&lt;BR&gt;
      68W&lt;BR&gt;
      68X&lt;BR&gt;
      67Y&amp;nbsp;ALT&lt;BR&gt;
      67Z&amp;nbsp;ALT&lt;BR&gt;&lt;/FONT&gt;
    &lt;/TD&gt;
    &lt;TD BGCOLOR="#cccccc" ALIGN=CENTER&gt;&lt;FONT FACE=ARIAL SIZE=3&gt;
      5050&lt;BR&gt;
      5091&lt;BR&gt;
      5080&lt;BR&gt;
      5087&lt;BR&gt;
      -&lt;BR&gt;
      -&lt;BR&gt;
      -&lt;BR&gt;
      -&lt;BR&gt;
      -&lt;BR&gt;
      -&lt;BR&gt;
      -&lt;BR&gt;
      T63YB&lt;BR&gt;
      T63XB&lt;BR&gt;
      -&lt;BR&gt;
      -&lt;BR&gt;
      -&lt;BR&gt;
      5887&lt;BR&gt;
      5891&lt;BR&gt;
      5880&lt;BR&gt;
      -&lt;BR&gt;
      -&lt;BR&gt;
      -&lt;BR&gt;
      T93Z&lt;BR&gt;
      T93YA&lt;BR&gt;
      T93XA&lt;BR&gt;
      T93YB&lt;BR&gt;
      T93XB&lt;BR&gt;
      -&lt;BR&gt;
      -&lt;BR&gt;
      -&lt;BR&gt;
      -&lt;BR&gt;
      -&lt;BR&gt;&lt;/FONT&gt;
    &lt;/TD&gt;
    &lt;TD BGCOLOR="#cccccc" ALIGN=CENTER&gt;&lt;FONT FACE=ARIAL SIZE=3&gt;
      -&lt;BR&gt;
      -&lt;BR&gt;
      -&lt;BR&gt;
      -&lt;BR&gt;
      -&lt;BR&gt;
      -&lt;BR&gt;
      -&lt;BR&gt;
      -&lt;BR&gt;
      -&lt;BR&gt;
      -&lt;BR&gt;
      8026EKP&lt;BR&gt;
      8026EKW&lt;BR&gt;
      8026EKM&lt;BR&gt;
      8026EKP&lt;BR&gt;
      8026EKB&lt;BR&gt;
      8026EKM&lt;BR&gt;
      1309X&lt;BR&gt;
      1309P&lt;BR&gt;
      1309W&lt;BR&gt;
      8024EKP&lt;BR&gt;
      8024EKW&lt;BR&gt;
      8024EKN&lt;BR&gt;
      RJ-9P/CT9P&lt;BR&gt;
      RJ-9W&lt;BR&gt;
      RJ-9X&lt;BR&gt;
      -&lt;BR&gt;
      -&lt;BR&gt;
      -&lt;BR&gt;
      -&lt;BR&gt;
      -&lt;BR&gt;
      -&lt;BR&gt;
      -&lt;BR&gt;&lt;/FONT&gt;
    &lt;/TD&gt;
    &lt;TD BGCOLOR="#cccccc" ALIGN=CENTER&gt;&lt;FONT FACE=ARIAL SIZE=3&gt;
      -&lt;BR&gt;
      -&lt;BR&gt;
      -&lt;BR&gt;
      -&lt;BR&gt;
      -&lt;BR&gt;
      -&lt;BR&gt;
      -&lt;BR&gt;
      -&lt;BR&gt;
      -&lt;BR&gt;
      -&lt;BR&gt;
      3103P&lt;BR&gt;
      3103Y&lt;BR&gt;
      3103Z&lt;BR&gt;
      3103P&lt;BR&gt;
      3103Y&lt;BR&gt;
      3103Z&lt;BR&gt;
      -&lt;BR&gt;
      -&lt;BR&gt;
      -&lt;BR&gt;
      -&lt;BR&gt;
      -&lt;BR&gt;
      -&lt;BR&gt;
      3105P/3106P&lt;BR&gt;
      3105W/3106W&lt;BR&gt;
      3105X/3106X&lt;BR&gt;
      3105Y/3106Y&lt;BR&gt;
      3105Z/3105Z&lt;BR&gt;
      3102P&lt;BR&gt;
      3102W&lt;BR&gt;
      3102X&lt;BR&gt;
      3102Y&lt;BR&gt;
      3102Z&lt;BR&gt;&lt;/FONT&gt;
    &lt;/TD&gt;
    &lt;TD BGCOLOR="#cccccc" ALIGN=CENTER&gt;&lt;FONT FACE=ARIAL SIZE=3&gt;
      -&lt;BR&gt;
      -&lt;BR&gt;
      -&lt;BR&gt;
      -&lt;BR&gt;
      -&lt;BR&gt;
      -&lt;BR&gt;
      -&lt;BR&gt;
      -&lt;BR&gt;
      -&lt;BR&gt;
      -&lt;BR&gt;
      -&lt;BR&gt;
      -&lt;BR&gt;
      -&lt;BR&gt;
      -&lt;BR&gt;
      -&lt;BR&gt;
      -&lt;BR&gt;
      -&lt;BR&gt;
      -&lt;BR&gt;
      -&lt;BR&gt;
      -&lt;BR&gt;
      -&lt;BR&gt;
      -&lt;BR&gt;
      EVMCBG&lt;BR&gt;
      EVMCCG&lt;BR&gt;
      -&lt;BR&gt;
      -&lt;BR&gt;
      -&lt;BR&gt;
      -&lt;BR&gt;
      -&lt;BR&gt;
      -&lt;BR&gt;
      -&lt;BR&gt;
      -&lt;BR&gt;&lt;/FONT&gt;
    &lt;/TD&gt;
    &lt;TD BGCOLOR="#cccccc" ALIGN=CENTER&gt;&lt;FONT FACE=ARIAL SIZE=3&gt;
      55-1-X&lt;BR&gt;
      55-4-X&lt;BR&gt;
      55-3-X&lt;BR&gt;
      55-2-X&lt;BR&gt;
      -&lt;BR&gt;
      -&lt;BR&gt;
      -&lt;BR&gt;
      -&lt;BR&gt;
      -&lt;BR&gt;
      -&lt;BR&gt;
      -&lt;BR&gt;
      -&lt;BR&gt;
      -&lt;BR&gt;
      -&lt;BR&gt;
      -&lt;BR&gt;
      -&lt;BR&gt;
      50-2-X&lt;BR&gt;
      50-4-X&lt;BR&gt;
      50-3-X&lt;BR&gt;
      -&lt;BR&gt;
      -&lt;BR&gt;
      -&lt;BR&gt;
      64P&lt;BR&gt;
      64W&lt;BR&gt;
      64X&lt;BR&gt;
      64Y&lt;BR&gt;
      64Z&lt;BR&gt;
      -&lt;BR&gt;
      -&lt;BR&gt;
      -&lt;BR&gt;
      -&lt;BR&gt;
      -&lt;BR&gt;&lt;/FONT&gt;
    &lt;/TD&gt;
    &lt;TD BGCOLOR="#cccccc" ALIGN=CENTER&gt;&lt;FONT FACE=ARIAL SIZE=3&gt;
      RT/RTR22&lt;BR&gt;
      RT/RTR22&lt;BR&gt;
      RT/RTR22&lt;BR&gt;
      RT/RTR22&lt;BR&gt;
      RJ/RJR22&lt;BR&gt;
      RJ/RJR22&lt;BR&gt;
      RJ/RJR22&lt;BR&gt;
      RT/RTR26&lt;BR&gt;
      RT/RTR26&lt;BR&gt;
      RT/RTR26&lt;BR&gt;
      RJ/RJR26&lt;BR&gt;
      RJ/RJR26&lt;BR&gt;
      RJ/RJR26&lt;BR&gt;
      RJ/RJR26&lt;BR&gt;
      RJ/RJR26&lt;BR&gt;
      RJ/RJR26&lt;BR&gt;
      RT/RTR24&lt;BR&gt;
      RT/RTR24&lt;BR&gt;
      RT/RTR24&lt;BR&gt;
      RJ/RJR24&lt;BR&gt;
      RJ/RJR24&lt;BR&gt;
      RJ/RJR24&lt;BR&gt;
      RJ/RJR24&lt;BR&gt;
      RJ/RJR24&lt;BR&gt;
      RJ/RJR24&lt;BR&gt;
      -&lt;BR&gt;
      -&lt;BR&gt;
      -&lt;BR&gt;
      -&lt;BR&gt;
      -&lt;BR&gt;
      -&lt;BR&gt;
      -&lt;BR&gt;&lt;/FONT&gt;
    &lt;/TD&gt;
  &lt;/TR&gt;
  &lt;TR&gt;
    &lt;TD COLSPAN=8&gt;&amp;nbsp;
    &lt;/TD&gt;
  &lt;/TR&gt;
  &lt;TR&gt;
    &lt;TD COLSPAN=8&gt;
      &lt;FONT SIZE=4 FACE=ARIAL&gt;&lt;B&gt;SINGLE TURN&lt;/B&gt;&lt;/FONT&gt;
    &lt;/TD&gt;
  &lt;/TR&gt;
  &lt;TR&gt;
    &lt;TD ALIGN=CENTER&gt;
      &lt;FONT SIZE=3 FACE=ARIAL&gt;&lt;B&gt;BOURN&lt;/B&gt;&lt;/FONT&gt;
    &lt;/TD&gt;
    &lt;TD ALIGN=CENTER&gt;
      &lt;FONT SIZE=3 FACE=ARIAL&gt;&lt;B&gt;BI&amp;nbsp;TECH&lt;/B&gt;&lt;/FONT&gt;
    &lt;/TD&gt;
    &lt;TD ALIGN=CENTER&gt;
      &lt;FONT SIZE=3 FACE=ARIAL&gt;&lt;B&gt;DALE-VISHAY&lt;/B&gt;&lt;/FONT&gt;
    &lt;/TD&gt;
    &lt;TD ALIGN=CENTER&gt;
      &lt;FONT SIZE=3 FACE=ARIAL&gt;&lt;B&gt;PHILIPS/MEPCO&lt;/B&gt;&lt;/FONT&gt;
    &lt;/TD&gt;
    &lt;TD ALIGN=CENTER&gt;
      &lt;FONT SIZE=3 FACE=ARIAL&gt;&lt;B&gt;MURATA&lt;/B&gt;&lt;/FONT&gt;
    &lt;/TD&gt;
    &lt;TD ALIGN=CENTER&gt;
      &lt;FONT SIZE=3 FACE=ARIAL&gt;&lt;B&gt;PANASONIC&lt;/B&gt;&lt;/FONT&gt;
    &lt;/TD&gt;
    &lt;TD ALIGN=CENTER&gt;
      &lt;FONT SIZE=3 FACE=ARIAL&gt;&lt;B&gt;SPECTROL&lt;/B&gt;&lt;/FONT&gt;
    &lt;/TD&gt;
    &lt;TD ALIGN=CENTER&gt;
      &lt;FONT SIZE=3 FACE=ARIAL&gt;&lt;B&gt;MILSPEC&lt;/B&gt;&lt;/FONT&gt;
    &lt;/TD&gt;
  &lt;/TR&gt;
  &lt;TR&gt;
    &lt;TD BGCOLOR="#cccccc" ALIGN=CENTER&gt;&lt;FONT FACE=ARIAL SIZE=3&gt;
      3323P&lt;BR&gt;
      3323S&lt;BR&gt;
      3323W&lt;BR&gt;
      3329H&lt;BR&gt;
      3329P&lt;BR&gt;
      3329W&lt;BR&gt;
      3339H&lt;BR&gt;
      3339P&lt;BR&gt;
      3339W&lt;BR&gt;
      3352E&lt;BR&gt;
      3352H&lt;BR&gt;
      3352K&lt;BR&gt;
      3352P&lt;BR&gt;
      3352T&lt;BR&gt;
      3352V&lt;BR&gt;
      3352W&lt;BR&gt;
      3362H&lt;BR&gt;
      3362M&lt;BR&gt;
      3362P&lt;BR&gt;
      3362R&lt;BR&gt;
      3362S&lt;BR&gt;
      3362U&lt;BR&gt;
      3362W&lt;BR&gt;
      3362X&lt;BR&gt;
      3386B&lt;BR&gt;
      3386C&lt;BR&gt;
      3386F&lt;BR&gt;
      3386H&lt;BR&gt;
      3386K&lt;BR&gt;
      3386M&lt;BR&gt;
      3386P&lt;BR&gt;
      3386S&lt;BR&gt;
      3386W&lt;BR&gt;
      3386X&lt;BR&gt;&lt;/FONT&gt;
    &lt;/TD&gt;
    &lt;TD BGCOLOR="#cccccc" ALIGN=CENTER&gt;&lt;FONT FACE=ARIAL SIZE=3&gt;
      25P&lt;BR&gt;
      25S&lt;BR&gt;
      25RX&lt;BR&gt;
      82P&lt;BR&gt;
      82M&lt;BR&gt;
      82PA&lt;BR&gt;
      -&lt;BR&gt;
      -&lt;BR&gt;
      -&lt;BR&gt;
      91E&lt;BR&gt;
      91X&lt;BR&gt;
      91T&lt;BR&gt;
      91B&lt;BR&gt;
      91A&lt;BR&gt;
      91V&lt;BR&gt;
      91W&lt;BR&gt;
      25W&lt;BR&gt;
      25V&lt;BR&gt;
      25P&lt;BR&gt;
      -&lt;BR&gt;
      25S&lt;BR&gt;
      25U&lt;BR&gt;
      25RX&lt;BR&gt;
      25X&lt;BR&gt;
      72XW&lt;BR&gt;
      72XL&lt;BR&gt;
      72PM&lt;BR&gt;
      72RX&lt;BR&gt;
      -&lt;BR&gt;
      72PX&lt;BR&gt;
      72P&lt;BR&gt;
      72RXW&lt;BR&gt;
      72RXL&lt;BR&gt;
      72X&lt;BR&gt;&lt;/FONT&gt;
    &lt;/TD&gt;
    &lt;TD BGCOLOR="#cccccc" ALIGN=CENTER&gt;&lt;FONT FACE=ARIAL SIZE=3&gt;
      -&lt;BR&gt;
      -&lt;BR&gt;
      -&lt;BR&gt;
      T7YB&lt;BR&gt;
      T7YA&lt;BR&gt;
      -&lt;BR&gt;
      -&lt;BR&gt;
      -&lt;BR&gt;
      -&lt;BR&gt;
      -&lt;BR&gt;
      -&lt;BR&gt;
      -&lt;BR&gt;
      -&lt;BR&gt;
      -&lt;BR&gt;
      -&lt;BR&gt;
      -&lt;BR&gt;
      -&lt;BR&gt;
      TXD&lt;BR&gt;
      TYA&lt;BR&gt;
      TYP&lt;BR&gt;
      -&lt;BR&gt;
      TYD&lt;BR&gt;
      TX&lt;BR&gt;
      -&lt;BR&gt;
      150SX&lt;BR&gt;
      100SX&lt;BR&gt;
      102T&lt;BR&gt;
      101S&lt;BR&gt;
      190T&lt;BR&gt;
      150TX&lt;BR&gt;
      101&lt;BR&gt;
      -&lt;BR&gt;
      -&lt;BR&gt;
      101SX&lt;BR&gt;&lt;/FONT&gt;
    &lt;/TD&gt;
    &lt;TD BGCOLOR="#cccccc" ALIGN=CENTER&gt;&lt;FONT FACE=ARIAL SIZE=3&gt;
      ET6P&lt;BR&gt;
      ET6S&lt;BR&gt;
      ET6X&lt;BR&gt;
      RJ-6W/8014EMW&lt;BR&gt;
      RJ-6P/8014EMP&lt;BR&gt;
      RJ-6X/8014EMX&lt;BR&gt;
      TM7W&lt;BR&gt;
      TM7P&lt;BR&gt;
      TM7X&lt;BR&gt;
      -&lt;BR&gt;
      8017SMS&lt;BR&gt;
      -&lt;BR&gt;
      8017SMB&lt;BR&gt;
      8017SMA&lt;BR&gt;
      -&lt;BR&gt;
      -&lt;BR&gt;
      CT-6W&lt;BR&gt;
      CT-6H&lt;BR&gt;
      CT-6P&lt;BR&gt;
      CT-6R&lt;BR&gt;
      -&lt;BR&gt;
      CT-6V&lt;BR&gt;
      CT-6X&lt;BR&gt;
      -&lt;BR&gt;
      -&lt;BR&gt;
      8038EKV&lt;BR&gt;
      -&lt;BR&gt;
      8038EKX&lt;BR&gt;
      -&lt;BR&gt;
      -&lt;BR&gt;
      8038EKP&lt;BR&gt;
      8038EKZ&lt;BR&gt;
      8038EKW&lt;BR&gt;
      -&lt;BR&gt;&lt;/FONT&gt;
    &lt;/TD&gt;
    &lt;TD BGCOLOR="#cccccc" ALIGN=CENTER&gt;&lt;FONT FACE=ARIAL SIZE=3&gt;
      -&lt;BR&gt;
      -&lt;BR&gt;
      -&lt;BR&gt;
      3321H&lt;BR&gt;
      3321P&lt;BR&gt;
      3321N&lt;BR&gt;
      1102H&lt;BR&gt;
      1102P&lt;BR&gt;
      1102T&lt;BR&gt;
      RVA0911V304A&lt;BR&gt;
      -&lt;BR&gt;
      RVA0911H413A&lt;BR&gt;
      RVG0707V100A&lt;BR&gt;
      RVA0607V(H)306A&lt;BR&gt;
      RVA1214H213A&lt;BR&gt;
      -&lt;BR&gt;
      -&lt;BR&gt;
      -&lt;BR&gt;
      -&lt;BR&gt;
      -&lt;BR&gt;
      -&lt;BR&gt;
      -&lt;BR&gt;
      -&lt;BR&gt;
      -&lt;BR&gt;
      3104B&lt;BR&gt;
      3104C&lt;BR&gt;
      3104F&lt;BR&gt;
      3104H&lt;BR&gt;
      -&lt;BR&gt;
      3104M&lt;BR&gt;
      3104P&lt;BR&gt;
      3104S&lt;BR&gt;
      3104W&lt;BR&gt;
      3104X&lt;BR&gt;&lt;/FONT&gt;
    &lt;/TD&gt;
    &lt;TD BGCOLOR="#cccccc" ALIGN=CENTER&gt;&lt;FONT FACE=ARIAL SIZE=3&gt;
      EVMQ0G&lt;BR&gt;
      EVMQIG&lt;BR&gt;
      EVMQ3G&lt;BR&gt;
      EVMS0G&lt;BR&gt;
      EVMQ0G&lt;BR&gt;
      EVMG0G&lt;BR&gt;
      -&lt;BR&gt;
      -&lt;BR&gt;
      -&lt;BR&gt;
      EVMK4GA00B&lt;BR&gt;
      EVM30GA00B&lt;BR&gt;
      EVMK0GA00B&lt;BR&gt;
      EVM38GA00B&lt;BR&gt;
      EVMB6&lt;BR&gt;
      EVLQ0&lt;BR&gt;
      -&lt;BR&gt;
      EVMMSG&lt;BR&gt;
      EVMMBG&lt;BR&gt;
      EVMMAG&lt;BR&gt;
      -&lt;BR&gt;
      -&lt;BR&gt;
      EVMMCS&lt;BR&gt;
      -&lt;BR&gt;
      -&lt;BR&gt;
      -&lt;BR&gt;
      -&lt;BR&gt;
      -&lt;BR&gt;
      EVMM1&lt;BR&gt;
      -&lt;BR&gt;
      -&lt;BR&gt;
      EVMM0&lt;BR&gt;
      -&lt;BR&gt;
      -&lt;BR&gt;
      EVMM3&lt;BR&gt;&lt;/FONT&gt;
    &lt;/TD&gt;
    &lt;TD BGCOLOR="#cccccc" ALIGN=CENTER&gt;&lt;FONT FACE=ARIAL SIZE=3&gt;
      -&lt;BR&gt;
      -&lt;BR&gt;
      -&lt;BR&gt;
      62-3-1&lt;BR&gt;
      62-1-2&lt;BR&gt;
      -&lt;BR&gt;
      -&lt;BR&gt;
      -&lt;BR&gt;
      -&lt;BR&gt;
      -&lt;BR&gt;
      -&lt;BR&gt;
      -&lt;BR&gt;
      -&lt;BR&gt;
      -&lt;BR&gt;
      -&lt;BR&gt;
      -&lt;BR&gt;
      67R&lt;BR&gt;
      -&lt;BR&gt;
      67P&lt;BR&gt;
      -&lt;BR&gt;
      -&lt;BR&gt;
      -&lt;BR&gt;
      -&lt;BR&gt;
      67X&lt;BR&gt;
      63V&lt;BR&gt;
      63S&lt;BR&gt;
      63M&lt;BR&gt;
      -&lt;BR&gt;
      -&lt;BR&gt;
      63H&lt;BR&gt;
      63P&lt;BR&gt;
      -&lt;BR&gt;
      -&lt;BR&gt;
      63X&lt;BR&gt;&lt;/FONT&gt;
    &lt;/TD&gt;
    &lt;TD BGCOLOR="#cccccc" ALIGN=CENTER&gt;&lt;FONT FACE=ARIAL SIZE=3&gt;
      -&lt;BR&gt;
      -&lt;BR&gt;
      -&lt;BR&gt;
      RJ/RJR50&lt;BR&gt;
      RJ/RJR50&lt;BR&gt;
      RJ/RJR50&lt;BR&gt;
      -&lt;BR&gt;
      -&lt;BR&gt;
      -&lt;BR&gt;
      -&lt;BR&gt;
      -&lt;BR&gt;
      -&lt;BR&gt;
      -&lt;BR&gt;
      -&lt;BR&gt;
      -&lt;BR&gt;
      -&lt;BR&gt;
      -&lt;BR&gt;
      -&lt;BR&gt;
      -&lt;BR&gt;
      -&lt;BR&gt;
      -&lt;BR&gt;
      -&lt;BR&gt;
      -&lt;BR&gt;
      -&lt;BR&gt;
      -&lt;BR&gt;
      -&lt;BR&gt;
      -&lt;BR&gt;
      -&lt;BR&gt;
      -&lt;BR&gt;
      -&lt;BR&gt;
      -&lt;BR&gt;
      -&lt;BR&gt;
      -&lt;BR&gt;
      -&lt;BR&gt;&lt;/FONT&gt;
    &lt;/TD&gt;
  &lt;/TR&gt;
&lt;/TABLE&gt;
&lt;P&gt;&amp;nbsp;&lt;P&gt;
&lt;TABLE BORDER=0 CELLSPACING=1 CELLPADDING=3&gt;
  &lt;TR&gt;
    &lt;TD COLSPAN=7&gt;
      &lt;FONT color="#0000FF" SIZE=4 FACE=ARIAL&gt;&lt;B&gt;SMD TRIM-POT CROSS REFERENCE&lt;/B&gt;&lt;/FONT&gt;
      &lt;P&gt;
      &lt;FONT SIZE=4 FACE=ARIAL&gt;&lt;B&gt;MULTI-TURN&lt;/B&gt;&lt;/FONT&gt;
    &lt;/TD&gt;
  &lt;/TR&gt;
  &lt;TR&gt;
    &lt;TD&gt;
      &lt;FONT SIZE=3 FACE=ARIAL&gt;&lt;B&gt;BOURNS&lt;/B&gt;&lt;/FONT&gt;
    &lt;/TD&gt;
    &lt;TD&gt;
      &lt;FONT SIZE=3 FACE=ARIAL&gt;&lt;B&gt;BI&amp;nbsp;TECH&lt;/B&gt;&lt;/FONT&gt;
    &lt;/TD&gt;
    &lt;TD&gt;
      &lt;FONT SIZE=3 FACE=ARIAL&gt;&lt;B&gt;DALE-VISHAY&lt;/B&gt;&lt;/FONT&gt;
    &lt;/TD&gt;
    &lt;TD&gt;
      &lt;FONT SIZE=3 FACE=ARIAL&gt;&lt;B&gt;PHILIPS/MEPCO&lt;/B&gt;&lt;/FONT&gt;
    &lt;/TD&gt;
    &lt;TD&gt;
      &lt;FONT SIZE=3 FACE=ARIAL&gt;&lt;B&gt;PANASONIC&lt;/B&gt;&lt;/FONT&gt;
    &lt;/TD&gt;
    &lt;TD&gt;
      &lt;FONT SIZE=3 FACE=ARIAL&gt;&lt;B&gt;TOCOS&lt;/B&gt;&lt;/FONT&gt;
    &lt;/TD&gt;
    &lt;TD&gt;
      &lt;FONT SIZE=3 FACE=ARIAL&gt;&lt;B&gt;AUX/KYOCERA&lt;/B&gt;&lt;/FONT&gt;
    &lt;/TD&gt;
  &lt;/TR&gt;
  &lt;TR&gt;
    &lt;TD BGCOLOR="#cccccc" ALIGN=CENTER&gt;&lt;FONT FACE=ARIAL SIZE=3&gt;
      3224G&lt;BR&gt;
      3224J&lt;BR&gt;
      3224W&lt;BR&gt;
      3269P&lt;BR&gt;
      3269W&lt;BR&gt;
      3269X&lt;BR&gt;&lt;/FONT&gt;
    &lt;/TD&gt;
    &lt;TD BGCOLOR="#cccccc" ALIGN=CENTER&gt;&lt;FONT FACE=ARIAL SIZE=3&gt;
      44G&lt;BR&gt;
      44J&lt;BR&gt;
      44W&lt;BR&gt;
      84P&lt;BR&gt;
      84W&lt;BR&gt;
      84X&lt;BR&gt;&lt;/FONT&gt;
    &lt;/TD&gt;
    &lt;TD BGCOLOR="#cccccc" ALIGN=CENTER&gt;&lt;FONT FACE=ARIAL SIZE=3&gt;
      -&lt;BR&gt;
      -&lt;BR&gt;
      -&lt;BR&gt;
      ST63Z&lt;BR&gt;
      ST63Y&lt;BR&gt;
      -&lt;BR&gt;&lt;/FONT&gt;
    &lt;/TD&gt;
    &lt;TD BGCOLOR="#cccccc" ALIGN=CENTER&gt;&lt;FONT FACE=ARIAL SIZE=3&gt;
      -&lt;BR&gt;
      -&lt;BR&gt;
      -&lt;BR&gt;
      ST5P&lt;BR&gt;
      ST5W&lt;BR&gt;
      ST5X&lt;BR&gt;&lt;/FONT&gt;
    &lt;/TD&gt;
    &lt;TD BGCOLOR="#cccccc" ALIGN=CENTER&gt;&lt;FONT FACE=ARIAL SIZE=3&gt;
      -&lt;BR&gt;
      -&lt;BR&gt;
      -&lt;BR&gt;
      -&lt;BR&gt;
      -&lt;BR&gt;
      -&lt;BR&gt;&lt;/FONT&gt;
    &lt;/TD&gt;
    &lt;TD BGCOLOR="#cccccc" ALIGN=CENTER&gt;&lt;FONT FACE=ARIAL SIZE=3&gt;
      -&lt;BR&gt;
      -&lt;BR&gt;
      -&lt;BR&gt;
      -&lt;BR&gt;
      -&lt;BR&gt;
      -&lt;BR&gt;&lt;/FONT&gt;
    &lt;/TD&gt;
    &lt;TD BGCOLOR="#cccccc" ALIGN=CENTER&gt;&lt;FONT FACE=ARIAL SIZE=3&gt;
      -&lt;BR&gt;
      -&lt;BR&gt;
      -&lt;BR&gt;
      -&lt;BR&gt;
      -&lt;BR&gt;
      -&lt;BR&gt;&lt;/FONT&gt;
    &lt;/TD&gt;
  &lt;/TR&gt;
  &lt;TR&gt;
    &lt;TD COLSPAN=7&gt;&amp;nbsp;
    &lt;/TD&gt;
  &lt;/TR&gt;
  &lt;TR&gt;
    &lt;TD COLSPAN=7&gt;
      &lt;FONT SIZE=4 FACE=ARIAL&gt;&lt;B&gt;SINGLE TURN&lt;/B&gt;&lt;/FONT&gt;
    &lt;/TD&gt;
  &lt;/TR&gt;
  &lt;TR&gt;
    &lt;TD&gt;
      &lt;FONT SIZE=3 FACE=ARIAL&gt;&lt;B&gt;BOURNS&lt;/B&gt;&lt;/FONT&gt;
    &lt;/TD&gt;
    &lt;TD&gt;
      &lt;FONT SIZE=3 FACE=ARIAL&gt;&lt;B&gt;BI&amp;nbsp;TECH&lt;/B&gt;&lt;/FONT&gt;
    &lt;/TD&gt;
    &lt;TD&gt;
      &lt;FONT SIZE=3 FACE=ARIAL&gt;&lt;B&gt;DALE-VISHAY&lt;/B&gt;&lt;/FONT&gt;
    &lt;/TD&gt;
    &lt;TD&gt;
      &lt;FONT SIZE=3 FACE=ARIAL&gt;&lt;B&gt;PHILIPS/MEPCO&lt;/B&gt;&lt;/FONT&gt;
    &lt;/TD&gt;
    &lt;TD&gt;
      &lt;FONT SIZE=3 FACE=ARIAL&gt;&lt;B&gt;PANASONIC&lt;/B&gt;&lt;/FONT&gt;
    &lt;/TD&gt;
    &lt;TD&gt;
      &lt;FONT SIZE=3 FACE=ARIAL&gt;&lt;B&gt;TOCOS&lt;/B&gt;&lt;/FONT&gt;
    &lt;/TD&gt;
    &lt;TD&gt;
      &lt;FONT SIZE=3 FACE=ARIAL&gt;&lt;B&gt;AUX/KYOCERA&lt;/B&gt;&lt;/FONT&gt;
    &lt;/TD&gt;
  &lt;/TR&gt;
  &lt;TR&gt;
    &lt;TD BGCOLOR="#cccccc" ALIGN=CENTER&gt;&lt;FONT FACE=ARIAL SIZE=3&gt;
      3314G&lt;BR&gt;
      3314J&lt;BR&gt;
      3364A/B&lt;BR&gt;
      3364C/D&lt;BR&gt;
      3364W/X&lt;BR&gt;
      3313G&lt;BR&gt;
      3313J&lt;BR&gt;&lt;/FONT&gt;
    &lt;/TD&gt;
    &lt;TD BGCOLOR="#cccccc" ALIGN=CENTER&gt;&lt;FONT FACE=ARIAL SIZE=3&gt;
      23B&lt;BR&gt;
      23A&lt;BR&gt;
      21X&lt;BR&gt;
      21W&lt;BR&gt;
      -&lt;BR&gt;
      22B&lt;BR&gt;
      22A&lt;BR&gt;&lt;/FONT&gt;
    &lt;/TD&gt;
    &lt;TD BGCOLOR="#cccccc" ALIGN=CENTER&gt;&lt;FONT FACE=ARIAL SIZE=3&gt;
      ST5YL/ST53YL&lt;BR&gt;
      ST5YJ/5T53YJ&lt;BR&gt;
      ST-23A&lt;BR&gt;
      ST-22B&lt;BR&gt;
      ST-22&lt;BR&gt;
      -&lt;BR&gt;
      -&lt;BR&gt;&lt;/FONT&gt;
    &lt;/TD&gt;
    &lt;TD BGCOLOR="#cccccc" ALIGN=CENTER&gt;&lt;FONT FACE=ARIAL SIZE=3&gt;
      ST-4B&lt;BR&gt;
      ST-4A&lt;BR&gt;
      -&lt;BR&gt;
      -&lt;BR&gt;
      -&lt;BR&gt;
      ST-3B&lt;BR&gt;
      ST-3A&lt;BR&gt;&lt;/FONT&gt;
    &lt;/TD&gt;
    &lt;TD BGCOLOR="#cccccc" ALIGN=CENTER&gt;&lt;FONT FACE=ARIAL SIZE=3&gt;
      -&lt;BR&gt;
      EVM-6YS&lt;BR&gt;
      EVM-1E&lt;BR&gt;
      EVM-1G&lt;BR&gt;
      EVM-1D&lt;BR&gt;
      -&lt;BR&gt;
      -&lt;BR&gt;&lt;/FONT&gt;
    &lt;/TD&gt;
    &lt;TD BGCOLOR="#cccccc" ALIGN=CENTER&gt;&lt;FONT FACE=ARIAL SIZE=3&gt;
      G4B&lt;BR&gt;
      G4A&lt;BR&gt;
      TR04-3S1&lt;BR&gt;
      TRG04-2S1&lt;BR&gt;
      -&lt;BR&gt;
      -&lt;BR&gt;
      -&lt;BR&gt;&lt;/FONT&gt;
    &lt;/TD&gt;
    &lt;TD BGCOLOR="#cccccc" ALIGN=CENTER&gt;&lt;FONT FACE=ARIAL SIZE=3&gt;
      -&lt;BR&gt;
      -&lt;BR&gt;
      DVR-43A&lt;BR&gt;
      CVR-42C&lt;BR&gt;
      CVR-42A/C&lt;BR&gt;
      -&lt;BR&gt;
      -&lt;BR&gt;&lt;/FONT&gt;
    &lt;/TD&gt;
  &lt;/TR&gt;
&lt;/TABLE&gt;
&lt;P&gt;
&lt;FONT SIZE=4 FACE=ARIAL&gt;&lt;B&gt;ALT =&amp;nbsp;ALTERNATE&lt;/B&gt;&lt;/FONT&gt;
&lt;P&gt;

&amp;nbsp;
&lt;P&gt;
&lt;/td&gt;
&lt;/tr&gt;
&lt;/table&gt;
&lt;/BODY&gt;&lt;/HTML&gt;</description>
<packages>
<package name="R0402" urn="urn:adsk.eagle:footprint:25625/1" library_version="3">
<description>&lt;b&gt;RESISTOR&lt;/b&gt;</description>
<wire x1="-0.245" y1="0.224" x2="0.245" y2="0.224" width="0.1524" layer="51"/>
<wire x1="0.245" y1="-0.224" x2="-0.245" y2="-0.224" width="0.1524" layer="51"/>
<wire x1="-1.473" y1="0.483" x2="1.473" y2="0.483" width="0.0508" layer="39"/>
<wire x1="1.473" y1="0.483" x2="1.473" y2="-0.483" width="0.0508" layer="39"/>
<wire x1="1.473" y1="-0.483" x2="-1.473" y2="-0.483" width="0.0508" layer="39"/>
<wire x1="-1.473" y1="-0.483" x2="-1.473" y2="0.483" width="0.0508" layer="39"/>
<smd name="1" x="-0.65" y="0" dx="0.7" dy="0.9" layer="1"/>
<smd name="2" x="0.65" y="0" dx="0.7" dy="0.9" layer="1"/>
<text x="-0.635" y="0.635" size="1.27" layer="25">&gt;NAME</text>
<text x="-0.635" y="-1.905" size="1.27" layer="27">&gt;VALUE</text>
<rectangle x1="-0.554" y1="-0.3048" x2="-0.254" y2="0.2951" layer="51"/>
<rectangle x1="0.2588" y1="-0.3048" x2="0.5588" y2="0.2951" layer="51"/>
<rectangle x1="-0.1999" y1="-0.4001" x2="0.1999" y2="0.4001" layer="35"/>
</package>
<package name="R0603" urn="urn:adsk.eagle:footprint:23044/1" library_version="3">
<description>&lt;b&gt;RESISTOR&lt;/b&gt;</description>
<wire x1="-0.432" y1="-0.356" x2="0.432" y2="-0.356" width="0.1524" layer="51"/>
<wire x1="0.432" y1="0.356" x2="-0.432" y2="0.356" width="0.1524" layer="51"/>
<wire x1="-1.473" y1="0.983" x2="1.473" y2="0.983" width="0.0508" layer="39"/>
<wire x1="1.473" y1="0.983" x2="1.473" y2="-0.983" width="0.0508" layer="39"/>
<wire x1="1.473" y1="-0.983" x2="-1.473" y2="-0.983" width="0.0508" layer="39"/>
<wire x1="-1.473" y1="-0.983" x2="-1.473" y2="0.983" width="0.0508" layer="39"/>
<smd name="1" x="-0.85" y="0" dx="1" dy="1.1" layer="1"/>
<smd name="2" x="0.85" y="0" dx="1" dy="1.1" layer="1"/>
<text x="-0.635" y="0.635" size="1.27" layer="25">&gt;NAME</text>
<text x="-0.635" y="-1.905" size="1.27" layer="27">&gt;VALUE</text>
<rectangle x1="0.4318" y1="-0.4318" x2="0.8382" y2="0.4318" layer="51"/>
<rectangle x1="-0.8382" y1="-0.4318" x2="-0.4318" y2="0.4318" layer="51"/>
<rectangle x1="-0.1999" y1="-0.4001" x2="0.1999" y2="0.4001" layer="35"/>
</package>
<package name="R0805" urn="urn:adsk.eagle:footprint:23045/1" library_version="3">
<description>&lt;b&gt;RESISTOR&lt;/b&gt;&lt;p&gt;</description>
<wire x1="-0.41" y1="0.635" x2="0.41" y2="0.635" width="0.1524" layer="51"/>
<wire x1="-0.41" y1="-0.635" x2="0.41" y2="-0.635" width="0.1524" layer="51"/>
<wire x1="-1.973" y1="0.983" x2="1.973" y2="0.983" width="0.0508" layer="39"/>
<wire x1="1.973" y1="0.983" x2="1.973" y2="-0.983" width="0.0508" layer="39"/>
<wire x1="1.973" y1="-0.983" x2="-1.973" y2="-0.983" width="0.0508" layer="39"/>
<wire x1="-1.973" y1="-0.983" x2="-1.973" y2="0.983" width="0.0508" layer="39"/>
<smd name="1" x="-0.95" y="0" dx="1.3" dy="1.5" layer="1"/>
<smd name="2" x="0.95" y="0" dx="1.3" dy="1.5" layer="1"/>
<text x="-0.635" y="1.27" size="1.27" layer="25">&gt;NAME</text>
<text x="-0.635" y="-2.54" size="1.27" layer="27">&gt;VALUE</text>
<rectangle x1="0.4064" y1="-0.6985" x2="1.0564" y2="0.7015" layer="51"/>
<rectangle x1="-1.0668" y1="-0.6985" x2="-0.4168" y2="0.7015" layer="51"/>
<rectangle x1="-0.1999" y1="-0.5001" x2="0.1999" y2="0.5001" layer="35"/>
</package>
<package name="R0805W" urn="urn:adsk.eagle:footprint:23046/1" library_version="3">
<description>&lt;b&gt;RESISTOR&lt;/b&gt; wave soldering&lt;p&gt;</description>
<wire x1="-0.41" y1="0.635" x2="0.41" y2="0.635" width="0.1524" layer="51"/>
<wire x1="-0.41" y1="-0.635" x2="0.41" y2="-0.635" width="0.1524" layer="51"/>
<wire x1="-1.973" y1="0.983" x2="1.973" y2="0.983" width="0.0508" layer="39"/>
<wire x1="1.973" y1="0.983" x2="1.973" y2="-0.983" width="0.0508" layer="39"/>
<wire x1="1.973" y1="-0.983" x2="-1.973" y2="-0.983" width="0.0508" layer="39"/>
<wire x1="-1.973" y1="-0.983" x2="-1.973" y2="0.983" width="0.0508" layer="39"/>
<smd name="1" x="-1.0525" y="0" dx="1.5" dy="1" layer="1"/>
<smd name="2" x="1.0525" y="0" dx="1.5" dy="1" layer="1"/>
<text x="-0.635" y="1.27" size="1.27" layer="25">&gt;NAME</text>
<text x="-0.635" y="-2.54" size="1.27" layer="27">&gt;VALUE</text>
<rectangle x1="0.4064" y1="-0.6985" x2="1.0564" y2="0.7015" layer="51"/>
<rectangle x1="-1.0668" y1="-0.6985" x2="-0.4168" y2="0.7015" layer="51"/>
<rectangle x1="-0.1999" y1="-0.5001" x2="0.1999" y2="0.5001" layer="35"/>
</package>
<package name="R1206" urn="urn:adsk.eagle:footprint:23047/1" library_version="3">
<description>&lt;b&gt;RESISTOR&lt;/b&gt;</description>
<wire x1="0.9525" y1="-0.8128" x2="-0.9652" y2="-0.8128" width="0.1524" layer="51"/>
<wire x1="0.9525" y1="0.8128" x2="-0.9652" y2="0.8128" width="0.1524" layer="51"/>
<wire x1="-2.473" y1="0.983" x2="2.473" y2="0.983" width="0.0508" layer="39"/>
<wire x1="2.473" y1="0.983" x2="2.473" y2="-0.983" width="0.0508" layer="39"/>
<wire x1="2.473" y1="-0.983" x2="-2.473" y2="-0.983" width="0.0508" layer="39"/>
<wire x1="-2.473" y1="-0.983" x2="-2.473" y2="0.983" width="0.0508" layer="39"/>
<smd name="2" x="1.422" y="0" dx="1.6" dy="1.803" layer="1"/>
<smd name="1" x="-1.422" y="0" dx="1.6" dy="1.803" layer="1"/>
<text x="-1.27" y="1.27" size="1.27" layer="25">&gt;NAME</text>
<text x="-1.27" y="-2.54" size="1.27" layer="27">&gt;VALUE</text>
<rectangle x1="-1.6891" y1="-0.8763" x2="-0.9525" y2="0.8763" layer="51"/>
<rectangle x1="0.9525" y1="-0.8763" x2="1.6891" y2="0.8763" layer="51"/>
<rectangle x1="-0.3" y1="-0.7" x2="0.3" y2="0.7" layer="35"/>
</package>
<package name="R1206W" urn="urn:adsk.eagle:footprint:23048/1" library_version="3">
<description>&lt;b&gt;RESISTOR&lt;/b&gt;&lt;p&gt;
wave soldering</description>
<wire x1="-0.913" y1="0.8" x2="0.888" y2="0.8" width="0.1524" layer="51"/>
<wire x1="-0.913" y1="-0.8" x2="0.888" y2="-0.8" width="0.1524" layer="51"/>
<wire x1="-2.473" y1="0.983" x2="2.473" y2="0.983" width="0.0508" layer="39"/>
<wire x1="2.473" y1="0.983" x2="2.473" y2="-0.983" width="0.0508" layer="39"/>
<wire x1="2.473" y1="-0.983" x2="-2.473" y2="-0.983" width="0.0508" layer="39"/>
<wire x1="-2.473" y1="-0.983" x2="-2.473" y2="0.983" width="0.0508" layer="39"/>
<smd name="1" x="-1.499" y="0" dx="1.8" dy="1.2" layer="1"/>
<smd name="2" x="1.499" y="0" dx="1.8" dy="1.2" layer="1"/>
<text x="-1.905" y="1.27" size="1.27" layer="25">&gt;NAME</text>
<text x="-1.905" y="-2.54" size="1.27" layer="27">&gt;VALUE</text>
<rectangle x1="-1.651" y1="-0.8763" x2="-0.9009" y2="0.8738" layer="51"/>
<rectangle x1="0.889" y1="-0.8763" x2="1.6391" y2="0.8738" layer="51"/>
<rectangle x1="-0.3" y1="-0.7" x2="0.3" y2="0.7" layer="35"/>
</package>
<package name="R1210" urn="urn:adsk.eagle:footprint:23049/1" library_version="3">
<description>&lt;b&gt;RESISTOR&lt;/b&gt;</description>
<wire x1="-0.913" y1="1.219" x2="0.939" y2="1.219" width="0.1524" layer="51"/>
<wire x1="-0.913" y1="-1.219" x2="0.939" y2="-1.219" width="0.1524" layer="51"/>
<wire x1="-2.473" y1="1.483" x2="2.473" y2="1.483" width="0.0508" layer="39"/>
<wire x1="2.473" y1="1.483" x2="2.473" y2="-1.483" width="0.0508" layer="39"/>
<wire x1="2.473" y1="-1.483" x2="-2.473" y2="-1.483" width="0.0508" layer="39"/>
<wire x1="-2.473" y1="-1.483" x2="-2.473" y2="1.483" width="0.0508" layer="39"/>
<smd name="1" x="-1.4" y="0" dx="1.6" dy="2.7" layer="1"/>
<smd name="2" x="1.4" y="0" dx="1.6" dy="2.7" layer="1"/>
<text x="-2.54" y="1.905" size="1.27" layer="25">&gt;NAME</text>
<text x="-2.54" y="-3.175" size="1.27" layer="27">&gt;VALUE</text>
<rectangle x1="-1.651" y1="-1.3081" x2="-0.9009" y2="1.2918" layer="51"/>
<rectangle x1="0.9144" y1="-1.3081" x2="1.6645" y2="1.2918" layer="51"/>
<rectangle x1="-0.3" y1="-0.8999" x2="0.3" y2="0.8999" layer="35"/>
</package>
<package name="R1210W" urn="urn:adsk.eagle:footprint:23050/1" library_version="3">
<description>&lt;b&gt;RESISTOR&lt;/b&gt;&lt;p&gt;
wave soldering</description>
<wire x1="-0.913" y1="1.219" x2="0.939" y2="1.219" width="0.1524" layer="51"/>
<wire x1="-0.913" y1="-1.219" x2="0.939" y2="-1.219" width="0.1524" layer="51"/>
<wire x1="-2.473" y1="1.483" x2="2.473" y2="1.483" width="0.0508" layer="39"/>
<wire x1="2.473" y1="1.483" x2="2.473" y2="-1.483" width="0.0508" layer="39"/>
<wire x1="2.473" y1="-1.483" x2="-2.473" y2="-1.483" width="0.0508" layer="39"/>
<wire x1="-2.473" y1="-1.483" x2="-2.473" y2="1.483" width="0.0508" layer="39"/>
<smd name="1" x="-1.499" y="0" dx="1.8" dy="1.8" layer="1"/>
<smd name="2" x="1.499" y="0" dx="1.8" dy="1.8" layer="1"/>
<text x="-2.54" y="1.905" size="1.27" layer="25">&gt;NAME</text>
<text x="-2.54" y="-3.175" size="1.27" layer="27">&gt;VALUE</text>
<rectangle x1="-1.651" y1="-1.3081" x2="-0.9009" y2="1.2918" layer="51"/>
<rectangle x1="0.9144" y1="-1.3081" x2="1.6645" y2="1.2918" layer="51"/>
<rectangle x1="-0.3" y1="-0.8001" x2="0.3" y2="0.8001" layer="35"/>
</package>
<package name="R2010" urn="urn:adsk.eagle:footprint:23051/1" library_version="3">
<description>&lt;b&gt;RESISTOR&lt;/b&gt;</description>
<wire x1="-1.662" y1="1.245" x2="1.662" y2="1.245" width="0.1524" layer="51"/>
<wire x1="-1.637" y1="-1.245" x2="1.687" y2="-1.245" width="0.1524" layer="51"/>
<wire x1="-3.473" y1="1.483" x2="3.473" y2="1.483" width="0.0508" layer="39"/>
<wire x1="3.473" y1="1.483" x2="3.473" y2="-1.483" width="0.0508" layer="39"/>
<wire x1="3.473" y1="-1.483" x2="-3.473" y2="-1.483" width="0.0508" layer="39"/>
<wire x1="-3.473" y1="-1.483" x2="-3.473" y2="1.483" width="0.0508" layer="39"/>
<smd name="1" x="-2.2" y="0" dx="1.8" dy="2.7" layer="1"/>
<smd name="2" x="2.2" y="0" dx="1.8" dy="2.7" layer="1"/>
<text x="-3.175" y="1.905" size="1.27" layer="25">&gt;NAME</text>
<text x="-3.175" y="-3.175" size="1.27" layer="27">&gt;VALUE</text>
<rectangle x1="-2.4892" y1="-1.3208" x2="-1.6393" y2="1.3292" layer="51"/>
<rectangle x1="1.651" y1="-1.3208" x2="2.5009" y2="1.3292" layer="51"/>
</package>
<package name="R2010W" urn="urn:adsk.eagle:footprint:23052/1" library_version="3">
<description>&lt;b&gt;RESISTOR&lt;/b&gt;&lt;p&gt;
wave soldering</description>
<wire x1="-1.662" y1="1.245" x2="1.662" y2="1.245" width="0.1524" layer="51"/>
<wire x1="-1.637" y1="-1.245" x2="1.687" y2="-1.245" width="0.1524" layer="51"/>
<wire x1="-3.473" y1="1.483" x2="3.473" y2="1.483" width="0.0508" layer="39"/>
<wire x1="3.473" y1="1.483" x2="3.473" y2="-1.483" width="0.0508" layer="39"/>
<wire x1="3.473" y1="-1.483" x2="-3.473" y2="-1.483" width="0.0508" layer="39"/>
<wire x1="-3.473" y1="-1.483" x2="-3.473" y2="1.483" width="0.0508" layer="39"/>
<smd name="1" x="-2.311" y="0" dx="2" dy="1.8" layer="1"/>
<smd name="2" x="2.311" y="0" dx="2" dy="1.8" layer="1"/>
<text x="-2.54" y="1.905" size="1.27" layer="25">&gt;NAME</text>
<text x="-2.54" y="-3.175" size="1.27" layer="27">&gt;VALUE</text>
<rectangle x1="-2.4892" y1="-1.3208" x2="-1.6393" y2="1.3292" layer="51"/>
<rectangle x1="1.651" y1="-1.3208" x2="2.5009" y2="1.3292" layer="51"/>
</package>
<package name="R2012" urn="urn:adsk.eagle:footprint:23053/1" library_version="3">
<description>&lt;b&gt;RESISTOR&lt;/b&gt;</description>
<wire x1="-0.41" y1="0.635" x2="0.41" y2="0.635" width="0.1524" layer="51"/>
<wire x1="-0.41" y1="-0.635" x2="0.41" y2="-0.635" width="0.1524" layer="51"/>
<wire x1="-1.973" y1="0.983" x2="1.973" y2="0.983" width="0.0508" layer="39"/>
<wire x1="1.973" y1="0.983" x2="1.973" y2="-0.983" width="0.0508" layer="39"/>
<wire x1="1.973" y1="-0.983" x2="-1.973" y2="-0.983" width="0.0508" layer="39"/>
<wire x1="-1.973" y1="-0.983" x2="-1.973" y2="0.983" width="0.0508" layer="39"/>
<smd name="1" x="-0.85" y="0" dx="1.3" dy="1.5" layer="1"/>
<smd name="2" x="0.85" y="0" dx="1.3" dy="1.5" layer="1"/>
<text x="-0.635" y="1.27" size="1.27" layer="25">&gt;NAME</text>
<text x="-0.635" y="-2.54" size="1.27" layer="27">&gt;VALUE</text>
<rectangle x1="0.4064" y1="-0.6985" x2="1.0564" y2="0.7015" layer="51"/>
<rectangle x1="-1.0668" y1="-0.6985" x2="-0.4168" y2="0.7015" layer="51"/>
<rectangle x1="-0.1001" y1="-0.5999" x2="0.1001" y2="0.5999" layer="35"/>
</package>
<package name="R2012W" urn="urn:adsk.eagle:footprint:23054/1" library_version="3">
<description>&lt;b&gt;RESISTOR&lt;/b&gt;&lt;p&gt;
wave soldering</description>
<wire x1="-0.41" y1="0.635" x2="0.41" y2="0.635" width="0.1524" layer="51"/>
<wire x1="-0.41" y1="-0.635" x2="0.41" y2="-0.635" width="0.1524" layer="51"/>
<wire x1="-1.973" y1="0.983" x2="1.973" y2="0.983" width="0.0508" layer="39"/>
<wire x1="1.973" y1="0.983" x2="1.973" y2="-0.983" width="0.0508" layer="39"/>
<wire x1="1.973" y1="-0.983" x2="-1.973" y2="-0.983" width="0.0508" layer="39"/>
<wire x1="-1.973" y1="-0.983" x2="-1.973" y2="0.983" width="0.0508" layer="39"/>
<smd name="1" x="-0.94" y="0" dx="1.5" dy="1" layer="1"/>
<smd name="2" x="0.94" y="0" dx="1.5" dy="1" layer="1"/>
<text x="-0.635" y="1.27" size="1.27" layer="25">&gt;NAME</text>
<text x="-0.635" y="-2.54" size="1.27" layer="27">&gt;VALUE</text>
<rectangle x1="0.4064" y1="-0.6985" x2="1.0564" y2="0.7015" layer="51"/>
<rectangle x1="-1.0668" y1="-0.6985" x2="-0.4168" y2="0.7015" layer="51"/>
<rectangle x1="-0.1001" y1="-0.5999" x2="0.1001" y2="0.5999" layer="35"/>
</package>
<package name="R2512" urn="urn:adsk.eagle:footprint:23055/1" library_version="3">
<description>&lt;b&gt;RESISTOR&lt;/b&gt;</description>
<wire x1="-2.362" y1="1.473" x2="2.387" y2="1.473" width="0.1524" layer="51"/>
<wire x1="-2.362" y1="-1.473" x2="2.387" y2="-1.473" width="0.1524" layer="51"/>
<wire x1="-3.973" y1="1.983" x2="3.973" y2="1.983" width="0.0508" layer="39"/>
<wire x1="3.973" y1="1.983" x2="3.973" y2="-1.983" width="0.0508" layer="39"/>
<wire x1="3.973" y1="-1.983" x2="-3.973" y2="-1.983" width="0.0508" layer="39"/>
<wire x1="-3.973" y1="-1.983" x2="-3.973" y2="1.983" width="0.0508" layer="39"/>
<smd name="1" x="-2.8" y="0" dx="1.8" dy="3.2" layer="1"/>
<smd name="2" x="2.8" y="0" dx="1.8" dy="3.2" layer="1"/>
<text x="-2.54" y="1.905" size="1.27" layer="25">&gt;NAME</text>
<text x="-2.54" y="-3.175" size="1.27" layer="27">&gt;VALUE</text>
<rectangle x1="-3.2004" y1="-1.5494" x2="-2.3505" y2="1.5507" layer="51"/>
<rectangle x1="2.3622" y1="-1.5494" x2="3.2121" y2="1.5507" layer="51"/>
<rectangle x1="-0.5001" y1="-1" x2="0.5001" y2="1" layer="35"/>
</package>
<package name="R2512W" urn="urn:adsk.eagle:footprint:23056/1" library_version="3">
<description>&lt;b&gt;RESISTOR&lt;/b&gt;&lt;p&gt;
wave soldering</description>
<wire x1="-2.362" y1="1.473" x2="2.387" y2="1.473" width="0.1524" layer="51"/>
<wire x1="-2.362" y1="-1.473" x2="2.387" y2="-1.473" width="0.1524" layer="51"/>
<wire x1="-3.973" y1="1.983" x2="3.973" y2="1.983" width="0.0508" layer="39"/>
<wire x1="3.973" y1="1.983" x2="3.973" y2="-1.983" width="0.0508" layer="39"/>
<wire x1="3.973" y1="-1.983" x2="-3.973" y2="-1.983" width="0.0508" layer="39"/>
<wire x1="-3.973" y1="-1.983" x2="-3.973" y2="1.983" width="0.0508" layer="39"/>
<smd name="1" x="-2.896" y="0" dx="2" dy="2.1" layer="1"/>
<smd name="2" x="2.896" y="0" dx="2" dy="2.1" layer="1"/>
<text x="-1.905" y="1.905" size="1.27" layer="25">&gt;NAME</text>
<text x="-1.905" y="-3.175" size="1.27" layer="27">&gt;VALUE</text>
<rectangle x1="-3.2004" y1="-1.5494" x2="-2.3505" y2="1.5507" layer="51"/>
<rectangle x1="2.3622" y1="-1.5494" x2="3.2121" y2="1.5507" layer="51"/>
<rectangle x1="-0.5001" y1="-1" x2="0.5001" y2="1" layer="35"/>
</package>
<package name="R3216" urn="urn:adsk.eagle:footprint:23057/1" library_version="3">
<description>&lt;b&gt;RESISTOR&lt;/b&gt;</description>
<wire x1="-0.913" y1="0.8" x2="0.888" y2="0.8" width="0.1524" layer="51"/>
<wire x1="-0.913" y1="-0.8" x2="0.888" y2="-0.8" width="0.1524" layer="51"/>
<wire x1="-2.473" y1="0.983" x2="2.473" y2="0.983" width="0.0508" layer="39"/>
<wire x1="2.473" y1="0.983" x2="2.473" y2="-0.983" width="0.0508" layer="39"/>
<wire x1="2.473" y1="-0.983" x2="-2.473" y2="-0.983" width="0.0508" layer="39"/>
<wire x1="-2.473" y1="-0.983" x2="-2.473" y2="0.983" width="0.0508" layer="39"/>
<smd name="1" x="-1.4" y="0" dx="1.6" dy="1.8" layer="1"/>
<smd name="2" x="1.4" y="0" dx="1.6" dy="1.8" layer="1"/>
<text x="-1.905" y="1.27" size="1.27" layer="25">&gt;NAME</text>
<text x="-1.905" y="-2.54" size="1.27" layer="27">&gt;VALUE</text>
<rectangle x1="-1.651" y1="-0.8763" x2="-0.9009" y2="0.8738" layer="51"/>
<rectangle x1="0.889" y1="-0.8763" x2="1.6391" y2="0.8738" layer="51"/>
<rectangle x1="-0.3" y1="-0.7" x2="0.3" y2="0.7" layer="35"/>
</package>
<package name="R3216W" urn="urn:adsk.eagle:footprint:23058/1" library_version="3">
<description>&lt;b&gt;RESISTOR&lt;/b&gt;&lt;p&gt;
wave soldering</description>
<wire x1="-0.913" y1="0.8" x2="0.888" y2="0.8" width="0.1524" layer="51"/>
<wire x1="-0.913" y1="-0.8" x2="0.888" y2="-0.8" width="0.1524" layer="51"/>
<wire x1="-2.473" y1="0.983" x2="2.473" y2="0.983" width="0.0508" layer="39"/>
<wire x1="2.473" y1="0.983" x2="2.473" y2="-0.983" width="0.0508" layer="39"/>
<wire x1="2.473" y1="-0.983" x2="-2.473" y2="-0.983" width="0.0508" layer="39"/>
<wire x1="-2.473" y1="-0.983" x2="-2.473" y2="0.983" width="0.0508" layer="39"/>
<smd name="1" x="-1.499" y="0" dx="1.8" dy="1.2" layer="1"/>
<smd name="2" x="1.499" y="0" dx="1.8" dy="1.2" layer="1"/>
<text x="-1.905" y="1.27" size="1.27" layer="25">&gt;NAME</text>
<text x="-1.905" y="-2.54" size="1.27" layer="27">&gt;VALUE</text>
<rectangle x1="-1.651" y1="-0.8763" x2="-0.9009" y2="0.8738" layer="51"/>
<rectangle x1="0.889" y1="-0.8763" x2="1.6391" y2="0.8738" layer="51"/>
<rectangle x1="-0.3" y1="-0.7" x2="0.3" y2="0.7" layer="35"/>
</package>
<package name="R3225" urn="urn:adsk.eagle:footprint:23059/1" library_version="3">
<description>&lt;b&gt;RESISTOR&lt;/b&gt;</description>
<wire x1="-0.913" y1="1.219" x2="0.939" y2="1.219" width="0.1524" layer="51"/>
<wire x1="-0.913" y1="-1.219" x2="0.939" y2="-1.219" width="0.1524" layer="51"/>
<wire x1="-2.473" y1="1.483" x2="2.473" y2="1.483" width="0.0508" layer="39"/>
<wire x1="2.473" y1="1.483" x2="2.473" y2="-1.483" width="0.0508" layer="39"/>
<wire x1="2.473" y1="-1.483" x2="-2.473" y2="-1.483" width="0.0508" layer="39"/>
<wire x1="-2.473" y1="-1.483" x2="-2.473" y2="1.483" width="0.0508" layer="39"/>
<smd name="1" x="-1.4" y="0" dx="1.6" dy="2.7" layer="1"/>
<smd name="2" x="1.4" y="0" dx="1.6" dy="2.7" layer="1"/>
<text x="-2.54" y="1.905" size="1.27" layer="25">&gt;NAME</text>
<text x="-2.54" y="-3.175" size="1.27" layer="27">&gt;VALUE</text>
<rectangle x1="-1.651" y1="-1.3081" x2="-0.9009" y2="1.2918" layer="51"/>
<rectangle x1="0.9144" y1="-1.3081" x2="1.6645" y2="1.2918" layer="51"/>
<rectangle x1="-0.3" y1="-1" x2="0.3" y2="1" layer="35"/>
</package>
<package name="R3225W" urn="urn:adsk.eagle:footprint:23060/1" library_version="3">
<description>&lt;b&gt;RESISTOR&lt;/b&gt;&lt;p&gt;
wave soldering</description>
<wire x1="-0.913" y1="1.219" x2="0.939" y2="1.219" width="0.1524" layer="51"/>
<wire x1="-0.913" y1="-1.219" x2="0.939" y2="-1.219" width="0.1524" layer="51"/>
<wire x1="-2.473" y1="1.483" x2="2.473" y2="1.483" width="0.0508" layer="39"/>
<wire x1="2.473" y1="1.483" x2="2.473" y2="-1.483" width="0.0508" layer="39"/>
<wire x1="2.473" y1="-1.483" x2="-2.473" y2="-1.483" width="0.0508" layer="39"/>
<wire x1="-2.473" y1="-1.483" x2="-2.473" y2="1.483" width="0.0508" layer="39"/>
<smd name="1" x="-1.499" y="0" dx="1.8" dy="1.8" layer="1"/>
<smd name="2" x="1.499" y="0" dx="1.8" dy="1.8" layer="1"/>
<text x="-1.905" y="1.905" size="1.27" layer="25">&gt;NAME</text>
<text x="-1.905" y="-3.175" size="1.27" layer="27">&gt;VALUE</text>
<rectangle x1="-1.651" y1="-1.3081" x2="-0.9009" y2="1.2918" layer="51"/>
<rectangle x1="0.9144" y1="-1.3081" x2="1.6645" y2="1.2918" layer="51"/>
<rectangle x1="-0.3" y1="-1" x2="0.3" y2="1" layer="35"/>
</package>
<package name="R5025" urn="urn:adsk.eagle:footprint:23061/1" library_version="3">
<description>&lt;b&gt;RESISTOR&lt;/b&gt;</description>
<wire x1="-1.662" y1="1.245" x2="1.662" y2="1.245" width="0.1524" layer="51"/>
<wire x1="-1.637" y1="-1.245" x2="1.687" y2="-1.245" width="0.1524" layer="51"/>
<wire x1="-3.473" y1="1.483" x2="3.473" y2="1.483" width="0.0508" layer="39"/>
<wire x1="3.473" y1="1.483" x2="3.473" y2="-1.483" width="0.0508" layer="39"/>
<wire x1="3.473" y1="-1.483" x2="-3.473" y2="-1.483" width="0.0508" layer="39"/>
<wire x1="-3.473" y1="-1.483" x2="-3.473" y2="1.483" width="0.0508" layer="39"/>
<smd name="1" x="-2.2" y="0" dx="1.8" dy="2.7" layer="1"/>
<smd name="2" x="2.2" y="0" dx="1.8" dy="2.7" layer="1"/>
<text x="-3.175" y="1.905" size="1.27" layer="25">&gt;NAME</text>
<text x="-3.175" y="-3.175" size="1.27" layer="27">&gt;VALUE</text>
<rectangle x1="-2.4892" y1="-1.3208" x2="-1.6393" y2="1.3292" layer="51"/>
<rectangle x1="1.651" y1="-1.3208" x2="2.5009" y2="1.3292" layer="51"/>
<rectangle x1="-0.5001" y1="-1" x2="0.5001" y2="1" layer="35"/>
</package>
<package name="R5025W" urn="urn:adsk.eagle:footprint:23062/1" library_version="3">
<description>&lt;b&gt;RESISTOR&lt;/b&gt;&lt;p&gt;
wave soldering</description>
<wire x1="-1.662" y1="1.245" x2="1.662" y2="1.245" width="0.1524" layer="51"/>
<wire x1="-1.637" y1="-1.245" x2="1.687" y2="-1.245" width="0.1524" layer="51"/>
<wire x1="-3.473" y1="1.483" x2="3.473" y2="1.483" width="0.0508" layer="39"/>
<wire x1="3.473" y1="1.483" x2="3.473" y2="-1.483" width="0.0508" layer="39"/>
<wire x1="3.473" y1="-1.483" x2="-3.473" y2="-1.483" width="0.0508" layer="39"/>
<wire x1="-3.473" y1="-1.483" x2="-3.473" y2="1.483" width="0.0508" layer="39"/>
<smd name="1" x="-2.311" y="0" dx="2" dy="1.8" layer="1"/>
<smd name="2" x="2.311" y="0" dx="2" dy="1.8" layer="1"/>
<text x="-3.175" y="1.905" size="1.27" layer="25">&gt;NAME</text>
<text x="-3.175" y="-3.175" size="1.27" layer="27">&gt;VALUE</text>
<rectangle x1="-2.4892" y1="-1.3208" x2="-1.6393" y2="1.3292" layer="51"/>
<rectangle x1="1.651" y1="-1.3208" x2="2.5009" y2="1.3292" layer="51"/>
<rectangle x1="-0.5001" y1="-1" x2="0.5001" y2="1" layer="35"/>
</package>
<package name="R6332" urn="urn:adsk.eagle:footprint:23063/1" library_version="3">
<description>&lt;b&gt;RESISTOR&lt;/b&gt;&lt;p&gt;
Source: http://download.siliconexpert.com/pdfs/2005/02/24/Semi_Ap/2/VSH/Resistor/dcrcwfre.pdf</description>
<wire x1="-2.362" y1="1.473" x2="2.387" y2="1.473" width="0.1524" layer="51"/>
<wire x1="-2.362" y1="-1.473" x2="2.387" y2="-1.473" width="0.1524" layer="51"/>
<wire x1="-3.973" y1="1.983" x2="3.973" y2="1.983" width="0.0508" layer="39"/>
<wire x1="3.973" y1="1.983" x2="3.973" y2="-1.983" width="0.0508" layer="39"/>
<wire x1="3.973" y1="-1.983" x2="-3.973" y2="-1.983" width="0.0508" layer="39"/>
<wire x1="-3.973" y1="-1.983" x2="-3.973" y2="1.983" width="0.0508" layer="39"/>
<smd name="1" x="-3.1" y="0" dx="1" dy="3.2" layer="1"/>
<smd name="2" x="3.1" y="0" dx="1" dy="3.2" layer="1"/>
<text x="-2.54" y="1.905" size="1.27" layer="25">&gt;NAME</text>
<text x="-2.54" y="-3.175" size="1.27" layer="27">&gt;VALUE</text>
<rectangle x1="-3.2004" y1="-1.5494" x2="-2.3505" y2="1.5507" layer="51"/>
<rectangle x1="2.3622" y1="-1.5494" x2="3.2121" y2="1.5507" layer="51"/>
<rectangle x1="-0.5001" y1="-1" x2="0.5001" y2="1" layer="35"/>
</package>
<package name="R6332W" urn="urn:adsk.eagle:footprint:25646/1" library_version="3">
<description>&lt;b&gt;RESISTOR&lt;/b&gt; wave soldering&lt;p&gt;
Source: http://download.siliconexpert.com/pdfs/2005/02/24/Semi_Ap/2/VSH/Resistor/dcrcwfre.pdf</description>
<wire x1="-2.362" y1="1.473" x2="2.387" y2="1.473" width="0.1524" layer="51"/>
<wire x1="-2.362" y1="-1.473" x2="2.387" y2="-1.473" width="0.1524" layer="51"/>
<wire x1="-3.973" y1="1.983" x2="3.973" y2="1.983" width="0.0508" layer="39"/>
<wire x1="3.973" y1="1.983" x2="3.973" y2="-1.983" width="0.0508" layer="39"/>
<wire x1="3.973" y1="-1.983" x2="-3.973" y2="-1.983" width="0.0508" layer="39"/>
<wire x1="-3.973" y1="-1.983" x2="-3.973" y2="1.983" width="0.0508" layer="39"/>
<smd name="1" x="-3.196" y="0" dx="1.2" dy="3.2" layer="1"/>
<smd name="2" x="3.196" y="0" dx="1.2" dy="3.2" layer="1"/>
<text x="-2.54" y="1.905" size="1.27" layer="25">&gt;NAME</text>
<text x="-2.54" y="-3.175" size="1.27" layer="27">&gt;VALUE</text>
<rectangle x1="-3.2004" y1="-1.5494" x2="-2.3505" y2="1.5507" layer="51"/>
<rectangle x1="2.3622" y1="-1.5494" x2="3.2121" y2="1.5507" layer="51"/>
<rectangle x1="-0.5001" y1="-1" x2="0.5001" y2="1" layer="35"/>
</package>
<package name="M0805" urn="urn:adsk.eagle:footprint:23065/1" library_version="3">
<description>&lt;b&gt;RESISTOR&lt;/b&gt;&lt;p&gt;
MELF 0.10 W</description>
<wire x1="-1.973" y1="0.983" x2="1.973" y2="0.983" width="0.0508" layer="39"/>
<wire x1="1.973" y1="-0.983" x2="-1.973" y2="-0.983" width="0.0508" layer="39"/>
<wire x1="-1.973" y1="-0.983" x2="-1.973" y2="0.983" width="0.0508" layer="39"/>
<wire x1="1.973" y1="0.983" x2="1.973" y2="-0.983" width="0.0508" layer="39"/>
<wire x1="0.7112" y1="0.635" x2="-0.7112" y2="0.635" width="0.1524" layer="51"/>
<wire x1="0.7112" y1="-0.635" x2="-0.7112" y2="-0.635" width="0.1524" layer="51"/>
<smd name="1" x="-0.95" y="0" dx="1.3" dy="1.6" layer="1"/>
<smd name="2" x="0.95" y="0" dx="1.3" dy="1.6" layer="1"/>
<text x="-1.27" y="1.27" size="1.27" layer="25">&gt;NAME</text>
<text x="-1.27" y="-2.54" size="1.27" layer="27">&gt;VALUE</text>
<rectangle x1="-1.0414" y1="-0.7112" x2="-0.6858" y2="0.7112" layer="51"/>
<rectangle x1="0.6858" y1="-0.7112" x2="1.0414" y2="0.7112" layer="51"/>
<rectangle x1="-0.1999" y1="-0.5999" x2="0.1999" y2="0.5999" layer="35"/>
</package>
<package name="M1206" urn="urn:adsk.eagle:footprint:23066/1" library_version="3">
<description>&lt;b&gt;RESISTOR&lt;/b&gt;&lt;p&gt;
MELF 0.25 W</description>
<wire x1="-2.473" y1="1.483" x2="2.473" y2="1.483" width="0.0508" layer="39"/>
<wire x1="2.473" y1="-1.483" x2="-2.473" y2="-1.483" width="0.0508" layer="39"/>
<wire x1="-2.473" y1="-1.483" x2="-2.473" y2="1.483" width="0.0508" layer="39"/>
<wire x1="2.473" y1="1.483" x2="2.473" y2="-1.483" width="0.0508" layer="39"/>
<wire x1="1.143" y1="0.8382" x2="-1.143" y2="0.8382" width="0.1524" layer="51"/>
<wire x1="1.143" y1="-0.8382" x2="-1.143" y2="-0.8382" width="0.1524" layer="51"/>
<smd name="1" x="-1.4" y="0" dx="1.6" dy="2" layer="1"/>
<smd name="2" x="1.4" y="0" dx="1.6" dy="2" layer="1"/>
<text x="-1.27" y="1.27" size="1.27" layer="25">&gt;NAME</text>
<text x="-1.27" y="-2.54" size="1.27" layer="27">&gt;VALUE</text>
<rectangle x1="-1.7018" y1="-0.9144" x2="-1.1176" y2="0.9144" layer="51"/>
<rectangle x1="1.1176" y1="-0.9144" x2="1.7018" y2="0.9144" layer="51"/>
<rectangle x1="-0.3" y1="-0.8001" x2="0.3" y2="0.8001" layer="35"/>
</package>
<package name="M1406" urn="urn:adsk.eagle:footprint:23067/1" library_version="3">
<description>&lt;b&gt;RESISTOR&lt;/b&gt;&lt;p&gt;
MELF 0.12 W</description>
<wire x1="-2.973" y1="0.983" x2="2.973" y2="0.983" width="0.0508" layer="39"/>
<wire x1="2.973" y1="-0.983" x2="-2.973" y2="-0.983" width="0.0508" layer="39"/>
<wire x1="-2.973" y1="-0.983" x2="-2.973" y2="0.983" width="0.0508" layer="39"/>
<wire x1="2.973" y1="0.983" x2="2.973" y2="-0.983" width="0.0508" layer="39"/>
<wire x1="1.3208" y1="0.762" x2="-1.3208" y2="0.762" width="0.1524" layer="51"/>
<wire x1="1.3208" y1="-0.762" x2="-1.3208" y2="-0.762" width="0.1524" layer="51"/>
<smd name="1" x="-1.7" y="0" dx="1.4" dy="1.8" layer="1"/>
<smd name="2" x="1.7" y="0" dx="1.4" dy="1.8" layer="1"/>
<text x="-1.27" y="1.27" size="1.27" layer="25">&gt;NAME</text>
<text x="-1.27" y="-2.54" size="1.27" layer="27">&gt;VALUE</text>
<rectangle x1="-1.8542" y1="-0.8382" x2="-1.2954" y2="0.8382" layer="51"/>
<rectangle x1="1.2954" y1="-0.8382" x2="1.8542" y2="0.8382" layer="51"/>
<rectangle x1="-0.3" y1="-0.7" x2="0.3" y2="0.7" layer="35"/>
</package>
<package name="M2012" urn="urn:adsk.eagle:footprint:23068/1" library_version="3">
<description>&lt;b&gt;RESISTOR&lt;/b&gt;&lt;p&gt;
MELF 0.10 W</description>
<wire x1="-1.973" y1="0.983" x2="1.973" y2="0.983" width="0.0508" layer="39"/>
<wire x1="1.973" y1="-0.983" x2="-1.973" y2="-0.983" width="0.0508" layer="39"/>
<wire x1="-1.973" y1="-0.983" x2="-1.973" y2="0.983" width="0.0508" layer="39"/>
<wire x1="1.973" y1="0.983" x2="1.973" y2="-0.983" width="0.0508" layer="39"/>
<wire x1="0.7112" y1="0.635" x2="-0.7112" y2="0.635" width="0.1524" layer="51"/>
<wire x1="0.7112" y1="-0.635" x2="-0.7112" y2="-0.635" width="0.1524" layer="51"/>
<smd name="1" x="-0.95" y="0" dx="1.3" dy="1.6" layer="1"/>
<smd name="2" x="0.95" y="0" dx="1.3" dy="1.6" layer="1"/>
<text x="-1.27" y="1.27" size="1.27" layer="25">&gt;NAME</text>
<text x="-1.27" y="-2.54" size="1.27" layer="27">&gt;VALUE</text>
<rectangle x1="-1.0414" y1="-0.7112" x2="-0.6858" y2="0.7112" layer="51"/>
<rectangle x1="0.6858" y1="-0.7112" x2="1.0414" y2="0.7112" layer="51"/>
<rectangle x1="-0.1999" y1="-0.5999" x2="0.1999" y2="0.5999" layer="35"/>
</package>
<package name="M2309" urn="urn:adsk.eagle:footprint:23069/1" library_version="3">
<description>&lt;b&gt;RESISTOR&lt;/b&gt;&lt;p&gt;
MELF 0.25 W</description>
<wire x1="-4.473" y1="1.483" x2="4.473" y2="1.483" width="0.0508" layer="39"/>
<wire x1="4.473" y1="-1.483" x2="-4.473" y2="-1.483" width="0.0508" layer="39"/>
<wire x1="-4.473" y1="-1.483" x2="-4.473" y2="1.483" width="0.0508" layer="39"/>
<wire x1="4.473" y1="1.483" x2="4.473" y2="-1.483" width="0.0508" layer="39"/>
<wire x1="2.413" y1="1.1684" x2="-2.4384" y2="1.1684" width="0.1524" layer="51"/>
<wire x1="2.413" y1="-1.1684" x2="-2.413" y2="-1.1684" width="0.1524" layer="51"/>
<smd name="1" x="-2.85" y="0" dx="1.5" dy="2.6" layer="1"/>
<smd name="2" x="2.85" y="0" dx="1.5" dy="2.6" layer="1"/>
<text x="-1.905" y="1.905" size="1.27" layer="25">&gt;NAME</text>
<text x="-2.54" y="-2.54" size="1.27" layer="27">&gt;VALUE</text>
<rectangle x1="-3.048" y1="-1.2446" x2="-2.3876" y2="1.2446" layer="51"/>
<rectangle x1="2.3876" y1="-1.2446" x2="3.048" y2="1.2446" layer="51"/>
<rectangle x1="-0.5001" y1="-1" x2="0.5001" y2="1" layer="35"/>
</package>
<package name="M3216" urn="urn:adsk.eagle:footprint:23070/1" library_version="3">
<description>&lt;b&gt;RESISTOR&lt;/b&gt;&lt;p&gt;
MELF 0.25 W</description>
<wire x1="-2.473" y1="1.483" x2="2.473" y2="1.483" width="0.0508" layer="39"/>
<wire x1="2.473" y1="-1.483" x2="-2.473" y2="-1.483" width="0.0508" layer="39"/>
<wire x1="-2.473" y1="-1.483" x2="-2.473" y2="1.483" width="0.0508" layer="39"/>
<wire x1="2.473" y1="1.483" x2="2.473" y2="-1.483" width="0.0508" layer="39"/>
<wire x1="1.143" y1="0.8382" x2="-1.143" y2="0.8382" width="0.1524" layer="51"/>
<wire x1="1.143" y1="-0.8382" x2="-1.143" y2="-0.8382" width="0.1524" layer="51"/>
<smd name="1" x="-1.4" y="0" dx="1.6" dy="2" layer="1"/>
<smd name="2" x="1.4" y="0" dx="1.6" dy="2" layer="1"/>
<text x="-1.27" y="1.27" size="1.27" layer="25">&gt;NAME</text>
<text x="-1.27" y="-2.54" size="1.27" layer="27">&gt;VALUE</text>
<rectangle x1="-1.7018" y1="-0.9144" x2="-1.1176" y2="0.9144" layer="51"/>
<rectangle x1="1.1176" y1="-0.9144" x2="1.7018" y2="0.9144" layer="51"/>
<rectangle x1="-0.3" y1="-0.8001" x2="0.3" y2="0.8001" layer="35"/>
</package>
<package name="M3516" urn="urn:adsk.eagle:footprint:23071/1" library_version="3">
<description>&lt;b&gt;RESISTOR&lt;/b&gt;&lt;p&gt;
MELF 0.12 W</description>
<wire x1="-2.973" y1="0.983" x2="2.973" y2="0.983" width="0.0508" layer="39"/>
<wire x1="2.973" y1="-0.983" x2="-2.973" y2="-0.983" width="0.0508" layer="39"/>
<wire x1="-2.973" y1="-0.983" x2="-2.973" y2="0.983" width="0.0508" layer="39"/>
<wire x1="2.973" y1="0.983" x2="2.973" y2="-0.983" width="0.0508" layer="39"/>
<wire x1="1.3208" y1="0.762" x2="-1.3208" y2="0.762" width="0.1524" layer="51"/>
<wire x1="1.3208" y1="-0.762" x2="-1.3208" y2="-0.762" width="0.1524" layer="51"/>
<smd name="1" x="-1.7" y="0" dx="1.4" dy="1.8" layer="1"/>
<smd name="2" x="1.7" y="0" dx="1.4" dy="1.8" layer="1"/>
<text x="-1.27" y="1.27" size="1.27" layer="25">&gt;NAME</text>
<text x="-1.27" y="-2.54" size="1.27" layer="27">&gt;VALUE</text>
<rectangle x1="-1.8542" y1="-0.8382" x2="-1.2954" y2="0.8382" layer="51"/>
<rectangle x1="1.2954" y1="-0.8382" x2="1.8542" y2="0.8382" layer="51"/>
<rectangle x1="-0.4001" y1="-0.7" x2="0.4001" y2="0.7" layer="35"/>
</package>
<package name="M5923" urn="urn:adsk.eagle:footprint:23072/1" library_version="3">
<description>&lt;b&gt;RESISTOR&lt;/b&gt;&lt;p&gt;
MELF 0.25 W</description>
<wire x1="-4.473" y1="1.483" x2="4.473" y2="1.483" width="0.0508" layer="39"/>
<wire x1="4.473" y1="-1.483" x2="-4.473" y2="-1.483" width="0.0508" layer="39"/>
<wire x1="-4.473" y1="-1.483" x2="-4.473" y2="1.483" width="0.0508" layer="39"/>
<wire x1="4.473" y1="1.483" x2="4.473" y2="-1.483" width="0.0508" layer="39"/>
<wire x1="2.413" y1="1.1684" x2="-2.4384" y2="1.1684" width="0.1524" layer="51"/>
<wire x1="2.413" y1="-1.1684" x2="-2.413" y2="-1.1684" width="0.1524" layer="51"/>
<smd name="1" x="-2.85" y="0" dx="1.5" dy="2.6" layer="1"/>
<smd name="2" x="2.85" y="0" dx="1.5" dy="2.6" layer="1"/>
<text x="-1.905" y="1.905" size="1.27" layer="25">&gt;NAME</text>
<text x="-2.54" y="-2.54" size="1.27" layer="27">&gt;VALUE</text>
<rectangle x1="-3.048" y1="-1.2446" x2="-2.3876" y2="1.2446" layer="51"/>
<rectangle x1="2.3876" y1="-1.2446" x2="3.048" y2="1.2446" layer="51"/>
<rectangle x1="-0.5001" y1="-1" x2="0.5001" y2="1" layer="35"/>
</package>
<package name="0204/5" urn="urn:adsk.eagle:footprint:22991/1" library_version="3">
<description>&lt;b&gt;RESISTOR&lt;/b&gt;&lt;p&gt;
type 0204, grid 5 mm</description>
<wire x1="2.54" y1="0" x2="2.032" y2="0" width="0.508" layer="51"/>
<wire x1="-2.54" y1="0" x2="-2.032" y2="0" width="0.508" layer="51"/>
<wire x1="-1.778" y1="0.635" x2="-1.524" y2="0.889" width="0.1524" layer="21" curve="-90"/>
<wire x1="-1.778" y1="-0.635" x2="-1.524" y2="-0.889" width="0.1524" layer="21" curve="90"/>
<wire x1="1.524" y1="-0.889" x2="1.778" y2="-0.635" width="0.1524" layer="21" curve="90"/>
<wire x1="1.524" y1="0.889" x2="1.778" y2="0.635" width="0.1524" layer="21" curve="-90"/>
<wire x1="-1.778" y1="-0.635" x2="-1.778" y2="0.635" width="0.1524" layer="51"/>
<wire x1="-1.524" y1="0.889" x2="-1.27" y2="0.889" width="0.1524" layer="21"/>
<wire x1="-1.143" y1="0.762" x2="-1.27" y2="0.889" width="0.1524" layer="21"/>
<wire x1="-1.524" y1="-0.889" x2="-1.27" y2="-0.889" width="0.1524" layer="21"/>
<wire x1="-1.143" y1="-0.762" x2="-1.27" y2="-0.889" width="0.1524" layer="21"/>
<wire x1="1.143" y1="0.762" x2="1.27" y2="0.889" width="0.1524" layer="21"/>
<wire x1="1.143" y1="0.762" x2="-1.143" y2="0.762" width="0.1524" layer="21"/>
<wire x1="1.143" y1="-0.762" x2="1.27" y2="-0.889" width="0.1524" layer="21"/>
<wire x1="1.143" y1="-0.762" x2="-1.143" y2="-0.762" width="0.1524" layer="21"/>
<wire x1="1.524" y1="0.889" x2="1.27" y2="0.889" width="0.1524" layer="21"/>
<wire x1="1.524" y1="-0.889" x2="1.27" y2="-0.889" width="0.1524" layer="21"/>
<wire x1="1.778" y1="-0.635" x2="1.778" y2="0.635" width="0.1524" layer="51"/>
<pad name="1" x="-2.54" y="0" drill="0.8128" shape="octagon"/>
<pad name="2" x="2.54" y="0" drill="0.8128" shape="octagon"/>
<text x="-2.0066" y="1.1684" size="0.9906" layer="25" ratio="10">&gt;NAME</text>
<text x="-2.1336" y="-2.3114" size="0.9906" layer="27" ratio="10">&gt;VALUE</text>
<rectangle x1="-2.032" y1="-0.254" x2="-1.778" y2="0.254" layer="51"/>
<rectangle x1="1.778" y1="-0.254" x2="2.032" y2="0.254" layer="51"/>
</package>
<package name="0204/7" urn="urn:adsk.eagle:footprint:22998/1" library_version="3">
<description>&lt;b&gt;RESISTOR&lt;/b&gt;&lt;p&gt;
type 0204, grid 7.5 mm</description>
<wire x1="3.81" y1="0" x2="2.921" y2="0" width="0.508" layer="51"/>
<wire x1="-3.81" y1="0" x2="-2.921" y2="0" width="0.508" layer="51"/>
<wire x1="-2.54" y1="0.762" x2="-2.286" y2="1.016" width="0.1524" layer="21" curve="-90"/>
<wire x1="-2.54" y1="-0.762" x2="-2.286" y2="-1.016" width="0.1524" layer="21" curve="90"/>
<wire x1="2.286" y1="-1.016" x2="2.54" y2="-0.762" width="0.1524" layer="21" curve="90"/>
<wire x1="2.286" y1="1.016" x2="2.54" y2="0.762" width="0.1524" layer="21" curve="-90"/>
<wire x1="-2.54" y1="-0.762" x2="-2.54" y2="0.762" width="0.1524" layer="21"/>
<wire x1="-2.286" y1="1.016" x2="-1.905" y2="1.016" width="0.1524" layer="21"/>
<wire x1="-1.778" y1="0.889" x2="-1.905" y2="1.016" width="0.1524" layer="21"/>
<wire x1="-2.286" y1="-1.016" x2="-1.905" y2="-1.016" width="0.1524" layer="21"/>
<wire x1="-1.778" y1="-0.889" x2="-1.905" y2="-1.016" width="0.1524" layer="21"/>
<wire x1="1.778" y1="0.889" x2="1.905" y2="1.016" width="0.1524" layer="21"/>
<wire x1="1.778" y1="0.889" x2="-1.778" y2="0.889" width="0.1524" layer="21"/>
<wire x1="1.778" y1="-0.889" x2="1.905" y2="-1.016" width="0.1524" layer="21"/>
<wire x1="1.778" y1="-0.889" x2="-1.778" y2="-0.889" width="0.1524" layer="21"/>
<wire x1="2.286" y1="1.016" x2="1.905" y2="1.016" width="0.1524" layer="21"/>
<wire x1="2.286" y1="-1.016" x2="1.905" y2="-1.016" width="0.1524" layer="21"/>
<wire x1="2.54" y1="-0.762" x2="2.54" y2="0.762" width="0.1524" layer="21"/>
<pad name="1" x="-3.81" y="0" drill="0.8128" shape="octagon"/>
<pad name="2" x="3.81" y="0" drill="0.8128" shape="octagon"/>
<text x="-2.54" y="1.2954" size="0.9906" layer="25" ratio="10">&gt;NAME</text>
<text x="-1.6256" y="-0.4826" size="0.9906" layer="27" ratio="10">&gt;VALUE</text>
<rectangle x1="2.54" y1="-0.254" x2="2.921" y2="0.254" layer="21"/>
<rectangle x1="-2.921" y1="-0.254" x2="-2.54" y2="0.254" layer="21"/>
</package>
<package name="0207/10" urn="urn:adsk.eagle:footprint:22992/1" library_version="3">
<description>&lt;b&gt;RESISTOR&lt;/b&gt;&lt;p&gt;
type 0207, grid 10 mm</description>
<wire x1="5.08" y1="0" x2="4.064" y2="0" width="0.6096" layer="51"/>
<wire x1="-5.08" y1="0" x2="-4.064" y2="0" width="0.6096" layer="51"/>
<wire x1="-3.175" y1="0.889" x2="-2.921" y2="1.143" width="0.1524" layer="21" curve="-90"/>
<wire x1="-3.175" y1="-0.889" x2="-2.921" y2="-1.143" width="0.1524" layer="21" curve="90"/>
<wire x1="2.921" y1="-1.143" x2="3.175" y2="-0.889" width="0.1524" layer="21" curve="90"/>
<wire x1="2.921" y1="1.143" x2="3.175" y2="0.889" width="0.1524" layer="21" curve="-90"/>
<wire x1="-3.175" y1="-0.889" x2="-3.175" y2="0.889" width="0.1524" layer="21"/>
<wire x1="-2.921" y1="1.143" x2="-2.54" y2="1.143" width="0.1524" layer="21"/>
<wire x1="-2.413" y1="1.016" x2="-2.54" y2="1.143" width="0.1524" layer="21"/>
<wire x1="-2.921" y1="-1.143" x2="-2.54" y2="-1.143" width="0.1524" layer="21"/>
<wire x1="-2.413" y1="-1.016" x2="-2.54" y2="-1.143" width="0.1524" layer="21"/>
<wire x1="2.413" y1="1.016" x2="2.54" y2="1.143" width="0.1524" layer="21"/>
<wire x1="2.413" y1="1.016" x2="-2.413" y2="1.016" width="0.1524" layer="21"/>
<wire x1="2.413" y1="-1.016" x2="2.54" y2="-1.143" width="0.1524" layer="21"/>
<wire x1="2.413" y1="-1.016" x2="-2.413" y2="-1.016" width="0.1524" layer="21"/>
<wire x1="2.921" y1="1.143" x2="2.54" y2="1.143" width="0.1524" layer="21"/>
<wire x1="2.921" y1="-1.143" x2="2.54" y2="-1.143" width="0.1524" layer="21"/>
<wire x1="3.175" y1="-0.889" x2="3.175" y2="0.889" width="0.1524" layer="21"/>
<pad name="1" x="-5.08" y="0" drill="0.8128" shape="octagon"/>
<pad name="2" x="5.08" y="0" drill="0.8128" shape="octagon"/>
<text x="-3.048" y="1.524" size="1.27" layer="25" ratio="10">&gt;NAME</text>
<text x="-2.2606" y="-0.635" size="1.27" layer="27" ratio="10">&gt;VALUE</text>
<rectangle x1="3.175" y1="-0.3048" x2="4.0386" y2="0.3048" layer="21"/>
<rectangle x1="-4.0386" y1="-0.3048" x2="-3.175" y2="0.3048" layer="21"/>
</package>
<package name="0207/12" urn="urn:adsk.eagle:footprint:22993/1" library_version="3">
<description>&lt;b&gt;RESISTOR&lt;/b&gt;&lt;p&gt;
type 0207, grid 12 mm</description>
<wire x1="6.35" y1="0" x2="5.334" y2="0" width="0.6096" layer="51"/>
<wire x1="-6.35" y1="0" x2="-5.334" y2="0" width="0.6096" layer="51"/>
<wire x1="-3.175" y1="0.889" x2="-2.921" y2="1.143" width="0.1524" layer="21" curve="-90"/>
<wire x1="-3.175" y1="-0.889" x2="-2.921" y2="-1.143" width="0.1524" layer="21" curve="90"/>
<wire x1="2.921" y1="-1.143" x2="3.175" y2="-0.889" width="0.1524" layer="21" curve="90"/>
<wire x1="2.921" y1="1.143" x2="3.175" y2="0.889" width="0.1524" layer="21" curve="-90"/>
<wire x1="-3.175" y1="-0.889" x2="-3.175" y2="0.889" width="0.1524" layer="21"/>
<wire x1="-2.921" y1="1.143" x2="-2.54" y2="1.143" width="0.1524" layer="21"/>
<wire x1="-2.413" y1="1.016" x2="-2.54" y2="1.143" width="0.1524" layer="21"/>
<wire x1="-2.921" y1="-1.143" x2="-2.54" y2="-1.143" width="0.1524" layer="21"/>
<wire x1="-2.413" y1="-1.016" x2="-2.54" y2="-1.143" width="0.1524" layer="21"/>
<wire x1="2.413" y1="1.016" x2="2.54" y2="1.143" width="0.1524" layer="21"/>
<wire x1="2.413" y1="1.016" x2="-2.413" y2="1.016" width="0.1524" layer="21"/>
<wire x1="2.413" y1="-1.016" x2="2.54" y2="-1.143" width="0.1524" layer="21"/>
<wire x1="2.413" y1="-1.016" x2="-2.413" y2="-1.016" width="0.1524" layer="21"/>
<wire x1="2.921" y1="1.143" x2="2.54" y2="1.143" width="0.1524" layer="21"/>
<wire x1="2.921" y1="-1.143" x2="2.54" y2="-1.143" width="0.1524" layer="21"/>
<wire x1="3.175" y1="-0.889" x2="3.175" y2="0.889" width="0.1524" layer="21"/>
<wire x1="4.445" y1="0" x2="4.064" y2="0" width="0.6096" layer="21"/>
<wire x1="-4.445" y1="0" x2="-4.064" y2="0" width="0.6096" layer="21"/>
<pad name="1" x="-6.35" y="0" drill="0.8128" shape="octagon"/>
<pad name="2" x="6.35" y="0" drill="0.8128" shape="octagon"/>
<text x="-3.175" y="1.397" size="1.27" layer="25" ratio="10">&gt;NAME</text>
<text x="-2.286" y="-0.6858" size="1.27" layer="27" ratio="10">&gt;VALUE</text>
<rectangle x1="3.175" y1="-0.3048" x2="4.0386" y2="0.3048" layer="21"/>
<rectangle x1="-4.0386" y1="-0.3048" x2="-3.175" y2="0.3048" layer="21"/>
<rectangle x1="4.445" y1="-0.3048" x2="5.3086" y2="0.3048" layer="21"/>
<rectangle x1="-5.3086" y1="-0.3048" x2="-4.445" y2="0.3048" layer="21"/>
</package>
<package name="0207/15" urn="urn:adsk.eagle:footprint:22997/1" library_version="3">
<description>&lt;b&gt;RESISTOR&lt;/b&gt;&lt;p&gt;
type 0207, grid 15mm</description>
<wire x1="7.62" y1="0" x2="6.604" y2="0" width="0.6096" layer="51"/>
<wire x1="-7.62" y1="0" x2="-6.604" y2="0" width="0.6096" layer="51"/>
<wire x1="-3.175" y1="0.889" x2="-2.921" y2="1.143" width="0.1524" layer="21" curve="-90"/>
<wire x1="-3.175" y1="-0.889" x2="-2.921" y2="-1.143" width="0.1524" layer="21" curve="90"/>
<wire x1="2.921" y1="-1.143" x2="3.175" y2="-0.889" width="0.1524" layer="21" curve="90"/>
<wire x1="2.921" y1="1.143" x2="3.175" y2="0.889" width="0.1524" layer="21" curve="-90"/>
<wire x1="-3.175" y1="-0.889" x2="-3.175" y2="0.889" width="0.1524" layer="21"/>
<wire x1="-2.921" y1="1.143" x2="-2.54" y2="1.143" width="0.1524" layer="21"/>
<wire x1="-2.413" y1="1.016" x2="-2.54" y2="1.143" width="0.1524" layer="21"/>
<wire x1="-2.921" y1="-1.143" x2="-2.54" y2="-1.143" width="0.1524" layer="21"/>
<wire x1="-2.413" y1="-1.016" x2="-2.54" y2="-1.143" width="0.1524" layer="21"/>
<wire x1="2.413" y1="1.016" x2="2.54" y2="1.143" width="0.1524" layer="21"/>
<wire x1="2.413" y1="1.016" x2="-2.413" y2="1.016" width="0.1524" layer="21"/>
<wire x1="2.413" y1="-1.016" x2="2.54" y2="-1.143" width="0.1524" layer="21"/>
<wire x1="2.413" y1="-1.016" x2="-2.413" y2="-1.016" width="0.1524" layer="21"/>
<wire x1="2.921" y1="1.143" x2="2.54" y2="1.143" width="0.1524" layer="21"/>
<wire x1="2.921" y1="-1.143" x2="2.54" y2="-1.143" width="0.1524" layer="21"/>
<wire x1="3.175" y1="-0.889" x2="3.175" y2="0.889" width="0.1524" layer="21"/>
<wire x1="5.715" y1="0" x2="4.064" y2="0" width="0.6096" layer="21"/>
<wire x1="-5.715" y1="0" x2="-4.064" y2="0" width="0.6096" layer="21"/>
<pad name="1" x="-7.62" y="0" drill="0.8128" shape="octagon"/>
<pad name="2" x="7.62" y="0" drill="0.8128" shape="octagon"/>
<text x="-3.175" y="1.397" size="1.27" layer="25" ratio="10">&gt;NAME</text>
<text x="-2.286" y="-0.6858" size="1.27" layer="27" ratio="10">&gt;VALUE</text>
<rectangle x1="3.175" y1="-0.3048" x2="4.0386" y2="0.3048" layer="21"/>
<rectangle x1="-4.0386" y1="-0.3048" x2="-3.175" y2="0.3048" layer="21"/>
<rectangle x1="5.715" y1="-0.3048" x2="6.5786" y2="0.3048" layer="21"/>
<rectangle x1="-6.5786" y1="-0.3048" x2="-5.715" y2="0.3048" layer="21"/>
</package>
<package name="0207/2V" urn="urn:adsk.eagle:footprint:22994/1" library_version="3">
<description>&lt;b&gt;RESISTOR&lt;/b&gt;&lt;p&gt;
type 0207, grid 2.5 mm</description>
<wire x1="-1.27" y1="0" x2="-0.381" y2="0" width="0.6096" layer="51"/>
<wire x1="-0.254" y1="0" x2="0.254" y2="0" width="0.6096" layer="21"/>
<wire x1="0.381" y1="0" x2="1.27" y2="0" width="0.6096" layer="51"/>
<circle x="-1.27" y="0" radius="1.27" width="0.1524" layer="21"/>
<circle x="-1.27" y="0" radius="1.016" width="0.1524" layer="51"/>
<pad name="1" x="-1.27" y="0" drill="0.8128" shape="octagon"/>
<pad name="2" x="1.27" y="0" drill="0.8128" shape="octagon"/>
<text x="-0.0508" y="1.016" size="1.27" layer="25" ratio="10">&gt;NAME</text>
<text x="-0.0508" y="-2.2352" size="1.27" layer="27" ratio="10">&gt;VALUE</text>
</package>
<package name="0207/5V" urn="urn:adsk.eagle:footprint:22995/1" library_version="3">
<description>&lt;b&gt;RESISTOR&lt;/b&gt;&lt;p&gt;
type 0207, grid 5 mm</description>
<wire x1="-2.54" y1="0" x2="-0.889" y2="0" width="0.6096" layer="51"/>
<wire x1="-0.762" y1="0" x2="0.762" y2="0" width="0.6096" layer="21"/>
<wire x1="0.889" y1="0" x2="2.54" y2="0" width="0.6096" layer="51"/>
<circle x="-2.54" y="0" radius="1.27" width="0.1016" layer="21"/>
<circle x="-2.54" y="0" radius="1.016" width="0.1524" layer="51"/>
<pad name="1" x="-2.54" y="0" drill="0.8128" shape="octagon"/>
<pad name="2" x="2.54" y="0" drill="0.8128" shape="octagon"/>
<text x="-1.143" y="0.889" size="1.27" layer="25" ratio="10">&gt;NAME</text>
<text x="-1.143" y="-2.159" size="1.27" layer="27" ratio="10">&gt;VALUE</text>
</package>
<package name="0207/7" urn="urn:adsk.eagle:footprint:22996/1" library_version="3">
<description>&lt;b&gt;RESISTOR&lt;/b&gt;&lt;p&gt;
type 0207, grid 7.5 mm</description>
<wire x1="-3.81" y1="0" x2="-3.429" y2="0" width="0.6096" layer="51"/>
<wire x1="-3.175" y1="0.889" x2="-2.921" y2="1.143" width="0.1524" layer="21" curve="-90"/>
<wire x1="-3.175" y1="-0.889" x2="-2.921" y2="-1.143" width="0.1524" layer="21" curve="90"/>
<wire x1="2.921" y1="-1.143" x2="3.175" y2="-0.889" width="0.1524" layer="21" curve="90"/>
<wire x1="2.921" y1="1.143" x2="3.175" y2="0.889" width="0.1524" layer="21" curve="-90"/>
<wire x1="-3.175" y1="-0.889" x2="-3.175" y2="0.889" width="0.1524" layer="51"/>
<wire x1="-2.921" y1="1.143" x2="-2.54" y2="1.143" width="0.1524" layer="21"/>
<wire x1="-2.413" y1="1.016" x2="-2.54" y2="1.143" width="0.1524" layer="21"/>
<wire x1="-2.921" y1="-1.143" x2="-2.54" y2="-1.143" width="0.1524" layer="21"/>
<wire x1="-2.413" y1="-1.016" x2="-2.54" y2="-1.143" width="0.1524" layer="21"/>
<wire x1="2.413" y1="1.016" x2="2.54" y2="1.143" width="0.1524" layer="21"/>
<wire x1="2.413" y1="1.016" x2="-2.413" y2="1.016" width="0.1524" layer="21"/>
<wire x1="2.413" y1="-1.016" x2="2.54" y2="-1.143" width="0.1524" layer="21"/>
<wire x1="2.413" y1="-1.016" x2="-2.413" y2="-1.016" width="0.1524" layer="21"/>
<wire x1="2.921" y1="1.143" x2="2.54" y2="1.143" width="0.1524" layer="21"/>
<wire x1="2.921" y1="-1.143" x2="2.54" y2="-1.143" width="0.1524" layer="21"/>
<wire x1="3.175" y1="-0.889" x2="3.175" y2="0.889" width="0.1524" layer="51"/>
<wire x1="3.429" y1="0" x2="3.81" y2="0" width="0.6096" layer="51"/>
<pad name="1" x="-3.81" y="0" drill="0.8128" shape="octagon"/>
<pad name="2" x="3.81" y="0" drill="0.8128" shape="octagon"/>
<text x="-2.54" y="1.397" size="1.27" layer="25" ratio="10">&gt;NAME</text>
<text x="-2.286" y="-0.5588" size="1.27" layer="27" ratio="10">&gt;VALUE</text>
<rectangle x1="-3.429" y1="-0.3048" x2="-3.175" y2="0.3048" layer="51"/>
<rectangle x1="3.175" y1="-0.3048" x2="3.429" y2="0.3048" layer="51"/>
</package>
<package name="0309/10" urn="urn:adsk.eagle:footprint:23073/1" library_version="3">
<description>&lt;b&gt;RESISTOR&lt;/b&gt;&lt;p&gt;
type 0309, grid 10mm</description>
<wire x1="-4.699" y1="0" x2="-5.08" y2="0" width="0.6096" layer="51"/>
<wire x1="-4.318" y1="1.27" x2="-4.064" y2="1.524" width="0.1524" layer="21" curve="-90"/>
<wire x1="-4.318" y1="-1.27" x2="-4.064" y2="-1.524" width="0.1524" layer="21" curve="90"/>
<wire x1="4.064" y1="-1.524" x2="4.318" y2="-1.27" width="0.1524" layer="21" curve="90"/>
<wire x1="4.064" y1="1.524" x2="4.318" y2="1.27" width="0.1524" layer="21" curve="-90"/>
<wire x1="-4.318" y1="-1.27" x2="-4.318" y2="1.27" width="0.1524" layer="51"/>
<wire x1="-4.064" y1="1.524" x2="-3.429" y2="1.524" width="0.1524" layer="21"/>
<wire x1="-3.302" y1="1.397" x2="-3.429" y2="1.524" width="0.1524" layer="21"/>
<wire x1="-4.064" y1="-1.524" x2="-3.429" y2="-1.524" width="0.1524" layer="21"/>
<wire x1="-3.302" y1="-1.397" x2="-3.429" y2="-1.524" width="0.1524" layer="21"/>
<wire x1="3.302" y1="1.397" x2="3.429" y2="1.524" width="0.1524" layer="21"/>
<wire x1="3.302" y1="1.397" x2="-3.302" y2="1.397" width="0.1524" layer="21"/>
<wire x1="3.302" y1="-1.397" x2="3.429" y2="-1.524" width="0.1524" layer="21"/>
<wire x1="3.302" y1="-1.397" x2="-3.302" y2="-1.397" width="0.1524" layer="21"/>
<wire x1="4.064" y1="1.524" x2="3.429" y2="1.524" width="0.1524" layer="21"/>
<wire x1="4.064" y1="-1.524" x2="3.429" y2="-1.524" width="0.1524" layer="21"/>
<wire x1="4.318" y1="-1.27" x2="4.318" y2="1.27" width="0.1524" layer="51"/>
<wire x1="5.08" y1="0" x2="4.699" y2="0" width="0.6096" layer="51"/>
<pad name="1" x="-5.08" y="0" drill="0.8128" shape="octagon"/>
<pad name="2" x="5.08" y="0" drill="0.8128" shape="octagon"/>
<text x="-4.191" y="1.905" size="1.27" layer="25" ratio="10">&gt;NAME</text>
<text x="-3.175" y="-0.6858" size="1.27" layer="27" ratio="10">&gt;VALUE</text>
<rectangle x1="-4.6228" y1="-0.3048" x2="-4.318" y2="0.3048" layer="51"/>
<rectangle x1="4.318" y1="-0.3048" x2="4.6228" y2="0.3048" layer="51"/>
</package>
<package name="0309/12" urn="urn:adsk.eagle:footprint:23074/1" library_version="3">
<description>&lt;b&gt;RESISTOR&lt;/b&gt;&lt;p&gt;
type 0309, grid 12.5 mm</description>
<wire x1="6.35" y1="0" x2="5.08" y2="0" width="0.6096" layer="51"/>
<wire x1="-6.35" y1="0" x2="-5.08" y2="0" width="0.6096" layer="51"/>
<wire x1="-4.318" y1="1.27" x2="-4.064" y2="1.524" width="0.1524" layer="21" curve="-90"/>
<wire x1="-4.318" y1="-1.27" x2="-4.064" y2="-1.524" width="0.1524" layer="21" curve="90"/>
<wire x1="4.064" y1="-1.524" x2="4.318" y2="-1.27" width="0.1524" layer="21" curve="90"/>
<wire x1="4.064" y1="1.524" x2="4.318" y2="1.27" width="0.1524" layer="21" curve="-90"/>
<wire x1="-4.318" y1="-1.27" x2="-4.318" y2="1.27" width="0.1524" layer="21"/>
<wire x1="-4.064" y1="1.524" x2="-3.429" y2="1.524" width="0.1524" layer="21"/>
<wire x1="-3.302" y1="1.397" x2="-3.429" y2="1.524" width="0.1524" layer="21"/>
<wire x1="-4.064" y1="-1.524" x2="-3.429" y2="-1.524" width="0.1524" layer="21"/>
<wire x1="-3.302" y1="-1.397" x2="-3.429" y2="-1.524" width="0.1524" layer="21"/>
<wire x1="3.302" y1="1.397" x2="3.429" y2="1.524" width="0.1524" layer="21"/>
<wire x1="3.302" y1="1.397" x2="-3.302" y2="1.397" width="0.1524" layer="21"/>
<wire x1="3.302" y1="-1.397" x2="3.429" y2="-1.524" width="0.1524" layer="21"/>
<wire x1="3.302" y1="-1.397" x2="-3.302" y2="-1.397" width="0.1524" layer="21"/>
<wire x1="4.064" y1="1.524" x2="3.429" y2="1.524" width="0.1524" layer="21"/>
<wire x1="4.064" y1="-1.524" x2="3.429" y2="-1.524" width="0.1524" layer="21"/>
<wire x1="4.318" y1="-1.27" x2="4.318" y2="1.27" width="0.1524" layer="21"/>
<pad name="1" x="-6.35" y="0" drill="0.8128" shape="octagon"/>
<pad name="2" x="6.35" y="0" drill="0.8128" shape="octagon"/>
<text x="-4.191" y="1.905" size="1.27" layer="25" ratio="10">&gt;NAME</text>
<text x="-3.175" y="-0.6858" size="1.27" layer="27" ratio="10">&gt;VALUE</text>
<rectangle x1="4.318" y1="-0.3048" x2="5.1816" y2="0.3048" layer="21"/>
<rectangle x1="-5.1816" y1="-0.3048" x2="-4.318" y2="0.3048" layer="21"/>
</package>
<package name="0411/12" urn="urn:adsk.eagle:footprint:23076/1" library_version="3">
<description>&lt;b&gt;RESISTOR&lt;/b&gt;&lt;p&gt;
type 0411, grid 12.5 mm</description>
<wire x1="6.35" y1="0" x2="5.461" y2="0" width="0.762" layer="51"/>
<wire x1="-6.35" y1="0" x2="-5.461" y2="0" width="0.762" layer="51"/>
<wire x1="5.08" y1="-1.651" x2="5.08" y2="1.651" width="0.1524" layer="21"/>
<wire x1="4.699" y1="2.032" x2="5.08" y2="1.651" width="0.1524" layer="21" curve="-90"/>
<wire x1="-5.08" y1="-1.651" x2="-4.699" y2="-2.032" width="0.1524" layer="21" curve="90"/>
<wire x1="4.699" y1="-2.032" x2="5.08" y2="-1.651" width="0.1524" layer="21" curve="90"/>
<wire x1="-5.08" y1="1.651" x2="-4.699" y2="2.032" width="0.1524" layer="21" curve="-90"/>
<wire x1="4.699" y1="2.032" x2="4.064" y2="2.032" width="0.1524" layer="21"/>
<wire x1="3.937" y1="1.905" x2="4.064" y2="2.032" width="0.1524" layer="21"/>
<wire x1="4.699" y1="-2.032" x2="4.064" y2="-2.032" width="0.1524" layer="21"/>
<wire x1="3.937" y1="-1.905" x2="4.064" y2="-2.032" width="0.1524" layer="21"/>
<wire x1="-3.937" y1="1.905" x2="-4.064" y2="2.032" width="0.1524" layer="21"/>
<wire x1="-3.937" y1="1.905" x2="3.937" y2="1.905" width="0.1524" layer="21"/>
<wire x1="-3.937" y1="-1.905" x2="-4.064" y2="-2.032" width="0.1524" layer="21"/>
<wire x1="-3.937" y1="-1.905" x2="3.937" y2="-1.905" width="0.1524" layer="21"/>
<wire x1="-5.08" y1="1.651" x2="-5.08" y2="-1.651" width="0.1524" layer="21"/>
<wire x1="-4.699" y1="2.032" x2="-4.064" y2="2.032" width="0.1524" layer="21"/>
<wire x1="-4.699" y1="-2.032" x2="-4.064" y2="-2.032" width="0.1524" layer="21"/>
<pad name="1" x="-6.35" y="0" drill="0.9144" shape="octagon"/>
<pad name="2" x="6.35" y="0" drill="0.9144" shape="octagon"/>
<text x="-5.08" y="2.413" size="1.27" layer="25" ratio="10">&gt;NAME</text>
<text x="-3.5814" y="-0.635" size="1.27" layer="27" ratio="10">&gt;VALUE</text>
<rectangle x1="-5.3594" y1="-0.381" x2="-5.08" y2="0.381" layer="21"/>
<rectangle x1="5.08" y1="-0.381" x2="5.3594" y2="0.381" layer="21"/>
</package>
<package name="0411/15" urn="urn:adsk.eagle:footprint:23077/1" library_version="3">
<description>&lt;b&gt;RESISTOR&lt;/b&gt;&lt;p&gt;
type 0411, grid 15 mm</description>
<wire x1="5.08" y1="-1.651" x2="5.08" y2="1.651" width="0.1524" layer="21"/>
<wire x1="4.699" y1="2.032" x2="5.08" y2="1.651" width="0.1524" layer="21" curve="-90"/>
<wire x1="-5.08" y1="-1.651" x2="-4.699" y2="-2.032" width="0.1524" layer="21" curve="90"/>
<wire x1="4.699" y1="-2.032" x2="5.08" y2="-1.651" width="0.1524" layer="21" curve="90"/>
<wire x1="-5.08" y1="1.651" x2="-4.699" y2="2.032" width="0.1524" layer="21" curve="-90"/>
<wire x1="4.699" y1="2.032" x2="4.064" y2="2.032" width="0.1524" layer="21"/>
<wire x1="3.937" y1="1.905" x2="4.064" y2="2.032" width="0.1524" layer="21"/>
<wire x1="4.699" y1="-2.032" x2="4.064" y2="-2.032" width="0.1524" layer="21"/>
<wire x1="3.937" y1="-1.905" x2="4.064" y2="-2.032" width="0.1524" layer="21"/>
<wire x1="-3.937" y1="1.905" x2="-4.064" y2="2.032" width="0.1524" layer="21"/>
<wire x1="-3.937" y1="1.905" x2="3.937" y2="1.905" width="0.1524" layer="21"/>
<wire x1="-3.937" y1="-1.905" x2="-4.064" y2="-2.032" width="0.1524" layer="21"/>
<wire x1="-3.937" y1="-1.905" x2="3.937" y2="-1.905" width="0.1524" layer="21"/>
<wire x1="-5.08" y1="1.651" x2="-5.08" y2="-1.651" width="0.1524" layer="21"/>
<wire x1="-4.699" y1="2.032" x2="-4.064" y2="2.032" width="0.1524" layer="21"/>
<wire x1="-4.699" y1="-2.032" x2="-4.064" y2="-2.032" width="0.1524" layer="21"/>
<wire x1="-7.62" y1="0" x2="-6.35" y2="0" width="0.762" layer="51"/>
<wire x1="6.35" y1="0" x2="7.62" y2="0" width="0.762" layer="51"/>
<pad name="1" x="-7.62" y="0" drill="0.9144" shape="octagon"/>
<pad name="2" x="7.62" y="0" drill="0.9144" shape="octagon"/>
<text x="-5.08" y="2.413" size="1.27" layer="25" ratio="10">&gt;NAME</text>
<text x="-3.5814" y="-0.635" size="1.27" layer="27" ratio="10">&gt;VALUE</text>
<rectangle x1="5.08" y1="-0.381" x2="6.477" y2="0.381" layer="21"/>
<rectangle x1="-6.477" y1="-0.381" x2="-5.08" y2="0.381" layer="21"/>
</package>
<package name="0411V" urn="urn:adsk.eagle:footprint:23078/1" library_version="3">
<description>&lt;b&gt;RESISTOR&lt;/b&gt;&lt;p&gt;
type 0411, grid 3.81 mm</description>
<wire x1="1.27" y1="0" x2="0.3048" y2="0" width="0.762" layer="51"/>
<wire x1="-1.5748" y1="0" x2="-2.54" y2="0" width="0.762" layer="51"/>
<circle x="-2.54" y="0" radius="2.032" width="0.1524" layer="21"/>
<circle x="-2.54" y="0" radius="1.016" width="0.1524" layer="51"/>
<pad name="1" x="-2.54" y="0" drill="0.9144" shape="octagon"/>
<pad name="2" x="1.27" y="0" drill="0.9144" shape="octagon"/>
<text x="-0.508" y="1.143" size="1.27" layer="25" ratio="10">&gt;NAME</text>
<text x="-0.5334" y="-2.413" size="1.27" layer="27" ratio="10">&gt;VALUE</text>
<rectangle x1="-1.4732" y1="-0.381" x2="0.2032" y2="0.381" layer="21"/>
</package>
<package name="0414/15" urn="urn:adsk.eagle:footprint:23079/1" library_version="3">
<description>&lt;b&gt;RESISTOR&lt;/b&gt;&lt;p&gt;
type 0414, grid 15 mm</description>
<wire x1="7.62" y1="0" x2="6.604" y2="0" width="0.8128" layer="51"/>
<wire x1="-7.62" y1="0" x2="-6.604" y2="0" width="0.8128" layer="51"/>
<wire x1="-6.096" y1="1.905" x2="-5.842" y2="2.159" width="0.1524" layer="21" curve="-90"/>
<wire x1="-6.096" y1="-1.905" x2="-5.842" y2="-2.159" width="0.1524" layer="21" curve="90"/>
<wire x1="5.842" y1="-2.159" x2="6.096" y2="-1.905" width="0.1524" layer="21" curve="90"/>
<wire x1="5.842" y1="2.159" x2="6.096" y2="1.905" width="0.1524" layer="21" curve="-90"/>
<wire x1="-6.096" y1="-1.905" x2="-6.096" y2="1.905" width="0.1524" layer="21"/>
<wire x1="-5.842" y1="2.159" x2="-4.953" y2="2.159" width="0.1524" layer="21"/>
<wire x1="-4.826" y1="2.032" x2="-4.953" y2="2.159" width="0.1524" layer="21"/>
<wire x1="-5.842" y1="-2.159" x2="-4.953" y2="-2.159" width="0.1524" layer="21"/>
<wire x1="-4.826" y1="-2.032" x2="-4.953" y2="-2.159" width="0.1524" layer="21"/>
<wire x1="4.826" y1="2.032" x2="4.953" y2="2.159" width="0.1524" layer="21"/>
<wire x1="4.826" y1="2.032" x2="-4.826" y2="2.032" width="0.1524" layer="21"/>
<wire x1="4.826" y1="-2.032" x2="4.953" y2="-2.159" width="0.1524" layer="21"/>
<wire x1="4.826" y1="-2.032" x2="-4.826" y2="-2.032" width="0.1524" layer="21"/>
<wire x1="5.842" y1="2.159" x2="4.953" y2="2.159" width="0.1524" layer="21"/>
<wire x1="5.842" y1="-2.159" x2="4.953" y2="-2.159" width="0.1524" layer="21"/>
<wire x1="6.096" y1="-1.905" x2="6.096" y2="1.905" width="0.1524" layer="21"/>
<pad name="1" x="-7.62" y="0" drill="1.016" shape="octagon"/>
<pad name="2" x="7.62" y="0" drill="1.016" shape="octagon"/>
<text x="-6.096" y="2.5654" size="1.27" layer="25" ratio="10">&gt;NAME</text>
<text x="-4.318" y="-0.5842" size="1.27" layer="27" ratio="10">&gt;VALUE</text>
<rectangle x1="6.096" y1="-0.4064" x2="6.5024" y2="0.4064" layer="21"/>
<rectangle x1="-6.5024" y1="-0.4064" x2="-6.096" y2="0.4064" layer="21"/>
</package>
<package name="0414V" urn="urn:adsk.eagle:footprint:23080/1" library_version="3">
<description>&lt;b&gt;RESISTOR&lt;/b&gt;&lt;p&gt;
type 0414, grid 5 mm</description>
<wire x1="2.54" y1="0" x2="1.397" y2="0" width="0.8128" layer="51"/>
<wire x1="-2.54" y1="0" x2="-1.397" y2="0" width="0.8128" layer="51"/>
<circle x="-2.54" y="0" radius="2.159" width="0.1524" layer="21"/>
<circle x="-2.54" y="0" radius="1.143" width="0.1524" layer="51"/>
<pad name="1" x="-2.54" y="0" drill="1.016" shape="octagon"/>
<pad name="2" x="2.54" y="0" drill="1.016" shape="octagon"/>
<text x="-0.381" y="1.1684" size="1.27" layer="25" ratio="10">&gt;NAME</text>
<text x="-0.381" y="-2.3622" size="1.27" layer="27" ratio="10">&gt;VALUE</text>
<rectangle x1="-1.2954" y1="-0.4064" x2="1.2954" y2="0.4064" layer="21"/>
</package>
<package name="0617/17" urn="urn:adsk.eagle:footprint:23081/1" library_version="3">
<description>&lt;b&gt;RESISTOR&lt;/b&gt;&lt;p&gt;
type 0617, grid 17.5 mm</description>
<wire x1="-8.89" y1="0" x2="-8.636" y2="0" width="0.8128" layer="51"/>
<wire x1="-7.874" y1="3.048" x2="-6.985" y2="3.048" width="0.1524" layer="21"/>
<wire x1="-6.731" y1="2.794" x2="-6.985" y2="3.048" width="0.1524" layer="21"/>
<wire x1="-7.874" y1="-3.048" x2="-6.985" y2="-3.048" width="0.1524" layer="21"/>
<wire x1="-6.731" y1="-2.794" x2="-6.985" y2="-3.048" width="0.1524" layer="21"/>
<wire x1="6.731" y1="2.794" x2="6.985" y2="3.048" width="0.1524" layer="21"/>
<wire x1="6.731" y1="2.794" x2="-6.731" y2="2.794" width="0.1524" layer="21"/>
<wire x1="6.731" y1="-2.794" x2="6.985" y2="-3.048" width="0.1524" layer="21"/>
<wire x1="6.731" y1="-2.794" x2="-6.731" y2="-2.794" width="0.1524" layer="21"/>
<wire x1="7.874" y1="3.048" x2="6.985" y2="3.048" width="0.1524" layer="21"/>
<wire x1="7.874" y1="-3.048" x2="6.985" y2="-3.048" width="0.1524" layer="21"/>
<wire x1="-8.255" y1="-2.667" x2="-8.255" y2="-1.016" width="0.1524" layer="21"/>
<wire x1="-8.255" y1="1.016" x2="-8.255" y2="-1.016" width="0.1524" layer="51"/>
<wire x1="-8.255" y1="1.016" x2="-8.255" y2="2.667" width="0.1524" layer="21"/>
<wire x1="8.255" y1="-2.667" x2="8.255" y2="-1.016" width="0.1524" layer="21"/>
<wire x1="8.255" y1="1.016" x2="8.255" y2="-1.016" width="0.1524" layer="51"/>
<wire x1="8.255" y1="1.016" x2="8.255" y2="2.667" width="0.1524" layer="21"/>
<wire x1="8.636" y1="0" x2="8.89" y2="0" width="0.8128" layer="51"/>
<wire x1="-8.255" y1="2.667" x2="-7.874" y2="3.048" width="0.1524" layer="21" curve="-90"/>
<wire x1="7.874" y1="3.048" x2="8.255" y2="2.667" width="0.1524" layer="21" curve="-90"/>
<wire x1="-8.255" y1="-2.667" x2="-7.874" y2="-3.048" width="0.1524" layer="21" curve="90"/>
<wire x1="7.874" y1="-3.048" x2="8.255" y2="-2.667" width="0.1524" layer="21" curve="90"/>
<pad name="1" x="-8.89" y="0" drill="1.016" shape="octagon"/>
<pad name="2" x="8.89" y="0" drill="1.016" shape="octagon"/>
<text x="-8.128" y="3.4544" size="1.27" layer="25" ratio="10">&gt;NAME</text>
<text x="-6.096" y="-0.7112" size="1.27" layer="27" ratio="10">&gt;VALUE</text>
<rectangle x1="-8.5344" y1="-0.4064" x2="-8.2296" y2="0.4064" layer="51"/>
<rectangle x1="8.2296" y1="-0.4064" x2="8.5344" y2="0.4064" layer="51"/>
</package>
<package name="0617/22" urn="urn:adsk.eagle:footprint:23082/1" library_version="3">
<description>&lt;b&gt;RESISTOR&lt;/b&gt;&lt;p&gt;
type 0617, grid 22.5 mm</description>
<wire x1="-10.287" y1="0" x2="-11.43" y2="0" width="0.8128" layer="51"/>
<wire x1="-8.255" y1="-2.667" x2="-8.255" y2="2.667" width="0.1524" layer="21"/>
<wire x1="-7.874" y1="3.048" x2="-6.985" y2="3.048" width="0.1524" layer="21"/>
<wire x1="-6.731" y1="2.794" x2="-6.985" y2="3.048" width="0.1524" layer="21"/>
<wire x1="-7.874" y1="-3.048" x2="-6.985" y2="-3.048" width="0.1524" layer="21"/>
<wire x1="-6.731" y1="-2.794" x2="-6.985" y2="-3.048" width="0.1524" layer="21"/>
<wire x1="6.731" y1="2.794" x2="6.985" y2="3.048" width="0.1524" layer="21"/>
<wire x1="6.731" y1="2.794" x2="-6.731" y2="2.794" width="0.1524" layer="21"/>
<wire x1="6.731" y1="-2.794" x2="6.985" y2="-3.048" width="0.1524" layer="21"/>
<wire x1="6.731" y1="-2.794" x2="-6.731" y2="-2.794" width="0.1524" layer="21"/>
<wire x1="7.874" y1="3.048" x2="6.985" y2="3.048" width="0.1524" layer="21"/>
<wire x1="7.874" y1="-3.048" x2="6.985" y2="-3.048" width="0.1524" layer="21"/>
<wire x1="8.255" y1="-2.667" x2="8.255" y2="2.667" width="0.1524" layer="21"/>
<wire x1="11.43" y1="0" x2="10.287" y2="0" width="0.8128" layer="51"/>
<wire x1="-8.255" y1="2.667" x2="-7.874" y2="3.048" width="0.1524" layer="21" curve="-90"/>
<wire x1="-8.255" y1="-2.667" x2="-7.874" y2="-3.048" width="0.1524" layer="21" curve="90"/>
<wire x1="7.874" y1="3.048" x2="8.255" y2="2.667" width="0.1524" layer="21" curve="-90"/>
<wire x1="7.874" y1="-3.048" x2="8.255" y2="-2.667" width="0.1524" layer="21" curve="90"/>
<pad name="1" x="-11.43" y="0" drill="1.016" shape="octagon"/>
<pad name="2" x="11.43" y="0" drill="1.016" shape="octagon"/>
<text x="-8.255" y="3.4544" size="1.27" layer="25" ratio="10">&gt;NAME</text>
<text x="-6.477" y="-0.5842" size="1.27" layer="27" ratio="10">&gt;VALUE</text>
<rectangle x1="-10.1854" y1="-0.4064" x2="-8.255" y2="0.4064" layer="21"/>
<rectangle x1="8.255" y1="-0.4064" x2="10.1854" y2="0.4064" layer="21"/>
</package>
<package name="0617V" urn="urn:adsk.eagle:footprint:23083/1" library_version="3">
<description>&lt;b&gt;RESISTOR&lt;/b&gt;&lt;p&gt;
type 0617, grid 5 mm</description>
<wire x1="-2.54" y1="0" x2="-1.27" y2="0" width="0.8128" layer="51"/>
<wire x1="1.27" y1="0" x2="2.54" y2="0" width="0.8128" layer="51"/>
<circle x="-2.54" y="0" radius="3.048" width="0.1524" layer="21"/>
<circle x="-2.54" y="0" radius="1.143" width="0.1524" layer="51"/>
<pad name="1" x="-2.54" y="0" drill="1.016" shape="octagon"/>
<pad name="2" x="2.54" y="0" drill="1.016" shape="octagon"/>
<text x="0.635" y="1.4224" size="1.27" layer="25" ratio="10">&gt;NAME</text>
<text x="0.635" y="-2.6162" size="1.27" layer="27" ratio="10">&gt;VALUE</text>
<rectangle x1="-1.3208" y1="-0.4064" x2="1.3208" y2="0.4064" layer="21"/>
</package>
<package name="0922/22" urn="urn:adsk.eagle:footprint:23084/1" library_version="3">
<description>&lt;b&gt;RESISTOR&lt;/b&gt;&lt;p&gt;
type 0922, grid 22.5 mm</description>
<wire x1="11.43" y1="0" x2="10.795" y2="0" width="0.8128" layer="51"/>
<wire x1="-11.43" y1="0" x2="-10.795" y2="0" width="0.8128" layer="51"/>
<wire x1="-10.16" y1="-4.191" x2="-10.16" y2="4.191" width="0.1524" layer="21"/>
<wire x1="-9.779" y1="4.572" x2="-8.89" y2="4.572" width="0.1524" layer="21"/>
<wire x1="-8.636" y1="4.318" x2="-8.89" y2="4.572" width="0.1524" layer="21"/>
<wire x1="-9.779" y1="-4.572" x2="-8.89" y2="-4.572" width="0.1524" layer="21"/>
<wire x1="-8.636" y1="-4.318" x2="-8.89" y2="-4.572" width="0.1524" layer="21"/>
<wire x1="8.636" y1="4.318" x2="8.89" y2="4.572" width="0.1524" layer="21"/>
<wire x1="8.636" y1="4.318" x2="-8.636" y2="4.318" width="0.1524" layer="21"/>
<wire x1="8.636" y1="-4.318" x2="8.89" y2="-4.572" width="0.1524" layer="21"/>
<wire x1="8.636" y1="-4.318" x2="-8.636" y2="-4.318" width="0.1524" layer="21"/>
<wire x1="9.779" y1="4.572" x2="8.89" y2="4.572" width="0.1524" layer="21"/>
<wire x1="9.779" y1="-4.572" x2="8.89" y2="-4.572" width="0.1524" layer="21"/>
<wire x1="10.16" y1="-4.191" x2="10.16" y2="4.191" width="0.1524" layer="21"/>
<wire x1="-10.16" y1="-4.191" x2="-9.779" y2="-4.572" width="0.1524" layer="21" curve="90"/>
<wire x1="-10.16" y1="4.191" x2="-9.779" y2="4.572" width="0.1524" layer="21" curve="-90"/>
<wire x1="9.779" y1="-4.572" x2="10.16" y2="-4.191" width="0.1524" layer="21" curve="90"/>
<wire x1="9.779" y1="4.572" x2="10.16" y2="4.191" width="0.1524" layer="21" curve="-90"/>
<pad name="1" x="-11.43" y="0" drill="1.016" shape="octagon"/>
<pad name="2" x="11.43" y="0" drill="1.016" shape="octagon"/>
<text x="-10.16" y="5.1054" size="1.27" layer="25" ratio="10">&gt;NAME</text>
<text x="-6.477" y="-0.5842" size="1.27" layer="27" ratio="10">&gt;VALUE</text>
<rectangle x1="-10.7188" y1="-0.4064" x2="-10.16" y2="0.4064" layer="51"/>
<rectangle x1="10.16" y1="-0.4064" x2="10.3124" y2="0.4064" layer="21"/>
<rectangle x1="-10.3124" y1="-0.4064" x2="-10.16" y2="0.4064" layer="21"/>
<rectangle x1="10.16" y1="-0.4064" x2="10.7188" y2="0.4064" layer="51"/>
</package>
<package name="P0613V" urn="urn:adsk.eagle:footprint:23085/1" library_version="3">
<description>&lt;b&gt;RESISTOR&lt;/b&gt;&lt;p&gt;
type 0613, grid 5 mm</description>
<wire x1="2.54" y1="0" x2="1.397" y2="0" width="0.8128" layer="51"/>
<wire x1="-2.54" y1="0" x2="-1.397" y2="0" width="0.8128" layer="51"/>
<circle x="-2.54" y="0" radius="2.286" width="0.1524" layer="21"/>
<circle x="-2.54" y="0" radius="1.143" width="0.1524" layer="51"/>
<pad name="1" x="-2.54" y="0" drill="1.016" shape="octagon"/>
<pad name="2" x="2.54" y="0" drill="1.016" shape="octagon"/>
<text x="-0.254" y="1.143" size="1.27" layer="25" ratio="10">&gt;NAME</text>
<text x="-0.254" y="-2.413" size="1.27" layer="27" ratio="10">&gt;VALUE</text>
<rectangle x1="-1.2954" y1="-0.4064" x2="1.3208" y2="0.4064" layer="21"/>
</package>
<package name="P0613/15" urn="urn:adsk.eagle:footprint:23086/1" library_version="3">
<description>&lt;b&gt;RESISTOR&lt;/b&gt;&lt;p&gt;
type 0613, grid 15 mm</description>
<wire x1="7.62" y1="0" x2="6.985" y2="0" width="0.8128" layer="51"/>
<wire x1="-7.62" y1="0" x2="-6.985" y2="0" width="0.8128" layer="51"/>
<wire x1="-6.477" y1="2.032" x2="-6.223" y2="2.286" width="0.1524" layer="21" curve="-90"/>
<wire x1="-6.477" y1="-2.032" x2="-6.223" y2="-2.286" width="0.1524" layer="21" curve="90"/>
<wire x1="6.223" y1="-2.286" x2="6.477" y2="-2.032" width="0.1524" layer="21" curve="90"/>
<wire x1="6.223" y1="2.286" x2="6.477" y2="2.032" width="0.1524" layer="21" curve="-90"/>
<wire x1="-6.223" y1="2.286" x2="-5.334" y2="2.286" width="0.1524" layer="21"/>
<wire x1="-5.207" y1="2.159" x2="-5.334" y2="2.286" width="0.1524" layer="21"/>
<wire x1="-6.223" y1="-2.286" x2="-5.334" y2="-2.286" width="0.1524" layer="21"/>
<wire x1="-5.207" y1="-2.159" x2="-5.334" y2="-2.286" width="0.1524" layer="21"/>
<wire x1="5.207" y1="2.159" x2="5.334" y2="2.286" width="0.1524" layer="21"/>
<wire x1="5.207" y1="2.159" x2="-5.207" y2="2.159" width="0.1524" layer="21"/>
<wire x1="5.207" y1="-2.159" x2="5.334" y2="-2.286" width="0.1524" layer="21"/>
<wire x1="5.207" y1="-2.159" x2="-5.207" y2="-2.159" width="0.1524" layer="21"/>
<wire x1="6.223" y1="2.286" x2="5.334" y2="2.286" width="0.1524" layer="21"/>
<wire x1="6.223" y1="-2.286" x2="5.334" y2="-2.286" width="0.1524" layer="21"/>
<wire x1="6.477" y1="-0.635" x2="6.477" y2="-2.032" width="0.1524" layer="21"/>
<wire x1="6.477" y1="-0.635" x2="6.477" y2="0.635" width="0.1524" layer="51"/>
<wire x1="6.477" y1="2.032" x2="6.477" y2="0.635" width="0.1524" layer="21"/>
<wire x1="-6.477" y1="-2.032" x2="-6.477" y2="-0.635" width="0.1524" layer="21"/>
<wire x1="-6.477" y1="0.635" x2="-6.477" y2="-0.635" width="0.1524" layer="51"/>
<wire x1="-6.477" y1="0.635" x2="-6.477" y2="2.032" width="0.1524" layer="21"/>
<pad name="1" x="-7.62" y="0" drill="1.016" shape="octagon"/>
<pad name="2" x="7.62" y="0" drill="1.016" shape="octagon"/>
<text x="-6.477" y="2.6924" size="1.27" layer="25" ratio="10">&gt;NAME</text>
<text x="-4.318" y="-0.7112" size="1.27" layer="27" ratio="10">&gt;VALUE</text>
<rectangle x1="-7.0358" y1="-0.4064" x2="-6.477" y2="0.4064" layer="51"/>
<rectangle x1="6.477" y1="-0.4064" x2="7.0358" y2="0.4064" layer="51"/>
</package>
<package name="P0817/22" urn="urn:adsk.eagle:footprint:23087/1" library_version="3">
<description>&lt;b&gt;RESISTOR&lt;/b&gt;&lt;p&gt;
type 0817, grid 22.5 mm</description>
<wire x1="-10.414" y1="0" x2="-11.43" y2="0" width="0.8128" layer="51"/>
<wire x1="-8.509" y1="-3.429" x2="-8.509" y2="3.429" width="0.1524" layer="21"/>
<wire x1="-8.128" y1="3.81" x2="-7.239" y2="3.81" width="0.1524" layer="21"/>
<wire x1="-6.985" y1="3.556" x2="-7.239" y2="3.81" width="0.1524" layer="21"/>
<wire x1="-8.128" y1="-3.81" x2="-7.239" y2="-3.81" width="0.1524" layer="21"/>
<wire x1="-6.985" y1="-3.556" x2="-7.239" y2="-3.81" width="0.1524" layer="21"/>
<wire x1="6.985" y1="3.556" x2="7.239" y2="3.81" width="0.1524" layer="21"/>
<wire x1="6.985" y1="3.556" x2="-6.985" y2="3.556" width="0.1524" layer="21"/>
<wire x1="6.985" y1="-3.556" x2="7.239" y2="-3.81" width="0.1524" layer="21"/>
<wire x1="6.985" y1="-3.556" x2="-6.985" y2="-3.556" width="0.1524" layer="21"/>
<wire x1="8.128" y1="3.81" x2="7.239" y2="3.81" width="0.1524" layer="21"/>
<wire x1="8.128" y1="-3.81" x2="7.239" y2="-3.81" width="0.1524" layer="21"/>
<wire x1="8.509" y1="-3.429" x2="8.509" y2="3.429" width="0.1524" layer="21"/>
<wire x1="11.43" y1="0" x2="10.414" y2="0" width="0.8128" layer="51"/>
<wire x1="-8.509" y1="3.429" x2="-8.128" y2="3.81" width="0.1524" layer="21" curve="-90"/>
<wire x1="-8.509" y1="-3.429" x2="-8.128" y2="-3.81" width="0.1524" layer="21" curve="90"/>
<wire x1="8.128" y1="3.81" x2="8.509" y2="3.429" width="0.1524" layer="21" curve="-90"/>
<wire x1="8.128" y1="-3.81" x2="8.509" y2="-3.429" width="0.1524" layer="21" curve="90"/>
<pad name="1" x="-11.43" y="0" drill="1.016" shape="octagon"/>
<pad name="2" x="11.43" y="0" drill="1.016" shape="octagon"/>
<text x="-8.382" y="4.2164" size="1.27" layer="25" ratio="10">&gt;NAME</text>
<text x="-6.223" y="-0.5842" size="1.27" layer="27" ratio="10">&gt;VALUE</text>
<text x="6.604" y="-2.2606" size="1.27" layer="51" ratio="10" rot="R90">0817</text>
<rectangle x1="8.509" y1="-0.4064" x2="10.3124" y2="0.4064" layer="21"/>
<rectangle x1="-10.3124" y1="-0.4064" x2="-8.509" y2="0.4064" layer="21"/>
</package>
<package name="P0817V" urn="urn:adsk.eagle:footprint:23088/1" library_version="3">
<description>&lt;b&gt;RESISTOR&lt;/b&gt;&lt;p&gt;
type 0817, grid 6.35 mm</description>
<wire x1="-3.81" y1="0" x2="-5.08" y2="0" width="0.8128" layer="51"/>
<wire x1="1.27" y1="0" x2="0" y2="0" width="0.8128" layer="51"/>
<circle x="-5.08" y="0" radius="3.81" width="0.1524" layer="21"/>
<circle x="-5.08" y="0" radius="1.27" width="0.1524" layer="51"/>
<pad name="1" x="-5.08" y="0" drill="1.016" shape="octagon"/>
<pad name="2" x="1.27" y="0" drill="1.016" shape="octagon"/>
<text x="-1.016" y="1.27" size="1.27" layer="25" ratio="10">&gt;NAME</text>
<text x="-1.016" y="-2.54" size="1.27" layer="27" ratio="10">&gt;VALUE</text>
<text x="-6.858" y="2.032" size="1.016" layer="21" ratio="12">0817</text>
<rectangle x1="-3.81" y1="-0.4064" x2="0" y2="0.4064" layer="21"/>
</package>
<package name="V234/12" urn="urn:adsk.eagle:footprint:23089/1" library_version="3">
<description>&lt;b&gt;RESISTOR&lt;/b&gt;&lt;p&gt;
type V234, grid 12.5 mm</description>
<wire x1="-4.953" y1="1.524" x2="-4.699" y2="1.778" width="0.1524" layer="21" curve="-90"/>
<wire x1="4.699" y1="1.778" x2="4.953" y2="1.524" width="0.1524" layer="21" curve="-90"/>
<wire x1="4.699" y1="-1.778" x2="4.953" y2="-1.524" width="0.1524" layer="21" curve="90"/>
<wire x1="-4.953" y1="-1.524" x2="-4.699" y2="-1.778" width="0.1524" layer="21" curve="90"/>
<wire x1="-4.699" y1="1.778" x2="4.699" y2="1.778" width="0.1524" layer="21"/>
<wire x1="-4.953" y1="1.524" x2="-4.953" y2="-1.524" width="0.1524" layer="21"/>
<wire x1="4.699" y1="-1.778" x2="-4.699" y2="-1.778" width="0.1524" layer="21"/>
<wire x1="4.953" y1="1.524" x2="4.953" y2="-1.524" width="0.1524" layer="21"/>
<wire x1="6.35" y1="0" x2="5.461" y2="0" width="0.8128" layer="51"/>
<wire x1="-6.35" y1="0" x2="-5.461" y2="0" width="0.8128" layer="51"/>
<pad name="1" x="-6.35" y="0" drill="1.016" shape="octagon"/>
<pad name="2" x="6.35" y="0" drill="1.016" shape="octagon"/>
<text x="-4.953" y="2.159" size="1.27" layer="25" ratio="10">&gt;NAME</text>
<text x="-3.81" y="-0.635" size="1.27" layer="27" ratio="10">&gt;VALUE</text>
<rectangle x1="4.953" y1="-0.4064" x2="5.4102" y2="0.4064" layer="21"/>
<rectangle x1="-5.4102" y1="-0.4064" x2="-4.953" y2="0.4064" layer="21"/>
</package>
<package name="V235/17" urn="urn:adsk.eagle:footprint:23090/1" library_version="3">
<description>&lt;b&gt;RESISTOR&lt;/b&gt;&lt;p&gt;
type V235, grid 17.78 mm</description>
<wire x1="-6.731" y1="2.921" x2="6.731" y2="2.921" width="0.1524" layer="21"/>
<wire x1="-7.112" y1="2.54" x2="-7.112" y2="-2.54" width="0.1524" layer="21"/>
<wire x1="6.731" y1="-2.921" x2="-6.731" y2="-2.921" width="0.1524" layer="21"/>
<wire x1="7.112" y1="2.54" x2="7.112" y2="-2.54" width="0.1524" layer="21"/>
<wire x1="8.89" y1="0" x2="7.874" y2="0" width="1.016" layer="51"/>
<wire x1="-7.874" y1="0" x2="-8.89" y2="0" width="1.016" layer="51"/>
<wire x1="-7.112" y1="-2.54" x2="-6.731" y2="-2.921" width="0.1524" layer="21" curve="90"/>
<wire x1="6.731" y1="2.921" x2="7.112" y2="2.54" width="0.1524" layer="21" curve="-90"/>
<wire x1="6.731" y1="-2.921" x2="7.112" y2="-2.54" width="0.1524" layer="21" curve="90"/>
<wire x1="-7.112" y1="2.54" x2="-6.731" y2="2.921" width="0.1524" layer="21" curve="-90"/>
<pad name="1" x="-8.89" y="0" drill="1.1938" shape="octagon"/>
<pad name="2" x="8.89" y="0" drill="1.1938" shape="octagon"/>
<text x="-6.858" y="3.302" size="1.27" layer="25" ratio="10">&gt;NAME</text>
<text x="-5.842" y="-0.635" size="1.27" layer="27" ratio="10">&gt;VALUE</text>
<rectangle x1="7.112" y1="-0.508" x2="7.747" y2="0.508" layer="21"/>
<rectangle x1="-7.747" y1="-0.508" x2="-7.112" y2="0.508" layer="21"/>
</package>
<package name="V526-0" urn="urn:adsk.eagle:footprint:23091/1" library_version="3">
<description>&lt;b&gt;RESISTOR&lt;/b&gt;&lt;p&gt;
type V526-0, grid 2.5 mm</description>
<wire x1="-2.54" y1="1.016" x2="-2.286" y2="1.27" width="0.1524" layer="21" curve="-90"/>
<wire x1="2.286" y1="1.27" x2="2.54" y2="1.016" width="0.1524" layer="21" curve="-90"/>
<wire x1="2.286" y1="-1.27" x2="2.54" y2="-1.016" width="0.1524" layer="21" curve="90"/>
<wire x1="-2.54" y1="-1.016" x2="-2.286" y2="-1.27" width="0.1524" layer="21" curve="90"/>
<wire x1="2.286" y1="1.27" x2="-2.286" y2="1.27" width="0.1524" layer="21"/>
<wire x1="2.54" y1="-1.016" x2="2.54" y2="1.016" width="0.1524" layer="21"/>
<wire x1="-2.286" y1="-1.27" x2="2.286" y2="-1.27" width="0.1524" layer="21"/>
<wire x1="-2.54" y1="1.016" x2="-2.54" y2="-1.016" width="0.1524" layer="21"/>
<pad name="1" x="-1.27" y="0" drill="0.8128" shape="octagon"/>
<pad name="2" x="1.27" y="0" drill="0.8128" shape="octagon"/>
<text x="-2.413" y="1.651" size="1.27" layer="25" ratio="10">&gt;NAME</text>
<text x="-2.413" y="-2.794" size="1.27" layer="27" ratio="10">&gt;VALUE</text>
</package>
<package name="MINI_MELF-0102AX" urn="urn:adsk.eagle:footprint:23100/1" library_version="3">
<description>&lt;b&gt;Mini MELF 0102 Axial&lt;/b&gt;</description>
<circle x="0" y="0" radius="0.6" width="0" layer="51"/>
<circle x="0" y="0" radius="0.6" width="0" layer="52"/>
<smd name="1" x="0" y="0" dx="1.9" dy="1.9" layer="1" roundness="100"/>
<smd name="2" x="0" y="0" dx="1.9" dy="1.9" layer="16" roundness="100"/>
<text x="-1.27" y="0.9525" size="1.27" layer="25">&gt;NAME</text>
<text x="-1.27" y="-2.2225" size="1.27" layer="27">&gt;VALUE</text>
<hole x="0" y="0" drill="1.3"/>
</package>
<package name="0922V" urn="urn:adsk.eagle:footprint:23098/1" library_version="3">
<description>&lt;b&gt;RESISTOR&lt;/b&gt;&lt;p&gt;
type 0922, grid 7.5 mm</description>
<wire x1="2.54" y1="0" x2="1.397" y2="0" width="0.8128" layer="51"/>
<wire x1="-5.08" y1="0" x2="-3.81" y2="0" width="0.8128" layer="51"/>
<circle x="-5.08" y="0" radius="4.572" width="0.1524" layer="21"/>
<circle x="-5.08" y="0" radius="1.905" width="0.1524" layer="21"/>
<pad name="1" x="-5.08" y="0" drill="1.016" shape="octagon"/>
<pad name="2" x="2.54" y="0" drill="1.016" shape="octagon"/>
<text x="-0.508" y="1.6764" size="1.27" layer="25" ratio="10">&gt;NAME</text>
<text x="-0.508" y="-2.9972" size="1.27" layer="27" ratio="10">&gt;VALUE</text>
<text x="-6.858" y="2.54" size="1.016" layer="21" ratio="12">0922</text>
<rectangle x1="-3.81" y1="-0.4064" x2="1.3208" y2="0.4064" layer="21"/>
</package>
<package name="MINI_MELF-0102R" urn="urn:adsk.eagle:footprint:23092/1" library_version="3">
<description>&lt;b&gt;CECC Size RC2211&lt;/b&gt; Reflow Soldering&lt;p&gt;
source Beyschlag</description>
<wire x1="-1" y1="-0.5" x2="1" y2="-0.5" width="0.2032" layer="51"/>
<wire x1="1" y1="-0.5" x2="1" y2="0.5" width="0.2032" layer="51"/>
<wire x1="1" y1="0.5" x2="-1" y2="0.5" width="0.2032" layer="51"/>
<wire x1="-1" y1="0.5" x2="-1" y2="-0.5" width="0.2032" layer="51"/>
<smd name="1" x="-0.9" y="0" dx="0.5" dy="1.3" layer="1"/>
<smd name="2" x="0.9" y="0" dx="0.5" dy="1.3" layer="1"/>
<text x="-1.27" y="0.9525" size="1.27" layer="25">&gt;NAME</text>
<text x="-1.27" y="-2.2225" size="1.27" layer="27">&gt;VALUE</text>
</package>
<package name="MINI_MELF-0102W" urn="urn:adsk.eagle:footprint:23093/1" library_version="3">
<description>&lt;b&gt;CECC Size RC2211&lt;/b&gt; Wave Soldering&lt;p&gt;
source Beyschlag</description>
<wire x1="-1" y1="-0.5" x2="1" y2="-0.5" width="0.2032" layer="51"/>
<wire x1="1" y1="-0.5" x2="1" y2="0.5" width="0.2032" layer="51"/>
<wire x1="1" y1="0.5" x2="-1" y2="0.5" width="0.2032" layer="51"/>
<wire x1="-1" y1="0.5" x2="-1" y2="-0.5" width="0.2032" layer="51"/>
<smd name="1" x="-0.95" y="0" dx="0.6" dy="1.3" layer="1"/>
<smd name="2" x="0.95" y="0" dx="0.6" dy="1.3" layer="1"/>
<text x="-1.27" y="0.9525" size="1.27" layer="25">&gt;NAME</text>
<text x="-1.27" y="-2.2225" size="1.27" layer="27">&gt;VALUE</text>
</package>
<package name="MINI_MELF-0204R" urn="urn:adsk.eagle:footprint:25676/1" library_version="3">
<description>&lt;b&gt;CECC Size RC3715&lt;/b&gt; Reflow Soldering&lt;p&gt;
source Beyschlag</description>
<wire x1="-1.7" y1="-0.6" x2="1.7" y2="-0.6" width="0.2032" layer="51"/>
<wire x1="1.7" y1="-0.6" x2="1.7" y2="0.6" width="0.2032" layer="51"/>
<wire x1="1.7" y1="0.6" x2="-1.7" y2="0.6" width="0.2032" layer="51"/>
<wire x1="-1.7" y1="0.6" x2="-1.7" y2="-0.6" width="0.2032" layer="51"/>
<wire x1="0.938" y1="0.6" x2="-0.938" y2="0.6" width="0.2032" layer="21"/>
<wire x1="-0.938" y1="-0.6" x2="0.938" y2="-0.6" width="0.2032" layer="21"/>
<smd name="1" x="-1.5" y="0" dx="0.8" dy="1.6" layer="1"/>
<smd name="2" x="1.5" y="0" dx="0.8" dy="1.6" layer="1"/>
<text x="-1.27" y="0.9525" size="1.27" layer="25">&gt;NAME</text>
<text x="-1.27" y="-2.2225" size="1.27" layer="27">&gt;VALUE</text>
</package>
<package name="MINI_MELF-0204W" urn="urn:adsk.eagle:footprint:25677/1" library_version="3">
<description>&lt;b&gt;CECC Size RC3715&lt;/b&gt; Wave Soldering&lt;p&gt;
source Beyschlag</description>
<wire x1="-1.7" y1="-0.6" x2="1.7" y2="-0.6" width="0.2032" layer="51"/>
<wire x1="1.7" y1="-0.6" x2="1.7" y2="0.6" width="0.2032" layer="51"/>
<wire x1="1.7" y1="0.6" x2="-1.7" y2="0.6" width="0.2032" layer="51"/>
<wire x1="-1.7" y1="0.6" x2="-1.7" y2="-0.6" width="0.2032" layer="51"/>
<wire x1="0.684" y1="0.6" x2="-0.684" y2="0.6" width="0.2032" layer="21"/>
<wire x1="-0.684" y1="-0.6" x2="0.684" y2="-0.6" width="0.2032" layer="21"/>
<smd name="1" x="-1.5" y="0" dx="1.2" dy="1.6" layer="1"/>
<smd name="2" x="1.5" y="0" dx="1.2" dy="1.6" layer="1"/>
<text x="-1.27" y="0.9525" size="1.27" layer="25">&gt;NAME</text>
<text x="-1.27" y="-2.2225" size="1.27" layer="27">&gt;VALUE</text>
</package>
<package name="MINI_MELF-0207R" urn="urn:adsk.eagle:footprint:25678/1" library_version="3">
<description>&lt;b&gt;CECC Size RC6123&lt;/b&gt; Reflow Soldering&lt;p&gt;
source Beyschlag</description>
<wire x1="-2.8" y1="-1" x2="2.8" y2="-1" width="0.2032" layer="51"/>
<wire x1="2.8" y1="-1" x2="2.8" y2="1" width="0.2032" layer="51"/>
<wire x1="2.8" y1="1" x2="-2.8" y2="1" width="0.2032" layer="51"/>
<wire x1="-2.8" y1="1" x2="-2.8" y2="-1" width="0.2032" layer="51"/>
<wire x1="1.2125" y1="1" x2="-1.2125" y2="1" width="0.2032" layer="21"/>
<wire x1="-1.2125" y1="-1" x2="1.2125" y2="-1" width="0.2032" layer="21"/>
<smd name="1" x="-2.25" y="0" dx="1.6" dy="2.5" layer="1"/>
<smd name="2" x="2.25" y="0" dx="1.6" dy="2.5" layer="1"/>
<text x="-2.2225" y="1.5875" size="1.27" layer="25">&gt;NAME</text>
<text x="-2.2225" y="-2.54" size="1.27" layer="27">&gt;VALUE</text>
</package>
<package name="MINI_MELF-0207W" urn="urn:adsk.eagle:footprint:25679/1" library_version="3">
<description>&lt;b&gt;CECC Size RC6123&lt;/b&gt; Wave Soldering&lt;p&gt;
source Beyschlag</description>
<wire x1="-2.8" y1="-1" x2="2.8" y2="-1" width="0.2032" layer="51"/>
<wire x1="2.8" y1="-1" x2="2.8" y2="1" width="0.2032" layer="51"/>
<wire x1="2.8" y1="1" x2="-2.8" y2="1" width="0.2032" layer="51"/>
<wire x1="-2.8" y1="1" x2="-2.8" y2="-1" width="0.2032" layer="51"/>
<wire x1="1.149" y1="1" x2="-1.149" y2="1" width="0.2032" layer="21"/>
<wire x1="-1.149" y1="-1" x2="1.149" y2="-1" width="0.2032" layer="21"/>
<smd name="1" x="-2.6" y="0" dx="2.4" dy="2.5" layer="1"/>
<smd name="2" x="2.6" y="0" dx="2.4" dy="2.5" layer="1"/>
<text x="-2.54" y="1.5875" size="1.27" layer="25">&gt;NAME</text>
<text x="-2.54" y="-2.54" size="1.27" layer="27">&gt;VALUE</text>
</package>
<package name="RDH/15" urn="urn:adsk.eagle:footprint:23099/1" library_version="3">
<description>&lt;b&gt;RESISTOR&lt;/b&gt;&lt;p&gt;
type RDH, grid 15 mm</description>
<wire x1="-7.62" y1="0" x2="-6.858" y2="0" width="0.8128" layer="51"/>
<wire x1="-6.096" y1="3.048" x2="-5.207" y2="3.048" width="0.1524" layer="21"/>
<wire x1="-4.953" y1="2.794" x2="-5.207" y2="3.048" width="0.1524" layer="21"/>
<wire x1="-6.096" y1="-3.048" x2="-5.207" y2="-3.048" width="0.1524" layer="21"/>
<wire x1="-4.953" y1="-2.794" x2="-5.207" y2="-3.048" width="0.1524" layer="21"/>
<wire x1="4.953" y1="2.794" x2="5.207" y2="3.048" width="0.1524" layer="21"/>
<wire x1="4.953" y1="2.794" x2="-4.953" y2="2.794" width="0.1524" layer="21"/>
<wire x1="4.953" y1="-2.794" x2="5.207" y2="-3.048" width="0.1524" layer="21"/>
<wire x1="4.953" y1="-2.794" x2="-4.953" y2="-2.794" width="0.1524" layer="21"/>
<wire x1="6.096" y1="3.048" x2="5.207" y2="3.048" width="0.1524" layer="21"/>
<wire x1="6.096" y1="-3.048" x2="5.207" y2="-3.048" width="0.1524" layer="21"/>
<wire x1="-6.477" y1="-2.667" x2="-6.477" y2="-1.016" width="0.1524" layer="21"/>
<wire x1="-6.477" y1="1.016" x2="-6.477" y2="-1.016" width="0.1524" layer="51"/>
<wire x1="-6.477" y1="1.016" x2="-6.477" y2="2.667" width="0.1524" layer="21"/>
<wire x1="6.477" y1="-2.667" x2="6.477" y2="-1.016" width="0.1524" layer="21"/>
<wire x1="6.477" y1="1.016" x2="6.477" y2="-1.016" width="0.1524" layer="51"/>
<wire x1="6.477" y1="1.016" x2="6.477" y2="2.667" width="0.1524" layer="21"/>
<wire x1="6.858" y1="0" x2="7.62" y2="0" width="0.8128" layer="51"/>
<wire x1="-6.477" y1="2.667" x2="-6.096" y2="3.048" width="0.1524" layer="21" curve="-90"/>
<wire x1="6.096" y1="3.048" x2="6.477" y2="2.667" width="0.1524" layer="21" curve="-90"/>
<wire x1="-6.477" y1="-2.667" x2="-6.096" y2="-3.048" width="0.1524" layer="21" curve="90"/>
<wire x1="6.096" y1="-3.048" x2="6.477" y2="-2.667" width="0.1524" layer="21" curve="90"/>
<pad name="1" x="-7.62" y="0" drill="1.016" shape="octagon"/>
<pad name="2" x="7.62" y="0" drill="1.016" shape="octagon"/>
<text x="-6.35" y="3.4544" size="1.27" layer="25" ratio="10">&gt;NAME</text>
<text x="-4.318" y="-0.5842" size="1.27" layer="27" ratio="10">&gt;VALUE</text>
<text x="4.572" y="-1.7272" size="1.27" layer="51" ratio="10" rot="R90">RDH</text>
<rectangle x1="-6.7564" y1="-0.4064" x2="-6.4516" y2="0.4064" layer="51"/>
<rectangle x1="6.4516" y1="-0.4064" x2="6.7564" y2="0.4064" layer="51"/>
</package>
<package name="0204V" urn="urn:adsk.eagle:footprint:22999/1" library_version="3">
<description>&lt;b&gt;RESISTOR&lt;/b&gt;&lt;p&gt;
type 0204, grid 2.5 mm</description>
<wire x1="-1.27" y1="0" x2="1.27" y2="0" width="0.508" layer="51"/>
<wire x1="-0.127" y1="0" x2="0.127" y2="0" width="0.508" layer="21"/>
<circle x="-1.27" y="0" radius="0.889" width="0.1524" layer="51"/>
<circle x="-1.27" y="0" radius="0.635" width="0.0508" layer="51"/>
<pad name="1" x="-1.27" y="0" drill="0.8128" shape="octagon"/>
<pad name="2" x="1.27" y="0" drill="0.8128" shape="octagon"/>
<text x="-2.1336" y="1.1684" size="1.27" layer="25" ratio="10">&gt;NAME</text>
<text x="-2.1336" y="-2.3114" size="1.27" layer="27" ratio="10">&gt;VALUE</text>
</package>
<package name="0309V" urn="urn:adsk.eagle:footprint:23075/1" library_version="3">
<description>&lt;b&gt;RESISTOR&lt;/b&gt;&lt;p&gt;
type 0309, grid 2.5 mm</description>
<wire x1="1.27" y1="0" x2="0.635" y2="0" width="0.6096" layer="51"/>
<wire x1="-0.635" y1="0" x2="-1.27" y2="0" width="0.6096" layer="51"/>
<circle x="-1.27" y="0" radius="1.524" width="0.1524" layer="21"/>
<circle x="-1.27" y="0" radius="0.762" width="0.1524" layer="51"/>
<pad name="1" x="-1.27" y="0" drill="0.8128" shape="octagon"/>
<pad name="2" x="1.27" y="0" drill="0.8128" shape="octagon"/>
<text x="0.254" y="1.016" size="1.27" layer="25" ratio="10">&gt;NAME</text>
<text x="0.254" y="-2.2098" size="1.27" layer="27" ratio="10">&gt;VALUE</text>
<rectangle x1="0.254" y1="-0.3048" x2="0.5588" y2="0.3048" layer="51"/>
<rectangle x1="-0.635" y1="-0.3048" x2="-0.3302" y2="0.3048" layer="51"/>
<rectangle x1="-0.3302" y1="-0.3048" x2="0.254" y2="0.3048" layer="21"/>
</package>
<package name="R0201" urn="urn:adsk.eagle:footprint:25683/1" library_version="3">
<description>&lt;b&gt;RESISTOR&lt;/b&gt; chip&lt;p&gt;
Source: http://www.vishay.com/docs/20008/dcrcw.pdf</description>
<smd name="1" x="-0.255" y="0" dx="0.28" dy="0.43" layer="1"/>
<smd name="2" x="0.255" y="0" dx="0.28" dy="0.43" layer="1"/>
<text x="-0.635" y="0.635" size="1.27" layer="25">&gt;NAME</text>
<text x="-0.635" y="-1.905" size="1.27" layer="27">&gt;VALUE</text>
<rectangle x1="-0.3" y1="-0.15" x2="-0.15" y2="0.15" layer="51"/>
<rectangle x1="0.15" y1="-0.15" x2="0.3" y2="0.15" layer="51"/>
<rectangle x1="-0.15" y1="-0.15" x2="0.15" y2="0.15" layer="21"/>
</package>
<package name="VMTA55" urn="urn:adsk.eagle:footprint:25689/1" library_version="3">
<description>&lt;b&gt;Bulk Metal® Foil Technology&lt;/b&gt;, Tubular Axial Lead Resistors, Meets or Exceeds MIL-R-39005 Requirements&lt;p&gt;
MIL SIZE RNC55&lt;br&gt;
Source: VISHAY .. vta56.pdf</description>
<wire x1="-5.08" y1="0" x2="-4.26" y2="0" width="0.6096" layer="51"/>
<wire x1="3.3375" y1="-1.45" x2="3.3375" y2="1.45" width="0.1524" layer="21"/>
<wire x1="3.3375" y1="1.45" x2="-3.3625" y2="1.45" width="0.1524" layer="21"/>
<wire x1="-3.3625" y1="1.45" x2="-3.3625" y2="-1.45" width="0.1524" layer="21"/>
<wire x1="-3.3625" y1="-1.45" x2="3.3375" y2="-1.45" width="0.1524" layer="21"/>
<wire x1="4.235" y1="0" x2="5.08" y2="0" width="0.6096" layer="51"/>
<pad name="1" x="-5.08" y="0" drill="1.1" shape="octagon"/>
<pad name="2" x="5.08" y="0" drill="1.1" shape="octagon"/>
<text x="-3.175" y="1.905" size="1.27" layer="25" ratio="10">&gt;NAME</text>
<text x="-3.175" y="-0.635" size="1.27" layer="27" ratio="10">&gt;VALUE</text>
<rectangle x1="-4.26" y1="-0.3048" x2="-3.3075" y2="0.3048" layer="21"/>
<rectangle x1="3.2825" y1="-0.3048" x2="4.235" y2="0.3048" layer="21"/>
</package>
<package name="VMTB60" urn="urn:adsk.eagle:footprint:25690/1" library_version="3">
<description>&lt;b&gt;Bulk Metal® Foil Technology&lt;/b&gt;, Tubular Axial Lead Resistors, Meets or Exceeds MIL-R-39005 Requirements&lt;p&gt;
MIL SIZE RNC60&lt;br&gt;
Source: VISHAY .. vta56.pdf</description>
<wire x1="-6.35" y1="0" x2="-5.585" y2="0" width="0.6096" layer="51"/>
<wire x1="4.6875" y1="-1.95" x2="4.6875" y2="1.95" width="0.1524" layer="21"/>
<wire x1="4.6875" y1="1.95" x2="-4.6875" y2="1.95" width="0.1524" layer="21"/>
<wire x1="-4.6875" y1="1.95" x2="-4.6875" y2="-1.95" width="0.1524" layer="21"/>
<wire x1="-4.6875" y1="-1.95" x2="4.6875" y2="-1.95" width="0.1524" layer="21"/>
<wire x1="5.585" y1="0" x2="6.35" y2="0" width="0.6096" layer="51"/>
<pad name="1" x="-6.35" y="0" drill="1.1" shape="octagon"/>
<pad name="2" x="6.35" y="0" drill="1.1" shape="octagon"/>
<text x="-4.445" y="2.54" size="1.27" layer="25" ratio="10">&gt;NAME</text>
<text x="-4.445" y="-0.635" size="1.27" layer="27" ratio="10">&gt;VALUE</text>
<rectangle x1="-5.585" y1="-0.3048" x2="-4.6325" y2="0.3048" layer="21"/>
<rectangle x1="4.6325" y1="-0.3048" x2="5.585" y2="0.3048" layer="21"/>
</package>
<package name="VTA52" urn="urn:adsk.eagle:footprint:25684/1" library_version="3">
<description>&lt;b&gt;Bulk Metal® Foil Technology&lt;/b&gt;, Tubular Axial Lead Resistors, Meets or Exceeds MIL-R-39005 Requirements&lt;p&gt;
MIL SIZE RBR52&lt;br&gt;
Source: VISHAY .. vta56.pdf</description>
<wire x1="-15.24" y1="0" x2="-13.97" y2="0" width="0.6096" layer="51"/>
<wire x1="12.6225" y1="0.025" x2="12.6225" y2="4.725" width="0.1524" layer="21"/>
<wire x1="12.6225" y1="4.725" x2="-12.6225" y2="4.725" width="0.1524" layer="21"/>
<wire x1="-12.6225" y1="4.725" x2="-12.6225" y2="0.025" width="0.1524" layer="21"/>
<wire x1="-12.6225" y1="0.025" x2="-12.6225" y2="-4.65" width="0.1524" layer="21"/>
<wire x1="-12.6225" y1="-4.65" x2="12.6225" y2="-4.65" width="0.1524" layer="21"/>
<wire x1="12.6225" y1="-4.65" x2="12.6225" y2="0.025" width="0.1524" layer="21"/>
<wire x1="13.97" y1="0" x2="15.24" y2="0" width="0.6096" layer="51"/>
<pad name="1" x="-15.24" y="0" drill="1.1" shape="octagon"/>
<pad name="2" x="15.24" y="0" drill="1.1" shape="octagon"/>
<text x="-3.81" y="5.08" size="1.27" layer="25" ratio="10">&gt;NAME</text>
<text x="-3.175" y="-0.635" size="1.27" layer="27" ratio="10">&gt;VALUE</text>
<rectangle x1="-13.97" y1="-0.3048" x2="-12.5675" y2="0.3048" layer="21"/>
<rectangle x1="12.5675" y1="-0.3048" x2="13.97" y2="0.3048" layer="21"/>
</package>
<package name="VTA53" urn="urn:adsk.eagle:footprint:25685/1" library_version="3">
<description>&lt;b&gt;Bulk Metal® Foil Technology&lt;/b&gt;, Tubular Axial Lead Resistors, Meets or Exceeds MIL-R-39005 Requirements&lt;p&gt;
MIL SIZE RBR53&lt;br&gt;
Source: VISHAY .. vta56.pdf</description>
<wire x1="-12.065" y1="0" x2="-10.795" y2="0" width="0.6096" layer="51"/>
<wire x1="9.8975" y1="0" x2="9.8975" y2="4.7" width="0.1524" layer="21"/>
<wire x1="9.8975" y1="4.7" x2="-9.8975" y2="4.7" width="0.1524" layer="21"/>
<wire x1="-9.8975" y1="4.7" x2="-9.8975" y2="0" width="0.1524" layer="21"/>
<wire x1="-9.8975" y1="0" x2="-9.8975" y2="-4.675" width="0.1524" layer="21"/>
<wire x1="-9.8975" y1="-4.675" x2="9.8975" y2="-4.675" width="0.1524" layer="21"/>
<wire x1="9.8975" y1="-4.675" x2="9.8975" y2="0" width="0.1524" layer="21"/>
<wire x1="10.795" y1="0" x2="12.065" y2="0" width="0.6096" layer="51"/>
<pad name="1" x="-12.065" y="0" drill="1.1" shape="octagon"/>
<pad name="2" x="12.065" y="0" drill="1.1" shape="octagon"/>
<text x="-3.81" y="5.08" size="1.27" layer="25" ratio="10">&gt;NAME</text>
<text x="-3.175" y="-0.635" size="1.27" layer="27" ratio="10">&gt;VALUE</text>
<rectangle x1="-10.795" y1="-0.3048" x2="-9.8425" y2="0.3048" layer="21"/>
<rectangle x1="9.8425" y1="-0.3048" x2="10.795" y2="0.3048" layer="21"/>
</package>
<package name="VTA54" urn="urn:adsk.eagle:footprint:25686/1" library_version="3">
<description>&lt;b&gt;Bulk Metal® Foil Technology&lt;/b&gt;, Tubular Axial Lead Resistors, Meets or Exceeds MIL-R-39005 Requirements&lt;p&gt;
MIL SIZE RBR54&lt;br&gt;
Source: VISHAY .. vta56.pdf</description>
<wire x1="-12.065" y1="0" x2="-10.795" y2="0" width="0.6096" layer="51"/>
<wire x1="9.8975" y1="0" x2="9.8975" y2="3.3" width="0.1524" layer="21"/>
<wire x1="9.8975" y1="3.3" x2="-9.8975" y2="3.3" width="0.1524" layer="21"/>
<wire x1="-9.8975" y1="3.3" x2="-9.8975" y2="0" width="0.1524" layer="21"/>
<wire x1="-9.8975" y1="0" x2="-9.8975" y2="-3.3" width="0.1524" layer="21"/>
<wire x1="-9.8975" y1="-3.3" x2="9.8975" y2="-3.3" width="0.1524" layer="21"/>
<wire x1="9.8975" y1="-3.3" x2="9.8975" y2="0" width="0.1524" layer="21"/>
<wire x1="10.795" y1="0" x2="12.065" y2="0" width="0.6096" layer="51"/>
<pad name="1" x="-12.065" y="0" drill="1.1" shape="octagon"/>
<pad name="2" x="12.065" y="0" drill="1.1" shape="octagon"/>
<text x="-3.81" y="3.81" size="1.27" layer="25" ratio="10">&gt;NAME</text>
<text x="-3.175" y="-0.635" size="1.27" layer="27" ratio="10">&gt;VALUE</text>
<rectangle x1="-10.795" y1="-0.3048" x2="-9.8425" y2="0.3048" layer="21"/>
<rectangle x1="9.8425" y1="-0.3048" x2="10.795" y2="0.3048" layer="21"/>
</package>
<package name="VTA55" urn="urn:adsk.eagle:footprint:25687/1" library_version="3">
<description>&lt;b&gt;Bulk Metal® Foil Technology&lt;/b&gt;, Tubular Axial Lead Resistors, Meets or Exceeds MIL-R-39005 Requirements&lt;p&gt;
MIL SIZE RBR55&lt;br&gt;
Source: VISHAY .. vta56.pdf</description>
<wire x1="-8.255" y1="0" x2="-6.985" y2="0" width="0.6096" layer="51"/>
<wire x1="6.405" y1="0" x2="6.405" y2="3.3" width="0.1524" layer="21"/>
<wire x1="6.405" y1="3.3" x2="-6.405" y2="3.3" width="0.1524" layer="21"/>
<wire x1="-6.405" y1="3.3" x2="-6.405" y2="0" width="0.1524" layer="21"/>
<wire x1="-6.405" y1="0" x2="-6.405" y2="-3.3" width="0.1524" layer="21"/>
<wire x1="-6.405" y1="-3.3" x2="6.405" y2="-3.3" width="0.1524" layer="21"/>
<wire x1="6.405" y1="-3.3" x2="6.405" y2="0" width="0.1524" layer="21"/>
<wire x1="6.985" y1="0" x2="8.255" y2="0" width="0.6096" layer="51"/>
<pad name="1" x="-8.255" y="0" drill="1.1" shape="octagon"/>
<pad name="2" x="8.255" y="0" drill="1.1" shape="octagon"/>
<text x="-3.81" y="3.81" size="1.27" layer="25" ratio="10">&gt;NAME</text>
<text x="-3.175" y="-0.635" size="1.27" layer="27" ratio="10">&gt;VALUE</text>
<rectangle x1="-6.985" y1="-0.3048" x2="-6.35" y2="0.3048" layer="21"/>
<rectangle x1="6.35" y1="-0.3048" x2="6.985" y2="0.3048" layer="21"/>
</package>
<package name="VTA56" urn="urn:adsk.eagle:footprint:25688/1" library_version="3">
<description>&lt;b&gt;Bulk Metal® Foil Technology&lt;/b&gt;, Tubular Axial Lead Resistors, Meets or Exceeds MIL-R-39005 Requirements&lt;p&gt;
MIL SIZE RBR56&lt;br&gt;
Source: VISHAY .. vta56.pdf</description>
<wire x1="-6.35" y1="0" x2="-5.08" y2="0" width="0.6096" layer="51"/>
<wire x1="4.5" y1="0" x2="4.5" y2="3.3" width="0.1524" layer="21"/>
<wire x1="4.5" y1="3.3" x2="-4.5" y2="3.3" width="0.1524" layer="21"/>
<wire x1="-4.5" y1="3.3" x2="-4.5" y2="0" width="0.1524" layer="21"/>
<wire x1="-4.5" y1="0" x2="-4.5" y2="-3.3" width="0.1524" layer="21"/>
<wire x1="-4.5" y1="-3.3" x2="4.5" y2="-3.3" width="0.1524" layer="21"/>
<wire x1="4.5" y1="-3.3" x2="4.5" y2="0" width="0.1524" layer="21"/>
<wire x1="5.08" y1="0" x2="6.35" y2="0" width="0.6096" layer="51"/>
<pad name="1" x="-6.35" y="0" drill="1.1" shape="octagon"/>
<pad name="2" x="6.35" y="0" drill="1.1" shape="octagon"/>
<text x="-3.81" y="3.81" size="1.27" layer="25" ratio="10">&gt;NAME</text>
<text x="-3.175" y="-0.635" size="1.27" layer="27" ratio="10">&gt;VALUE</text>
<rectangle x1="-5.08" y1="-0.3048" x2="-4.445" y2="0.3048" layer="21"/>
<rectangle x1="4.445" y1="-0.3048" x2="5.08" y2="0.3048" layer="21"/>
</package>
<package name="R4527" urn="urn:adsk.eagle:footprint:13246/1" library_version="3">
<description>&lt;b&gt;Package 4527&lt;/b&gt;&lt;p&gt;
Source: http://www.vishay.com/docs/31059/wsrhigh.pdf</description>
<wire x1="-5.675" y1="-3.375" x2="5.65" y2="-3.375" width="0.2032" layer="21"/>
<wire x1="5.65" y1="-3.375" x2="5.65" y2="3.375" width="0.2032" layer="51"/>
<wire x1="5.65" y1="3.375" x2="-5.675" y2="3.375" width="0.2032" layer="21"/>
<wire x1="-5.675" y1="3.375" x2="-5.675" y2="-3.375" width="0.2032" layer="51"/>
<smd name="1" x="-4.575" y="0" dx="3.94" dy="5.84" layer="1"/>
<smd name="2" x="4.575" y="0" dx="3.94" dy="5.84" layer="1"/>
<text x="-5.715" y="3.81" size="1.27" layer="25">&gt;NAME</text>
<text x="-5.715" y="-5.08" size="1.27" layer="27">&gt;VALUE</text>
</package>
<package name="WSC0001" urn="urn:adsk.eagle:footprint:25692/1" library_version="3">
<description>&lt;b&gt;Wirewound Resistors, Precision Power&lt;/b&gt;&lt;p&gt;
Source: VISHAY wscwsn.pdf</description>
<wire x1="-3.075" y1="1.8" x2="-3.075" y2="-1.8" width="0.2032" layer="51"/>
<wire x1="-3.075" y1="-1.8" x2="3.075" y2="-1.8" width="0.2032" layer="21"/>
<wire x1="3.075" y1="-1.8" x2="3.075" y2="1.8" width="0.2032" layer="51"/>
<wire x1="3.075" y1="1.8" x2="-3.075" y2="1.8" width="0.2032" layer="21"/>
<wire x1="-3.075" y1="1.8" x2="-3.075" y2="1.606" width="0.2032" layer="21"/>
<wire x1="-3.075" y1="-1.606" x2="-3.075" y2="-1.8" width="0.2032" layer="21"/>
<wire x1="3.075" y1="1.606" x2="3.075" y2="1.8" width="0.2032" layer="21"/>
<wire x1="3.075" y1="-1.8" x2="3.075" y2="-1.606" width="0.2032" layer="21"/>
<smd name="1" x="-2.675" y="0" dx="2.29" dy="2.92" layer="1"/>
<smd name="2" x="2.675" y="0" dx="2.29" dy="2.92" layer="1"/>
<text x="-2.544" y="2.229" size="1.27" layer="25">&gt;NAME</text>
<text x="-2.544" y="-3.501" size="1.27" layer="27">&gt;VALUE</text>
</package>
<package name="WSC0002" urn="urn:adsk.eagle:footprint:25693/1" library_version="3">
<description>&lt;b&gt;Wirewound Resistors, Precision Power&lt;/b&gt;&lt;p&gt;
Source: VISHAY wscwsn.pdf</description>
<wire x1="-5.55" y1="3.375" x2="-5.55" y2="-3.375" width="0.2032" layer="51"/>
<wire x1="-5.55" y1="-3.375" x2="5.55" y2="-3.375" width="0.2032" layer="21"/>
<wire x1="5.55" y1="-3.375" x2="5.55" y2="3.375" width="0.2032" layer="51"/>
<wire x1="5.55" y1="3.375" x2="-5.55" y2="3.375" width="0.2032" layer="21"/>
<smd name="1" x="-4.575" y="0.025" dx="3.94" dy="5.84" layer="1"/>
<smd name="2" x="4.575" y="0" dx="3.94" dy="5.84" layer="1"/>
<text x="-5.65" y="3.9" size="1.27" layer="25">&gt;NAME</text>
<text x="-5.65" y="-5.15" size="1.27" layer="27">&gt;VALUE</text>
</package>
<package name="WSC01/2" urn="urn:adsk.eagle:footprint:25694/1" library_version="3">
<description>&lt;b&gt;Wirewound Resistors, Precision Power&lt;/b&gt;&lt;p&gt;
Source: VISHAY wscwsn.pdf</description>
<wire x1="-2.45" y1="1.475" x2="-2.45" y2="-1.475" width="0.2032" layer="51"/>
<wire x1="-2.45" y1="-1.475" x2="2.45" y2="-1.475" width="0.2032" layer="21"/>
<wire x1="2.45" y1="-1.475" x2="2.45" y2="1.475" width="0.2032" layer="51"/>
<wire x1="2.45" y1="1.475" x2="-2.45" y2="1.475" width="0.2032" layer="21"/>
<wire x1="-2.45" y1="1.475" x2="-2.45" y2="1.106" width="0.2032" layer="21"/>
<wire x1="-2.45" y1="-1.106" x2="-2.45" y2="-1.475" width="0.2032" layer="21"/>
<wire x1="2.45" y1="1.106" x2="2.45" y2="1.475" width="0.2032" layer="21"/>
<wire x1="2.45" y1="-1.475" x2="2.45" y2="-1.106" width="0.2032" layer="21"/>
<smd name="1" x="-2.1" y="0" dx="2.16" dy="1.78" layer="1"/>
<smd name="2" x="2.1" y="0" dx="2.16" dy="1.78" layer="1"/>
<text x="-2.544" y="1.904" size="1.27" layer="25">&gt;NAME</text>
<text x="-2.544" y="-3.176" size="1.27" layer="27">&gt;VALUE</text>
</package>
<package name="WSC2515" urn="urn:adsk.eagle:footprint:25695/1" library_version="3">
<description>&lt;b&gt;Wirewound Resistors, Precision Power&lt;/b&gt;&lt;p&gt;
Source: VISHAY wscwsn.pdf</description>
<wire x1="-3.075" y1="1.8" x2="-3.075" y2="-1.8" width="0.2032" layer="51"/>
<wire x1="-3.075" y1="-1.8" x2="3.05" y2="-1.8" width="0.2032" layer="21"/>
<wire x1="3.05" y1="-1.8" x2="3.05" y2="1.8" width="0.2032" layer="51"/>
<wire x1="3.05" y1="1.8" x2="-3.075" y2="1.8" width="0.2032" layer="21"/>
<wire x1="-3.075" y1="1.8" x2="-3.075" y2="1.606" width="0.2032" layer="21"/>
<wire x1="-3.075" y1="-1.606" x2="-3.075" y2="-1.8" width="0.2032" layer="21"/>
<wire x1="3.05" y1="1.606" x2="3.05" y2="1.8" width="0.2032" layer="21"/>
<wire x1="3.05" y1="-1.8" x2="3.05" y2="-1.606" width="0.2032" layer="21"/>
<smd name="1" x="-2.675" y="0" dx="2.29" dy="2.92" layer="1"/>
<smd name="2" x="2.675" y="0" dx="2.29" dy="2.92" layer="1"/>
<text x="-3.2" y="2.15" size="1.27" layer="25">&gt;NAME</text>
<text x="-3.2" y="-3.4" size="1.27" layer="27">&gt;VALUE</text>
</package>
<package name="WSC4527" urn="urn:adsk.eagle:footprint:25696/1" library_version="3">
<description>&lt;b&gt;Wirewound Resistors, Precision Power&lt;/b&gt;&lt;p&gt;
Source: VISHAY wscwsn.pdf</description>
<wire x1="-5.675" y1="3.4" x2="-5.675" y2="-3.375" width="0.2032" layer="51"/>
<wire x1="-5.675" y1="-3.375" x2="5.675" y2="-3.375" width="0.2032" layer="21"/>
<wire x1="5.675" y1="-3.375" x2="5.675" y2="3.4" width="0.2032" layer="51"/>
<wire x1="5.675" y1="3.4" x2="-5.675" y2="3.4" width="0.2032" layer="21"/>
<smd name="1" x="-4.575" y="0.025" dx="3.94" dy="5.84" layer="1"/>
<smd name="2" x="4.575" y="0" dx="3.94" dy="5.84" layer="1"/>
<text x="-5.775" y="3.925" size="1.27" layer="25">&gt;NAME</text>
<text x="-5.775" y="-5.15" size="1.27" layer="27">&gt;VALUE</text>
</package>
<package name="WSC6927" urn="urn:adsk.eagle:footprint:25697/1" library_version="3">
<description>&lt;b&gt;Wirewound Resistors, Precision Power&lt;/b&gt;&lt;p&gt;
Source: VISHAY wscwsn.pdf</description>
<wire x1="-8.65" y1="3.375" x2="-8.65" y2="-3.375" width="0.2032" layer="51"/>
<wire x1="-8.65" y1="-3.375" x2="8.65" y2="-3.375" width="0.2032" layer="21"/>
<wire x1="8.65" y1="-3.375" x2="8.65" y2="3.375" width="0.2032" layer="51"/>
<wire x1="8.65" y1="3.375" x2="-8.65" y2="3.375" width="0.2032" layer="21"/>
<smd name="1" x="-7.95" y="0.025" dx="3.94" dy="5.97" layer="1"/>
<smd name="2" x="7.95" y="0" dx="3.94" dy="5.97" layer="1"/>
<text x="-8.75" y="3.9" size="1.27" layer="25">&gt;NAME</text>
<text x="-8.75" y="-5.15" size="1.27" layer="27">&gt;VALUE</text>
</package>
<package name="R1218" urn="urn:adsk.eagle:footprint:25698/1" library_version="3">
<description>&lt;b&gt;CRCW1218 Thick Film, Rectangular Chip Resistors&lt;/b&gt;&lt;p&gt;
Source: http://www.vishay.com .. dcrcw.pdf</description>
<wire x1="-0.913" y1="-2.219" x2="0.939" y2="-2.219" width="0.1524" layer="51"/>
<wire x1="0.913" y1="2.219" x2="-0.939" y2="2.219" width="0.1524" layer="51"/>
<smd name="1" x="-1.475" y="0" dx="1.05" dy="4.9" layer="1"/>
<smd name="2" x="1.475" y="0" dx="1.05" dy="4.9" layer="1"/>
<text x="-2.54" y="2.54" size="1.27" layer="25">&gt;NAME</text>
<text x="-2.54" y="-3.81" size="1.27" layer="27">&gt;VALUE</text>
<rectangle x1="-1.651" y1="-2.3" x2="-0.9009" y2="2.3" layer="51"/>
<rectangle x1="0.9144" y1="-2.3" x2="1.6645" y2="2.3" layer="51"/>
</package>
<package name="1812X7R" urn="urn:adsk.eagle:footprint:25699/1" library_version="3">
<description>&lt;b&gt;Chip Monolithic Ceramic Capacitors&lt;/b&gt; Medium Voltage High Capacitance for General Use&lt;p&gt;
Source: http://www.murata.com .. GRM43DR72E224KW01.pdf</description>
<wire x1="-1.1" y1="1.5" x2="1.1" y2="1.5" width="0.2032" layer="51"/>
<wire x1="1.1" y1="-1.5" x2="-1.1" y2="-1.5" width="0.2032" layer="51"/>
<wire x1="-0.6" y1="1.5" x2="0.6" y2="1.5" width="0.2032" layer="21"/>
<wire x1="0.6" y1="-1.5" x2="-0.6" y2="-1.5" width="0.2032" layer="21"/>
<smd name="1" x="-1.425" y="0" dx="0.8" dy="3.5" layer="1"/>
<smd name="2" x="1.425" y="0" dx="0.8" dy="3.5" layer="1" rot="R180"/>
<text x="-1.9456" y="1.9958" size="1.27" layer="25">&gt;NAME</text>
<text x="-1.9456" y="-3.7738" size="1.27" layer="27">&gt;VALUE</text>
<rectangle x1="-1.4" y1="-1.6" x2="-1.1" y2="1.6" layer="51"/>
<rectangle x1="1.1" y1="-1.6" x2="1.4" y2="1.6" layer="51" rot="R180"/>
</package>
<package name="R01005" urn="urn:adsk.eagle:footprint:25701/1" library_version="3">
<smd name="1" x="-0.1625" y="0" dx="0.2" dy="0.25" layer="1"/>
<smd name="2" x="0.1625" y="0" dx="0.2" dy="0.25" layer="1"/>
<text x="-0.4" y="0.3" size="1.27" layer="25">&gt;NAME</text>
<text x="-0.4" y="-1.6" size="1.27" layer="27">&gt;VALUE</text>
<rectangle x1="-0.2" y1="-0.1" x2="-0.075" y2="0.1" layer="51"/>
<rectangle x1="0.075" y1="-0.1" x2="0.2" y2="0.1" layer="51"/>
<rectangle x1="-0.15" y1="0.05" x2="0.15" y2="0.1" layer="51"/>
<rectangle x1="-0.15" y1="-0.1" x2="0.15" y2="-0.05" layer="51"/>
</package>
<package name="C0402" urn="urn:adsk.eagle:footprint:23121/1" library_version="3">
<description>&lt;b&gt;CAPACITOR&lt;/b&gt;</description>
<wire x1="-0.245" y1="0.224" x2="0.245" y2="0.224" width="0.1524" layer="51"/>
<wire x1="0.245" y1="-0.224" x2="-0.245" y2="-0.224" width="0.1524" layer="51"/>
<wire x1="-1.473" y1="0.483" x2="1.473" y2="0.483" width="0.0508" layer="39"/>
<wire x1="1.473" y1="0.483" x2="1.473" y2="-0.483" width="0.0508" layer="39"/>
<wire x1="1.473" y1="-0.483" x2="-1.473" y2="-0.483" width="0.0508" layer="39"/>
<wire x1="-1.473" y1="-0.483" x2="-1.473" y2="0.483" width="0.0508" layer="39"/>
<smd name="1" x="-0.65" y="0" dx="0.7" dy="0.9" layer="1"/>
<smd name="2" x="0.65" y="0" dx="0.7" dy="0.9" layer="1"/>
<text x="-0.635" y="0.635" size="1.27" layer="25">&gt;NAME</text>
<text x="-0.635" y="-1.905" size="1.27" layer="27">&gt;VALUE</text>
<rectangle x1="-0.554" y1="-0.3048" x2="-0.254" y2="0.2951" layer="51"/>
<rectangle x1="0.2588" y1="-0.3048" x2="0.5588" y2="0.2951" layer="51"/>
<rectangle x1="-0.1999" y1="-0.3" x2="0.1999" y2="0.3" layer="35"/>
</package>
<package name="C0504" urn="urn:adsk.eagle:footprint:23122/1" library_version="3">
<description>&lt;b&gt;CAPACITOR&lt;/b&gt;</description>
<wire x1="-1.473" y1="0.983" x2="1.473" y2="0.983" width="0.0508" layer="39"/>
<wire x1="1.473" y1="0.983" x2="1.473" y2="-0.983" width="0.0508" layer="39"/>
<wire x1="1.473" y1="-0.983" x2="-1.473" y2="-0.983" width="0.0508" layer="39"/>
<wire x1="-1.473" y1="-0.983" x2="-1.473" y2="0.983" width="0.0508" layer="39"/>
<wire x1="-0.294" y1="0.559" x2="0.294" y2="0.559" width="0.1016" layer="51"/>
<wire x1="-0.294" y1="-0.559" x2="0.294" y2="-0.559" width="0.1016" layer="51"/>
<smd name="1" x="-0.7" y="0" dx="1" dy="1.3" layer="1"/>
<smd name="2" x="0.7" y="0" dx="1" dy="1.3" layer="1"/>
<text x="-0.635" y="1.27" size="1.27" layer="25">&gt;NAME</text>
<text x="-0.635" y="-2.54" size="1.27" layer="27">&gt;VALUE</text>
<rectangle x1="-0.6604" y1="-0.6223" x2="-0.2804" y2="0.6276" layer="51"/>
<rectangle x1="0.2794" y1="-0.6223" x2="0.6594" y2="0.6276" layer="51"/>
<rectangle x1="-0.1001" y1="-0.4001" x2="0.1001" y2="0.4001" layer="35"/>
</package>
<package name="C0603" urn="urn:adsk.eagle:footprint:23123/1" library_version="3">
<description>&lt;b&gt;CAPACITOR&lt;/b&gt;</description>
<wire x1="-1.473" y1="0.983" x2="1.473" y2="0.983" width="0.0508" layer="39"/>
<wire x1="1.473" y1="0.983" x2="1.473" y2="-0.983" width="0.0508" layer="39"/>
<wire x1="1.473" y1="-0.983" x2="-1.473" y2="-0.983" width="0.0508" layer="39"/>
<wire x1="-1.473" y1="-0.983" x2="-1.473" y2="0.983" width="0.0508" layer="39"/>
<wire x1="-0.356" y1="0.432" x2="0.356" y2="0.432" width="0.1016" layer="51"/>
<wire x1="-0.356" y1="-0.419" x2="0.356" y2="-0.419" width="0.1016" layer="51"/>
<smd name="1" x="-0.85" y="0" dx="1.1" dy="1" layer="1"/>
<smd name="2" x="0.85" y="0" dx="1.1" dy="1" layer="1"/>
<text x="-0.635" y="0.635" size="1.27" layer="25">&gt;NAME</text>
<text x="-0.635" y="-1.905" size="1.27" layer="27">&gt;VALUE</text>
<rectangle x1="-0.8382" y1="-0.4699" x2="-0.3381" y2="0.4801" layer="51"/>
<rectangle x1="0.3302" y1="-0.4699" x2="0.8303" y2="0.4801" layer="51"/>
<rectangle x1="-0.1999" y1="-0.3" x2="0.1999" y2="0.3" layer="35"/>
</package>
<package name="C0805" urn="urn:adsk.eagle:footprint:23124/1" library_version="3">
<description>&lt;b&gt;CAPACITOR&lt;/b&gt;&lt;p&gt;</description>
<wire x1="-1.973" y1="0.983" x2="1.973" y2="0.983" width="0.0508" layer="39"/>
<wire x1="1.973" y1="-0.983" x2="-1.973" y2="-0.983" width="0.0508" layer="39"/>
<wire x1="-1.973" y1="-0.983" x2="-1.973" y2="0.983" width="0.0508" layer="39"/>
<wire x1="-0.381" y1="0.66" x2="0.381" y2="0.66" width="0.1016" layer="51"/>
<wire x1="-0.356" y1="-0.66" x2="0.381" y2="-0.66" width="0.1016" layer="51"/>
<wire x1="1.973" y1="0.983" x2="1.973" y2="-0.983" width="0.0508" layer="39"/>
<smd name="1" x="-0.95" y="0" dx="1.3" dy="1.5" layer="1"/>
<smd name="2" x="0.95" y="0" dx="1.3" dy="1.5" layer="1"/>
<text x="-1.27" y="1.27" size="1.27" layer="25">&gt;NAME</text>
<text x="-1.27" y="-2.54" size="1.27" layer="27">&gt;VALUE</text>
<rectangle x1="-1.0922" y1="-0.7239" x2="-0.3421" y2="0.7262" layer="51"/>
<rectangle x1="0.3556" y1="-0.7239" x2="1.1057" y2="0.7262" layer="51"/>
<rectangle x1="-0.1001" y1="-0.4001" x2="0.1001" y2="0.4001" layer="35"/>
</package>
<package name="C1206" urn="urn:adsk.eagle:footprint:23125/1" library_version="3">
<description>&lt;b&gt;CAPACITOR&lt;/b&gt;</description>
<wire x1="-2.473" y1="0.983" x2="2.473" y2="0.983" width="0.0508" layer="39"/>
<wire x1="2.473" y1="-0.983" x2="-2.473" y2="-0.983" width="0.0508" layer="39"/>
<wire x1="-2.473" y1="-0.983" x2="-2.473" y2="0.983" width="0.0508" layer="39"/>
<wire x1="2.473" y1="0.983" x2="2.473" y2="-0.983" width="0.0508" layer="39"/>
<wire x1="-0.965" y1="0.787" x2="0.965" y2="0.787" width="0.1016" layer="51"/>
<wire x1="-0.965" y1="-0.787" x2="0.965" y2="-0.787" width="0.1016" layer="51"/>
<smd name="1" x="-1.4" y="0" dx="1.6" dy="1.8" layer="1"/>
<smd name="2" x="1.4" y="0" dx="1.6" dy="1.8" layer="1"/>
<text x="-1.27" y="1.27" size="1.27" layer="25">&gt;NAME</text>
<text x="-1.27" y="-2.54" size="1.27" layer="27">&gt;VALUE</text>
<rectangle x1="-1.7018" y1="-0.8509" x2="-0.9517" y2="0.8491" layer="51"/>
<rectangle x1="0.9517" y1="-0.8491" x2="1.7018" y2="0.8509" layer="51"/>
<rectangle x1="-0.1999" y1="-0.4001" x2="0.1999" y2="0.4001" layer="35"/>
</package>
<package name="C1210" urn="urn:adsk.eagle:footprint:23126/1" library_version="3">
<description>&lt;b&gt;CAPACITOR&lt;/b&gt;</description>
<wire x1="-2.473" y1="1.483" x2="2.473" y2="1.483" width="0.0508" layer="39"/>
<wire x1="2.473" y1="-1.483" x2="-2.473" y2="-1.483" width="0.0508" layer="39"/>
<wire x1="-2.473" y1="-1.483" x2="-2.473" y2="1.483" width="0.0508" layer="39"/>
<wire x1="-0.9652" y1="1.2446" x2="0.9652" y2="1.2446" width="0.1016" layer="51"/>
<wire x1="-0.9652" y1="-1.2446" x2="0.9652" y2="-1.2446" width="0.1016" layer="51"/>
<wire x1="2.473" y1="1.483" x2="2.473" y2="-1.483" width="0.0508" layer="39"/>
<smd name="1" x="-1.4" y="0" dx="1.6" dy="2.7" layer="1"/>
<smd name="2" x="1.4" y="0" dx="1.6" dy="2.7" layer="1"/>
<text x="-1.905" y="1.905" size="1.27" layer="25">&gt;NAME</text>
<text x="-1.905" y="-3.175" size="1.27" layer="27">&gt;VALUE</text>
<rectangle x1="-1.7018" y1="-1.2954" x2="-0.9517" y2="1.3045" layer="51"/>
<rectangle x1="0.9517" y1="-1.3045" x2="1.7018" y2="1.2954" layer="51"/>
<rectangle x1="-0.1999" y1="-0.4001" x2="0.1999" y2="0.4001" layer="35"/>
</package>
<package name="C1310" urn="urn:adsk.eagle:footprint:23127/1" library_version="3">
<description>&lt;b&gt;CAPACITOR&lt;/b&gt;</description>
<wire x1="-1.473" y1="0.983" x2="1.473" y2="0.983" width="0.0508" layer="39"/>
<wire x1="1.473" y1="0.983" x2="1.473" y2="-0.983" width="0.0508" layer="39"/>
<wire x1="1.473" y1="-0.983" x2="-1.473" y2="-0.983" width="0.0508" layer="39"/>
<wire x1="-1.473" y1="-0.983" x2="-1.473" y2="0.983" width="0.0508" layer="39"/>
<wire x1="-0.294" y1="0.559" x2="0.294" y2="0.559" width="0.1016" layer="51"/>
<wire x1="-0.294" y1="-0.559" x2="0.294" y2="-0.559" width="0.1016" layer="51"/>
<smd name="1" x="-0.7" y="0" dx="1" dy="1.3" layer="1"/>
<smd name="2" x="0.7" y="0" dx="1" dy="1.3" layer="1"/>
<text x="-0.635" y="1.27" size="1.27" layer="25">&gt;NAME</text>
<text x="-0.635" y="-2.54" size="1.27" layer="27">&gt;VALUE</text>
<rectangle x1="-0.6604" y1="-0.6223" x2="-0.2804" y2="0.6276" layer="51"/>
<rectangle x1="0.2794" y1="-0.6223" x2="0.6594" y2="0.6276" layer="51"/>
<rectangle x1="-0.1001" y1="-0.3" x2="0.1001" y2="0.3" layer="35"/>
</package>
<package name="C1608" urn="urn:adsk.eagle:footprint:23128/1" library_version="3">
<description>&lt;b&gt;CAPACITOR&lt;/b&gt;</description>
<wire x1="-1.473" y1="0.983" x2="1.473" y2="0.983" width="0.0508" layer="39"/>
<wire x1="1.473" y1="0.983" x2="1.473" y2="-0.983" width="0.0508" layer="39"/>
<wire x1="1.473" y1="-0.983" x2="-1.473" y2="-0.983" width="0.0508" layer="39"/>
<wire x1="-1.473" y1="-0.983" x2="-1.473" y2="0.983" width="0.0508" layer="39"/>
<wire x1="-0.356" y1="0.432" x2="0.356" y2="0.432" width="0.1016" layer="51"/>
<wire x1="-0.356" y1="-0.419" x2="0.356" y2="-0.419" width="0.1016" layer="51"/>
<smd name="1" x="-0.85" y="0" dx="1.1" dy="1" layer="1"/>
<smd name="2" x="0.85" y="0" dx="1.1" dy="1" layer="1"/>
<text x="-0.635" y="0.635" size="1.27" layer="25">&gt;NAME</text>
<text x="-0.635" y="-1.905" size="1.27" layer="27">&gt;VALUE</text>
<rectangle x1="-0.8382" y1="-0.4699" x2="-0.3381" y2="0.4801" layer="51"/>
<rectangle x1="0.3302" y1="-0.4699" x2="0.8303" y2="0.4801" layer="51"/>
<rectangle x1="-0.1999" y1="-0.3" x2="0.1999" y2="0.3" layer="35"/>
</package>
<package name="C1812" urn="urn:adsk.eagle:footprint:23129/1" library_version="3">
<description>&lt;b&gt;CAPACITOR&lt;/b&gt;</description>
<wire x1="-2.973" y1="1.983" x2="2.973" y2="1.983" width="0.0508" layer="39"/>
<wire x1="2.973" y1="-1.983" x2="-2.973" y2="-1.983" width="0.0508" layer="39"/>
<wire x1="-2.973" y1="-1.983" x2="-2.973" y2="1.983" width="0.0508" layer="39"/>
<wire x1="-1.4732" y1="1.6002" x2="1.4732" y2="1.6002" width="0.1016" layer="51"/>
<wire x1="-1.4478" y1="-1.6002" x2="1.4732" y2="-1.6002" width="0.1016" layer="51"/>
<wire x1="2.973" y1="1.983" x2="2.973" y2="-1.983" width="0.0508" layer="39"/>
<smd name="1" x="-1.95" y="0" dx="1.9" dy="3.4" layer="1"/>
<smd name="2" x="1.95" y="0" dx="1.9" dy="3.4" layer="1"/>
<text x="-1.905" y="2.54" size="1.27" layer="25">&gt;NAME</text>
<text x="-1.905" y="-3.81" size="1.27" layer="27">&gt;VALUE</text>
<rectangle x1="-2.3876" y1="-1.651" x2="-1.4376" y2="1.649" layer="51"/>
<rectangle x1="1.4478" y1="-1.651" x2="2.3978" y2="1.649" layer="51"/>
<rectangle x1="-0.3" y1="-0.4001" x2="0.3" y2="0.4001" layer="35"/>
</package>
<package name="C1825" urn="urn:adsk.eagle:footprint:23130/1" library_version="3">
<description>&lt;b&gt;CAPACITOR&lt;/b&gt;</description>
<wire x1="-2.973" y1="3.483" x2="2.973" y2="3.483" width="0.0508" layer="39"/>
<wire x1="2.973" y1="-3.483" x2="-2.973" y2="-3.483" width="0.0508" layer="39"/>
<wire x1="-2.973" y1="-3.483" x2="-2.973" y2="3.483" width="0.0508" layer="39"/>
<wire x1="-1.4986" y1="3.2766" x2="1.4732" y2="3.2766" width="0.1016" layer="51"/>
<wire x1="-1.4732" y1="-3.2766" x2="1.4986" y2="-3.2766" width="0.1016" layer="51"/>
<wire x1="2.973" y1="3.483" x2="2.973" y2="-3.483" width="0.0508" layer="39"/>
<smd name="1" x="-1.95" y="0" dx="1.9" dy="6.8" layer="1"/>
<smd name="2" x="1.95" y="0" dx="1.9" dy="6.8" layer="1"/>
<text x="-1.905" y="3.81" size="1.27" layer="25">&gt;NAME</text>
<text x="-1.905" y="-5.08" size="1.27" layer="27">&gt;VALUE</text>
<rectangle x1="-2.413" y1="-3.3528" x2="-1.463" y2="3.3472" layer="51"/>
<rectangle x1="1.4478" y1="-3.3528" x2="2.3978" y2="3.3472" layer="51"/>
<rectangle x1="-0.7" y1="-0.7" x2="0.7" y2="0.7" layer="35"/>
</package>
<package name="C2012" urn="urn:adsk.eagle:footprint:23131/1" library_version="3">
<description>&lt;b&gt;CAPACITOR&lt;/b&gt;</description>
<wire x1="-1.973" y1="0.983" x2="1.973" y2="0.983" width="0.0508" layer="39"/>
<wire x1="1.973" y1="0.983" x2="1.973" y2="-0.983" width="0.0508" layer="39"/>
<wire x1="1.973" y1="-0.983" x2="-1.973" y2="-0.983" width="0.0508" layer="39"/>
<wire x1="-1.973" y1="-0.983" x2="-1.973" y2="0.983" width="0.0508" layer="39"/>
<wire x1="-0.381" y1="0.66" x2="0.381" y2="0.66" width="0.1016" layer="51"/>
<wire x1="-0.356" y1="-0.66" x2="0.381" y2="-0.66" width="0.1016" layer="51"/>
<smd name="1" x="-0.85" y="0" dx="1.3" dy="1.5" layer="1"/>
<smd name="2" x="0.85" y="0" dx="1.3" dy="1.5" layer="1"/>
<text x="-1.27" y="1.27" size="1.27" layer="25">&gt;NAME</text>
<text x="-1.27" y="-2.54" size="1.27" layer="27">&gt;VALUE</text>
<rectangle x1="-1.0922" y1="-0.7239" x2="-0.3421" y2="0.7262" layer="51"/>
<rectangle x1="0.3556" y1="-0.7239" x2="1.1057" y2="0.7262" layer="51"/>
<rectangle x1="-0.1001" y1="-0.4001" x2="0.1001" y2="0.4001" layer="35"/>
</package>
<package name="C3216" urn="urn:adsk.eagle:footprint:23132/1" library_version="3">
<description>&lt;b&gt;CAPACITOR&lt;/b&gt;</description>
<wire x1="-2.473" y1="0.983" x2="2.473" y2="0.983" width="0.0508" layer="39"/>
<wire x1="2.473" y1="-0.983" x2="-2.473" y2="-0.983" width="0.0508" layer="39"/>
<wire x1="-2.473" y1="-0.983" x2="-2.473" y2="0.983" width="0.0508" layer="39"/>
<wire x1="2.473" y1="0.983" x2="2.473" y2="-0.983" width="0.0508" layer="39"/>
<wire x1="-0.965" y1="0.787" x2="0.965" y2="0.787" width="0.1016" layer="51"/>
<wire x1="-0.965" y1="-0.787" x2="0.965" y2="-0.787" width="0.1016" layer="51"/>
<smd name="1" x="-1.4" y="0" dx="1.6" dy="1.8" layer="1"/>
<smd name="2" x="1.4" y="0" dx="1.6" dy="1.8" layer="1"/>
<text x="-1.27" y="1.27" size="1.27" layer="25">&gt;NAME</text>
<text x="-1.27" y="-2.54" size="1.27" layer="27">&gt;VALUE</text>
<rectangle x1="-1.7018" y1="-0.8509" x2="-0.9517" y2="0.8491" layer="51"/>
<rectangle x1="0.9517" y1="-0.8491" x2="1.7018" y2="0.8509" layer="51"/>
<rectangle x1="-0.3" y1="-0.5001" x2="0.3" y2="0.5001" layer="35"/>
</package>
<package name="C3225" urn="urn:adsk.eagle:footprint:23133/1" library_version="3">
<description>&lt;b&gt;CAPACITOR&lt;/b&gt;</description>
<wire x1="-2.473" y1="1.483" x2="2.473" y2="1.483" width="0.0508" layer="39"/>
<wire x1="2.473" y1="-1.483" x2="-2.473" y2="-1.483" width="0.0508" layer="39"/>
<wire x1="-2.473" y1="-1.483" x2="-2.473" y2="1.483" width="0.0508" layer="39"/>
<wire x1="-0.9652" y1="1.2446" x2="0.9652" y2="1.2446" width="0.1016" layer="51"/>
<wire x1="-0.9652" y1="-1.2446" x2="0.9652" y2="-1.2446" width="0.1016" layer="51"/>
<wire x1="2.473" y1="1.483" x2="2.473" y2="-1.483" width="0.0508" layer="39"/>
<smd name="1" x="-1.4" y="0" dx="1.6" dy="2.7" layer="1"/>
<smd name="2" x="1.4" y="0" dx="1.6" dy="2.7" layer="1"/>
<text x="-1.905" y="1.905" size="1.27" layer="25">&gt;NAME</text>
<text x="-1.905" y="-3.175" size="1.27" layer="27">&gt;VALUE</text>
<rectangle x1="-1.7018" y1="-1.2954" x2="-0.9517" y2="1.3045" layer="51"/>
<rectangle x1="0.9517" y1="-1.3045" x2="1.7018" y2="1.2954" layer="51"/>
<rectangle x1="-0.1999" y1="-0.5001" x2="0.1999" y2="0.5001" layer="35"/>
</package>
<package name="C4532" urn="urn:adsk.eagle:footprint:23134/1" library_version="3">
<description>&lt;b&gt;CAPACITOR&lt;/b&gt;</description>
<wire x1="-2.973" y1="1.983" x2="2.973" y2="1.983" width="0.0508" layer="39"/>
<wire x1="2.973" y1="-1.983" x2="-2.973" y2="-1.983" width="0.0508" layer="39"/>
<wire x1="-2.973" y1="-1.983" x2="-2.973" y2="1.983" width="0.0508" layer="39"/>
<wire x1="-1.4732" y1="1.6002" x2="1.4732" y2="1.6002" width="0.1016" layer="51"/>
<wire x1="-1.4478" y1="-1.6002" x2="1.4732" y2="-1.6002" width="0.1016" layer="51"/>
<wire x1="2.973" y1="1.983" x2="2.973" y2="-1.983" width="0.0508" layer="39"/>
<smd name="1" x="-1.95" y="0" dx="1.9" dy="3.4" layer="1"/>
<smd name="2" x="1.95" y="0" dx="1.9" dy="3.4" layer="1"/>
<text x="-1.905" y="2.54" size="1.27" layer="25">&gt;NAME</text>
<text x="-1.905" y="-3.81" size="1.27" layer="27">&gt;VALUE</text>
<rectangle x1="-2.3876" y1="-1.651" x2="-1.4376" y2="1.649" layer="51"/>
<rectangle x1="1.4478" y1="-1.651" x2="2.3978" y2="1.649" layer="51"/>
<rectangle x1="-0.4001" y1="-0.7" x2="0.4001" y2="0.7" layer="35"/>
</package>
<package name="C4564" urn="urn:adsk.eagle:footprint:23135/1" library_version="3">
<description>&lt;b&gt;CAPACITOR&lt;/b&gt;</description>
<wire x1="-2.973" y1="3.483" x2="2.973" y2="3.483" width="0.0508" layer="39"/>
<wire x1="2.973" y1="-3.483" x2="-2.973" y2="-3.483" width="0.0508" layer="39"/>
<wire x1="-2.973" y1="-3.483" x2="-2.973" y2="3.483" width="0.0508" layer="39"/>
<wire x1="-1.4986" y1="3.2766" x2="1.4732" y2="3.2766" width="0.1016" layer="51"/>
<wire x1="-1.4732" y1="-3.2766" x2="1.4986" y2="-3.2766" width="0.1016" layer="51"/>
<wire x1="2.973" y1="3.483" x2="2.973" y2="-3.483" width="0.0508" layer="39"/>
<smd name="1" x="-1.95" y="0" dx="1.9" dy="6.8" layer="1"/>
<smd name="2" x="1.95" y="0" dx="1.9" dy="6.8" layer="1"/>
<text x="-1.905" y="3.81" size="1.27" layer="25">&gt;NAME</text>
<text x="-1.905" y="-5.08" size="1.27" layer="27">&gt;VALUE</text>
<rectangle x1="-2.413" y1="-3.3528" x2="-1.463" y2="3.3472" layer="51"/>
<rectangle x1="1.4478" y1="-3.3528" x2="2.3978" y2="3.3472" layer="51"/>
<rectangle x1="-0.5001" y1="-1" x2="0.5001" y2="1" layer="35"/>
</package>
<package name="C025-024X044" urn="urn:adsk.eagle:footprint:23136/1" library_version="3">
<description>&lt;b&gt;CAPACITOR&lt;/b&gt;&lt;p&gt;
grid 2.5 mm, outline 2.4 x 4.4 mm</description>
<wire x1="-2.159" y1="-0.635" x2="-2.159" y2="0.635" width="0.1524" layer="21"/>
<wire x1="-2.159" y1="0.635" x2="-1.651" y2="1.143" width="0.1524" layer="21" curve="-90"/>
<wire x1="-2.159" y1="-0.635" x2="-1.651" y2="-1.143" width="0.1524" layer="21" curve="90"/>
<wire x1="1.651" y1="1.143" x2="-1.651" y2="1.143" width="0.1524" layer="21"/>
<wire x1="2.159" y1="-0.635" x2="2.159" y2="0.635" width="0.1524" layer="21"/>
<wire x1="1.651" y1="-1.143" x2="-1.651" y2="-1.143" width="0.1524" layer="21"/>
<wire x1="1.651" y1="1.143" x2="2.159" y2="0.635" width="0.1524" layer="21" curve="-90"/>
<wire x1="1.651" y1="-1.143" x2="2.159" y2="-0.635" width="0.1524" layer="21" curve="90"/>
<wire x1="-0.3048" y1="0.762" x2="-0.3048" y2="-0.762" width="0.3048" layer="21"/>
<wire x1="0.3302" y1="0.762" x2="0.3302" y2="-0.762" width="0.3048" layer="21"/>
<wire x1="1.27" y1="0" x2="0.3302" y2="0" width="0.1524" layer="51"/>
<wire x1="-1.27" y1="0" x2="-0.3048" y2="0" width="0.1524" layer="51"/>
<pad name="1" x="-1.27" y="0" drill="0.8128" shape="octagon"/>
<pad name="2" x="1.27" y="0" drill="0.8128" shape="octagon"/>
<text x="-1.778" y="1.397" size="1.27" layer="25" ratio="10">&gt;NAME</text>
<text x="-1.778" y="-2.667" size="1.27" layer="27" ratio="10">&gt;VALUE</text>
</package>
<package name="C025-025X050" urn="urn:adsk.eagle:footprint:23137/1" library_version="3">
<description>&lt;b&gt;CAPACITOR&lt;/b&gt;&lt;p&gt;
grid 2.5 mm, outline 2.5 x 5 mm</description>
<wire x1="-2.159" y1="1.27" x2="2.159" y2="1.27" width="0.1524" layer="21"/>
<wire x1="2.159" y1="-1.27" x2="-2.159" y2="-1.27" width="0.1524" layer="21"/>
<wire x1="2.413" y1="1.016" x2="2.413" y2="-1.016" width="0.1524" layer="21"/>
<wire x1="-2.413" y1="1.016" x2="-2.413" y2="-1.016" width="0.1524" layer="21"/>
<wire x1="2.159" y1="1.27" x2="2.413" y2="1.016" width="0.1524" layer="21" curve="-90"/>
<wire x1="-2.413" y1="1.016" x2="-2.159" y2="1.27" width="0.1524" layer="21" curve="-90"/>
<wire x1="2.159" y1="-1.27" x2="2.413" y2="-1.016" width="0.1524" layer="21" curve="90"/>
<wire x1="-2.413" y1="-1.016" x2="-2.159" y2="-1.27" width="0.1524" layer="21" curve="90"/>
<wire x1="0.762" y1="0" x2="0.381" y2="0" width="0.1524" layer="51"/>
<wire x1="0.381" y1="0" x2="0.254" y2="0" width="0.1524" layer="21"/>
<wire x1="0.254" y1="0" x2="0.254" y2="0.762" width="0.254" layer="21"/>
<wire x1="0.254" y1="0" x2="0.254" y2="-0.762" width="0.254" layer="21"/>
<wire x1="-0.254" y1="0.762" x2="-0.254" y2="0" width="0.254" layer="21"/>
<wire x1="-0.254" y1="0" x2="-0.254" y2="-0.762" width="0.254" layer="21"/>
<wire x1="-0.254" y1="0" x2="-0.381" y2="0" width="0.1524" layer="21"/>
<wire x1="-0.381" y1="0" x2="-0.762" y2="0" width="0.1524" layer="51"/>
<pad name="1" x="-1.27" y="0" drill="0.8128" shape="octagon"/>
<pad name="2" x="1.27" y="0" drill="0.8128" shape="octagon"/>
<text x="-2.286" y="1.524" size="1.27" layer="25" ratio="10">&gt;NAME</text>
<text x="-2.286" y="-2.794" size="1.27" layer="27" ratio="10">&gt;VALUE</text>
</package>
<package name="C025-030X050" urn="urn:adsk.eagle:footprint:23138/1" library_version="3">
<description>&lt;b&gt;CAPACITOR&lt;/b&gt;&lt;p&gt;
grid 2.5 mm, outline 3 x 5 mm</description>
<wire x1="-2.159" y1="1.524" x2="2.159" y2="1.524" width="0.1524" layer="21"/>
<wire x1="2.159" y1="-1.524" x2="-2.159" y2="-1.524" width="0.1524" layer="21"/>
<wire x1="2.413" y1="1.27" x2="2.413" y2="-1.27" width="0.1524" layer="21"/>
<wire x1="-2.413" y1="1.27" x2="-2.413" y2="-1.27" width="0.1524" layer="21"/>
<wire x1="2.159" y1="1.524" x2="2.413" y2="1.27" width="0.1524" layer="21" curve="-90"/>
<wire x1="-2.413" y1="1.27" x2="-2.159" y2="1.524" width="0.1524" layer="21" curve="-90"/>
<wire x1="2.159" y1="-1.524" x2="2.413" y2="-1.27" width="0.1524" layer="21" curve="90"/>
<wire x1="-2.413" y1="-1.27" x2="-2.159" y2="-1.524" width="0.1524" layer="21" curve="90"/>
<wire x1="0.762" y1="0" x2="0.381" y2="0" width="0.1524" layer="51"/>
<wire x1="0.381" y1="0" x2="0.254" y2="0" width="0.1524" layer="21"/>
<wire x1="0.254" y1="0" x2="0.254" y2="0.762" width="0.254" layer="21"/>
<wire x1="0.254" y1="0" x2="0.254" y2="-0.762" width="0.254" layer="21"/>
<wire x1="-0.254" y1="0.762" x2="-0.254" y2="0" width="0.254" layer="21"/>
<wire x1="-0.254" y1="0" x2="-0.254" y2="-0.762" width="0.254" layer="21"/>
<wire x1="-0.254" y1="0" x2="-0.381" y2="0" width="0.1524" layer="21"/>
<wire x1="-0.381" y1="0" x2="-0.762" y2="0" width="0.1524" layer="51"/>
<pad name="1" x="-1.27" y="0" drill="0.8128" shape="octagon"/>
<pad name="2" x="1.27" y="0" drill="0.8128" shape="octagon"/>
<text x="-2.286" y="1.905" size="1.27" layer="25" ratio="10">&gt;NAME</text>
<text x="-2.286" y="-3.048" size="1.27" layer="27" ratio="10">&gt;VALUE</text>
</package>
<package name="C025-040X050" urn="urn:adsk.eagle:footprint:23139/1" library_version="3">
<description>&lt;b&gt;CAPACITOR&lt;/b&gt;&lt;p&gt;
grid 2.5 mm, outline 4 x 5 mm</description>
<wire x1="-2.159" y1="1.905" x2="2.159" y2="1.905" width="0.1524" layer="21"/>
<wire x1="2.159" y1="-1.905" x2="-2.159" y2="-1.905" width="0.1524" layer="21"/>
<wire x1="2.413" y1="1.651" x2="2.413" y2="-1.651" width="0.1524" layer="21"/>
<wire x1="-2.413" y1="1.651" x2="-2.413" y2="-1.651" width="0.1524" layer="21"/>
<wire x1="2.159" y1="1.905" x2="2.413" y2="1.651" width="0.1524" layer="21" curve="-90"/>
<wire x1="-2.413" y1="1.651" x2="-2.159" y2="1.905" width="0.1524" layer="21" curve="-90"/>
<wire x1="2.159" y1="-1.905" x2="2.413" y2="-1.651" width="0.1524" layer="21" curve="90"/>
<wire x1="-2.413" y1="-1.651" x2="-2.159" y2="-1.905" width="0.1524" layer="21" curve="90"/>
<wire x1="0.762" y1="0" x2="0.381" y2="0" width="0.1524" layer="51"/>
<wire x1="0.381" y1="0" x2="0.254" y2="0" width="0.1524" layer="21"/>
<wire x1="0.254" y1="0" x2="0.254" y2="0.762" width="0.254" layer="21"/>
<wire x1="0.254" y1="0" x2="0.254" y2="-0.762" width="0.254" layer="21"/>
<wire x1="-0.254" y1="0.762" x2="-0.254" y2="0" width="0.254" layer="21"/>
<wire x1="-0.254" y1="0" x2="-0.254" y2="-0.762" width="0.254" layer="21"/>
<wire x1="-0.254" y1="0" x2="-0.381" y2="0" width="0.1524" layer="21"/>
<wire x1="-0.381" y1="0" x2="-0.762" y2="0" width="0.1524" layer="51"/>
<pad name="1" x="-1.27" y="0" drill="0.8128" shape="octagon"/>
<pad name="2" x="1.27" y="0" drill="0.8128" shape="octagon"/>
<text x="-2.286" y="2.159" size="1.27" layer="25" ratio="10">&gt;NAME</text>
<text x="-2.286" y="-3.429" size="1.27" layer="27" ratio="10">&gt;VALUE</text>
</package>
<package name="C025-050X050" urn="urn:adsk.eagle:footprint:23140/1" library_version="3">
<description>&lt;b&gt;CAPACITOR&lt;/b&gt;&lt;p&gt;
grid 2.5 mm, outline 5 x 5 mm</description>
<wire x1="-2.159" y1="2.286" x2="2.159" y2="2.286" width="0.1524" layer="21"/>
<wire x1="2.159" y1="-2.286" x2="-2.159" y2="-2.286" width="0.1524" layer="21"/>
<wire x1="2.413" y1="2.032" x2="2.413" y2="-2.032" width="0.1524" layer="21"/>
<wire x1="-2.413" y1="2.032" x2="-2.413" y2="-2.032" width="0.1524" layer="21"/>
<wire x1="2.159" y1="2.286" x2="2.413" y2="2.032" width="0.1524" layer="21" curve="-90"/>
<wire x1="-2.413" y1="2.032" x2="-2.159" y2="2.286" width="0.1524" layer="21" curve="-90"/>
<wire x1="2.159" y1="-2.286" x2="2.413" y2="-2.032" width="0.1524" layer="21" curve="90"/>
<wire x1="-2.413" y1="-2.032" x2="-2.159" y2="-2.286" width="0.1524" layer="21" curve="90"/>
<wire x1="0.762" y1="0" x2="0.381" y2="0" width="0.1524" layer="51"/>
<wire x1="0.381" y1="0" x2="0.254" y2="0" width="0.1524" layer="21"/>
<wire x1="0.254" y1="0" x2="0.254" y2="0.762" width="0.254" layer="21"/>
<wire x1="0.254" y1="0" x2="0.254" y2="-0.762" width="0.254" layer="21"/>
<wire x1="-0.254" y1="0.762" x2="-0.254" y2="0" width="0.254" layer="21"/>
<wire x1="-0.254" y1="0" x2="-0.254" y2="-0.762" width="0.254" layer="21"/>
<wire x1="-0.254" y1="0" x2="-0.381" y2="0" width="0.1524" layer="21"/>
<wire x1="-0.381" y1="0" x2="-0.762" y2="0" width="0.1524" layer="51"/>
<pad name="1" x="-1.27" y="0" drill="0.8128" shape="octagon"/>
<pad name="2" x="1.27" y="0" drill="0.8128" shape="octagon"/>
<text x="-2.286" y="2.54" size="1.27" layer="25" ratio="10">&gt;NAME</text>
<text x="-2.286" y="-3.81" size="1.27" layer="27" ratio="10">&gt;VALUE</text>
</package>
<package name="C025-060X050" urn="urn:adsk.eagle:footprint:23141/1" library_version="3">
<description>&lt;b&gt;CAPACITOR&lt;/b&gt;&lt;p&gt;
grid 2.5 mm, outline 6 x 5 mm</description>
<wire x1="-2.159" y1="2.794" x2="2.159" y2="2.794" width="0.1524" layer="21"/>
<wire x1="2.159" y1="-2.794" x2="-2.159" y2="-2.794" width="0.1524" layer="21"/>
<wire x1="2.413" y1="2.54" x2="2.413" y2="-2.54" width="0.1524" layer="21"/>
<wire x1="-2.413" y1="2.54" x2="-2.413" y2="-2.54" width="0.1524" layer="21"/>
<wire x1="2.159" y1="2.794" x2="2.413" y2="2.54" width="0.1524" layer="21" curve="-90"/>
<wire x1="-2.413" y1="2.54" x2="-2.159" y2="2.794" width="0.1524" layer="21" curve="-90"/>
<wire x1="2.159" y1="-2.794" x2="2.413" y2="-2.54" width="0.1524" layer="21" curve="90"/>
<wire x1="-2.413" y1="-2.54" x2="-2.159" y2="-2.794" width="0.1524" layer="21" curve="90"/>
<wire x1="0.762" y1="0" x2="0.381" y2="0" width="0.1524" layer="51"/>
<wire x1="0.381" y1="0" x2="0.254" y2="0" width="0.1524" layer="21"/>
<wire x1="0.254" y1="0" x2="0.254" y2="0.762" width="0.254" layer="21"/>
<wire x1="0.254" y1="0" x2="0.254" y2="-0.762" width="0.254" layer="21"/>
<wire x1="-0.254" y1="0.762" x2="-0.254" y2="0" width="0.254" layer="21"/>
<wire x1="-0.254" y1="0" x2="-0.254" y2="-0.762" width="0.254" layer="21"/>
<wire x1="-0.254" y1="0" x2="-0.381" y2="0" width="0.1524" layer="21"/>
<wire x1="-0.381" y1="0" x2="-0.762" y2="0" width="0.1524" layer="51"/>
<pad name="1" x="-1.27" y="0" drill="0.8128" shape="octagon"/>
<pad name="2" x="1.27" y="0" drill="0.8128" shape="octagon"/>
<text x="-2.286" y="3.048" size="1.27" layer="25" ratio="10">&gt;NAME</text>
<text x="-2.032" y="-2.413" size="1.27" layer="27" ratio="10">&gt;VALUE</text>
</package>
<package name="C025_050-024X070" urn="urn:adsk.eagle:footprint:23142/1" library_version="3">
<description>&lt;b&gt;CAPACITOR&lt;/b&gt;&lt;p&gt;
grid 2.5 mm + 5 mm, outline 2.4 x 7 mm</description>
<wire x1="-2.159" y1="-0.635" x2="-2.159" y2="0.635" width="0.1524" layer="51"/>
<wire x1="-2.159" y1="0.635" x2="-1.651" y2="1.143" width="0.1524" layer="21" curve="-90"/>
<wire x1="-2.159" y1="-0.635" x2="-1.651" y2="-1.143" width="0.1524" layer="21" curve="90"/>
<wire x1="1.651" y1="1.143" x2="-1.651" y2="1.143" width="0.1524" layer="21"/>
<wire x1="2.159" y1="-0.635" x2="2.159" y2="0.635" width="0.1524" layer="51"/>
<wire x1="1.651" y1="-1.143" x2="-1.651" y2="-1.143" width="0.1524" layer="21"/>
<wire x1="1.651" y1="1.143" x2="2.159" y2="0.635" width="0.1524" layer="21" curve="-90"/>
<wire x1="-4.191" y1="-1.143" x2="-3.9624" y2="-1.143" width="0.1524" layer="21"/>
<wire x1="-4.191" y1="1.143" x2="-3.9624" y2="1.143" width="0.1524" layer="21"/>
<wire x1="-4.699" y1="-0.635" x2="-4.191" y2="-1.143" width="0.1524" layer="21" curve="90"/>
<wire x1="1.651" y1="-1.143" x2="2.159" y2="-0.635" width="0.1524" layer="21" curve="90"/>
<wire x1="-4.699" y1="0.635" x2="-4.191" y2="1.143" width="0.1524" layer="21" curve="-90"/>
<wire x1="-4.699" y1="-0.635" x2="-4.699" y2="0.635" width="0.1524" layer="21"/>
<wire x1="-3.429" y1="1.143" x2="-2.5654" y2="1.143" width="0.1524" layer="21"/>
<wire x1="-3.429" y1="-1.143" x2="-2.5654" y2="-1.143" width="0.1524" layer="21"/>
<wire x1="-0.3048" y1="0.762" x2="-0.3048" y2="-0.762" width="0.3048" layer="21"/>
<wire x1="0.3302" y1="0.762" x2="0.3302" y2="-0.762" width="0.3048" layer="21"/>
<wire x1="1.27" y1="0" x2="0.3302" y2="0" width="0.1524" layer="51"/>
<wire x1="-1.27" y1="0" x2="-0.3048" y2="0" width="0.1524" layer="51"/>
<pad name="1" x="-3.81" y="0" drill="0.8128" shape="octagon"/>
<pad name="2" x="-1.27" y="0" drill="0.8128" shape="octagon"/>
<pad name="3" x="1.27" y="0" drill="0.8128" shape="octagon"/>
<text x="-3.81" y="1.397" size="1.27" layer="25" ratio="10">&gt;NAME</text>
<text x="-3.81" y="-2.667" size="1.27" layer="27" ratio="10">&gt;VALUE</text>
</package>
<package name="C025_050-025X075" urn="urn:adsk.eagle:footprint:23143/1" library_version="3">
<description>&lt;b&gt;CAPACITOR&lt;/b&gt;&lt;p&gt;
grid 2.5 + 5 mm, outline 2.5 x 7.5 mm</description>
<wire x1="-2.159" y1="1.27" x2="2.159" y2="1.27" width="0.1524" layer="21"/>
<wire x1="2.159" y1="-1.27" x2="-2.159" y2="-1.27" width="0.1524" layer="21"/>
<wire x1="-2.413" y1="1.016" x2="-2.413" y2="-1.016" width="0.1524" layer="21"/>
<wire x1="2.159" y1="1.27" x2="2.413" y2="1.016" width="0.1524" layer="21" curve="-90"/>
<wire x1="-2.413" y1="1.016" x2="-2.159" y2="1.27" width="0.1524" layer="21" curve="-90"/>
<wire x1="2.159" y1="-1.27" x2="2.413" y2="-1.016" width="0.1524" layer="21" curve="90"/>
<wire x1="-2.413" y1="-1.016" x2="-2.159" y2="-1.27" width="0.1524" layer="21" curve="90"/>
<wire x1="0.381" y1="0" x2="0.254" y2="0" width="0.1524" layer="21"/>
<wire x1="0.254" y1="0" x2="0.254" y2="0.762" width="0.254" layer="21"/>
<wire x1="0.254" y1="0" x2="0.254" y2="-0.762" width="0.254" layer="21"/>
<wire x1="-0.254" y1="0.762" x2="-0.254" y2="0" width="0.254" layer="21"/>
<wire x1="-0.254" y1="0" x2="-0.254" y2="-0.762" width="0.254" layer="21"/>
<wire x1="-0.254" y1="0" x2="-0.381" y2="0" width="0.1524" layer="21"/>
<wire x1="-0.381" y1="0" x2="-0.762" y2="0" width="0.1524" layer="51"/>
<wire x1="4.953" y1="1.016" x2="4.953" y2="-1.016" width="0.1524" layer="21"/>
<wire x1="4.699" y1="1.27" x2="4.953" y2="1.016" width="0.1524" layer="21" curve="-90"/>
<wire x1="4.699" y1="-1.27" x2="4.953" y2="-1.016" width="0.1524" layer="21" curve="90"/>
<wire x1="2.794" y1="1.27" x2="4.699" y2="1.27" width="0.1524" layer="21"/>
<wire x1="4.699" y1="-1.27" x2="2.794" y2="-1.27" width="0.1524" layer="21"/>
<wire x1="2.413" y1="1.016" x2="2.413" y2="0.762" width="0.1524" layer="21"/>
<wire x1="2.413" y1="-0.762" x2="2.413" y2="-1.016" width="0.1524" layer="21"/>
<wire x1="2.413" y1="0.254" x2="2.413" y2="-0.254" width="0.1524" layer="21"/>
<wire x1="1.778" y1="0" x2="2.286" y2="0" width="0.1524" layer="51"/>
<wire x1="2.286" y1="0" x2="2.794" y2="0" width="0.1524" layer="21"/>
<wire x1="2.794" y1="0" x2="3.302" y2="0" width="0.1524" layer="51"/>
<wire x1="0.762" y1="0" x2="0.381" y2="0" width="0.1524" layer="51"/>
<pad name="1" x="-1.27" y="0" drill="0.8128" shape="octagon"/>
<pad name="3" x="3.81" y="0" drill="0.8128" shape="octagon"/>
<pad name="2" x="1.27" y="0" drill="0.8128" shape="octagon"/>
<text x="-2.159" y="1.651" size="1.27" layer="25" ratio="10">&gt;NAME</text>
<text x="-2.159" y="-2.794" size="1.27" layer="27" ratio="10">&gt;VALUE</text>
</package>
<package name="C025_050-035X075" urn="urn:adsk.eagle:footprint:23144/1" library_version="3">
<description>&lt;b&gt;CAPACITOR&lt;/b&gt;&lt;p&gt;
grid 2.5 + 5 mm, outline 3.5 x 7.5 mm</description>
<wire x1="-2.159" y1="1.778" x2="2.159" y2="1.778" width="0.1524" layer="21"/>
<wire x1="2.159" y1="-1.778" x2="-2.159" y2="-1.778" width="0.1524" layer="21"/>
<wire x1="-2.413" y1="1.524" x2="-2.413" y2="-1.524" width="0.1524" layer="21"/>
<wire x1="2.159" y1="1.778" x2="2.413" y2="1.524" width="0.1524" layer="21" curve="-90"/>
<wire x1="-2.413" y1="1.524" x2="-2.159" y2="1.778" width="0.1524" layer="21" curve="-90"/>
<wire x1="2.159" y1="-1.778" x2="2.413" y2="-1.524" width="0.1524" layer="21" curve="90"/>
<wire x1="-2.413" y1="-1.524" x2="-2.159" y2="-1.778" width="0.1524" layer="21" curve="90"/>
<wire x1="0.381" y1="0" x2="0.254" y2="0" width="0.1524" layer="21"/>
<wire x1="0.254" y1="0" x2="0.254" y2="0.762" width="0.254" layer="21"/>
<wire x1="0.254" y1="0" x2="0.254" y2="-0.762" width="0.254" layer="21"/>
<wire x1="-0.254" y1="0.762" x2="-0.254" y2="0" width="0.254" layer="21"/>
<wire x1="-0.254" y1="0" x2="-0.254" y2="-0.762" width="0.254" layer="21"/>
<wire x1="-0.254" y1="0" x2="-0.381" y2="0" width="0.1524" layer="21"/>
<wire x1="-0.381" y1="0" x2="-0.762" y2="0" width="0.1524" layer="51"/>
<wire x1="4.953" y1="1.524" x2="4.953" y2="-1.524" width="0.1524" layer="21"/>
<wire x1="4.699" y1="1.778" x2="4.953" y2="1.524" width="0.1524" layer="21" curve="-90"/>
<wire x1="4.699" y1="-1.778" x2="4.953" y2="-1.524" width="0.1524" layer="21" curve="90"/>
<wire x1="2.794" y1="1.778" x2="4.699" y2="1.778" width="0.1524" layer="21"/>
<wire x1="4.699" y1="-1.778" x2="2.794" y2="-1.778" width="0.1524" layer="21"/>
<wire x1="2.413" y1="1.524" x2="2.413" y2="1.016" width="0.1524" layer="21"/>
<wire x1="2.413" y1="-1.016" x2="2.413" y2="-1.524" width="0.1524" layer="21"/>
<wire x1="2.413" y1="0.508" x2="2.413" y2="-0.508" width="0.1524" layer="21"/>
<wire x1="0.381" y1="0" x2="0.762" y2="0" width="0.1524" layer="51"/>
<wire x1="2.286" y1="0" x2="2.794" y2="0" width="0.1524" layer="21"/>
<wire x1="2.794" y1="0" x2="3.302" y2="0" width="0.1524" layer="51"/>
<wire x1="2.286" y1="0" x2="1.778" y2="0" width="0.1524" layer="51"/>
<pad name="1" x="-1.27" y="0" drill="0.8128" shape="octagon"/>
<pad name="3" x="3.81" y="0" drill="0.8128" shape="octagon"/>
<pad name="2" x="1.27" y="0" drill="0.8128" shape="octagon"/>
<text x="-2.286" y="2.159" size="1.27" layer="25" ratio="10">&gt;NAME</text>
<text x="-2.286" y="-3.302" size="1.27" layer="27" ratio="10">&gt;VALUE</text>
</package>
<package name="C025_050-045X075" urn="urn:adsk.eagle:footprint:23145/1" library_version="3">
<description>&lt;b&gt;CAPACITOR&lt;/b&gt;&lt;p&gt;
grid 2.5 + 5 mm, outline 4.5 x 7.5 mm</description>
<wire x1="-2.159" y1="2.286" x2="2.159" y2="2.286" width="0.1524" layer="21"/>
<wire x1="2.159" y1="-2.286" x2="-2.159" y2="-2.286" width="0.1524" layer="21"/>
<wire x1="-2.413" y1="2.032" x2="-2.413" y2="-2.032" width="0.1524" layer="21"/>
<wire x1="2.159" y1="2.286" x2="2.413" y2="2.032" width="0.1524" layer="21" curve="-90"/>
<wire x1="-2.413" y1="2.032" x2="-2.159" y2="2.286" width="0.1524" layer="21" curve="-90"/>
<wire x1="2.159" y1="-2.286" x2="2.413" y2="-2.032" width="0.1524" layer="21" curve="90"/>
<wire x1="-2.413" y1="-2.032" x2="-2.159" y2="-2.286" width="0.1524" layer="21" curve="90"/>
<wire x1="0.381" y1="0" x2="0.254" y2="0" width="0.1524" layer="21"/>
<wire x1="0.254" y1="0" x2="0.254" y2="0.762" width="0.254" layer="21"/>
<wire x1="0.254" y1="0" x2="0.254" y2="-0.762" width="0.254" layer="21"/>
<wire x1="-0.254" y1="0.762" x2="-0.254" y2="0" width="0.254" layer="21"/>
<wire x1="-0.254" y1="0" x2="-0.254" y2="-0.762" width="0.254" layer="21"/>
<wire x1="-0.254" y1="0" x2="-0.381" y2="0" width="0.1524" layer="21"/>
<wire x1="-0.381" y1="0" x2="-0.762" y2="0" width="0.1524" layer="51"/>
<wire x1="4.953" y1="2.032" x2="4.953" y2="-2.032" width="0.1524" layer="21"/>
<wire x1="4.699" y1="2.286" x2="4.953" y2="2.032" width="0.1524" layer="21" curve="-90"/>
<wire x1="4.699" y1="-2.286" x2="4.953" y2="-2.032" width="0.1524" layer="21" curve="90"/>
<wire x1="2.794" y1="2.286" x2="4.699" y2="2.286" width="0.1524" layer="21"/>
<wire x1="4.699" y1="-2.286" x2="2.794" y2="-2.286" width="0.1524" layer="21"/>
<wire x1="2.413" y1="2.032" x2="2.413" y2="1.397" width="0.1524" layer="21"/>
<wire x1="2.413" y1="-1.397" x2="2.413" y2="-2.032" width="0.1524" layer="21"/>
<wire x1="2.413" y1="0.762" x2="2.413" y2="-0.762" width="0.1524" layer="21"/>
<wire x1="2.286" y1="0" x2="2.794" y2="0" width="0.1524" layer="21"/>
<wire x1="2.794" y1="0" x2="3.302" y2="0" width="0.1524" layer="51"/>
<wire x1="0.381" y1="0" x2="0.762" y2="0" width="0.1524" layer="51"/>
<wire x1="2.286" y1="0" x2="1.778" y2="0" width="0.1524" layer="51"/>
<pad name="1" x="-1.27" y="0" drill="0.8128" shape="octagon"/>
<pad name="3" x="3.81" y="0" drill="0.8128" shape="octagon"/>
<pad name="2" x="1.27" y="0" drill="0.8128" shape="octagon"/>
<text x="-2.286" y="2.667" size="1.27" layer="25" ratio="10">&gt;NAME</text>
<text x="-2.286" y="-3.81" size="1.27" layer="27" ratio="10">&gt;VALUE</text>
</package>
<package name="C025_050-055X075" urn="urn:adsk.eagle:footprint:23146/1" library_version="3">
<description>&lt;b&gt;CAPACITOR&lt;/b&gt;&lt;p&gt;
grid 2.5 + 5 mm, outline 5.5 x 7.5 mm</description>
<wire x1="-2.159" y1="2.794" x2="2.159" y2="2.794" width="0.1524" layer="21"/>
<wire x1="2.159" y1="-2.794" x2="-2.159" y2="-2.794" width="0.1524" layer="21"/>
<wire x1="-2.413" y1="2.54" x2="-2.413" y2="-2.54" width="0.1524" layer="21"/>
<wire x1="2.159" y1="2.794" x2="2.413" y2="2.54" width="0.1524" layer="21" curve="-90"/>
<wire x1="-2.413" y1="2.54" x2="-2.159" y2="2.794" width="0.1524" layer="21" curve="-90"/>
<wire x1="2.159" y1="-2.794" x2="2.413" y2="-2.54" width="0.1524" layer="21" curve="90"/>
<wire x1="-2.413" y1="-2.54" x2="-2.159" y2="-2.794" width="0.1524" layer="21" curve="90"/>
<wire x1="0.381" y1="0" x2="0.254" y2="0" width="0.1524" layer="21"/>
<wire x1="0.254" y1="0" x2="0.254" y2="0.762" width="0.254" layer="21"/>
<wire x1="0.254" y1="0" x2="0.254" y2="-0.762" width="0.254" layer="21"/>
<wire x1="-0.254" y1="0.762" x2="-0.254" y2="0" width="0.254" layer="21"/>
<wire x1="-0.254" y1="0" x2="-0.254" y2="-0.762" width="0.254" layer="21"/>
<wire x1="-0.254" y1="0" x2="-0.381" y2="0" width="0.1524" layer="21"/>
<wire x1="-0.381" y1="0" x2="-0.762" y2="0" width="0.1524" layer="51"/>
<wire x1="4.953" y1="2.54" x2="4.953" y2="-2.54" width="0.1524" layer="21"/>
<wire x1="4.699" y1="2.794" x2="4.953" y2="2.54" width="0.1524" layer="21" curve="-90"/>
<wire x1="4.699" y1="-2.794" x2="4.953" y2="-2.54" width="0.1524" layer="21" curve="90"/>
<wire x1="2.794" y1="2.794" x2="4.699" y2="2.794" width="0.1524" layer="21"/>
<wire x1="4.699" y1="-2.794" x2="2.794" y2="-2.794" width="0.1524" layer="21"/>
<wire x1="2.413" y1="2.54" x2="2.413" y2="2.032" width="0.1524" layer="21"/>
<wire x1="2.413" y1="-2.032" x2="2.413" y2="-2.54" width="0.1524" layer="21"/>
<wire x1="2.413" y1="0.762" x2="2.413" y2="-0.762" width="0.1524" layer="21"/>
<wire x1="1.778" y1="0" x2="2.286" y2="0" width="0.1524" layer="51"/>
<wire x1="2.286" y1="0" x2="2.794" y2="0" width="0.1524" layer="21"/>
<wire x1="2.794" y1="0" x2="3.302" y2="0" width="0.1524" layer="51"/>
<wire x1="0.381" y1="0" x2="0.762" y2="0" width="0.1524" layer="51"/>
<pad name="1" x="-1.27" y="0" drill="0.8128" shape="octagon"/>
<pad name="3" x="3.81" y="0" drill="0.8128" shape="octagon"/>
<pad name="2" x="1.27" y="0" drill="0.8128" shape="octagon"/>
<text x="-2.286" y="3.175" size="1.27" layer="25" ratio="10">&gt;NAME</text>
<text x="-2.032" y="-2.286" size="1.27" layer="27" ratio="10">&gt;VALUE</text>
</package>
<package name="C050-024X044" urn="urn:adsk.eagle:footprint:23147/1" library_version="3">
<description>&lt;b&gt;CAPACITOR&lt;/b&gt;&lt;p&gt;
grid 5 mm, outline 2.4 x 4.4 mm</description>
<wire x1="-2.159" y1="-0.635" x2="-2.159" y2="0.635" width="0.1524" layer="51"/>
<wire x1="-2.159" y1="0.635" x2="-1.651" y2="1.143" width="0.1524" layer="21" curve="-90"/>
<wire x1="-2.159" y1="-0.635" x2="-1.651" y2="-1.143" width="0.1524" layer="21" curve="90"/>
<wire x1="1.651" y1="1.143" x2="-1.651" y2="1.143" width="0.1524" layer="21"/>
<wire x1="2.159" y1="-0.635" x2="2.159" y2="0.635" width="0.1524" layer="51"/>
<wire x1="1.651" y1="-1.143" x2="-1.651" y2="-1.143" width="0.1524" layer="21"/>
<wire x1="1.651" y1="1.143" x2="2.159" y2="0.635" width="0.1524" layer="21" curve="-90"/>
<wire x1="1.651" y1="-1.143" x2="2.159" y2="-0.635" width="0.1524" layer="21" curve="90"/>
<wire x1="-0.3048" y1="0.762" x2="-0.3048" y2="0" width="0.3048" layer="21"/>
<wire x1="-0.3048" y1="0" x2="-0.3048" y2="-0.762" width="0.3048" layer="21"/>
<wire x1="0.3302" y1="0.762" x2="0.3302" y2="0" width="0.3048" layer="21"/>
<wire x1="0.3302" y1="0" x2="0.3302" y2="-0.762" width="0.3048" layer="21"/>
<wire x1="1.27" y1="0" x2="0.3302" y2="0" width="0.1524" layer="21"/>
<wire x1="-1.27" y1="0" x2="-0.3048" y2="0" width="0.1524" layer="21"/>
<pad name="1" x="-2.54" y="0" drill="0.8128" shape="octagon"/>
<pad name="2" x="2.54" y="0" drill="0.8128" shape="octagon"/>
<text x="-2.159" y="1.397" size="1.27" layer="25" ratio="10">&gt;NAME</text>
<text x="-2.159" y="-2.667" size="1.27" layer="27" ratio="10">&gt;VALUE</text>
<rectangle x1="2.159" y1="-0.381" x2="2.54" y2="0.381" layer="51"/>
<rectangle x1="-2.54" y1="-0.381" x2="-2.159" y2="0.381" layer="51"/>
</package>
<package name="C050-025X075" urn="urn:adsk.eagle:footprint:23148/1" library_version="3">
<description>&lt;b&gt;CAPACITOR&lt;/b&gt;&lt;p&gt;
grid 5 mm, outline 2.5 x 7.5 mm</description>
<wire x1="-0.3048" y1="0.635" x2="-0.3048" y2="0" width="0.3048" layer="21"/>
<wire x1="-0.3048" y1="0" x2="-0.3048" y2="-0.635" width="0.3048" layer="21"/>
<wire x1="-0.3048" y1="0" x2="-1.524" y2="0" width="0.1524" layer="21"/>
<wire x1="0.3302" y1="0.635" x2="0.3302" y2="0" width="0.3048" layer="21"/>
<wire x1="0.3302" y1="0" x2="0.3302" y2="-0.635" width="0.3048" layer="21"/>
<wire x1="0.3302" y1="0" x2="1.524" y2="0" width="0.1524" layer="21"/>
<wire x1="-3.683" y1="1.016" x2="-3.683" y2="-1.016" width="0.1524" layer="21"/>
<wire x1="-3.429" y1="-1.27" x2="3.429" y2="-1.27" width="0.1524" layer="21"/>
<wire x1="3.683" y1="-1.016" x2="3.683" y2="1.016" width="0.1524" layer="21"/>
<wire x1="3.429" y1="1.27" x2="-3.429" y2="1.27" width="0.1524" layer="21"/>
<wire x1="3.429" y1="1.27" x2="3.683" y2="1.016" width="0.1524" layer="21" curve="-90"/>
<wire x1="3.429" y1="-1.27" x2="3.683" y2="-1.016" width="0.1524" layer="21" curve="90"/>
<wire x1="-3.683" y1="-1.016" x2="-3.429" y2="-1.27" width="0.1524" layer="21" curve="90"/>
<wire x1="-3.683" y1="1.016" x2="-3.429" y2="1.27" width="0.1524" layer="21" curve="-90"/>
<pad name="1" x="-2.54" y="0" drill="0.8128" shape="octagon"/>
<pad name="2" x="2.54" y="0" drill="0.8128" shape="octagon"/>
<text x="-3.429" y="1.651" size="1.27" layer="25" ratio="10">&gt;NAME</text>
<text x="-3.429" y="-2.794" size="1.27" layer="27" ratio="10">&gt;VALUE</text>
</package>
<package name="C050-045X075" urn="urn:adsk.eagle:footprint:23149/1" library_version="3">
<description>&lt;b&gt;CAPACITOR&lt;/b&gt;&lt;p&gt;
grid 5 mm, outline 4.5 x 7.5 mm</description>
<wire x1="-0.3048" y1="0.635" x2="-0.3048" y2="0" width="0.3048" layer="21"/>
<wire x1="-0.3048" y1="0" x2="-0.3048" y2="-0.635" width="0.3048" layer="21"/>
<wire x1="-0.3048" y1="0" x2="-1.524" y2="0" width="0.1524" layer="21"/>
<wire x1="0.3302" y1="0.635" x2="0.3302" y2="0" width="0.3048" layer="21"/>
<wire x1="0.3302" y1="0" x2="0.3302" y2="-0.635" width="0.3048" layer="21"/>
<wire x1="0.3302" y1="0" x2="1.524" y2="0" width="0.1524" layer="21"/>
<wire x1="-3.683" y1="2.032" x2="-3.683" y2="-2.032" width="0.1524" layer="21"/>
<wire x1="-3.429" y1="-2.286" x2="3.429" y2="-2.286" width="0.1524" layer="21"/>
<wire x1="3.683" y1="-2.032" x2="3.683" y2="2.032" width="0.1524" layer="21"/>
<wire x1="3.429" y1="2.286" x2="-3.429" y2="2.286" width="0.1524" layer="21"/>
<wire x1="3.429" y1="2.286" x2="3.683" y2="2.032" width="0.1524" layer="21" curve="-90"/>
<wire x1="3.429" y1="-2.286" x2="3.683" y2="-2.032" width="0.1524" layer="21" curve="90"/>
<wire x1="-3.683" y1="-2.032" x2="-3.429" y2="-2.286" width="0.1524" layer="21" curve="90"/>
<wire x1="-3.683" y1="2.032" x2="-3.429" y2="2.286" width="0.1524" layer="21" curve="-90"/>
<pad name="1" x="-2.54" y="0" drill="0.8128" shape="octagon"/>
<pad name="2" x="2.54" y="0" drill="0.8128" shape="octagon"/>
<text x="-3.556" y="2.667" size="1.27" layer="25" ratio="10">&gt;NAME</text>
<text x="-3.556" y="-3.81" size="1.27" layer="27" ratio="10">&gt;VALUE</text>
</package>
<package name="C050-030X075" urn="urn:adsk.eagle:footprint:23150/1" library_version="3">
<description>&lt;b&gt;CAPACITOR&lt;/b&gt;&lt;p&gt;
grid 5 mm, outline 3 x 7.5 mm</description>
<wire x1="-0.3048" y1="0.635" x2="-0.3048" y2="0" width="0.3048" layer="21"/>
<wire x1="-0.3048" y1="0" x2="-0.3048" y2="-0.635" width="0.3048" layer="21"/>
<wire x1="-0.3048" y1="0" x2="-1.524" y2="0" width="0.1524" layer="21"/>
<wire x1="0.3302" y1="0.635" x2="0.3302" y2="0" width="0.3048" layer="21"/>
<wire x1="0.3302" y1="0" x2="0.3302" y2="-0.635" width="0.3048" layer="21"/>
<wire x1="0.3302" y1="0" x2="1.524" y2="0" width="0.1524" layer="21"/>
<wire x1="-3.683" y1="1.27" x2="-3.683" y2="-1.27" width="0.1524" layer="21"/>
<wire x1="-3.429" y1="-1.524" x2="3.429" y2="-1.524" width="0.1524" layer="21"/>
<wire x1="3.683" y1="-1.27" x2="3.683" y2="1.27" width="0.1524" layer="21"/>
<wire x1="3.429" y1="1.524" x2="-3.429" y2="1.524" width="0.1524" layer="21"/>
<wire x1="3.429" y1="1.524" x2="3.683" y2="1.27" width="0.1524" layer="21" curve="-90"/>
<wire x1="3.429" y1="-1.524" x2="3.683" y2="-1.27" width="0.1524" layer="21" curve="90"/>
<wire x1="-3.683" y1="-1.27" x2="-3.429" y2="-1.524" width="0.1524" layer="21" curve="90"/>
<wire x1="-3.683" y1="1.27" x2="-3.429" y2="1.524" width="0.1524" layer="21" curve="-90"/>
<pad name="1" x="-2.54" y="0" drill="0.8128" shape="octagon"/>
<pad name="2" x="2.54" y="0" drill="0.8128" shape="octagon"/>
<text x="-3.556" y="1.905" size="1.27" layer="25" ratio="10">&gt;NAME</text>
<text x="-3.556" y="-3.048" size="1.27" layer="27" ratio="10">&gt;VALUE</text>
</package>
<package name="C050-050X075" urn="urn:adsk.eagle:footprint:23151/1" library_version="3">
<description>&lt;b&gt;CAPACITOR&lt;/b&gt;&lt;p&gt;
grid 5 mm, outline 5 x 7.5 mm</description>
<wire x1="-0.3048" y1="0.635" x2="-0.3048" y2="0" width="0.3048" layer="21"/>
<wire x1="-0.3048" y1="0" x2="-0.3048" y2="-0.635" width="0.3048" layer="21"/>
<wire x1="-0.3048" y1="0" x2="-1.524" y2="0" width="0.1524" layer="21"/>
<wire x1="0.3302" y1="0.635" x2="0.3302" y2="0" width="0.3048" layer="21"/>
<wire x1="0.3302" y1="0" x2="0.3302" y2="-0.635" width="0.3048" layer="21"/>
<wire x1="0.3302" y1="0" x2="1.524" y2="0" width="0.1524" layer="21"/>
<wire x1="-3.683" y1="2.286" x2="-3.683" y2="-2.286" width="0.1524" layer="21"/>
<wire x1="-3.429" y1="-2.54" x2="3.429" y2="-2.54" width="0.1524" layer="21"/>
<wire x1="3.683" y1="-2.286" x2="3.683" y2="2.286" width="0.1524" layer="21"/>
<wire x1="3.429" y1="2.54" x2="-3.429" y2="2.54" width="0.1524" layer="21"/>
<wire x1="3.429" y1="2.54" x2="3.683" y2="2.286" width="0.1524" layer="21" curve="-90"/>
<wire x1="3.429" y1="-2.54" x2="3.683" y2="-2.286" width="0.1524" layer="21" curve="90"/>
<wire x1="-3.683" y1="-2.286" x2="-3.429" y2="-2.54" width="0.1524" layer="21" curve="90"/>
<wire x1="-3.683" y1="2.286" x2="-3.429" y2="2.54" width="0.1524" layer="21" curve="-90"/>
<pad name="1" x="-2.54" y="0" drill="0.8128" shape="octagon"/>
<pad name="2" x="2.54" y="0" drill="0.8128" shape="octagon"/>
<text x="-3.429" y="2.921" size="1.27" layer="25" ratio="10">&gt;NAME</text>
<text x="-3.175" y="-2.159" size="1.27" layer="27" ratio="10">&gt;VALUE</text>
</package>
<package name="C050-055X075" urn="urn:adsk.eagle:footprint:23152/1" library_version="3">
<description>&lt;b&gt;CAPACITOR&lt;/b&gt;&lt;p&gt;
grid 5 mm, outline 5.5 x 7.5 mm</description>
<wire x1="-0.3048" y1="0.635" x2="-0.3048" y2="0" width="0.3048" layer="21"/>
<wire x1="-0.3048" y1="0" x2="-0.3048" y2="-0.635" width="0.3048" layer="21"/>
<wire x1="-0.3048" y1="0" x2="-1.524" y2="0" width="0.1524" layer="21"/>
<wire x1="0.3302" y1="0.635" x2="0.3302" y2="0" width="0.3048" layer="21"/>
<wire x1="0.3302" y1="0" x2="0.3302" y2="-0.635" width="0.3048" layer="21"/>
<wire x1="0.3302" y1="0" x2="1.524" y2="0" width="0.1524" layer="21"/>
<wire x1="-3.683" y1="2.54" x2="-3.683" y2="-2.54" width="0.1524" layer="21"/>
<wire x1="-3.429" y1="-2.794" x2="3.429" y2="-2.794" width="0.1524" layer="21"/>
<wire x1="3.683" y1="-2.54" x2="3.683" y2="2.54" width="0.1524" layer="21"/>
<wire x1="3.429" y1="2.794" x2="-3.429" y2="2.794" width="0.1524" layer="21"/>
<wire x1="3.429" y1="2.794" x2="3.683" y2="2.54" width="0.1524" layer="21" curve="-90"/>
<wire x1="3.429" y1="-2.794" x2="3.683" y2="-2.54" width="0.1524" layer="21" curve="90"/>
<wire x1="-3.683" y1="-2.54" x2="-3.429" y2="-2.794" width="0.1524" layer="21" curve="90"/>
<wire x1="-3.683" y1="2.54" x2="-3.429" y2="2.794" width="0.1524" layer="21" curve="-90"/>
<pad name="1" x="-2.54" y="0" drill="0.8128" shape="octagon"/>
<pad name="2" x="2.54" y="0" drill="0.8128" shape="octagon"/>
<text x="-3.429" y="3.175" size="1.27" layer="25" ratio="10">&gt;NAME</text>
<text x="-3.302" y="-2.286" size="1.27" layer="27" ratio="10">&gt;VALUE</text>
</package>
<package name="C050-075X075" urn="urn:adsk.eagle:footprint:23153/1" library_version="3">
<description>&lt;b&gt;CAPACITOR&lt;/b&gt;&lt;p&gt;
grid 5 mm, outline 7.5 x 7.5 mm</description>
<wire x1="-1.524" y1="0" x2="-0.4572" y2="0" width="0.1524" layer="21"/>
<wire x1="-0.4572" y1="0" x2="-0.4572" y2="0.762" width="0.4064" layer="21"/>
<wire x1="-0.4572" y1="0" x2="-0.4572" y2="-0.762" width="0.4064" layer="21"/>
<wire x1="0.4318" y1="0.762" x2="0.4318" y2="0" width="0.4064" layer="21"/>
<wire x1="0.4318" y1="0" x2="1.524" y2="0" width="0.1524" layer="21"/>
<wire x1="0.4318" y1="0" x2="0.4318" y2="-0.762" width="0.4064" layer="21"/>
<wire x1="-3.683" y1="3.429" x2="-3.683" y2="-3.429" width="0.1524" layer="21"/>
<wire x1="-3.429" y1="-3.683" x2="3.429" y2="-3.683" width="0.1524" layer="21"/>
<wire x1="3.683" y1="-3.429" x2="3.683" y2="3.429" width="0.1524" layer="21"/>
<wire x1="3.429" y1="3.683" x2="-3.429" y2="3.683" width="0.1524" layer="21"/>
<wire x1="3.429" y1="3.683" x2="3.683" y2="3.429" width="0.1524" layer="21" curve="-90"/>
<wire x1="3.429" y1="-3.683" x2="3.683" y2="-3.429" width="0.1524" layer="21" curve="90"/>
<wire x1="-3.683" y1="-3.429" x2="-3.429" y2="-3.683" width="0.1524" layer="21" curve="90"/>
<wire x1="-3.683" y1="3.429" x2="-3.429" y2="3.683" width="0.1524" layer="21" curve="-90"/>
<pad name="1" x="-2.54" y="0" drill="0.8128" shape="octagon"/>
<pad name="2" x="2.54" y="0" drill="0.8128" shape="octagon"/>
<text x="-3.429" y="4.064" size="1.27" layer="25" ratio="10">&gt;NAME</text>
<text x="-3.175" y="-2.921" size="1.27" layer="27" ratio="10">&gt;VALUE</text>
</package>
<package name="C050H075X075" urn="urn:adsk.eagle:footprint:23154/1" library_version="3">
<description>&lt;b&gt;CAPACITOR&lt;/b&gt;&lt;p&gt;
Horizontal, grid 5 mm, outline 7.5 x 7.5 mm</description>
<wire x1="-3.683" y1="7.112" x2="-3.683" y2="0.508" width="0.1524" layer="21"/>
<wire x1="-3.683" y1="0.508" x2="-3.302" y2="0.508" width="0.1524" layer="21"/>
<wire x1="-3.302" y1="0.508" x2="-1.778" y2="0.508" width="0.1524" layer="51"/>
<wire x1="-1.778" y1="0.508" x2="1.778" y2="0.508" width="0.1524" layer="21"/>
<wire x1="1.778" y1="0.508" x2="3.302" y2="0.508" width="0.1524" layer="51"/>
<wire x1="3.302" y1="0.508" x2="3.683" y2="0.508" width="0.1524" layer="21"/>
<wire x1="3.683" y1="0.508" x2="3.683" y2="7.112" width="0.1524" layer="21"/>
<wire x1="3.175" y1="7.62" x2="-3.175" y2="7.62" width="0.1524" layer="21"/>
<wire x1="-0.3048" y1="2.413" x2="-0.3048" y2="1.778" width="0.3048" layer="21"/>
<wire x1="-0.3048" y1="1.778" x2="-0.3048" y2="1.143" width="0.3048" layer="21"/>
<wire x1="-0.3048" y1="1.778" x2="-1.651" y2="1.778" width="0.1524" layer="21"/>
<wire x1="0.3302" y1="2.413" x2="0.3302" y2="1.778" width="0.3048" layer="21"/>
<wire x1="0.3302" y1="1.778" x2="0.3302" y2="1.143" width="0.3048" layer="21"/>
<wire x1="0.3302" y1="1.778" x2="1.651" y2="1.778" width="0.1524" layer="21"/>
<wire x1="-3.683" y1="7.112" x2="-3.175" y2="7.62" width="0.1524" layer="21" curve="-90"/>
<wire x1="3.175" y1="7.62" x2="3.683" y2="7.112" width="0.1524" layer="21" curve="-90"/>
<wire x1="-2.54" y1="0" x2="-2.54" y2="0.254" width="0.508" layer="51"/>
<wire x1="2.54" y1="0" x2="2.54" y2="0.254" width="0.508" layer="51"/>
<pad name="1" x="-2.54" y="0" drill="0.8128" shape="octagon"/>
<pad name="2" x="2.54" y="0" drill="0.8128" shape="octagon"/>
<text x="-3.302" y="8.001" size="1.27" layer="25" ratio="10">&gt;NAME</text>
<text x="-3.175" y="3.175" size="1.27" layer="27" ratio="10">&gt;VALUE</text>
<rectangle x1="-2.794" y1="0.127" x2="-2.286" y2="0.508" layer="51"/>
<rectangle x1="2.286" y1="0.127" x2="2.794" y2="0.508" layer="51"/>
</package>
<package name="C075-032X103" urn="urn:adsk.eagle:footprint:23155/1" library_version="3">
<description>&lt;b&gt;CAPACITOR&lt;/b&gt;&lt;p&gt;
grid 7.5 mm, outline 3.2 x 10.3 mm</description>
<wire x1="4.826" y1="1.524" x2="-4.826" y2="1.524" width="0.1524" layer="21"/>
<wire x1="-5.08" y1="1.27" x2="-5.08" y2="-1.27" width="0.1524" layer="21"/>
<wire x1="-4.826" y1="-1.524" x2="4.826" y2="-1.524" width="0.1524" layer="21"/>
<wire x1="5.08" y1="-1.27" x2="5.08" y2="1.27" width="0.1524" layer="21"/>
<wire x1="4.826" y1="1.524" x2="5.08" y2="1.27" width="0.1524" layer="21" curve="-90"/>
<wire x1="4.826" y1="-1.524" x2="5.08" y2="-1.27" width="0.1524" layer="21" curve="90"/>
<wire x1="-5.08" y1="-1.27" x2="-4.826" y2="-1.524" width="0.1524" layer="21" curve="90"/>
<wire x1="-5.08" y1="1.27" x2="-4.826" y2="1.524" width="0.1524" layer="21" curve="-90"/>
<wire x1="0.508" y1="0" x2="2.54" y2="0" width="0.1524" layer="21"/>
<wire x1="-2.54" y1="0" x2="-0.508" y2="0" width="0.1524" layer="21"/>
<wire x1="-0.508" y1="0.889" x2="-0.508" y2="0" width="0.4064" layer="21"/>
<wire x1="-0.508" y1="0" x2="-0.508" y2="-0.889" width="0.4064" layer="21"/>
<wire x1="0.508" y1="0.889" x2="0.508" y2="0" width="0.4064" layer="21"/>
<wire x1="0.508" y1="0" x2="0.508" y2="-0.889" width="0.4064" layer="21"/>
<pad name="1" x="-3.81" y="0" drill="0.9144" shape="octagon"/>
<pad name="2" x="3.81" y="0" drill="0.9144" shape="octagon"/>
<text x="-4.826" y="1.905" size="1.27" layer="25" ratio="10">&gt;NAME</text>
<text x="-4.826" y="-3.048" size="1.27" layer="27" ratio="10">&gt;VALUE</text>
</package>
<package name="C075-042X103" urn="urn:adsk.eagle:footprint:23156/1" library_version="3">
<description>&lt;b&gt;CAPACITOR&lt;/b&gt;&lt;p&gt;
grid 7.5 mm, outline 4.2 x 10.3 mm</description>
<wire x1="4.826" y1="2.032" x2="-4.826" y2="2.032" width="0.1524" layer="21"/>
<wire x1="-5.08" y1="1.778" x2="-5.08" y2="-1.778" width="0.1524" layer="21"/>
<wire x1="-4.826" y1="-2.032" x2="4.826" y2="-2.032" width="0.1524" layer="21"/>
<wire x1="5.08" y1="-1.778" x2="5.08" y2="1.778" width="0.1524" layer="21"/>
<wire x1="4.826" y1="2.032" x2="5.08" y2="1.778" width="0.1524" layer="21" curve="-90"/>
<wire x1="4.826" y1="-2.032" x2="5.08" y2="-1.778" width="0.1524" layer="21" curve="90"/>
<wire x1="-5.08" y1="-1.778" x2="-4.826" y2="-2.032" width="0.1524" layer="21" curve="90"/>
<wire x1="-5.08" y1="1.778" x2="-4.826" y2="2.032" width="0.1524" layer="21" curve="-90"/>
<wire x1="-1.27" y1="0" x2="2.667" y2="0" width="0.1524" layer="21"/>
<wire x1="-2.667" y1="0" x2="-2.159" y2="0" width="0.1524" layer="21"/>
<wire x1="-2.159" y1="1.27" x2="-2.159" y2="0" width="0.4064" layer="21"/>
<wire x1="-2.159" y1="0" x2="-2.159" y2="-1.27" width="0.4064" layer="21"/>
<wire x1="-1.27" y1="1.27" x2="-1.27" y2="0" width="0.4064" layer="21"/>
<wire x1="-1.27" y1="0" x2="-1.27" y2="-1.27" width="0.4064" layer="21"/>
<pad name="1" x="-3.81" y="0" drill="0.9144" shape="octagon"/>
<pad name="2" x="3.81" y="0" drill="0.9144" shape="octagon"/>
<text x="-4.699" y="2.413" size="1.27" layer="25" ratio="10">&gt;NAME</text>
<text x="-0.635" y="-1.651" size="1.27" layer="27" ratio="10">&gt;VALUE</text>
</package>
<package name="C075-052X106" urn="urn:adsk.eagle:footprint:23157/1" library_version="3">
<description>&lt;b&gt;CAPACITOR&lt;/b&gt;&lt;p&gt;
grid 7.5 mm, outline 5.2 x 10.6 mm</description>
<wire x1="4.953" y1="2.54" x2="-4.953" y2="2.54" width="0.1524" layer="21"/>
<wire x1="-5.207" y1="2.286" x2="-5.207" y2="-2.286" width="0.1524" layer="21"/>
<wire x1="-4.953" y1="-2.54" x2="4.953" y2="-2.54" width="0.1524" layer="21"/>
<wire x1="5.207" y1="-2.286" x2="5.207" y2="2.286" width="0.1524" layer="21"/>
<wire x1="4.953" y1="2.54" x2="5.207" y2="2.286" width="0.1524" layer="21" curve="-90"/>
<wire x1="4.953" y1="-2.54" x2="5.207" y2="-2.286" width="0.1524" layer="21" curve="90"/>
<wire x1="-5.207" y1="-2.286" x2="-4.953" y2="-2.54" width="0.1524" layer="21" curve="90"/>
<wire x1="-5.207" y1="2.286" x2="-4.953" y2="2.54" width="0.1524" layer="21" curve="-90"/>
<wire x1="-1.27" y1="0" x2="2.667" y2="0" width="0.1524" layer="21"/>
<wire x1="-2.667" y1="0" x2="-2.159" y2="0" width="0.1524" layer="21"/>
<wire x1="-2.159" y1="1.27" x2="-2.159" y2="0" width="0.4064" layer="21"/>
<wire x1="-2.159" y1="0" x2="-2.159" y2="-1.27" width="0.4064" layer="21"/>
<wire x1="-1.27" y1="1.27" x2="-1.27" y2="0" width="0.4064" layer="21"/>
<wire x1="-1.27" y1="0" x2="-1.27" y2="-1.27" width="0.4064" layer="21"/>
<pad name="1" x="-3.81" y="0" drill="0.9144" shape="octagon"/>
<pad name="2" x="3.81" y="0" drill="0.9144" shape="octagon"/>
<text x="-4.826" y="2.921" size="1.27" layer="25" ratio="10">&gt;NAME</text>
<text x="-0.635" y="-2.032" size="1.27" layer="27" ratio="10">&gt;VALUE</text>
</package>
<package name="C102-043X133" urn="urn:adsk.eagle:footprint:23158/1" library_version="3">
<description>&lt;b&gt;CAPACITOR&lt;/b&gt;&lt;p&gt;
grid 10.2 mm, outline 4.3 x 13.3 mm</description>
<wire x1="-3.175" y1="1.27" x2="-3.175" y2="0" width="0.4064" layer="21"/>
<wire x1="-2.286" y1="1.27" x2="-2.286" y2="0" width="0.4064" layer="21"/>
<wire x1="3.81" y1="0" x2="-2.286" y2="0" width="0.1524" layer="21"/>
<wire x1="-2.286" y1="0" x2="-2.286" y2="-1.27" width="0.4064" layer="21"/>
<wire x1="-3.81" y1="0" x2="-3.175" y2="0" width="0.1524" layer="21"/>
<wire x1="-3.175" y1="0" x2="-3.175" y2="-1.27" width="0.4064" layer="21"/>
<wire x1="-6.096" y1="2.032" x2="6.096" y2="2.032" width="0.1524" layer="21"/>
<wire x1="6.604" y1="1.524" x2="6.604" y2="-1.524" width="0.1524" layer="21"/>
<wire x1="6.096" y1="-2.032" x2="-6.096" y2="-2.032" width="0.1524" layer="21"/>
<wire x1="-6.604" y1="-1.524" x2="-6.604" y2="1.524" width="0.1524" layer="21"/>
<wire x1="6.096" y1="2.032" x2="6.604" y2="1.524" width="0.1524" layer="21" curve="-90"/>
<wire x1="6.096" y1="-2.032" x2="6.604" y2="-1.524" width="0.1524" layer="21" curve="90"/>
<wire x1="-6.604" y1="-1.524" x2="-6.096" y2="-2.032" width="0.1524" layer="21" curve="90"/>
<wire x1="-6.604" y1="1.524" x2="-6.096" y2="2.032" width="0.1524" layer="21" curve="-90"/>
<pad name="1" x="-5.08" y="0" drill="1.016" shape="octagon"/>
<pad name="2" x="5.08" y="0" drill="1.016" shape="octagon"/>
<text x="-6.096" y="2.413" size="1.27" layer="25" ratio="10">&gt;NAME</text>
<text x="-1.524" y="-1.651" size="1.27" layer="27" ratio="10">&gt;VALUE</text>
</package>
<package name="C102-054X133" urn="urn:adsk.eagle:footprint:23159/1" library_version="3">
<description>&lt;b&gt;CAPACITOR&lt;/b&gt;&lt;p&gt;
grid 10.2 mm, outline 5.4 x 13.3 mm</description>
<wire x1="-3.175" y1="1.27" x2="-3.175" y2="0" width="0.4064" layer="21"/>
<wire x1="-2.286" y1="1.27" x2="-2.286" y2="0" width="0.4064" layer="21"/>
<wire x1="3.81" y1="0" x2="-2.286" y2="0" width="0.1524" layer="21"/>
<wire x1="-2.286" y1="0" x2="-2.286" y2="-1.27" width="0.4064" layer="21"/>
<wire x1="-3.81" y1="0" x2="-3.175" y2="0" width="0.1524" layer="21"/>
<wire x1="-3.175" y1="0" x2="-3.175" y2="-1.27" width="0.4064" layer="21"/>
<wire x1="-6.096" y1="2.54" x2="6.096" y2="2.54" width="0.1524" layer="21"/>
<wire x1="6.604" y1="2.032" x2="6.604" y2="-2.032" width="0.1524" layer="21"/>
<wire x1="6.096" y1="-2.54" x2="-6.096" y2="-2.54" width="0.1524" layer="21"/>
<wire x1="-6.604" y1="-2.032" x2="-6.604" y2="2.032" width="0.1524" layer="21"/>
<wire x1="6.096" y1="2.54" x2="6.604" y2="2.032" width="0.1524" layer="21" curve="-90"/>
<wire x1="6.096" y1="-2.54" x2="6.604" y2="-2.032" width="0.1524" layer="21" curve="90"/>
<wire x1="-6.604" y1="-2.032" x2="-6.096" y2="-2.54" width="0.1524" layer="21" curve="90"/>
<wire x1="-6.604" y1="2.032" x2="-6.096" y2="2.54" width="0.1524" layer="21" curve="-90"/>
<pad name="1" x="-5.08" y="0" drill="1.016" shape="octagon"/>
<pad name="2" x="5.08" y="0" drill="1.016" shape="octagon"/>
<text x="-6.096" y="2.921" size="1.27" layer="25" ratio="10">&gt;NAME</text>
<text x="-1.524" y="-1.905" size="1.27" layer="27" ratio="10">&gt;VALUE</text>
</package>
<package name="C102-064X133" urn="urn:adsk.eagle:footprint:23160/1" library_version="3">
<description>&lt;b&gt;CAPACITOR&lt;/b&gt;&lt;p&gt;
grid 10.2 mm, outline 6.4 x 13.3 mm</description>
<wire x1="-3.175" y1="1.27" x2="-3.175" y2="0" width="0.4064" layer="21"/>
<wire x1="-2.286" y1="1.27" x2="-2.286" y2="0" width="0.4064" layer="21"/>
<wire x1="3.81" y1="0" x2="-2.286" y2="0" width="0.1524" layer="21"/>
<wire x1="-2.286" y1="0" x2="-2.286" y2="-1.27" width="0.4064" layer="21"/>
<wire x1="-3.81" y1="0" x2="-3.175" y2="0" width="0.1524" layer="21"/>
<wire x1="-3.175" y1="0" x2="-3.175" y2="-1.27" width="0.4064" layer="21"/>
<wire x1="-6.096" y1="3.048" x2="6.096" y2="3.048" width="0.1524" layer="21"/>
<wire x1="6.604" y1="2.54" x2="6.604" y2="-2.54" width="0.1524" layer="21"/>
<wire x1="6.096" y1="-3.048" x2="-6.096" y2="-3.048" width="0.1524" layer="21"/>
<wire x1="-6.604" y1="-2.54" x2="-6.604" y2="2.54" width="0.1524" layer="21"/>
<wire x1="6.096" y1="3.048" x2="6.604" y2="2.54" width="0.1524" layer="21" curve="-90"/>
<wire x1="6.096" y1="-3.048" x2="6.604" y2="-2.54" width="0.1524" layer="21" curve="90"/>
<wire x1="-6.604" y1="-2.54" x2="-6.096" y2="-3.048" width="0.1524" layer="21" curve="90"/>
<wire x1="-6.604" y1="2.54" x2="-6.096" y2="3.048" width="0.1524" layer="21" curve="-90"/>
<pad name="1" x="-5.08" y="0" drill="1.016" shape="octagon"/>
<pad name="2" x="5.08" y="0" drill="1.016" shape="octagon"/>
<text x="-6.096" y="3.429" size="1.27" layer="25" ratio="10">&gt;NAME</text>
<text x="-1.524" y="-2.032" size="1.27" layer="27" ratio="10">&gt;VALUE</text>
</package>
<package name="C102_152-062X184" urn="urn:adsk.eagle:footprint:23161/1" library_version="3">
<description>&lt;b&gt;CAPACITOR&lt;/b&gt;&lt;p&gt;
grid 10.2 mm + 15.2 mm, outline 6.2 x 18.4 mm</description>
<wire x1="-2.286" y1="1.27" x2="-2.286" y2="0" width="0.4064" layer="21"/>
<wire x1="-2.286" y1="0" x2="-2.286" y2="-1.27" width="0.4064" layer="21"/>
<wire x1="-3.175" y1="1.27" x2="-3.175" y2="0" width="0.4064" layer="21"/>
<wire x1="-3.175" y1="0" x2="-3.175" y2="-1.27" width="0.4064" layer="21"/>
<wire x1="-3.683" y1="0" x2="-3.175" y2="0" width="0.1524" layer="21"/>
<wire x1="-2.286" y1="0" x2="3.683" y2="0" width="0.1524" layer="21"/>
<wire x1="6.477" y1="0" x2="8.636" y2="0" width="0.1524" layer="21"/>
<wire x1="-6.096" y1="3.048" x2="6.223" y2="3.048" width="0.1524" layer="21"/>
<wire x1="6.223" y1="-3.048" x2="-6.096" y2="-3.048" width="0.1524" layer="21"/>
<wire x1="-6.604" y1="-2.54" x2="-6.604" y2="2.54" width="0.1524" layer="21"/>
<wire x1="6.223" y1="3.048" x2="6.731" y2="2.54" width="0.1524" layer="21" curve="-90"/>
<wire x1="6.223" y1="-3.048" x2="6.731" y2="-2.54" width="0.1524" layer="21" curve="90"/>
<wire x1="-6.604" y1="-2.54" x2="-6.096" y2="-3.048" width="0.1524" layer="21" curve="90"/>
<wire x1="-6.604" y1="2.54" x2="-6.096" y2="3.048" width="0.1524" layer="21" curve="-90"/>
<wire x1="6.731" y1="2.54" x2="6.731" y2="-2.54" width="0.1524" layer="21"/>
<wire x1="11.176" y1="3.048" x2="11.684" y2="2.54" width="0.1524" layer="21" curve="-90"/>
<wire x1="11.176" y1="-3.048" x2="11.684" y2="-2.54" width="0.1524" layer="21" curve="90"/>
<wire x1="11.176" y1="-3.048" x2="7.112" y2="-3.048" width="0.1524" layer="21"/>
<wire x1="7.112" y1="3.048" x2="11.176" y2="3.048" width="0.1524" layer="21"/>
<wire x1="11.684" y1="2.54" x2="11.684" y2="-2.54" width="0.1524" layer="21"/>
<pad name="1" x="-5.08" y="0" drill="1.016" shape="octagon"/>
<pad name="2" x="5.08" y="0" drill="1.016" shape="octagon"/>
<pad name="3" x="10.033" y="0" drill="1.016" shape="octagon"/>
<text x="-5.969" y="3.429" size="1.27" layer="25" ratio="10">&gt;NAME</text>
<text x="-1.524" y="-2.286" size="1.27" layer="27" ratio="10">&gt;VALUE</text>
</package>
<package name="C150-054X183" urn="urn:adsk.eagle:footprint:23162/1" library_version="3">
<description>&lt;b&gt;CAPACITOR&lt;/b&gt;&lt;p&gt;
grid 15 mm, outline 5.4 x 18.3 mm</description>
<wire x1="-5.08" y1="1.27" x2="-5.08" y2="0" width="0.4064" layer="21"/>
<wire x1="-5.08" y1="0" x2="-5.08" y2="-1.27" width="0.4064" layer="21"/>
<wire x1="-4.191" y1="1.27" x2="-4.191" y2="0" width="0.4064" layer="21"/>
<wire x1="-4.191" y1="0" x2="-4.191" y2="-1.27" width="0.4064" layer="21"/>
<wire x1="-4.191" y1="0" x2="6.096" y2="0" width="0.1524" layer="21"/>
<wire x1="-5.08" y1="0" x2="-6.096" y2="0" width="0.1524" layer="21"/>
<wire x1="9.017" y1="2.032" x2="9.017" y2="-2.032" width="0.1524" layer="21"/>
<wire x1="8.509" y1="-2.54" x2="-8.509" y2="-2.54" width="0.1524" layer="21"/>
<wire x1="-9.017" y1="-2.032" x2="-9.017" y2="2.032" width="0.1524" layer="21"/>
<wire x1="-8.509" y1="2.54" x2="8.509" y2="2.54" width="0.1524" layer="21"/>
<wire x1="8.509" y1="2.54" x2="9.017" y2="2.032" width="0.1524" layer="21" curve="-90"/>
<wire x1="8.509" y1="-2.54" x2="9.017" y2="-2.032" width="0.1524" layer="21" curve="90"/>
<wire x1="-9.017" y1="-2.032" x2="-8.509" y2="-2.54" width="0.1524" layer="21" curve="90"/>
<wire x1="-9.017" y1="2.032" x2="-8.509" y2="2.54" width="0.1524" layer="21" curve="-90"/>
<pad name="1" x="-7.493" y="0" drill="1.016" shape="octagon"/>
<pad name="2" x="7.493" y="0" drill="1.016" shape="octagon"/>
<text x="-8.382" y="2.921" size="1.27" layer="25" ratio="10">&gt;NAME</text>
<text x="-3.429" y="-2.032" size="1.27" layer="27" ratio="10">&gt;VALUE</text>
</package>
<package name="C150-064X183" urn="urn:adsk.eagle:footprint:23163/1" library_version="3">
<description>&lt;b&gt;CAPACITOR&lt;/b&gt;&lt;p&gt;
grid 15 mm, outline 6.4 x 18.3 mm</description>
<wire x1="-5.08" y1="1.27" x2="-5.08" y2="0" width="0.4064" layer="21"/>
<wire x1="-5.08" y1="0" x2="-5.08" y2="-1.27" width="0.4064" layer="21"/>
<wire x1="-4.191" y1="1.27" x2="-4.191" y2="0" width="0.4064" layer="21"/>
<wire x1="-4.191" y1="0" x2="-4.191" y2="-1.27" width="0.4064" layer="21"/>
<wire x1="-4.191" y1="0" x2="6.096" y2="0" width="0.1524" layer="21"/>
<wire x1="-5.08" y1="0" x2="-6.096" y2="0" width="0.1524" layer="21"/>
<wire x1="9.017" y1="2.54" x2="9.017" y2="-2.54" width="0.1524" layer="21"/>
<wire x1="8.509" y1="-3.048" x2="-8.509" y2="-3.048" width="0.1524" layer="21"/>
<wire x1="-9.017" y1="-2.54" x2="-9.017" y2="2.54" width="0.1524" layer="21"/>
<wire x1="-8.509" y1="3.048" x2="8.509" y2="3.048" width="0.1524" layer="21"/>
<wire x1="8.509" y1="3.048" x2="9.017" y2="2.54" width="0.1524" layer="21" curve="-90"/>
<wire x1="8.509" y1="-3.048" x2="9.017" y2="-2.54" width="0.1524" layer="21" curve="90"/>
<wire x1="-9.017" y1="-2.54" x2="-8.509" y2="-3.048" width="0.1524" layer="21" curve="90"/>
<wire x1="-9.017" y1="2.54" x2="-8.509" y2="3.048" width="0.1524" layer="21" curve="-90"/>
<pad name="1" x="-7.493" y="0" drill="1.016" shape="octagon"/>
<pad name="2" x="7.493" y="0" drill="1.016" shape="octagon"/>
<text x="-8.509" y="3.429" size="1.27" layer="25" ratio="10">&gt;NAME</text>
<text x="-3.429" y="-2.032" size="1.27" layer="27" ratio="10">&gt;VALUE</text>
</package>
<package name="C150-072X183" urn="urn:adsk.eagle:footprint:23164/1" library_version="3">
<description>&lt;b&gt;CAPACITOR&lt;/b&gt;&lt;p&gt;
grid 15 mm, outline 7.2 x 18.3 mm</description>
<wire x1="-5.08" y1="1.27" x2="-5.08" y2="0" width="0.4064" layer="21"/>
<wire x1="-5.08" y1="0" x2="-5.08" y2="-1.27" width="0.4064" layer="21"/>
<wire x1="-4.191" y1="1.27" x2="-4.191" y2="0" width="0.4064" layer="21"/>
<wire x1="-4.191" y1="0" x2="-4.191" y2="-1.27" width="0.4064" layer="21"/>
<wire x1="-4.191" y1="0" x2="6.096" y2="0" width="0.1524" layer="21"/>
<wire x1="-5.08" y1="0" x2="-6.096" y2="0" width="0.1524" layer="21"/>
<wire x1="9.017" y1="3.048" x2="9.017" y2="-3.048" width="0.1524" layer="21"/>
<wire x1="8.509" y1="-3.556" x2="-8.509" y2="-3.556" width="0.1524" layer="21"/>
<wire x1="-9.017" y1="-3.048" x2="-9.017" y2="3.048" width="0.1524" layer="21"/>
<wire x1="-8.509" y1="3.556" x2="8.509" y2="3.556" width="0.1524" layer="21"/>
<wire x1="8.509" y1="3.556" x2="9.017" y2="3.048" width="0.1524" layer="21" curve="-90"/>
<wire x1="8.509" y1="-3.556" x2="9.017" y2="-3.048" width="0.1524" layer="21" curve="90"/>
<wire x1="-9.017" y1="-3.048" x2="-8.509" y2="-3.556" width="0.1524" layer="21" curve="90"/>
<wire x1="-9.017" y1="3.048" x2="-8.509" y2="3.556" width="0.1524" layer="21" curve="-90"/>
<pad name="1" x="-7.493" y="0" drill="1.016" shape="octagon"/>
<pad name="2" x="7.493" y="0" drill="1.016" shape="octagon"/>
<text x="-8.509" y="3.937" size="1.27" layer="25" ratio="10">&gt;NAME</text>
<text x="-3.429" y="-2.286" size="1.27" layer="27" ratio="10">&gt;VALUE</text>
</package>
<package name="C150-084X183" urn="urn:adsk.eagle:footprint:23165/1" library_version="3">
<description>&lt;b&gt;CAPACITOR&lt;/b&gt;&lt;p&gt;
grid 15 mm, outline 8.4 x 18.3 mm</description>
<wire x1="-5.08" y1="1.27" x2="-5.08" y2="0" width="0.4064" layer="21"/>
<wire x1="-5.08" y1="0" x2="-5.08" y2="-1.27" width="0.4064" layer="21"/>
<wire x1="-4.191" y1="1.27" x2="-4.191" y2="0" width="0.4064" layer="21"/>
<wire x1="-4.191" y1="0" x2="-4.191" y2="-1.27" width="0.4064" layer="21"/>
<wire x1="-4.191" y1="0" x2="6.096" y2="0" width="0.1524" layer="21"/>
<wire x1="-5.08" y1="0" x2="-6.096" y2="0" width="0.1524" layer="21"/>
<wire x1="9.017" y1="3.556" x2="9.017" y2="-3.556" width="0.1524" layer="21"/>
<wire x1="8.509" y1="-4.064" x2="-8.509" y2="-4.064" width="0.1524" layer="21"/>
<wire x1="-9.017" y1="-3.556" x2="-9.017" y2="3.556" width="0.1524" layer="21"/>
<wire x1="-8.509" y1="4.064" x2="8.509" y2="4.064" width="0.1524" layer="21"/>
<wire x1="8.509" y1="4.064" x2="9.017" y2="3.556" width="0.1524" layer="21" curve="-90"/>
<wire x1="8.509" y1="-4.064" x2="9.017" y2="-3.556" width="0.1524" layer="21" curve="90"/>
<wire x1="-9.017" y1="-3.556" x2="-8.509" y2="-4.064" width="0.1524" layer="21" curve="90"/>
<wire x1="-9.017" y1="3.556" x2="-8.509" y2="4.064" width="0.1524" layer="21" curve="-90"/>
<pad name="1" x="-7.493" y="0" drill="1.016" shape="octagon"/>
<pad name="2" x="7.493" y="0" drill="1.016" shape="octagon"/>
<text x="-8.509" y="4.445" size="1.27" layer="25" ratio="10">&gt;NAME</text>
<text x="-3.429" y="-2.54" size="1.27" layer="27" ratio="10">&gt;VALUE</text>
</package>
<package name="C150-091X182" urn="urn:adsk.eagle:footprint:23166/1" library_version="3">
<description>&lt;b&gt;CAPACITOR&lt;/b&gt;&lt;p&gt;
grid 15 mm, outline 9.1 x 18.2 mm</description>
<wire x1="-5.08" y1="1.27" x2="-5.08" y2="0" width="0.4064" layer="21"/>
<wire x1="-5.08" y1="0" x2="-5.08" y2="-1.27" width="0.4064" layer="21"/>
<wire x1="-4.191" y1="1.27" x2="-4.191" y2="0" width="0.4064" layer="21"/>
<wire x1="-4.191" y1="0" x2="-4.191" y2="-1.27" width="0.4064" layer="21"/>
<wire x1="-4.191" y1="0" x2="6.096" y2="0" width="0.1524" layer="21"/>
<wire x1="-5.08" y1="0" x2="-6.096" y2="0" width="0.1524" layer="21"/>
<wire x1="9.017" y1="3.937" x2="9.017" y2="-3.937" width="0.1524" layer="21"/>
<wire x1="8.509" y1="-4.445" x2="-8.509" y2="-4.445" width="0.1524" layer="21"/>
<wire x1="-9.017" y1="-3.937" x2="-9.017" y2="3.937" width="0.1524" layer="21"/>
<wire x1="-8.509" y1="4.445" x2="8.509" y2="4.445" width="0.1524" layer="21"/>
<wire x1="8.509" y1="4.445" x2="9.017" y2="3.937" width="0.1524" layer="21" curve="-90"/>
<wire x1="8.509" y1="-4.445" x2="9.017" y2="-3.937" width="0.1524" layer="21" curve="90"/>
<wire x1="-9.017" y1="-3.937" x2="-8.509" y2="-4.445" width="0.1524" layer="21" curve="90"/>
<wire x1="-9.017" y1="3.937" x2="-8.509" y2="4.445" width="0.1524" layer="21" curve="-90"/>
<pad name="1" x="-7.493" y="0" drill="1.016" shape="octagon"/>
<pad name="2" x="7.493" y="0" drill="1.016" shape="octagon"/>
<text x="-8.509" y="4.826" size="1.27" layer="25" ratio="10">&gt;NAME</text>
<text x="-3.429" y="-2.54" size="1.27" layer="27" ratio="10">&gt;VALUE</text>
</package>
<package name="C225-062X268" urn="urn:adsk.eagle:footprint:23167/1" library_version="3">
<description>&lt;b&gt;CAPACITOR&lt;/b&gt;&lt;p&gt;
grid 22.5 mm, outline 6.2 x 26.8 mm</description>
<wire x1="-12.827" y1="3.048" x2="12.827" y2="3.048" width="0.1524" layer="21"/>
<wire x1="13.335" y1="2.54" x2="13.335" y2="-2.54" width="0.1524" layer="21"/>
<wire x1="12.827" y1="-3.048" x2="-12.827" y2="-3.048" width="0.1524" layer="21"/>
<wire x1="-13.335" y1="-2.54" x2="-13.335" y2="2.54" width="0.1524" layer="21"/>
<wire x1="-6.731" y1="1.905" x2="-6.731" y2="0" width="0.4064" layer="21"/>
<wire x1="-6.731" y1="0" x2="-6.731" y2="-1.905" width="0.4064" layer="21"/>
<wire x1="-7.62" y1="1.905" x2="-7.62" y2="0" width="0.4064" layer="21"/>
<wire x1="-7.62" y1="0" x2="-7.62" y2="-1.905" width="0.4064" layer="21"/>
<wire x1="12.827" y1="3.048" x2="13.335" y2="2.54" width="0.1524" layer="21" curve="-90"/>
<wire x1="12.827" y1="-3.048" x2="13.335" y2="-2.54" width="0.1524" layer="21" curve="90"/>
<wire x1="-13.335" y1="-2.54" x2="-12.827" y2="-3.048" width="0.1524" layer="21" curve="90"/>
<wire x1="-13.335" y1="2.54" x2="-12.827" y2="3.048" width="0.1524" layer="21" curve="-90"/>
<wire x1="-9.652" y1="0" x2="-7.62" y2="0" width="0.1524" layer="21"/>
<wire x1="-6.731" y1="0" x2="9.652" y2="0" width="0.1524" layer="21"/>
<pad name="1" x="-11.303" y="0" drill="1.016" shape="octagon"/>
<pad name="2" x="11.303" y="0" drill="1.016" shape="octagon"/>
<text x="-12.7" y="3.429" size="1.778" layer="25" ratio="10">&gt;NAME</text>
<text x="-5.08" y="-2.54" size="1.778" layer="27" ratio="10">&gt;VALUE</text>
</package>
<package name="C225-074X268" urn="urn:adsk.eagle:footprint:23168/1" library_version="3">
<description>&lt;b&gt;CAPACITOR&lt;/b&gt;&lt;p&gt;
grid 22.5 mm, outline 7.4 x 26.8 mm</description>
<wire x1="-12.827" y1="3.556" x2="12.827" y2="3.556" width="0.1524" layer="21"/>
<wire x1="13.335" y1="3.048" x2="13.335" y2="-3.048" width="0.1524" layer="21"/>
<wire x1="12.827" y1="-3.556" x2="-12.827" y2="-3.556" width="0.1524" layer="21"/>
<wire x1="-13.335" y1="-3.048" x2="-13.335" y2="3.048" width="0.1524" layer="21"/>
<wire x1="-6.731" y1="1.905" x2="-6.731" y2="0" width="0.4064" layer="21"/>
<wire x1="-6.731" y1="0" x2="-6.731" y2="-1.905" width="0.4064" layer="21"/>
<wire x1="-7.62" y1="1.905" x2="-7.62" y2="0" width="0.4064" layer="21"/>
<wire x1="-7.62" y1="0" x2="-7.62" y2="-1.905" width="0.4064" layer="21"/>
<wire x1="12.827" y1="3.556" x2="13.335" y2="3.048" width="0.1524" layer="21" curve="-90"/>
<wire x1="12.827" y1="-3.556" x2="13.335" y2="-3.048" width="0.1524" layer="21" curve="90"/>
<wire x1="-13.335" y1="-3.048" x2="-12.827" y2="-3.556" width="0.1524" layer="21" curve="90"/>
<wire x1="-13.335" y1="3.048" x2="-12.827" y2="3.556" width="0.1524" layer="21" curve="-90"/>
<wire x1="-9.652" y1="0" x2="-7.62" y2="0" width="0.1524" layer="21"/>
<wire x1="-6.731" y1="0" x2="9.652" y2="0" width="0.1524" layer="21"/>
<pad name="1" x="-11.303" y="0" drill="1.016" shape="octagon"/>
<pad name="2" x="11.303" y="0" drill="1.016" shape="octagon"/>
<text x="-12.827" y="3.937" size="1.778" layer="25" ratio="10">&gt;NAME</text>
<text x="-5.08" y="-2.54" size="1.778" layer="27" ratio="10">&gt;VALUE</text>
</package>
<package name="C225-087X268" urn="urn:adsk.eagle:footprint:23169/1" library_version="3">
<description>&lt;b&gt;CAPACITOR&lt;/b&gt;&lt;p&gt;
grid 22.5 mm, outline 8.7 x 26.8 mm</description>
<wire x1="-12.827" y1="4.318" x2="12.827" y2="4.318" width="0.1524" layer="21"/>
<wire x1="13.335" y1="3.81" x2="13.335" y2="-3.81" width="0.1524" layer="21"/>
<wire x1="12.827" y1="-4.318" x2="-12.827" y2="-4.318" width="0.1524" layer="21"/>
<wire x1="-13.335" y1="-3.81" x2="-13.335" y2="3.81" width="0.1524" layer="21"/>
<wire x1="-6.731" y1="1.905" x2="-6.731" y2="0" width="0.4064" layer="21"/>
<wire x1="-6.731" y1="0" x2="-6.731" y2="-1.905" width="0.4064" layer="21"/>
<wire x1="-7.62" y1="1.905" x2="-7.62" y2="0" width="0.4064" layer="21"/>
<wire x1="-7.62" y1="0" x2="-7.62" y2="-1.905" width="0.4064" layer="21"/>
<wire x1="12.827" y1="4.318" x2="13.335" y2="3.81" width="0.1524" layer="21" curve="-90"/>
<wire x1="12.827" y1="-4.318" x2="13.335" y2="-3.81" width="0.1524" layer="21" curve="90"/>
<wire x1="-13.335" y1="-3.81" x2="-12.827" y2="-4.318" width="0.1524" layer="21" curve="90"/>
<wire x1="-13.335" y1="3.81" x2="-12.827" y2="4.318" width="0.1524" layer="21" curve="-90"/>
<wire x1="-9.652" y1="0" x2="-7.62" y2="0" width="0.1524" layer="21"/>
<wire x1="-6.731" y1="0" x2="9.652" y2="0" width="0.1524" layer="21"/>
<pad name="1" x="-11.303" y="0" drill="1.016" shape="octagon"/>
<pad name="2" x="11.303" y="0" drill="1.016" shape="octagon"/>
<text x="-12.827" y="4.699" size="1.778" layer="25" ratio="10">&gt;NAME</text>
<text x="-5.08" y="-2.54" size="1.778" layer="27" ratio="10">&gt;VALUE</text>
</package>
<package name="C225-108X268" urn="urn:adsk.eagle:footprint:23170/1" library_version="3">
<description>&lt;b&gt;CAPACITOR&lt;/b&gt;&lt;p&gt;
grid 22.5 mm, outline 10.8 x 26.8 mm</description>
<wire x1="-12.827" y1="5.334" x2="12.827" y2="5.334" width="0.1524" layer="21"/>
<wire x1="13.335" y1="4.826" x2="13.335" y2="-4.826" width="0.1524" layer="21"/>
<wire x1="12.827" y1="-5.334" x2="-12.827" y2="-5.334" width="0.1524" layer="21"/>
<wire x1="-13.335" y1="-4.826" x2="-13.335" y2="4.826" width="0.1524" layer="21"/>
<wire x1="-6.731" y1="1.905" x2="-6.731" y2="0" width="0.4064" layer="21"/>
<wire x1="-6.731" y1="0" x2="-6.731" y2="-1.905" width="0.4064" layer="21"/>
<wire x1="-7.62" y1="1.905" x2="-7.62" y2="0" width="0.4064" layer="21"/>
<wire x1="-7.62" y1="0" x2="-7.62" y2="-1.905" width="0.4064" layer="21"/>
<wire x1="12.827" y1="5.334" x2="13.335" y2="4.826" width="0.1524" layer="21" curve="-90"/>
<wire x1="12.827" y1="-5.334" x2="13.335" y2="-4.826" width="0.1524" layer="21" curve="90"/>
<wire x1="-13.335" y1="-4.826" x2="-12.827" y2="-5.334" width="0.1524" layer="21" curve="90"/>
<wire x1="-13.335" y1="4.826" x2="-12.827" y2="5.334" width="0.1524" layer="21" curve="-90"/>
<wire x1="-9.652" y1="0" x2="-7.62" y2="0" width="0.1524" layer="21"/>
<wire x1="-6.731" y1="0" x2="9.652" y2="0" width="0.1524" layer="21"/>
<pad name="1" x="-11.303" y="0" drill="1.016" shape="octagon"/>
<pad name="2" x="11.303" y="0" drill="1.016" shape="octagon"/>
<text x="-12.954" y="5.715" size="1.778" layer="25" ratio="10">&gt;NAME</text>
<text x="-5.08" y="-2.54" size="1.778" layer="27" ratio="10">&gt;VALUE</text>
</package>
<package name="C225-113X268" urn="urn:adsk.eagle:footprint:23171/1" library_version="3">
<description>&lt;b&gt;CAPACITOR&lt;/b&gt;&lt;p&gt;
grid 22.5 mm, outline 11.3 x 26.8 mm</description>
<wire x1="-12.827" y1="5.588" x2="12.827" y2="5.588" width="0.1524" layer="21"/>
<wire x1="13.335" y1="5.08" x2="13.335" y2="-5.08" width="0.1524" layer="21"/>
<wire x1="12.827" y1="-5.588" x2="-12.827" y2="-5.588" width="0.1524" layer="21"/>
<wire x1="-13.335" y1="-5.08" x2="-13.335" y2="5.08" width="0.1524" layer="21"/>
<wire x1="-6.731" y1="1.905" x2="-6.731" y2="0" width="0.4064" layer="21"/>
<wire x1="-6.731" y1="0" x2="-6.731" y2="-1.905" width="0.4064" layer="21"/>
<wire x1="-7.62" y1="1.905" x2="-7.62" y2="0" width="0.4064" layer="21"/>
<wire x1="-7.62" y1="0" x2="-7.62" y2="-1.905" width="0.4064" layer="21"/>
<wire x1="12.827" y1="5.588" x2="13.335" y2="5.08" width="0.1524" layer="21" curve="-90"/>
<wire x1="12.827" y1="-5.588" x2="13.335" y2="-5.08" width="0.1524" layer="21" curve="90"/>
<wire x1="-13.335" y1="-5.08" x2="-12.827" y2="-5.588" width="0.1524" layer="21" curve="90"/>
<wire x1="-13.335" y1="5.08" x2="-12.827" y2="5.588" width="0.1524" layer="21" curve="-90"/>
<wire x1="-9.652" y1="0" x2="-7.62" y2="0" width="0.1524" layer="21"/>
<wire x1="-6.731" y1="0" x2="9.652" y2="0" width="0.1524" layer="21"/>
<pad name="1" x="-11.303" y="0" drill="1.016" shape="octagon"/>
<pad name="2" x="11.303" y="0" drill="1.016" shape="octagon"/>
<text x="-12.954" y="5.969" size="1.778" layer="25" ratio="10">&gt;NAME</text>
<text x="-5.08" y="-2.54" size="1.778" layer="27" ratio="10">&gt;VALUE</text>
</package>
<package name="C275-093X316" urn="urn:adsk.eagle:footprint:23172/1" library_version="3">
<description>&lt;b&gt;CAPACITOR&lt;/b&gt;&lt;p&gt;
grid 27.5 mm, outline 9.3 x 31.6 mm</description>
<wire x1="-15.24" y1="4.572" x2="15.24" y2="4.572" width="0.1524" layer="21"/>
<wire x1="15.748" y1="4.064" x2="15.748" y2="-4.064" width="0.1524" layer="21"/>
<wire x1="15.24" y1="-4.572" x2="-15.24" y2="-4.572" width="0.1524" layer="21"/>
<wire x1="-15.748" y1="-4.064" x2="-15.748" y2="4.064" width="0.1524" layer="21"/>
<wire x1="-6.731" y1="1.905" x2="-6.731" y2="0" width="0.4064" layer="21"/>
<wire x1="-6.731" y1="0" x2="-6.731" y2="-1.905" width="0.4064" layer="21"/>
<wire x1="-7.62" y1="1.905" x2="-7.62" y2="0" width="0.4064" layer="21"/>
<wire x1="-7.62" y1="0" x2="-7.62" y2="-1.905" width="0.4064" layer="21"/>
<wire x1="15.24" y1="4.572" x2="15.748" y2="4.064" width="0.1524" layer="21" curve="-90"/>
<wire x1="15.24" y1="-4.572" x2="15.748" y2="-4.064" width="0.1524" layer="21" curve="90"/>
<wire x1="-15.748" y1="-4.064" x2="-15.24" y2="-4.572" width="0.1524" layer="21" curve="90"/>
<wire x1="-15.748" y1="4.064" x2="-15.24" y2="4.572" width="0.1524" layer="21" curve="-90"/>
<wire x1="-11.557" y1="0" x2="-7.62" y2="0" width="0.1524" layer="21"/>
<wire x1="-6.731" y1="0" x2="11.557" y2="0" width="0.1524" layer="21"/>
<pad name="1" x="-13.716" y="0" drill="1.1938" shape="octagon"/>
<pad name="2" x="13.716" y="0" drill="1.1938" shape="octagon"/>
<text x="-15.24" y="4.953" size="1.778" layer="25" ratio="10">&gt;NAME</text>
<text x="-5.08" y="-2.54" size="1.778" layer="27" ratio="10">&gt;VALUE</text>
</package>
<package name="C275-113X316" urn="urn:adsk.eagle:footprint:23173/1" library_version="3">
<description>&lt;b&gt;CAPACITOR&lt;/b&gt;&lt;p&gt;
grid 27.5 mm, outline 11.3 x 31.6 mm</description>
<wire x1="-15.24" y1="5.588" x2="15.24" y2="5.588" width="0.1524" layer="21"/>
<wire x1="15.748" y1="5.08" x2="15.748" y2="-5.08" width="0.1524" layer="21"/>
<wire x1="15.24" y1="-5.588" x2="-15.24" y2="-5.588" width="0.1524" layer="21"/>
<wire x1="-15.748" y1="-5.08" x2="-15.748" y2="5.08" width="0.1524" layer="21"/>
<wire x1="-6.731" y1="1.905" x2="-6.731" y2="0" width="0.4064" layer="21"/>
<wire x1="-6.731" y1="0" x2="-6.731" y2="-1.905" width="0.4064" layer="21"/>
<wire x1="-7.62" y1="1.905" x2="-7.62" y2="0" width="0.4064" layer="21"/>
<wire x1="-7.62" y1="0" x2="-7.62" y2="-1.905" width="0.4064" layer="21"/>
<wire x1="15.24" y1="5.588" x2="15.748" y2="5.08" width="0.1524" layer="21" curve="-90"/>
<wire x1="15.24" y1="-5.588" x2="15.748" y2="-5.08" width="0.1524" layer="21" curve="90"/>
<wire x1="-15.748" y1="-5.08" x2="-15.24" y2="-5.588" width="0.1524" layer="21" curve="90"/>
<wire x1="-15.748" y1="5.08" x2="-15.24" y2="5.588" width="0.1524" layer="21" curve="-90"/>
<wire x1="-11.557" y1="0" x2="-7.62" y2="0" width="0.1524" layer="21"/>
<wire x1="-6.731" y1="0" x2="11.557" y2="0" width="0.1524" layer="21"/>
<pad name="1" x="-13.716" y="0" drill="1.1938" shape="octagon"/>
<pad name="2" x="13.716" y="0" drill="1.1938" shape="octagon"/>
<text x="-15.24" y="5.969" size="1.778" layer="25" ratio="10">&gt;NAME</text>
<text x="-5.08" y="-2.54" size="1.778" layer="27" ratio="10">&gt;VALUE</text>
</package>
<package name="C275-134X316" urn="urn:adsk.eagle:footprint:23174/1" library_version="3">
<description>&lt;b&gt;CAPACITOR&lt;/b&gt;&lt;p&gt;
grid 27.5 mm, outline 13.4 x 31.6 mm</description>
<wire x1="-15.24" y1="6.604" x2="15.24" y2="6.604" width="0.1524" layer="21"/>
<wire x1="15.748" y1="6.096" x2="15.748" y2="-6.096" width="0.1524" layer="21"/>
<wire x1="15.24" y1="-6.604" x2="-15.24" y2="-6.604" width="0.1524" layer="21"/>
<wire x1="-15.748" y1="-6.096" x2="-15.748" y2="6.096" width="0.1524" layer="21"/>
<wire x1="-6.731" y1="1.905" x2="-6.731" y2="0" width="0.4064" layer="21"/>
<wire x1="-6.731" y1="0" x2="-6.731" y2="-1.905" width="0.4064" layer="21"/>
<wire x1="-7.62" y1="1.905" x2="-7.62" y2="0" width="0.4064" layer="21"/>
<wire x1="-7.62" y1="0" x2="-7.62" y2="-1.905" width="0.4064" layer="21"/>
<wire x1="15.24" y1="6.604" x2="15.748" y2="6.096" width="0.1524" layer="21" curve="-90"/>
<wire x1="15.24" y1="-6.604" x2="15.748" y2="-6.096" width="0.1524" layer="21" curve="90"/>
<wire x1="-15.748" y1="-6.096" x2="-15.24" y2="-6.604" width="0.1524" layer="21" curve="90"/>
<wire x1="-15.748" y1="6.096" x2="-15.24" y2="6.604" width="0.1524" layer="21" curve="-90"/>
<wire x1="-11.557" y1="0" x2="-7.62" y2="0" width="0.1524" layer="21"/>
<wire x1="-6.731" y1="0" x2="11.557" y2="0" width="0.1524" layer="21"/>
<pad name="1" x="-13.716" y="0" drill="1.1938" shape="octagon"/>
<pad name="2" x="13.716" y="0" drill="1.1938" shape="octagon"/>
<text x="-15.24" y="6.985" size="1.778" layer="25" ratio="10">&gt;NAME</text>
<text x="-5.08" y="-2.54" size="1.778" layer="27" ratio="10">&gt;VALUE</text>
</package>
<package name="C275-205X316" urn="urn:adsk.eagle:footprint:23175/1" library_version="3">
<description>&lt;b&gt;CAPACITOR&lt;/b&gt;&lt;p&gt;
grid 27.5 mm, outline 20.5 x 31.6 mm</description>
<wire x1="-15.24" y1="10.16" x2="15.24" y2="10.16" width="0.1524" layer="21"/>
<wire x1="15.748" y1="9.652" x2="15.748" y2="-9.652" width="0.1524" layer="21"/>
<wire x1="15.24" y1="-10.16" x2="-15.24" y2="-10.16" width="0.1524" layer="21"/>
<wire x1="-15.748" y1="-9.652" x2="-15.748" y2="9.652" width="0.1524" layer="21"/>
<wire x1="-6.731" y1="1.905" x2="-6.731" y2="0" width="0.4064" layer="21"/>
<wire x1="-6.731" y1="0" x2="-6.731" y2="-1.905" width="0.4064" layer="21"/>
<wire x1="-7.62" y1="1.905" x2="-7.62" y2="0" width="0.4064" layer="21"/>
<wire x1="-7.62" y1="0" x2="-7.62" y2="-1.905" width="0.4064" layer="21"/>
<wire x1="15.24" y1="10.16" x2="15.748" y2="9.652" width="0.1524" layer="21" curve="-90"/>
<wire x1="15.24" y1="-10.16" x2="15.748" y2="-9.652" width="0.1524" layer="21" curve="90"/>
<wire x1="-15.748" y1="-9.652" x2="-15.24" y2="-10.16" width="0.1524" layer="21" curve="90"/>
<wire x1="-15.748" y1="9.652" x2="-15.24" y2="10.16" width="0.1524" layer="21" curve="-90"/>
<wire x1="-11.557" y1="0" x2="-7.62" y2="0" width="0.1524" layer="21"/>
<wire x1="-6.731" y1="0" x2="11.557" y2="0" width="0.1524" layer="21"/>
<pad name="1" x="-13.716" y="0" drill="1.1938" shape="octagon"/>
<pad name="2" x="13.716" y="0" drill="1.1938" shape="octagon"/>
<text x="-15.24" y="10.541" size="1.778" layer="25" ratio="10">&gt;NAME</text>
<text x="-5.08" y="-4.318" size="1.778" layer="27" ratio="10">&gt;VALUE</text>
</package>
<package name="C325-137X374" urn="urn:adsk.eagle:footprint:23176/1" library_version="3">
<description>&lt;b&gt;CAPACITOR&lt;/b&gt;&lt;p&gt;
grid 32.5 mm, outline 13.7 x 37.4 mm</description>
<wire x1="-14.2748" y1="0" x2="-12.7" y2="0" width="0.1524" layer="21"/>
<wire x1="-12.7" y1="1.905" x2="-12.7" y2="0" width="0.4064" layer="21"/>
<wire x1="-11.811" y1="1.905" x2="-11.811" y2="0" width="0.4064" layer="21"/>
<wire x1="-11.811" y1="0" x2="14.2748" y2="0" width="0.1524" layer="21"/>
<wire x1="-11.811" y1="0" x2="-11.811" y2="-1.905" width="0.4064" layer="21"/>
<wire x1="-12.7" y1="0" x2="-12.7" y2="-1.905" width="0.4064" layer="21"/>
<wire x1="18.542" y1="6.731" x2="18.542" y2="-6.731" width="0.1524" layer="21"/>
<wire x1="-18.542" y1="6.731" x2="-18.542" y2="-6.731" width="0.1524" layer="21"/>
<wire x1="-18.542" y1="-6.731" x2="18.542" y2="-6.731" width="0.1524" layer="21"/>
<wire x1="18.542" y1="6.731" x2="-18.542" y2="6.731" width="0.1524" layer="21"/>
<pad name="1" x="-16.256" y="0" drill="1.1938" shape="octagon"/>
<pad name="2" x="16.256" y="0" drill="1.1938" shape="octagon"/>
<text x="-18.2372" y="7.0612" size="1.778" layer="25" ratio="10">&gt;NAME</text>
<text x="-10.8458" y="-2.8702" size="1.778" layer="27" ratio="10">&gt;VALUE</text>
</package>
<package name="C325-162X374" urn="urn:adsk.eagle:footprint:23177/1" library_version="3">
<description>&lt;b&gt;CAPACITOR&lt;/b&gt;&lt;p&gt;
grid 32.5 mm, outline 16.2 x 37.4 mm</description>
<wire x1="-14.2748" y1="0" x2="-12.7" y2="0" width="0.1524" layer="21"/>
<wire x1="-12.7" y1="1.905" x2="-12.7" y2="0" width="0.4064" layer="21"/>
<wire x1="-11.811" y1="1.905" x2="-11.811" y2="0" width="0.4064" layer="21"/>
<wire x1="-11.811" y1="0" x2="14.2748" y2="0" width="0.1524" layer="21"/>
<wire x1="-11.811" y1="0" x2="-11.811" y2="-1.905" width="0.4064" layer="21"/>
<wire x1="-12.7" y1="0" x2="-12.7" y2="-1.905" width="0.4064" layer="21"/>
<wire x1="18.542" y1="8.001" x2="18.542" y2="-8.001" width="0.1524" layer="21"/>
<wire x1="-18.542" y1="8.001" x2="-18.542" y2="-8.001" width="0.1524" layer="21"/>
<wire x1="-18.542" y1="-8.001" x2="18.542" y2="-8.001" width="0.1524" layer="21"/>
<wire x1="18.542" y1="8.001" x2="-18.542" y2="8.001" width="0.1524" layer="21"/>
<pad name="1" x="-16.256" y="0" drill="1.1938" shape="octagon"/>
<pad name="2" x="16.256" y="0" drill="1.1938" shape="octagon"/>
<text x="-18.3642" y="8.3312" size="1.778" layer="25" ratio="10">&gt;NAME</text>
<text x="-10.8458" y="-2.8702" size="1.778" layer="27" ratio="10">&gt;VALUE</text>
</package>
<package name="C325-182X374" urn="urn:adsk.eagle:footprint:23178/1" library_version="3">
<description>&lt;b&gt;CAPACITOR&lt;/b&gt;&lt;p&gt;
grid 32.5 mm, outline 18.2 x 37.4 mm</description>
<wire x1="-14.2748" y1="0" x2="-12.7" y2="0" width="0.1524" layer="21"/>
<wire x1="-12.7" y1="1.905" x2="-12.7" y2="0" width="0.4064" layer="21"/>
<wire x1="-11.811" y1="1.905" x2="-11.811" y2="0" width="0.4064" layer="21"/>
<wire x1="-11.811" y1="0" x2="14.2748" y2="0" width="0.1524" layer="21"/>
<wire x1="-11.811" y1="0" x2="-11.811" y2="-1.905" width="0.4064" layer="21"/>
<wire x1="-12.7" y1="0" x2="-12.7" y2="-1.905" width="0.4064" layer="21"/>
<wire x1="18.542" y1="9.017" x2="18.542" y2="-9.017" width="0.1524" layer="21"/>
<wire x1="-18.542" y1="9.017" x2="-18.542" y2="-9.017" width="0.1524" layer="21"/>
<wire x1="-18.542" y1="-9.017" x2="18.542" y2="-9.017" width="0.1524" layer="21"/>
<wire x1="18.542" y1="9.017" x2="-18.542" y2="9.017" width="0.1524" layer="21"/>
<pad name="1" x="-16.256" y="0" drill="1.1938" shape="octagon"/>
<pad name="2" x="16.256" y="0" drill="1.1938" shape="octagon"/>
<text x="-18.3642" y="9.3472" size="1.778" layer="25" ratio="10">&gt;NAME</text>
<text x="-10.8458" y="-2.8702" size="1.778" layer="27" ratio="10">&gt;VALUE</text>
</package>
<package name="C375-192X418" urn="urn:adsk.eagle:footprint:23179/1" library_version="3">
<description>&lt;b&gt;CAPACITOR&lt;/b&gt;&lt;p&gt;
grid 37.5 mm, outline 19.2 x 41.8 mm</description>
<wire x1="-20.32" y1="8.509" x2="20.32" y2="8.509" width="0.1524" layer="21"/>
<wire x1="20.828" y1="8.001" x2="20.828" y2="-8.001" width="0.1524" layer="21"/>
<wire x1="20.32" y1="-8.509" x2="-20.32" y2="-8.509" width="0.1524" layer="21"/>
<wire x1="-20.828" y1="-8.001" x2="-20.828" y2="8.001" width="0.1524" layer="21"/>
<wire x1="-6.731" y1="1.905" x2="-6.731" y2="0" width="0.4064" layer="21"/>
<wire x1="-6.731" y1="0" x2="-6.731" y2="-1.905" width="0.4064" layer="21"/>
<wire x1="-7.62" y1="1.905" x2="-7.62" y2="0" width="0.4064" layer="21"/>
<wire x1="-7.62" y1="0" x2="-7.62" y2="-1.905" width="0.4064" layer="21"/>
<wire x1="20.32" y1="8.509" x2="20.828" y2="8.001" width="0.1524" layer="21" curve="-90"/>
<wire x1="20.32" y1="-8.509" x2="20.828" y2="-8.001" width="0.1524" layer="21" curve="90"/>
<wire x1="-20.828" y1="-8.001" x2="-20.32" y2="-8.509" width="0.1524" layer="21" curve="90"/>
<wire x1="-20.828" y1="8.001" x2="-20.32" y2="8.509" width="0.1524" layer="21" curve="-90"/>
<wire x1="-16.002" y1="0" x2="-7.62" y2="0" width="0.1524" layer="21"/>
<wire x1="-6.731" y1="0" x2="16.002" y2="0" width="0.1524" layer="21"/>
<pad name="1" x="-18.796" y="0" drill="1.3208" shape="octagon"/>
<pad name="2" x="18.796" y="0" drill="1.3208" shape="octagon"/>
<text x="-20.447" y="8.89" size="1.778" layer="25" ratio="10">&gt;NAME</text>
<text x="-5.08" y="-2.54" size="1.778" layer="27" ratio="10">&gt;VALUE</text>
</package>
<package name="C375-203X418" urn="urn:adsk.eagle:footprint:23180/1" library_version="3">
<description>&lt;b&gt;CAPACITOR&lt;/b&gt;&lt;p&gt;
grid 37.5 mm, outline 20.3 x 41.8 mm</description>
<wire x1="-20.32" y1="10.16" x2="20.32" y2="10.16" width="0.1524" layer="21"/>
<wire x1="20.828" y1="9.652" x2="20.828" y2="-9.652" width="0.1524" layer="21"/>
<wire x1="20.32" y1="-10.16" x2="-20.32" y2="-10.16" width="0.1524" layer="21"/>
<wire x1="-20.828" y1="-9.652" x2="-20.828" y2="9.652" width="0.1524" layer="21"/>
<wire x1="-6.731" y1="1.905" x2="-6.731" y2="0" width="0.4064" layer="21"/>
<wire x1="-6.731" y1="0" x2="-6.731" y2="-1.905" width="0.4064" layer="21"/>
<wire x1="-7.62" y1="1.905" x2="-7.62" y2="0" width="0.4064" layer="21"/>
<wire x1="-7.62" y1="0" x2="-7.62" y2="-1.905" width="0.4064" layer="21"/>
<wire x1="20.32" y1="10.16" x2="20.828" y2="9.652" width="0.1524" layer="21" curve="-90"/>
<wire x1="20.32" y1="-10.16" x2="20.828" y2="-9.652" width="0.1524" layer="21" curve="90"/>
<wire x1="-20.828" y1="-9.652" x2="-20.32" y2="-10.16" width="0.1524" layer="21" curve="90"/>
<wire x1="-20.828" y1="9.652" x2="-20.32" y2="10.16" width="0.1524" layer="21" curve="-90"/>
<wire x1="-16.002" y1="0" x2="-7.62" y2="0" width="0.1524" layer="21"/>
<wire x1="-6.731" y1="0" x2="16.002" y2="0" width="0.1524" layer="21"/>
<pad name="1" x="-18.796" y="0" drill="1.3208" shape="octagon"/>
<pad name="2" x="18.796" y="0" drill="1.3208" shape="octagon"/>
<text x="-20.32" y="10.541" size="1.778" layer="25" ratio="10">&gt;NAME</text>
<text x="-5.08" y="-2.54" size="1.778" layer="27" ratio="10">&gt;VALUE</text>
</package>
<package name="C050-035X075" urn="urn:adsk.eagle:footprint:23181/1" library_version="3">
<description>&lt;b&gt;CAPACITOR&lt;/b&gt;&lt;p&gt;
grid 5 mm, outline 3.5 x 7.5 mm</description>
<wire x1="-0.3048" y1="0.635" x2="-0.3048" y2="0" width="0.3048" layer="21"/>
<wire x1="-0.3048" y1="0" x2="-0.3048" y2="-0.635" width="0.3048" layer="21"/>
<wire x1="-0.3048" y1="0" x2="-1.524" y2="0" width="0.1524" layer="21"/>
<wire x1="0.3302" y1="0.635" x2="0.3302" y2="0" width="0.3048" layer="21"/>
<wire x1="0.3302" y1="0" x2="0.3302" y2="-0.635" width="0.3048" layer="21"/>
<wire x1="0.3302" y1="0" x2="1.524" y2="0" width="0.1524" layer="21"/>
<wire x1="-3.683" y1="1.524" x2="-3.683" y2="-1.524" width="0.1524" layer="21"/>
<wire x1="-3.429" y1="-1.778" x2="3.429" y2="-1.778" width="0.1524" layer="21"/>
<wire x1="3.683" y1="-1.524" x2="3.683" y2="1.524" width="0.1524" layer="21"/>
<wire x1="3.429" y1="1.778" x2="-3.429" y2="1.778" width="0.1524" layer="21"/>
<wire x1="3.429" y1="1.778" x2="3.683" y2="1.524" width="0.1524" layer="21" curve="-90"/>
<wire x1="3.429" y1="-1.778" x2="3.683" y2="-1.524" width="0.1524" layer="21" curve="90"/>
<wire x1="-3.683" y1="-1.524" x2="-3.429" y2="-1.778" width="0.1524" layer="21" curve="90"/>
<wire x1="-3.683" y1="1.524" x2="-3.429" y2="1.778" width="0.1524" layer="21" curve="-90"/>
<pad name="1" x="-2.54" y="0" drill="0.8128" shape="octagon"/>
<pad name="2" x="2.54" y="0" drill="0.8128" shape="octagon"/>
<text x="-3.556" y="2.159" size="1.27" layer="25" ratio="10">&gt;NAME</text>
<text x="-3.556" y="-3.429" size="1.27" layer="27" ratio="10">&gt;VALUE</text>
</package>
<package name="C375-155X418" urn="urn:adsk.eagle:footprint:23182/1" library_version="3">
<description>&lt;b&gt;CAPACITOR&lt;/b&gt;&lt;p&gt;
grid 37.5 mm, outline 15.5 x 41.8 mm</description>
<wire x1="-20.32" y1="7.62" x2="20.32" y2="7.62" width="0.1524" layer="21"/>
<wire x1="20.828" y1="7.112" x2="20.828" y2="-7.112" width="0.1524" layer="21"/>
<wire x1="20.32" y1="-7.62" x2="-20.32" y2="-7.62" width="0.1524" layer="21"/>
<wire x1="-20.828" y1="-7.112" x2="-20.828" y2="7.112" width="0.1524" layer="21"/>
<wire x1="-6.731" y1="1.905" x2="-6.731" y2="0" width="0.4064" layer="21"/>
<wire x1="-6.731" y1="0" x2="-6.731" y2="-1.905" width="0.4064" layer="21"/>
<wire x1="-7.62" y1="1.905" x2="-7.62" y2="0" width="0.4064" layer="21"/>
<wire x1="-7.62" y1="0" x2="-7.62" y2="-1.905" width="0.4064" layer="21"/>
<wire x1="20.32" y1="7.62" x2="20.828" y2="7.112" width="0.1524" layer="21" curve="-90"/>
<wire x1="20.32" y1="-7.62" x2="20.828" y2="-7.112" width="0.1524" layer="21" curve="90"/>
<wire x1="-20.828" y1="-7.112" x2="-20.32" y2="-7.62" width="0.1524" layer="21" curve="90"/>
<wire x1="-20.828" y1="7.112" x2="-20.32" y2="7.62" width="0.1524" layer="21" curve="-90"/>
<wire x1="-16.002" y1="0" x2="-7.62" y2="0" width="0.1524" layer="21"/>
<wire x1="-6.731" y1="0" x2="16.002" y2="0" width="0.1524" layer="21"/>
<pad name="1" x="-18.796" y="0" drill="1.3208" shape="octagon"/>
<pad name="2" x="18.796" y="0" drill="1.3208" shape="octagon"/>
<text x="-20.447" y="8.001" size="1.778" layer="25" ratio="10">&gt;NAME</text>
<text x="-5.08" y="-2.54" size="1.778" layer="27" ratio="10">&gt;VALUE</text>
</package>
<package name="C075-063X106" urn="urn:adsk.eagle:footprint:23183/1" library_version="3">
<description>&lt;b&gt;CAPACITOR&lt;/b&gt;&lt;p&gt;
grid 7.5 mm, outline 6.3 x 10.6 mm</description>
<wire x1="4.953" y1="3.048" x2="-4.953" y2="3.048" width="0.1524" layer="21"/>
<wire x1="-5.207" y1="2.794" x2="-5.207" y2="-2.794" width="0.1524" layer="21"/>
<wire x1="-4.953" y1="-3.048" x2="4.953" y2="-3.048" width="0.1524" layer="21"/>
<wire x1="5.207" y1="-2.794" x2="5.207" y2="2.794" width="0.1524" layer="21"/>
<wire x1="4.953" y1="3.048" x2="5.207" y2="2.794" width="0.1524" layer="21" curve="-90"/>
<wire x1="4.953" y1="-3.048" x2="5.207" y2="-2.794" width="0.1524" layer="21" curve="90"/>
<wire x1="-5.207" y1="-2.794" x2="-4.953" y2="-3.048" width="0.1524" layer="21" curve="90"/>
<wire x1="-5.207" y1="2.794" x2="-4.953" y2="3.048" width="0.1524" layer="21" curve="-90"/>
<wire x1="-1.27" y1="0" x2="2.667" y2="0" width="0.1524" layer="21"/>
<wire x1="-2.667" y1="0" x2="-2.159" y2="0" width="0.1524" layer="21"/>
<wire x1="-2.159" y1="1.27" x2="-2.159" y2="0" width="0.4064" layer="21"/>
<wire x1="-2.159" y1="0" x2="-2.159" y2="-1.27" width="0.4064" layer="21"/>
<wire x1="-1.27" y1="1.27" x2="-1.27" y2="0" width="0.4064" layer="21"/>
<wire x1="-1.27" y1="0" x2="-1.27" y2="-1.27" width="0.4064" layer="21"/>
<pad name="1" x="-3.81" y="0" drill="0.9144" shape="octagon"/>
<pad name="2" x="3.81" y="0" drill="0.9144" shape="octagon"/>
<text x="-4.826" y="3.429" size="1.27" layer="25" ratio="10">&gt;NAME</text>
<text x="-0.635" y="-2.54" size="1.27" layer="27" ratio="10">&gt;VALUE</text>
</package>
<package name="C275-154X316" urn="urn:adsk.eagle:footprint:23184/1" library_version="3">
<description>&lt;b&gt;CAPACITOR&lt;/b&gt;&lt;p&gt;
grid 27.5 mm, outline 15.4 x 31.6 mm</description>
<wire x1="-15.24" y1="7.62" x2="15.24" y2="7.62" width="0.1524" layer="21"/>
<wire x1="15.748" y1="7.112" x2="15.748" y2="-7.112" width="0.1524" layer="21"/>
<wire x1="15.24" y1="-7.62" x2="-15.24" y2="-7.62" width="0.1524" layer="21"/>
<wire x1="-15.748" y1="-7.112" x2="-15.748" y2="7.112" width="0.1524" layer="21"/>
<wire x1="-6.731" y1="1.905" x2="-6.731" y2="0" width="0.4064" layer="21"/>
<wire x1="-6.731" y1="0" x2="-6.731" y2="-1.905" width="0.4064" layer="21"/>
<wire x1="-7.62" y1="1.905" x2="-7.62" y2="0" width="0.4064" layer="21"/>
<wire x1="-7.62" y1="0" x2="-7.62" y2="-1.905" width="0.4064" layer="21"/>
<wire x1="15.24" y1="7.62" x2="15.748" y2="7.112" width="0.1524" layer="21" curve="-90"/>
<wire x1="15.24" y1="-7.62" x2="15.748" y2="-7.112" width="0.1524" layer="21" curve="90"/>
<wire x1="-15.748" y1="-7.112" x2="-15.24" y2="-7.62" width="0.1524" layer="21" curve="90"/>
<wire x1="-15.748" y1="7.112" x2="-15.24" y2="7.62" width="0.1524" layer="21" curve="-90"/>
<wire x1="-11.557" y1="0" x2="-7.62" y2="0" width="0.1524" layer="21"/>
<wire x1="-6.731" y1="0" x2="11.557" y2="0" width="0.1524" layer="21"/>
<pad name="1" x="-13.716" y="0" drill="1.1938" shape="octagon"/>
<pad name="2" x="13.716" y="0" drill="1.1938" shape="octagon"/>
<text x="-15.24" y="8.001" size="1.778" layer="25" ratio="10">&gt;NAME</text>
<text x="-5.08" y="-2.54" size="1.778" layer="27" ratio="10">&gt;VALUE</text>
</package>
<package name="C275-173X316" urn="urn:adsk.eagle:footprint:23185/1" library_version="3">
<description>&lt;b&gt;CAPACITOR&lt;/b&gt;&lt;p&gt;
grid 27.5 mm, outline 17.3 x 31.6 mm</description>
<wire x1="-15.24" y1="8.509" x2="15.24" y2="8.509" width="0.1524" layer="21"/>
<wire x1="15.748" y1="8.001" x2="15.748" y2="-8.001" width="0.1524" layer="21"/>
<wire x1="15.24" y1="-8.509" x2="-15.24" y2="-8.509" width="0.1524" layer="21"/>
<wire x1="-15.748" y1="-8.001" x2="-15.748" y2="8.001" width="0.1524" layer="21"/>
<wire x1="-6.731" y1="1.905" x2="-6.731" y2="0" width="0.4064" layer="21"/>
<wire x1="-6.731" y1="0" x2="-6.731" y2="-1.905" width="0.4064" layer="21"/>
<wire x1="-7.62" y1="1.905" x2="-7.62" y2="0" width="0.4064" layer="21"/>
<wire x1="-7.62" y1="0" x2="-7.62" y2="-1.905" width="0.4064" layer="21"/>
<wire x1="15.24" y1="8.509" x2="15.748" y2="8.001" width="0.1524" layer="21" curve="-90"/>
<wire x1="15.24" y1="-8.509" x2="15.748" y2="-8.001" width="0.1524" layer="21" curve="90"/>
<wire x1="-15.748" y1="-8.001" x2="-15.24" y2="-8.509" width="0.1524" layer="21" curve="90"/>
<wire x1="-15.748" y1="8.001" x2="-15.24" y2="8.509" width="0.1524" layer="21" curve="-90"/>
<wire x1="-11.557" y1="0" x2="-7.62" y2="0" width="0.1524" layer="21"/>
<wire x1="-6.731" y1="0" x2="11.557" y2="0" width="0.1524" layer="21"/>
<pad name="1" x="-13.716" y="0" drill="1.1938" shape="octagon"/>
<pad name="2" x="13.716" y="0" drill="1.1938" shape="octagon"/>
<text x="-15.24" y="8.89" size="1.778" layer="25" ratio="10">&gt;NAME</text>
<text x="-5.08" y="-2.54" size="1.778" layer="27" ratio="10">&gt;VALUE</text>
</package>
<package name="C0402K" urn="urn:adsk.eagle:footprint:23186/1" library_version="3">
<description>&lt;b&gt;Ceramic Chip Capacitor KEMET 0204 reflow solder&lt;/b&gt;&lt;p&gt;
Metric Code Size 1005</description>
<wire x1="-0.425" y1="0.2" x2="0.425" y2="0.2" width="0.1016" layer="51"/>
<wire x1="0.425" y1="-0.2" x2="-0.425" y2="-0.2" width="0.1016" layer="51"/>
<smd name="1" x="-0.6" y="0" dx="0.925" dy="0.74" layer="1"/>
<smd name="2" x="0.6" y="0" dx="0.925" dy="0.74" layer="1"/>
<text x="-0.5" y="0.425" size="1.016" layer="25">&gt;NAME</text>
<text x="-0.5" y="-1.45" size="1.016" layer="27">&gt;VALUE</text>
<rectangle x1="-0.5" y1="-0.25" x2="-0.225" y2="0.25" layer="51"/>
<rectangle x1="0.225" y1="-0.25" x2="0.5" y2="0.25" layer="51"/>
</package>
<package name="C0603K" urn="urn:adsk.eagle:footprint:23187/1" library_version="3">
<description>&lt;b&gt;Ceramic Chip Capacitor KEMET 0603 reflow solder&lt;/b&gt;&lt;p&gt;
Metric Code Size 1608</description>
<wire x1="-0.725" y1="0.35" x2="0.725" y2="0.35" width="0.1016" layer="51"/>
<wire x1="0.725" y1="-0.35" x2="-0.725" y2="-0.35" width="0.1016" layer="51"/>
<smd name="1" x="-0.875" y="0" dx="1.05" dy="1.08" layer="1"/>
<smd name="2" x="0.875" y="0" dx="1.05" dy="1.08" layer="1"/>
<text x="-0.8" y="0.65" size="1.016" layer="25">&gt;NAME</text>
<text x="-0.8" y="-1.65" size="1.016" layer="27">&gt;VALUE</text>
<rectangle x1="-0.8" y1="-0.4" x2="-0.45" y2="0.4" layer="51"/>
<rectangle x1="0.45" y1="-0.4" x2="0.8" y2="0.4" layer="51"/>
</package>
<package name="C0805K" urn="urn:adsk.eagle:footprint:23188/1" library_version="3">
<description>&lt;b&gt;Ceramic Chip Capacitor KEMET 0805 reflow solder&lt;/b&gt;&lt;p&gt;
Metric Code Size 2012</description>
<wire x1="-0.925" y1="0.6" x2="0.925" y2="0.6" width="0.1016" layer="51"/>
<wire x1="0.925" y1="-0.6" x2="-0.925" y2="-0.6" width="0.1016" layer="51"/>
<smd name="1" x="-1" y="0" dx="1.3" dy="1.6" layer="1"/>
<smd name="2" x="1" y="0" dx="1.3" dy="1.6" layer="1"/>
<text x="-1" y="0.875" size="1.016" layer="25">&gt;NAME</text>
<text x="-1" y="-1.9" size="1.016" layer="27">&gt;VALUE</text>
<rectangle x1="-1" y1="-0.65" x2="-0.5" y2="0.65" layer="51"/>
<rectangle x1="0.5" y1="-0.65" x2="1" y2="0.65" layer="51"/>
</package>
<package name="C1206K" urn="urn:adsk.eagle:footprint:23189/1" library_version="3">
<description>&lt;b&gt;Ceramic Chip Capacitor KEMET 1206 reflow solder&lt;/b&gt;&lt;p&gt;
Metric Code Size 3216</description>
<wire x1="-1.525" y1="0.75" x2="1.525" y2="0.75" width="0.1016" layer="51"/>
<wire x1="1.525" y1="-0.75" x2="-1.525" y2="-0.75" width="0.1016" layer="51"/>
<smd name="1" x="-1.5" y="0" dx="1.5" dy="2" layer="1"/>
<smd name="2" x="1.5" y="0" dx="1.5" dy="2" layer="1"/>
<text x="-1.6" y="1.1" size="1.016" layer="25">&gt;NAME</text>
<text x="-1.6" y="-2.1" size="1.016" layer="27">&gt;VALUE</text>
<rectangle x1="-1.6" y1="-0.8" x2="-1.1" y2="0.8" layer="51"/>
<rectangle x1="1.1" y1="-0.8" x2="1.6" y2="0.8" layer="51"/>
</package>
<package name="C1210K" urn="urn:adsk.eagle:footprint:23190/1" library_version="3">
<description>&lt;b&gt;Ceramic Chip Capacitor KEMET 1210 reflow solder&lt;/b&gt;&lt;p&gt;
Metric Code Size 3225</description>
<wire x1="-1.525" y1="1.175" x2="1.525" y2="1.175" width="0.1016" layer="51"/>
<wire x1="1.525" y1="-1.175" x2="-1.525" y2="-1.175" width="0.1016" layer="51"/>
<smd name="1" x="-1.5" y="0" dx="1.5" dy="2.9" layer="1"/>
<smd name="2" x="1.5" y="0" dx="1.5" dy="2.9" layer="1"/>
<text x="-1.6" y="1.55" size="1.016" layer="25">&gt;NAME</text>
<text x="-1.6" y="-2.575" size="1.016" layer="27">&gt;VALUE</text>
<rectangle x1="-1.6" y1="-1.25" x2="-1.1" y2="1.25" layer="51"/>
<rectangle x1="1.1" y1="-1.25" x2="1.6" y2="1.25" layer="51"/>
</package>
<package name="C1812K" urn="urn:adsk.eagle:footprint:23191/1" library_version="3">
<description>&lt;b&gt;Ceramic Chip Capacitor KEMET 1812 reflow solder&lt;/b&gt;&lt;p&gt;
Metric Code Size 4532</description>
<wire x1="-2.175" y1="1.525" x2="2.175" y2="1.525" width="0.1016" layer="51"/>
<wire x1="2.175" y1="-1.525" x2="-2.175" y2="-1.525" width="0.1016" layer="51"/>
<smd name="1" x="-2.05" y="0" dx="1.8" dy="3.7" layer="1"/>
<smd name="2" x="2.05" y="0" dx="1.8" dy="3.7" layer="1"/>
<text x="-2.25" y="1.95" size="1.016" layer="25">&gt;NAME</text>
<text x="-2.25" y="-2.975" size="1.016" layer="27">&gt;VALUE</text>
<rectangle x1="-2.25" y1="-1.6" x2="-1.65" y2="1.6" layer="51"/>
<rectangle x1="1.65" y1="-1.6" x2="2.25" y2="1.6" layer="51"/>
</package>
<package name="C1825K" urn="urn:adsk.eagle:footprint:23192/1" library_version="3">
<description>&lt;b&gt;Ceramic Chip Capacitor KEMET 1825 reflow solder&lt;/b&gt;&lt;p&gt;
Metric Code Size 4564</description>
<wire x1="-1.525" y1="3.125" x2="1.525" y2="3.125" width="0.1016" layer="51"/>
<wire x1="1.525" y1="-3.125" x2="-1.525" y2="-3.125" width="0.1016" layer="51"/>
<smd name="1" x="-1.5" y="0" dx="1.8" dy="6.9" layer="1"/>
<smd name="2" x="1.5" y="0" dx="1.8" dy="6.9" layer="1"/>
<text x="-1.6" y="3.55" size="1.016" layer="25">&gt;NAME</text>
<text x="-1.6" y="-4.625" size="1.016" layer="27">&gt;VALUE</text>
<rectangle x1="-1.6" y1="-3.2" x2="-1.1" y2="3.2" layer="51"/>
<rectangle x1="1.1" y1="-3.2" x2="1.6" y2="3.2" layer="51"/>
</package>
<package name="C2220K" urn="urn:adsk.eagle:footprint:23193/1" library_version="3">
<description>&lt;b&gt;Ceramic Chip Capacitor KEMET 2220 reflow solder&lt;/b&gt;&lt;p&gt;Metric Code Size 5650</description>
<wire x1="-2.725" y1="2.425" x2="2.725" y2="2.425" width="0.1016" layer="51"/>
<wire x1="2.725" y1="-2.425" x2="-2.725" y2="-2.425" width="0.1016" layer="51"/>
<smd name="1" x="-2.55" y="0" dx="1.85" dy="5.5" layer="1"/>
<smd name="2" x="2.55" y="0" dx="1.85" dy="5.5" layer="1"/>
<text x="-2.8" y="2.95" size="1.016" layer="25">&gt;NAME</text>
<text x="-2.8" y="-3.975" size="1.016" layer="27">&gt;VALUE</text>
<rectangle x1="-2.8" y1="-2.5" x2="-2.2" y2="2.5" layer="51"/>
<rectangle x1="2.2" y1="-2.5" x2="2.8" y2="2.5" layer="51"/>
</package>
<package name="C2225K" urn="urn:adsk.eagle:footprint:23194/1" library_version="3">
<description>&lt;b&gt;Ceramic Chip Capacitor KEMET 2225 reflow solder&lt;/b&gt;&lt;p&gt;Metric Code Size 5664</description>
<wire x1="-2.725" y1="3.075" x2="2.725" y2="3.075" width="0.1016" layer="51"/>
<wire x1="2.725" y1="-3.075" x2="-2.725" y2="-3.075" width="0.1016" layer="51"/>
<smd name="1" x="-2.55" y="0" dx="1.85" dy="6.8" layer="1"/>
<smd name="2" x="2.55" y="0" dx="1.85" dy="6.8" layer="1"/>
<text x="-2.8" y="3.6" size="1.016" layer="25">&gt;NAME</text>
<text x="-2.8" y="-4.575" size="1.016" layer="27">&gt;VALUE</text>
<rectangle x1="-2.8" y1="-3.15" x2="-2.2" y2="3.15" layer="51"/>
<rectangle x1="2.2" y1="-3.15" x2="2.8" y2="3.15" layer="51"/>
</package>
<package name="HPC0201" urn="urn:adsk.eagle:footprint:25783/1" library_version="3">
<description>&lt;b&gt; &lt;/b&gt;&lt;p&gt;
Source: http://www.vishay.com/docs/10129/hpc0201a.pdf</description>
<smd name="1" x="-0.18" y="0" dx="0.2" dy="0.35" layer="1"/>
<smd name="2" x="0.18" y="0" dx="0.2" dy="0.35" layer="1"/>
<text x="-0.75" y="0.74" size="1.27" layer="25">&gt;NAME</text>
<text x="-0.785" y="-1.865" size="1.27" layer="27">&gt;VALUE</text>
<rectangle x1="-0.305" y1="-0.15" x2="0.305" y2="0.15" layer="51"/>
</package>
<package name="C0201" urn="urn:adsk.eagle:footprint:23196/1" library_version="3">
<description>Source: http://www.avxcorp.com/docs/catalogs/cx5r.pdf</description>
<smd name="1" x="-0.25" y="0" dx="0.25" dy="0.35" layer="1"/>
<smd name="2" x="0.25" y="0" dx="0.25" dy="0.35" layer="1"/>
<text x="-0.635" y="0.635" size="1.27" layer="25">&gt;NAME</text>
<text x="-0.635" y="-1.905" size="1.27" layer="27">&gt;VALUE</text>
<rectangle x1="-0.3" y1="-0.15" x2="-0.15" y2="0.15" layer="51"/>
<rectangle x1="0.15" y1="-0.15" x2="0.3" y2="0.15" layer="51"/>
<rectangle x1="-0.15" y1="0.1" x2="0.15" y2="0.15" layer="51"/>
<rectangle x1="-0.15" y1="-0.15" x2="0.15" y2="-0.1" layer="51"/>
</package>
<package name="C1808" urn="urn:adsk.eagle:footprint:23197/1" library_version="3">
<description>&lt;b&gt;CAPACITOR&lt;/b&gt;&lt;p&gt;
Source: AVX .. aphvc.pdf</description>
<wire x1="-1.4732" y1="0.9502" x2="1.4732" y2="0.9502" width="0.1016" layer="51"/>
<wire x1="-1.4478" y1="-0.9502" x2="1.4732" y2="-0.9502" width="0.1016" layer="51"/>
<smd name="1" x="-1.95" y="0" dx="1.6" dy="2.2" layer="1"/>
<smd name="2" x="1.95" y="0" dx="1.6" dy="2.2" layer="1"/>
<text x="-2.233" y="1.827" size="1.27" layer="25">&gt;NAME</text>
<text x="-2.233" y="-2.842" size="1.27" layer="27">&gt;VALUE</text>
<rectangle x1="-2.275" y1="-1.015" x2="-1.225" y2="1.015" layer="51"/>
<rectangle x1="1.225" y1="-1.015" x2="2.275" y2="1.015" layer="51"/>
</package>
<package name="C3640" urn="urn:adsk.eagle:footprint:23198/1" library_version="3">
<description>&lt;b&gt;CAPACITOR&lt;/b&gt;&lt;p&gt;
Source: AVX .. aphvc.pdf</description>
<wire x1="-3.8322" y1="5.0496" x2="3.8322" y2="5.0496" width="0.1016" layer="51"/>
<wire x1="-3.8322" y1="-5.0496" x2="3.8322" y2="-5.0496" width="0.1016" layer="51"/>
<smd name="1" x="-4.267" y="0" dx="2.6" dy="10.7" layer="1"/>
<smd name="2" x="4.267" y="0" dx="2.6" dy="10.7" layer="1"/>
<text x="-4.647" y="6.465" size="1.27" layer="25">&gt;NAME</text>
<text x="-4.647" y="-7.255" size="1.27" layer="27">&gt;VALUE</text>
<rectangle x1="-4.57" y1="-5.1" x2="-3.05" y2="5.1" layer="51"/>
<rectangle x1="3.05" y1="-5.1" x2="4.5688" y2="5.1" layer="51"/>
</package>
<package name="C01005" urn="urn:adsk.eagle:footprint:25781/1" library_version="3">
<description>&lt;b&gt;CAPACITOR&lt;/b&gt;</description>
<wire x1="-1.473" y1="0.483" x2="1.473" y2="0.483" width="0.0508" layer="39"/>
<wire x1="1.473" y1="0.483" x2="1.473" y2="-0.483" width="0.0508" layer="39"/>
<wire x1="1.473" y1="-0.483" x2="-1.473" y2="-0.483" width="0.0508" layer="39"/>
<wire x1="-1.473" y1="-0.483" x2="-1.473" y2="0.483" width="0.0508" layer="39"/>
<rectangle x1="-0.1999" y1="-0.3" x2="0.1999" y2="0.3" layer="35"/>
<rectangle x1="-0.2" y1="-0.1" x2="-0.075" y2="0.1" layer="51"/>
<rectangle x1="0.075" y1="-0.1" x2="0.2" y2="0.1" layer="51"/>
<rectangle x1="-0.15" y1="0.05" x2="0.15" y2="0.1" layer="51"/>
<rectangle x1="-0.15" y1="-0.1" x2="0.15" y2="-0.05" layer="51"/>
<smd name="1" x="-0.1625" y="0" dx="0.2" dy="0.25" layer="1"/>
<smd name="2" x="0.1625" y="0" dx="0.2" dy="0.25" layer="1"/>
<text x="-0.4" y="0.3" size="1.27" layer="25">&gt;NAME</text>
<text x="-0.4" y="-1.6" size="1.27" layer="27">&gt;VALUE</text>
</package>
</packages>
<packages3d>
<package3d name="R0402" urn="urn:adsk.eagle:package:26058/2" type="model">
<description>RESISTOR</description>
<packageinstances>
<packageinstance name="R0402"/>
</packageinstances>
</package3d>
<package3d name="R0603" urn="urn:adsk.eagle:package:23555/3" type="model">
<description>RESISTOR</description>
<packageinstances>
<packageinstance name="R0603"/>
</packageinstances>
</package3d>
<package3d name="R0805" urn="urn:adsk.eagle:package:23553/2" type="model">
<description>RESISTOR</description>
<packageinstances>
<packageinstance name="R0805"/>
</packageinstances>
</package3d>
<package3d name="R0805W" urn="urn:adsk.eagle:package:23537/2" type="model">
<description>RESISTOR wave soldering</description>
<packageinstances>
<packageinstance name="R0805W"/>
</packageinstances>
</package3d>
<package3d name="R1206" urn="urn:adsk.eagle:package:23540/2" type="model">
<description>RESISTOR</description>
<packageinstances>
<packageinstance name="R1206"/>
</packageinstances>
</package3d>
<package3d name="R1206W" urn="urn:adsk.eagle:package:23539/2" type="model">
<description>RESISTOR
wave soldering</description>
<packageinstances>
<packageinstance name="R1206W"/>
</packageinstances>
</package3d>
<package3d name="R1210" urn="urn:adsk.eagle:package:23554/2" type="model">
<description>RESISTOR</description>
<packageinstances>
<packageinstance name="R1210"/>
</packageinstances>
</package3d>
<package3d name="R1210W" urn="urn:adsk.eagle:package:23541/2" type="model">
<description>RESISTOR
wave soldering</description>
<packageinstances>
<packageinstance name="R1210W"/>
</packageinstances>
</package3d>
<package3d name="R2010" urn="urn:adsk.eagle:package:23551/2" type="model">
<description>RESISTOR</description>
<packageinstances>
<packageinstance name="R2010"/>
</packageinstances>
</package3d>
<package3d name="R2010W" urn="urn:adsk.eagle:package:23542/2" type="model">
<description>RESISTOR
wave soldering</description>
<packageinstances>
<packageinstance name="R2010W"/>
</packageinstances>
</package3d>
<package3d name="R2012" urn="urn:adsk.eagle:package:23543/2" type="model">
<description>RESISTOR</description>
<packageinstances>
<packageinstance name="R2012"/>
</packageinstances>
</package3d>
<package3d name="R2012W" urn="urn:adsk.eagle:package:23544/2" type="model">
<description>RESISTOR
wave soldering</description>
<packageinstances>
<packageinstance name="R2012W"/>
</packageinstances>
</package3d>
<package3d name="R2512" urn="urn:adsk.eagle:package:23545/2" type="model">
<description>RESISTOR</description>
<packageinstances>
<packageinstance name="R2512"/>
</packageinstances>
</package3d>
<package3d name="R2512W" urn="urn:adsk.eagle:package:23565/2" type="model">
<description>RESISTOR
wave soldering</description>
<packageinstances>
<packageinstance name="R2512W"/>
</packageinstances>
</package3d>
<package3d name="R3216" urn="urn:adsk.eagle:package:23557/2" type="model">
<description>RESISTOR</description>
<packageinstances>
<packageinstance name="R3216"/>
</packageinstances>
</package3d>
<package3d name="R3216W" urn="urn:adsk.eagle:package:23548/2" type="model">
<description>RESISTOR
wave soldering</description>
<packageinstances>
<packageinstance name="R3216W"/>
</packageinstances>
</package3d>
<package3d name="R3225" urn="urn:adsk.eagle:package:23549/2" type="model">
<description>RESISTOR</description>
<packageinstances>
<packageinstance name="R3225"/>
</packageinstances>
</package3d>
<package3d name="R3225W" urn="urn:adsk.eagle:package:23550/2" type="model">
<description>RESISTOR
wave soldering</description>
<packageinstances>
<packageinstance name="R3225W"/>
</packageinstances>
</package3d>
<package3d name="R5025" urn="urn:adsk.eagle:package:23552/2" type="model">
<description>RESISTOR</description>
<packageinstances>
<packageinstance name="R5025"/>
</packageinstances>
</package3d>
<package3d name="R5025W" urn="urn:adsk.eagle:package:23558/2" type="model">
<description>RESISTOR
wave soldering</description>
<packageinstances>
<packageinstance name="R5025W"/>
</packageinstances>
</package3d>
<package3d name="R6332" urn="urn:adsk.eagle:package:23559/2" type="model">
<description>RESISTOR
Source: http://download.siliconexpert.com/pdfs/2005/02/24/Semi_Ap/2/VSH/Resistor/dcrcwfre.pdf</description>
<packageinstances>
<packageinstance name="R6332"/>
</packageinstances>
</package3d>
<package3d name="R6332W" urn="urn:adsk.eagle:package:26078/2" type="model">
<description>RESISTOR wave soldering
Source: http://download.siliconexpert.com/pdfs/2005/02/24/Semi_Ap/2/VSH/Resistor/dcrcwfre.pdf</description>
<packageinstances>
<packageinstance name="R6332W"/>
</packageinstances>
</package3d>
<package3d name="M0805" urn="urn:adsk.eagle:package:23556/2" type="model">
<description>RESISTOR
MELF 0.10 W</description>
<packageinstances>
<packageinstance name="M0805"/>
</packageinstances>
</package3d>
<package3d name="M1206" urn="urn:adsk.eagle:package:23566/2" type="model">
<description>RESISTOR
MELF 0.25 W</description>
<packageinstances>
<packageinstance name="M1206"/>
</packageinstances>
</package3d>
<package3d name="M1406" urn="urn:adsk.eagle:package:23569/2" type="model">
<description>RESISTOR
MELF 0.12 W</description>
<packageinstances>
<packageinstance name="M1406"/>
</packageinstances>
</package3d>
<package3d name="M2012" urn="urn:adsk.eagle:package:23561/2" type="model">
<description>RESISTOR
MELF 0.10 W</description>
<packageinstances>
<packageinstance name="M2012"/>
</packageinstances>
</package3d>
<package3d name="M2309" urn="urn:adsk.eagle:package:23562/2" type="model">
<description>RESISTOR
MELF 0.25 W</description>
<packageinstances>
<packageinstance name="M2309"/>
</packageinstances>
</package3d>
<package3d name="M3216" urn="urn:adsk.eagle:package:23563/1" type="box">
<description>RESISTOR
MELF 0.25 W</description>
<packageinstances>
<packageinstance name="M3216"/>
</packageinstances>
</package3d>
<package3d name="M3516" urn="urn:adsk.eagle:package:23573/1" type="box">
<description>RESISTOR
MELF 0.12 W</description>
<packageinstances>
<packageinstance name="M3516"/>
</packageinstances>
</package3d>
<package3d name="M5923" urn="urn:adsk.eagle:package:23564/1" type="box">
<description>RESISTOR
MELF 0.25 W</description>
<packageinstances>
<packageinstance name="M5923"/>
</packageinstances>
</package3d>
<package3d name="0204/5" urn="urn:adsk.eagle:package:23488/1" type="box">
<description>RESISTOR
type 0204, grid 5 mm</description>
<packageinstances>
<packageinstance name="0204/5"/>
</packageinstances>
</package3d>
<package3d name="0204/7" urn="urn:adsk.eagle:package:23498/2" type="model">
<description>RESISTOR
type 0204, grid 7.5 mm</description>
<packageinstances>
<packageinstance name="0204/7"/>
</packageinstances>
</package3d>
<package3d name="0207/10" urn="urn:adsk.eagle:package:23491/2" type="model">
<description>RESISTOR
type 0207, grid 10 mm</description>
<packageinstances>
<packageinstance name="0207/10"/>
</packageinstances>
</package3d>
<package3d name="0207/12" urn="urn:adsk.eagle:package:23489/1" type="box">
<description>RESISTOR
type 0207, grid 12 mm</description>
<packageinstances>
<packageinstance name="0207/12"/>
</packageinstances>
</package3d>
<package3d name="0207/15" urn="urn:adsk.eagle:package:23492/1" type="box">
<description>RESISTOR
type 0207, grid 15mm</description>
<packageinstances>
<packageinstance name="0207/15"/>
</packageinstances>
</package3d>
<package3d name="0207/2V" urn="urn:adsk.eagle:package:23490/1" type="box">
<description>RESISTOR
type 0207, grid 2.5 mm</description>
<packageinstances>
<packageinstance name="0207/2V"/>
</packageinstances>
</package3d>
<package3d name="0207/5V" urn="urn:adsk.eagle:package:23502/1" type="box">
<description>RESISTOR
type 0207, grid 5 mm</description>
<packageinstances>
<packageinstance name="0207/5V"/>
</packageinstances>
</package3d>
<package3d name="0207/7" urn="urn:adsk.eagle:package:23493/2" type="model">
<description>RESISTOR
type 0207, grid 7.5 mm</description>
<packageinstances>
<packageinstance name="0207/7"/>
</packageinstances>
</package3d>
<package3d name="0309/10" urn="urn:adsk.eagle:package:23567/1" type="box">
<description>RESISTOR
type 0309, grid 10mm</description>
<packageinstances>
<packageinstance name="0309/10"/>
</packageinstances>
</package3d>
<package3d name="0309/12" urn="urn:adsk.eagle:package:23571/1" type="box">
<description>RESISTOR
type 0309, grid 12.5 mm</description>
<packageinstances>
<packageinstance name="0309/12"/>
</packageinstances>
</package3d>
<package3d name="0411/12" urn="urn:adsk.eagle:package:23578/1" type="box">
<description>RESISTOR
type 0411, grid 12.5 mm</description>
<packageinstances>
<packageinstance name="0411/12"/>
</packageinstances>
</package3d>
<package3d name="0411/15" urn="urn:adsk.eagle:package:23568/1" type="box">
<description>RESISTOR
type 0411, grid 15 mm</description>
<packageinstances>
<packageinstance name="0411/15"/>
</packageinstances>
</package3d>
<package3d name="0411V" urn="urn:adsk.eagle:package:23570/1" type="box">
<description>RESISTOR
type 0411, grid 3.81 mm</description>
<packageinstances>
<packageinstance name="0411V"/>
</packageinstances>
</package3d>
<package3d name="0414/15" urn="urn:adsk.eagle:package:23579/2" type="model">
<description>RESISTOR
type 0414, grid 15 mm</description>
<packageinstances>
<packageinstance name="0414/15"/>
</packageinstances>
</package3d>
<package3d name="0414V" urn="urn:adsk.eagle:package:23574/1" type="box">
<description>RESISTOR
type 0414, grid 5 mm</description>
<packageinstances>
<packageinstance name="0414V"/>
</packageinstances>
</package3d>
<package3d name="0617/17" urn="urn:adsk.eagle:package:23575/2" type="model">
<description>RESISTOR
type 0617, grid 17.5 mm</description>
<packageinstances>
<packageinstance name="0617/17"/>
</packageinstances>
</package3d>
<package3d name="0617/22" urn="urn:adsk.eagle:package:23577/1" type="box">
<description>RESISTOR
type 0617, grid 22.5 mm</description>
<packageinstances>
<packageinstance name="0617/22"/>
</packageinstances>
</package3d>
<package3d name="0617V" urn="urn:adsk.eagle:package:23576/1" type="box">
<description>RESISTOR
type 0617, grid 5 mm</description>
<packageinstances>
<packageinstance name="0617V"/>
</packageinstances>
</package3d>
<package3d name="0922/22" urn="urn:adsk.eagle:package:23580/2" type="model">
<description>RESISTOR
type 0922, grid 22.5 mm</description>
<packageinstances>
<packageinstance name="0922/22"/>
</packageinstances>
</package3d>
<package3d name="P0613V" urn="urn:adsk.eagle:package:23582/1" type="box">
<description>RESISTOR
type 0613, grid 5 mm</description>
<packageinstances>
<packageinstance name="P0613V"/>
</packageinstances>
</package3d>
<package3d name="P0613/15" urn="urn:adsk.eagle:package:23581/2" type="model">
<description>RESISTOR
type 0613, grid 15 mm</description>
<packageinstances>
<packageinstance name="P0613/15"/>
</packageinstances>
</package3d>
<package3d name="P0817/22" urn="urn:adsk.eagle:package:23583/1" type="box">
<description>RESISTOR
type 0817, grid 22.5 mm</description>
<packageinstances>
<packageinstance name="P0817/22"/>
</packageinstances>
</package3d>
<package3d name="P0817V" urn="urn:adsk.eagle:package:23608/1" type="box">
<description>RESISTOR
type 0817, grid 6.35 mm</description>
<packageinstances>
<packageinstance name="P0817V"/>
</packageinstances>
</package3d>
<package3d name="V234/12" urn="urn:adsk.eagle:package:23592/1" type="box">
<description>RESISTOR
type V234, grid 12.5 mm</description>
<packageinstances>
<packageinstance name="V234/12"/>
</packageinstances>
</package3d>
<package3d name="V235/17" urn="urn:adsk.eagle:package:23586/1" type="box">
<description>RESISTOR
type V235, grid 17.78 mm</description>
<packageinstances>
<packageinstance name="V235/17"/>
</packageinstances>
</package3d>
<package3d name="V526-0" urn="urn:adsk.eagle:package:23590/1" type="box">
<description>RESISTOR
type V526-0, grid 2.5 mm</description>
<packageinstances>
<packageinstance name="V526-0"/>
</packageinstances>
</package3d>
<package3d name="MINI_MELF-0102AX" urn="urn:adsk.eagle:package:23594/1" type="box">
<description>Mini MELF 0102 Axial</description>
<packageinstances>
<packageinstance name="MINI_MELF-0102AX"/>
</packageinstances>
</package3d>
<package3d name="0922V" urn="urn:adsk.eagle:package:23589/1" type="box">
<description>RESISTOR
type 0922, grid 7.5 mm</description>
<packageinstances>
<packageinstance name="0922V"/>
</packageinstances>
</package3d>
<package3d name="MINI_MELF-0102R" urn="urn:adsk.eagle:package:23591/2" type="model">
<description>CECC Size RC2211 Reflow Soldering
source Beyschlag</description>
<packageinstances>
<packageinstance name="MINI_MELF-0102R"/>
</packageinstances>
</package3d>
<package3d name="MINI_MELF-0102W" urn="urn:adsk.eagle:package:23588/2" type="model">
<description>CECC Size RC2211 Wave Soldering
source Beyschlag</description>
<packageinstances>
<packageinstance name="MINI_MELF-0102W"/>
</packageinstances>
</package3d>
<package3d name="MINI_MELF-0204R" urn="urn:adsk.eagle:package:26109/2" type="model">
<description>CECC Size RC3715 Reflow Soldering
source Beyschlag</description>
<packageinstances>
<packageinstance name="MINI_MELF-0204R"/>
</packageinstances>
</package3d>
<package3d name="MINI_MELF-0204W" urn="urn:adsk.eagle:package:26111/2" type="model">
<description>CECC Size RC3715 Wave Soldering
source Beyschlag</description>
<packageinstances>
<packageinstance name="MINI_MELF-0204W"/>
</packageinstances>
</package3d>
<package3d name="MINI_MELF-0207R" urn="urn:adsk.eagle:package:26113/2" type="model">
<description>CECC Size RC6123 Reflow Soldering
source Beyschlag</description>
<packageinstances>
<packageinstance name="MINI_MELF-0207R"/>
</packageinstances>
</package3d>
<package3d name="MINI_MELF-0207W" urn="urn:adsk.eagle:package:26112/2" type="model">
<description>CECC Size RC6123 Wave Soldering
source Beyschlag</description>
<packageinstances>
<packageinstance name="MINI_MELF-0207W"/>
</packageinstances>
</package3d>
<package3d name="RDH/15" urn="urn:adsk.eagle:package:23595/1" type="box">
<description>RESISTOR
type RDH, grid 15 mm</description>
<packageinstances>
<packageinstance name="RDH/15"/>
</packageinstances>
</package3d>
<package3d name="0204V" urn="urn:adsk.eagle:package:23495/1" type="box">
<description>RESISTOR
type 0204, grid 2.5 mm</description>
<packageinstances>
<packageinstance name="0204V"/>
</packageinstances>
</package3d>
<package3d name="0309V" urn="urn:adsk.eagle:package:23572/1" type="box">
<description>RESISTOR
type 0309, grid 2.5 mm</description>
<packageinstances>
<packageinstance name="0309V"/>
</packageinstances>
</package3d>
<package3d name="R0201" urn="urn:adsk.eagle:package:26117/2" type="model">
<description>RESISTOR chip
Source: http://www.vishay.com/docs/20008/dcrcw.pdf</description>
<packageinstances>
<packageinstance name="R0201"/>
</packageinstances>
</package3d>
<package3d name="VMTA55" urn="urn:adsk.eagle:package:26121/2" type="model">
<description>Bulk Metal® Foil Technology, Tubular Axial Lead Resistors, Meets or Exceeds MIL-R-39005 Requirements
MIL SIZE RNC55
Source: VISHAY .. vta56.pdf</description>
<packageinstances>
<packageinstance name="VMTA55"/>
</packageinstances>
</package3d>
<package3d name="VMTB60" urn="urn:adsk.eagle:package:26122/2" type="model">
<description>Bulk Metal® Foil Technology, Tubular Axial Lead Resistors, Meets or Exceeds MIL-R-39005 Requirements
MIL SIZE RNC60
Source: VISHAY .. vta56.pdf</description>
<packageinstances>
<packageinstance name="VMTB60"/>
</packageinstances>
</package3d>
<package3d name="VTA52" urn="urn:adsk.eagle:package:26116/2" type="model">
<description>Bulk Metal® Foil Technology, Tubular Axial Lead Resistors, Meets or Exceeds MIL-R-39005 Requirements
MIL SIZE RBR52
Source: VISHAY .. vta56.pdf</description>
<packageinstances>
<packageinstance name="VTA52"/>
</packageinstances>
</package3d>
<package3d name="VTA53" urn="urn:adsk.eagle:package:26118/2" type="model">
<description>Bulk Metal® Foil Technology, Tubular Axial Lead Resistors, Meets or Exceeds MIL-R-39005 Requirements
MIL SIZE RBR53
Source: VISHAY .. vta56.pdf</description>
<packageinstances>
<packageinstance name="VTA53"/>
</packageinstances>
</package3d>
<package3d name="VTA54" urn="urn:adsk.eagle:package:26119/2" type="model">
<description>Bulk Metal® Foil Technology, Tubular Axial Lead Resistors, Meets or Exceeds MIL-R-39005 Requirements
MIL SIZE RBR54
Source: VISHAY .. vta56.pdf</description>
<packageinstances>
<packageinstance name="VTA54"/>
</packageinstances>
</package3d>
<package3d name="VTA55" urn="urn:adsk.eagle:package:26120/2" type="model">
<description>Bulk Metal® Foil Technology, Tubular Axial Lead Resistors, Meets or Exceeds MIL-R-39005 Requirements
MIL SIZE RBR55
Source: VISHAY .. vta56.pdf</description>
<packageinstances>
<packageinstance name="VTA55"/>
</packageinstances>
</package3d>
<package3d name="VTA56" urn="urn:adsk.eagle:package:26129/3" type="model">
<description>Bulk Metal® Foil Technology, Tubular Axial Lead Resistors, Meets or Exceeds MIL-R-39005 Requirements
MIL SIZE RBR56
Source: VISHAY .. vta56.pdf</description>
<packageinstances>
<packageinstance name="VTA56"/>
</packageinstances>
</package3d>
<package3d name="R4527" urn="urn:adsk.eagle:package:13310/2" type="model">
<description>Package 4527
Source: http://www.vishay.com/docs/31059/wsrhigh.pdf</description>
<packageinstances>
<packageinstance name="R4527"/>
</packageinstances>
</package3d>
<package3d name="WSC0001" urn="urn:adsk.eagle:package:26123/2" type="model">
<description>Wirewound Resistors, Precision Power
Source: VISHAY wscwsn.pdf</description>
<packageinstances>
<packageinstance name="WSC0001"/>
</packageinstances>
</package3d>
<package3d name="WSC0002" urn="urn:adsk.eagle:package:26125/2" type="model">
<description>Wirewound Resistors, Precision Power
Source: VISHAY wscwsn.pdf</description>
<packageinstances>
<packageinstance name="WSC0002"/>
</packageinstances>
</package3d>
<package3d name="WSC01/2" urn="urn:adsk.eagle:package:26127/2" type="model">
<description>Wirewound Resistors, Precision Power
Source: VISHAY wscwsn.pdf</description>
<packageinstances>
<packageinstance name="WSC01/2"/>
</packageinstances>
</package3d>
<package3d name="WSC2515" urn="urn:adsk.eagle:package:26134/2" type="model">
<description>Wirewound Resistors, Precision Power
Source: VISHAY wscwsn.pdf</description>
<packageinstances>
<packageinstance name="WSC2515"/>
</packageinstances>
</package3d>
<package3d name="WSC4527" urn="urn:adsk.eagle:package:26126/2" type="model">
<description>Wirewound Resistors, Precision Power
Source: VISHAY wscwsn.pdf</description>
<packageinstances>
<packageinstance name="WSC4527"/>
</packageinstances>
</package3d>
<package3d name="WSC6927" urn="urn:adsk.eagle:package:26128/2" type="model">
<description>Wirewound Resistors, Precision Power
Source: VISHAY wscwsn.pdf</description>
<packageinstances>
<packageinstance name="WSC6927"/>
</packageinstances>
</package3d>
<package3d name="R1218" urn="urn:adsk.eagle:package:26131/2" type="model">
<description>CRCW1218 Thick Film, Rectangular Chip Resistors
Source: http://www.vishay.com .. dcrcw.pdf</description>
<packageinstances>
<packageinstance name="R1218"/>
</packageinstances>
</package3d>
<package3d name="1812X7R" urn="urn:adsk.eagle:package:26130/2" type="model">
<description>Chip Monolithic Ceramic Capacitors Medium Voltage High Capacitance for General Use
Source: http://www.murata.com .. GRM43DR72E224KW01.pdf</description>
<packageinstances>
<packageinstance name="1812X7R"/>
</packageinstances>
</package3d>
<package3d name="R01005" urn="urn:adsk.eagle:package:26133/2" type="model">
<description>Chip, 0.40 X 0.20 X 0.16 mm body
&lt;p&gt;Chip package with body size 0.40 X 0.20 X 0.16 mm&lt;/p&gt;</description>
<packageinstances>
<packageinstance name="R01005"/>
</packageinstances>
</package3d>
<package3d name="CAPC1005X60" urn="urn:adsk.eagle:package:23626/2" type="model">
<description>Chip, 1.00 X 0.50 X 0.60 mm body
&lt;p&gt;Chip package with body size 1.00 X 0.50 X 0.60 mm&lt;/p&gt;</description>
<packageinstances>
<packageinstance name="C0402"/>
</packageinstances>
</package3d>
<package3d name="C0504" urn="urn:adsk.eagle:package:23624/2" type="model">
<description>CAPACITOR</description>
<packageinstances>
<packageinstance name="C0504"/>
</packageinstances>
</package3d>
<package3d name="C0603" urn="urn:adsk.eagle:package:23616/2" type="model">
<description>CAPACITOR</description>
<packageinstances>
<packageinstance name="C0603"/>
</packageinstances>
</package3d>
<package3d name="C0805" urn="urn:adsk.eagle:package:23617/2" type="model">
<description>CAPACITOR</description>
<packageinstances>
<packageinstance name="C0805"/>
</packageinstances>
</package3d>
<package3d name="C1206" urn="urn:adsk.eagle:package:23618/2" type="model">
<description>CAPACITOR</description>
<packageinstances>
<packageinstance name="C1206"/>
</packageinstances>
</package3d>
<package3d name="C1210" urn="urn:adsk.eagle:package:23619/2" type="model">
<description>CAPACITOR</description>
<packageinstances>
<packageinstance name="C1210"/>
</packageinstances>
</package3d>
<package3d name="C1310" urn="urn:adsk.eagle:package:23620/2" type="model">
<description>CAPACITOR</description>
<packageinstances>
<packageinstance name="C1310"/>
</packageinstances>
</package3d>
<package3d name="C1608" urn="urn:adsk.eagle:package:23621/2" type="model">
<description>CAPACITOR</description>
<packageinstances>
<packageinstance name="C1608"/>
</packageinstances>
</package3d>
<package3d name="C1812" urn="urn:adsk.eagle:package:23622/2" type="model">
<description>CAPACITOR</description>
<packageinstances>
<packageinstance name="C1812"/>
</packageinstances>
</package3d>
<package3d name="C1825" urn="urn:adsk.eagle:package:23623/2" type="model">
<description>CAPACITOR</description>
<packageinstances>
<packageinstance name="C1825"/>
</packageinstances>
</package3d>
<package3d name="C2012" urn="urn:adsk.eagle:package:23625/2" type="model">
<description>CAPACITOR</description>
<packageinstances>
<packageinstance name="C2012"/>
</packageinstances>
</package3d>
<package3d name="C3216" urn="urn:adsk.eagle:package:23628/2" type="model">
<description>CAPACITOR</description>
<packageinstances>
<packageinstance name="C3216"/>
</packageinstances>
</package3d>
<package3d name="C3225" urn="urn:adsk.eagle:package:23655/2" type="model">
<description>CAPACITOR</description>
<packageinstances>
<packageinstance name="C3225"/>
</packageinstances>
</package3d>
<package3d name="C4532" urn="urn:adsk.eagle:package:23627/2" type="model">
<description>CAPACITOR</description>
<packageinstances>
<packageinstance name="C4532"/>
</packageinstances>
</package3d>
<package3d name="C4564" urn="urn:adsk.eagle:package:23648/2" type="model">
<description>CAPACITOR</description>
<packageinstances>
<packageinstance name="C4564"/>
</packageinstances>
</package3d>
<package3d name="C025-024X044" urn="urn:adsk.eagle:package:23630/1" type="box">
<description>CAPACITOR
grid 2.5 mm, outline 2.4 x 4.4 mm</description>
<packageinstances>
<packageinstance name="C025-024X044"/>
</packageinstances>
</package3d>
<package3d name="C025-025X050" urn="urn:adsk.eagle:package:23629/2" type="model">
<description>CAPACITOR
grid 2.5 mm, outline 2.5 x 5 mm</description>
<packageinstances>
<packageinstance name="C025-025X050"/>
</packageinstances>
</package3d>
<package3d name="C025-030X050" urn="urn:adsk.eagle:package:23631/1" type="box">
<description>CAPACITOR
grid 2.5 mm, outline 3 x 5 mm</description>
<packageinstances>
<packageinstance name="C025-030X050"/>
</packageinstances>
</package3d>
<package3d name="C025-040X050" urn="urn:adsk.eagle:package:23634/1" type="box">
<description>CAPACITOR
grid 2.5 mm, outline 4 x 5 mm</description>
<packageinstances>
<packageinstance name="C025-040X050"/>
</packageinstances>
</package3d>
<package3d name="C025-050X050" urn="urn:adsk.eagle:package:23633/1" type="box">
<description>CAPACITOR
grid 2.5 mm, outline 5 x 5 mm</description>
<packageinstances>
<packageinstance name="C025-050X050"/>
</packageinstances>
</package3d>
<package3d name="C025-060X050" urn="urn:adsk.eagle:package:23632/1" type="box">
<description>CAPACITOR
grid 2.5 mm, outline 6 x 5 mm</description>
<packageinstances>
<packageinstance name="C025-060X050"/>
</packageinstances>
</package3d>
<package3d name="C025_050-024X070" urn="urn:adsk.eagle:package:23639/1" type="box">
<description>CAPACITOR
grid 2.5 mm + 5 mm, outline 2.4 x 7 mm</description>
<packageinstances>
<packageinstance name="C025_050-024X070"/>
</packageinstances>
</package3d>
<package3d name="C025_050-025X075" urn="urn:adsk.eagle:package:23641/1" type="box">
<description>CAPACITOR
grid 2.5 + 5 mm, outline 2.5 x 7.5 mm</description>
<packageinstances>
<packageinstance name="C025_050-025X075"/>
</packageinstances>
</package3d>
<package3d name="C025_050-035X075" urn="urn:adsk.eagle:package:23651/1" type="box">
<description>CAPACITOR
grid 2.5 + 5 mm, outline 3.5 x 7.5 mm</description>
<packageinstances>
<packageinstance name="C025_050-035X075"/>
</packageinstances>
</package3d>
<package3d name="C025_050-045X075" urn="urn:adsk.eagle:package:23635/1" type="box">
<description>CAPACITOR
grid 2.5 + 5 mm, outline 4.5 x 7.5 mm</description>
<packageinstances>
<packageinstance name="C025_050-045X075"/>
</packageinstances>
</package3d>
<package3d name="C025_050-055X075" urn="urn:adsk.eagle:package:23636/1" type="box">
<description>CAPACITOR
grid 2.5 + 5 mm, outline 5.5 x 7.5 mm</description>
<packageinstances>
<packageinstance name="C025_050-055X075"/>
</packageinstances>
</package3d>
<package3d name="C050-024X044" urn="urn:adsk.eagle:package:23643/1" type="box">
<description>CAPACITOR
grid 5 mm, outline 2.4 x 4.4 mm</description>
<packageinstances>
<packageinstance name="C050-024X044"/>
</packageinstances>
</package3d>
<package3d name="C050-025X075" urn="urn:adsk.eagle:package:23637/1" type="box">
<description>CAPACITOR
grid 5 mm, outline 2.5 x 7.5 mm</description>
<packageinstances>
<packageinstance name="C050-025X075"/>
</packageinstances>
</package3d>
<package3d name="C050-045X075" urn="urn:adsk.eagle:package:23638/1" type="box">
<description>CAPACITOR
grid 5 mm, outline 4.5 x 7.5 mm</description>
<packageinstances>
<packageinstance name="C050-045X075"/>
</packageinstances>
</package3d>
<package3d name="C050-030X075" urn="urn:adsk.eagle:package:23640/1" type="box">
<description>CAPACITOR
grid 5 mm, outline 3 x 7.5 mm</description>
<packageinstances>
<packageinstance name="C050-030X075"/>
</packageinstances>
</package3d>
<package3d name="C050-050X075" urn="urn:adsk.eagle:package:23665/1" type="box">
<description>CAPACITOR
grid 5 mm, outline 5 x 7.5 mm</description>
<packageinstances>
<packageinstance name="C050-050X075"/>
</packageinstances>
</package3d>
<package3d name="C050-055X075" urn="urn:adsk.eagle:package:23642/1" type="box">
<description>CAPACITOR
grid 5 mm, outline 5.5 x 7.5 mm</description>
<packageinstances>
<packageinstance name="C050-055X075"/>
</packageinstances>
</package3d>
<package3d name="C050-075X075" urn="urn:adsk.eagle:package:23645/1" type="box">
<description>CAPACITOR
grid 5 mm, outline 7.5 x 7.5 mm</description>
<packageinstances>
<packageinstance name="C050-075X075"/>
</packageinstances>
</package3d>
<package3d name="C050H075X075" urn="urn:adsk.eagle:package:23644/1" type="box">
<description>CAPACITOR
Horizontal, grid 5 mm, outline 7.5 x 7.5 mm</description>
<packageinstances>
<packageinstance name="C050H075X075"/>
</packageinstances>
</package3d>
<package3d name="C075-032X103" urn="urn:adsk.eagle:package:23646/1" type="box">
<description>CAPACITOR
grid 7.5 mm, outline 3.2 x 10.3 mm</description>
<packageinstances>
<packageinstance name="C075-032X103"/>
</packageinstances>
</package3d>
<package3d name="C075-042X103" urn="urn:adsk.eagle:package:23656/1" type="box">
<description>CAPACITOR
grid 7.5 mm, outline 4.2 x 10.3 mm</description>
<packageinstances>
<packageinstance name="C075-042X103"/>
</packageinstances>
</package3d>
<package3d name="C075-052X106" urn="urn:adsk.eagle:package:23650/1" type="box">
<description>CAPACITOR
grid 7.5 mm, outline 5.2 x 10.6 mm</description>
<packageinstances>
<packageinstance name="C075-052X106"/>
</packageinstances>
</package3d>
<package3d name="C102-043X133" urn="urn:adsk.eagle:package:23647/1" type="box">
<description>CAPACITOR
grid 10.2 mm, outline 4.3 x 13.3 mm</description>
<packageinstances>
<packageinstance name="C102-043X133"/>
</packageinstances>
</package3d>
<package3d name="C102-054X133" urn="urn:adsk.eagle:package:23649/1" type="box">
<description>CAPACITOR
grid 10.2 mm, outline 5.4 x 13.3 mm</description>
<packageinstances>
<packageinstance name="C102-054X133"/>
</packageinstances>
</package3d>
<package3d name="C102-064X133" urn="urn:adsk.eagle:package:23653/1" type="box">
<description>CAPACITOR
grid 10.2 mm, outline 6.4 x 13.3 mm</description>
<packageinstances>
<packageinstance name="C102-064X133"/>
</packageinstances>
</package3d>
<package3d name="C102_152-062X184" urn="urn:adsk.eagle:package:23652/1" type="box">
<description>CAPACITOR
grid 10.2 mm + 15.2 mm, outline 6.2 x 18.4 mm</description>
<packageinstances>
<packageinstance name="C102_152-062X184"/>
</packageinstances>
</package3d>
<package3d name="C150-054X183" urn="urn:adsk.eagle:package:23669/1" type="box">
<description>CAPACITOR
grid 15 mm, outline 5.4 x 18.3 mm</description>
<packageinstances>
<packageinstance name="C150-054X183"/>
</packageinstances>
</package3d>
<package3d name="C150-064X183" urn="urn:adsk.eagle:package:23654/1" type="box">
<description>CAPACITOR
grid 15 mm, outline 6.4 x 18.3 mm</description>
<packageinstances>
<packageinstance name="C150-064X183"/>
</packageinstances>
</package3d>
<package3d name="C150-072X183" urn="urn:adsk.eagle:package:23657/1" type="box">
<description>CAPACITOR
grid 15 mm, outline 7.2 x 18.3 mm</description>
<packageinstances>
<packageinstance name="C150-072X183"/>
</packageinstances>
</package3d>
<package3d name="C150-084X183" urn="urn:adsk.eagle:package:23658/1" type="box">
<description>CAPACITOR
grid 15 mm, outline 8.4 x 18.3 mm</description>
<packageinstances>
<packageinstance name="C150-084X183"/>
</packageinstances>
</package3d>
<package3d name="C150-091X182" urn="urn:adsk.eagle:package:23659/1" type="box">
<description>CAPACITOR
grid 15 mm, outline 9.1 x 18.2 mm</description>
<packageinstances>
<packageinstance name="C150-091X182"/>
</packageinstances>
</package3d>
<package3d name="C225-062X268" urn="urn:adsk.eagle:package:23661/1" type="box">
<description>CAPACITOR
grid 22.5 mm, outline 6.2 x 26.8 mm</description>
<packageinstances>
<packageinstance name="C225-062X268"/>
</packageinstances>
</package3d>
<package3d name="C225-074X268" urn="urn:adsk.eagle:package:23660/1" type="box">
<description>CAPACITOR
grid 22.5 mm, outline 7.4 x 26.8 mm</description>
<packageinstances>
<packageinstance name="C225-074X268"/>
</packageinstances>
</package3d>
<package3d name="C225-087X268" urn="urn:adsk.eagle:package:23662/1" type="box">
<description>CAPACITOR
grid 22.5 mm, outline 8.7 x 26.8 mm</description>
<packageinstances>
<packageinstance name="C225-087X268"/>
</packageinstances>
</package3d>
<package3d name="C225-108X268" urn="urn:adsk.eagle:package:23663/1" type="box">
<description>CAPACITOR
grid 22.5 mm, outline 10.8 x 26.8 mm</description>
<packageinstances>
<packageinstance name="C225-108X268"/>
</packageinstances>
</package3d>
<package3d name="C225-113X268" urn="urn:adsk.eagle:package:23667/1" type="box">
<description>CAPACITOR
grid 22.5 mm, outline 11.3 x 26.8 mm</description>
<packageinstances>
<packageinstance name="C225-113X268"/>
</packageinstances>
</package3d>
<package3d name="C275-093X316" urn="urn:adsk.eagle:package:23701/1" type="box">
<description>CAPACITOR
grid 27.5 mm, outline 9.3 x 31.6 mm</description>
<packageinstances>
<packageinstance name="C275-093X316"/>
</packageinstances>
</package3d>
<package3d name="C275-113X316" urn="urn:adsk.eagle:package:23673/1" type="box">
<description>CAPACITOR
grid 27.5 mm, outline 11.3 x 31.6 mm</description>
<packageinstances>
<packageinstance name="C275-113X316"/>
</packageinstances>
</package3d>
<package3d name="C275-134X316" urn="urn:adsk.eagle:package:23664/1" type="box">
<description>CAPACITOR
grid 27.5 mm, outline 13.4 x 31.6 mm</description>
<packageinstances>
<packageinstance name="C275-134X316"/>
</packageinstances>
</package3d>
<package3d name="C275-205X316" urn="urn:adsk.eagle:package:23666/1" type="box">
<description>CAPACITOR
grid 27.5 mm, outline 20.5 x 31.6 mm</description>
<packageinstances>
<packageinstance name="C275-205X316"/>
</packageinstances>
</package3d>
<package3d name="C325-137X374" urn="urn:adsk.eagle:package:23672/1" type="box">
<description>CAPACITOR
grid 32.5 mm, outline 13.7 x 37.4 mm</description>
<packageinstances>
<packageinstance name="C325-137X374"/>
</packageinstances>
</package3d>
<package3d name="C325-162X374" urn="urn:adsk.eagle:package:23670/1" type="box">
<description>CAPACITOR
grid 32.5 mm, outline 16.2 x 37.4 mm</description>
<packageinstances>
<packageinstance name="C325-162X374"/>
</packageinstances>
</package3d>
<package3d name="C325-182X374" urn="urn:adsk.eagle:package:23668/1" type="box">
<description>CAPACITOR
grid 32.5 mm, outline 18.2 x 37.4 mm</description>
<packageinstances>
<packageinstance name="C325-182X374"/>
</packageinstances>
</package3d>
<package3d name="C375-192X418" urn="urn:adsk.eagle:package:23674/1" type="box">
<description>CAPACITOR
grid 37.5 mm, outline 19.2 x 41.8 mm</description>
<packageinstances>
<packageinstance name="C375-192X418"/>
</packageinstances>
</package3d>
<package3d name="C375-203X418" urn="urn:adsk.eagle:package:23671/1" type="box">
<description>CAPACITOR
grid 37.5 mm, outline 20.3 x 41.8 mm</description>
<packageinstances>
<packageinstance name="C375-203X418"/>
</packageinstances>
</package3d>
<package3d name="C050-035X075" urn="urn:adsk.eagle:package:23677/1" type="box">
<description>CAPACITOR
grid 5 mm, outline 3.5 x 7.5 mm</description>
<packageinstances>
<packageinstance name="C050-035X075"/>
</packageinstances>
</package3d>
<package3d name="C375-155X418" urn="urn:adsk.eagle:package:23675/1" type="box">
<description>CAPACITOR
grid 37.5 mm, outline 15.5 x 41.8 mm</description>
<packageinstances>
<packageinstance name="C375-155X418"/>
</packageinstances>
</package3d>
<package3d name="C075-063X106" urn="urn:adsk.eagle:package:23678/1" type="box">
<description>CAPACITOR
grid 7.5 mm, outline 6.3 x 10.6 mm</description>
<packageinstances>
<packageinstance name="C075-063X106"/>
</packageinstances>
</package3d>
<package3d name="C275-154X316" urn="urn:adsk.eagle:package:23685/1" type="box">
<description>CAPACITOR
grid 27.5 mm, outline 15.4 x 31.6 mm</description>
<packageinstances>
<packageinstance name="C275-154X316"/>
</packageinstances>
</package3d>
<package3d name="C275-173X316" urn="urn:adsk.eagle:package:23676/1" type="box">
<description>CAPACITOR
grid 27.5 mm, outline 17.3 x 31.6 mm</description>
<packageinstances>
<packageinstance name="C275-173X316"/>
</packageinstances>
</package3d>
<package3d name="C0402K" urn="urn:adsk.eagle:package:23679/2" type="model">
<description>Ceramic Chip Capacitor KEMET 0204 reflow solder
Metric Code Size 1005</description>
<packageinstances>
<packageinstance name="C0402K"/>
</packageinstances>
</package3d>
<package3d name="C0603K" urn="urn:adsk.eagle:package:23680/2" type="model">
<description>Ceramic Chip Capacitor KEMET 0603 reflow solder
Metric Code Size 1608</description>
<packageinstances>
<packageinstance name="C0603K"/>
</packageinstances>
</package3d>
<package3d name="C0805K" urn="urn:adsk.eagle:package:23681/2" type="model">
<description>Ceramic Chip Capacitor KEMET 0805 reflow solder
Metric Code Size 2012</description>
<packageinstances>
<packageinstance name="C0805K"/>
</packageinstances>
</package3d>
<package3d name="C1206K" urn="urn:adsk.eagle:package:23682/2" type="model">
<description>Ceramic Chip Capacitor KEMET 1206 reflow solder
Metric Code Size 3216</description>
<packageinstances>
<packageinstance name="C1206K"/>
</packageinstances>
</package3d>
<package3d name="C1210K" urn="urn:adsk.eagle:package:23683/2" type="model">
<description>Ceramic Chip Capacitor KEMET 1210 reflow solder
Metric Code Size 3225</description>
<packageinstances>
<packageinstance name="C1210K"/>
</packageinstances>
</package3d>
<package3d name="C1812K" urn="urn:adsk.eagle:package:23686/2" type="model">
<description>Ceramic Chip Capacitor KEMET 1812 reflow solder
Metric Code Size 4532</description>
<packageinstances>
<packageinstance name="C1812K"/>
</packageinstances>
</package3d>
<package3d name="C1825K" urn="urn:adsk.eagle:package:23684/2" type="model">
<description>Ceramic Chip Capacitor KEMET 1825 reflow solder
Metric Code Size 4564</description>
<packageinstances>
<packageinstance name="C1825K"/>
</packageinstances>
</package3d>
<package3d name="C2220K" urn="urn:adsk.eagle:package:23687/2" type="model">
<description>Ceramic Chip Capacitor KEMET 2220 reflow solderMetric Code Size 5650</description>
<packageinstances>
<packageinstance name="C2220K"/>
</packageinstances>
</package3d>
<package3d name="C2225K" urn="urn:adsk.eagle:package:23692/2" type="model">
<description>Ceramic Chip Capacitor KEMET 2225 reflow solderMetric Code Size 5664</description>
<packageinstances>
<packageinstance name="C2225K"/>
</packageinstances>
</package3d>
<package3d name="HPC0201" urn="urn:adsk.eagle:package:26213/1" type="box">
<description> 
Source: http://www.vishay.com/docs/10129/hpc0201a.pdf</description>
<packageinstances>
<packageinstance name="HPC0201"/>
</packageinstances>
</package3d>
<package3d name="C0201" urn="urn:adsk.eagle:package:23690/2" type="model">
<description>Source: http://www.avxcorp.com/docs/catalogs/cx5r.pdf</description>
<packageinstances>
<packageinstance name="C0201"/>
</packageinstances>
</package3d>
<package3d name="C1808" urn="urn:adsk.eagle:package:23689/2" type="model">
<description>CAPACITOR
Source: AVX .. aphvc.pdf</description>
<packageinstances>
<packageinstance name="C1808"/>
</packageinstances>
</package3d>
<package3d name="C3640" urn="urn:adsk.eagle:package:23693/2" type="model">
<description>CAPACITOR
Source: AVX .. aphvc.pdf</description>
<packageinstances>
<packageinstance name="C3640"/>
</packageinstances>
</package3d>
<package3d name="C01005" urn="urn:adsk.eagle:package:26211/1" type="box">
<description>CAPACITOR</description>
<packageinstances>
<packageinstance name="C01005"/>
</packageinstances>
</package3d>
</packages3d>
<symbols>
<symbol name="R-US" urn="urn:adsk.eagle:symbol:25702/1" library_version="3">
<wire x1="-2.54" y1="0" x2="-2.159" y2="1.016" width="0.2032" layer="94"/>
<wire x1="-2.159" y1="1.016" x2="-1.524" y2="-1.016" width="0.2032" layer="94"/>
<wire x1="-1.524" y1="-1.016" x2="-0.889" y2="1.016" width="0.2032" layer="94"/>
<wire x1="-0.889" y1="1.016" x2="-0.254" y2="-1.016" width="0.2032" layer="94"/>
<wire x1="-0.254" y1="-1.016" x2="0.381" y2="1.016" width="0.2032" layer="94"/>
<wire x1="0.381" y1="1.016" x2="1.016" y2="-1.016" width="0.2032" layer="94"/>
<wire x1="1.016" y1="-1.016" x2="1.651" y2="1.016" width="0.2032" layer="94"/>
<wire x1="1.651" y1="1.016" x2="2.286" y2="-1.016" width="0.2032" layer="94"/>
<wire x1="2.286" y1="-1.016" x2="2.54" y2="0" width="0.2032" layer="94"/>
<text x="-3.81" y="1.4986" size="1.778" layer="95">&gt;NAME</text>
<text x="-3.81" y="-3.302" size="1.778" layer="96">&gt;VALUE</text>
<pin name="2" x="5.08" y="0" visible="off" length="short" direction="pas" swaplevel="1" rot="R180"/>
<pin name="1" x="-5.08" y="0" visible="off" length="short" direction="pas" swaplevel="1"/>
</symbol>
<symbol name="C-EU-1" urn="urn:adsk.eagle:symbol:25782/1" library_version="3">
<wire x1="0" y1="0" x2="0" y2="-0.508" width="0.1524" layer="94"/>
<wire x1="0" y1="-2.54" x2="0" y2="-2.032" width="0.1524" layer="94"/>
<text x="1.524" y="0.381" size="1.778" layer="95">&gt;NAME</text>
<text x="1.524" y="-4.699" size="1.778" layer="96">&gt;VALUE</text>
<rectangle x1="-2.032" y1="-2.032" x2="2.032" y2="-1.524" layer="94"/>
<rectangle x1="-2.032" y1="-1.016" x2="2.032" y2="-0.508" layer="94"/>
<pin name="1" x="0" y="2.54" visible="off" length="short" direction="pas" swaplevel="1" rot="R270"/>
<pin name="2" x="0" y="-5.08" visible="off" length="short" direction="pas" swaplevel="1" rot="R90"/>
</symbol>
</symbols>
<devicesets>
<deviceset name="R-US_" urn="urn:adsk.eagle:component:26224/3" prefix="R" uservalue="yes" library_version="3">
<description>&lt;B&gt;RESISTOR&lt;/B&gt;, American symbol</description>
<gates>
<gate name="G$1" symbol="R-US" x="0" y="0"/>
</gates>
<devices>
<device name="R0402" package="R0402">
<connects>
<connect gate="G$1" pin="1" pad="1"/>
<connect gate="G$1" pin="2" pad="2"/>
</connects>
<package3dinstances>
<package3dinstance package3d_urn="urn:adsk.eagle:package:26058/2"/>
</package3dinstances>
<technologies>
<technology name=""/>
</technologies>
</device>
<device name="R0603" package="R0603">
<connects>
<connect gate="G$1" pin="1" pad="1"/>
<connect gate="G$1" pin="2" pad="2"/>
</connects>
<package3dinstances>
<package3dinstance package3d_urn="urn:adsk.eagle:package:23555/3"/>
</package3dinstances>
<technologies>
<technology name=""/>
</technologies>
</device>
<device name="R0805" package="R0805">
<connects>
<connect gate="G$1" pin="1" pad="1"/>
<connect gate="G$1" pin="2" pad="2"/>
</connects>
<package3dinstances>
<package3dinstance package3d_urn="urn:adsk.eagle:package:23553/2"/>
</package3dinstances>
<technologies>
<technology name=""/>
</technologies>
</device>
<device name="R0805W" package="R0805W">
<connects>
<connect gate="G$1" pin="1" pad="1"/>
<connect gate="G$1" pin="2" pad="2"/>
</connects>
<package3dinstances>
<package3dinstance package3d_urn="urn:adsk.eagle:package:23537/2"/>
</package3dinstances>
<technologies>
<technology name=""/>
</technologies>
</device>
<device name="R1206" package="R1206">
<connects>
<connect gate="G$1" pin="1" pad="1"/>
<connect gate="G$1" pin="2" pad="2"/>
</connects>
<package3dinstances>
<package3dinstance package3d_urn="urn:adsk.eagle:package:23540/2"/>
</package3dinstances>
<technologies>
<technology name=""/>
</technologies>
</device>
<device name="R1206W" package="R1206W">
<connects>
<connect gate="G$1" pin="1" pad="1"/>
<connect gate="G$1" pin="2" pad="2"/>
</connects>
<package3dinstances>
<package3dinstance package3d_urn="urn:adsk.eagle:package:23539/2"/>
</package3dinstances>
<technologies>
<technology name=""/>
</technologies>
</device>
<device name="R1210" package="R1210">
<connects>
<connect gate="G$1" pin="1" pad="1"/>
<connect gate="G$1" pin="2" pad="2"/>
</connects>
<package3dinstances>
<package3dinstance package3d_urn="urn:adsk.eagle:package:23554/2"/>
</package3dinstances>
<technologies>
<technology name=""/>
</technologies>
</device>
<device name="R1210W" package="R1210W">
<connects>
<connect gate="G$1" pin="1" pad="1"/>
<connect gate="G$1" pin="2" pad="2"/>
</connects>
<package3dinstances>
<package3dinstance package3d_urn="urn:adsk.eagle:package:23541/2"/>
</package3dinstances>
<technologies>
<technology name=""/>
</technologies>
</device>
<device name="R2010" package="R2010">
<connects>
<connect gate="G$1" pin="1" pad="1"/>
<connect gate="G$1" pin="2" pad="2"/>
</connects>
<package3dinstances>
<package3dinstance package3d_urn="urn:adsk.eagle:package:23551/2"/>
</package3dinstances>
<technologies>
<technology name=""/>
</technologies>
</device>
<device name="R2010W" package="R2010W">
<connects>
<connect gate="G$1" pin="1" pad="1"/>
<connect gate="G$1" pin="2" pad="2"/>
</connects>
<package3dinstances>
<package3dinstance package3d_urn="urn:adsk.eagle:package:23542/2"/>
</package3dinstances>
<technologies>
<technology name=""/>
</technologies>
</device>
<device name="R2012" package="R2012">
<connects>
<connect gate="G$1" pin="1" pad="1"/>
<connect gate="G$1" pin="2" pad="2"/>
</connects>
<package3dinstances>
<package3dinstance package3d_urn="urn:adsk.eagle:package:23543/2"/>
</package3dinstances>
<technologies>
<technology name=""/>
</technologies>
</device>
<device name="R2012W" package="R2012W">
<connects>
<connect gate="G$1" pin="1" pad="1"/>
<connect gate="G$1" pin="2" pad="2"/>
</connects>
<package3dinstances>
<package3dinstance package3d_urn="urn:adsk.eagle:package:23544/2"/>
</package3dinstances>
<technologies>
<technology name=""/>
</technologies>
</device>
<device name="R2512" package="R2512">
<connects>
<connect gate="G$1" pin="1" pad="1"/>
<connect gate="G$1" pin="2" pad="2"/>
</connects>
<package3dinstances>
<package3dinstance package3d_urn="urn:adsk.eagle:package:23545/2"/>
</package3dinstances>
<technologies>
<technology name=""/>
</technologies>
</device>
<device name="R2512W" package="R2512W">
<connects>
<connect gate="G$1" pin="1" pad="1"/>
<connect gate="G$1" pin="2" pad="2"/>
</connects>
<package3dinstances>
<package3dinstance package3d_urn="urn:adsk.eagle:package:23565/2"/>
</package3dinstances>
<technologies>
<technology name=""/>
</technologies>
</device>
<device name="R3216" package="R3216">
<connects>
<connect gate="G$1" pin="1" pad="1"/>
<connect gate="G$1" pin="2" pad="2"/>
</connects>
<package3dinstances>
<package3dinstance package3d_urn="urn:adsk.eagle:package:23557/2"/>
</package3dinstances>
<technologies>
<technology name=""/>
</technologies>
</device>
<device name="R3216W" package="R3216W">
<connects>
<connect gate="G$1" pin="1" pad="1"/>
<connect gate="G$1" pin="2" pad="2"/>
</connects>
<package3dinstances>
<package3dinstance package3d_urn="urn:adsk.eagle:package:23548/2"/>
</package3dinstances>
<technologies>
<technology name=""/>
</technologies>
</device>
<device name="R3225" package="R3225">
<connects>
<connect gate="G$1" pin="1" pad="1"/>
<connect gate="G$1" pin="2" pad="2"/>
</connects>
<package3dinstances>
<package3dinstance package3d_urn="urn:adsk.eagle:package:23549/2"/>
</package3dinstances>
<technologies>
<technology name=""/>
</technologies>
</device>
<device name="R3225W" package="R3225W">
<connects>
<connect gate="G$1" pin="1" pad="1"/>
<connect gate="G$1" pin="2" pad="2"/>
</connects>
<package3dinstances>
<package3dinstance package3d_urn="urn:adsk.eagle:package:23550/2"/>
</package3dinstances>
<technologies>
<technology name=""/>
</technologies>
</device>
<device name="R5025" package="R5025">
<connects>
<connect gate="G$1" pin="1" pad="1"/>
<connect gate="G$1" pin="2" pad="2"/>
</connects>
<package3dinstances>
<package3dinstance package3d_urn="urn:adsk.eagle:package:23552/2"/>
</package3dinstances>
<technologies>
<technology name=""/>
</technologies>
</device>
<device name="R5025W" package="R5025W">
<connects>
<connect gate="G$1" pin="1" pad="1"/>
<connect gate="G$1" pin="2" pad="2"/>
</connects>
<package3dinstances>
<package3dinstance package3d_urn="urn:adsk.eagle:package:23558/2"/>
</package3dinstances>
<technologies>
<technology name=""/>
</technologies>
</device>
<device name="R6332" package="R6332">
<connects>
<connect gate="G$1" pin="1" pad="1"/>
<connect gate="G$1" pin="2" pad="2"/>
</connects>
<package3dinstances>
<package3dinstance package3d_urn="urn:adsk.eagle:package:23559/2"/>
</package3dinstances>
<technologies>
<technology name=""/>
</technologies>
</device>
<device name="R6332W" package="R6332W">
<connects>
<connect gate="G$1" pin="1" pad="1"/>
<connect gate="G$1" pin="2" pad="2"/>
</connects>
<package3dinstances>
<package3dinstance package3d_urn="urn:adsk.eagle:package:26078/2"/>
</package3dinstances>
<technologies>
<technology name=""/>
</technologies>
</device>
<device name="M0805" package="M0805">
<connects>
<connect gate="G$1" pin="1" pad="1"/>
<connect gate="G$1" pin="2" pad="2"/>
</connects>
<package3dinstances>
<package3dinstance package3d_urn="urn:adsk.eagle:package:23556/2"/>
</package3dinstances>
<technologies>
<technology name=""/>
</technologies>
</device>
<device name="M1206" package="M1206">
<connects>
<connect gate="G$1" pin="1" pad="1"/>
<connect gate="G$1" pin="2" pad="2"/>
</connects>
<package3dinstances>
<package3dinstance package3d_urn="urn:adsk.eagle:package:23566/2"/>
</package3dinstances>
<technologies>
<technology name=""/>
</technologies>
</device>
<device name="M1406" package="M1406">
<connects>
<connect gate="G$1" pin="1" pad="1"/>
<connect gate="G$1" pin="2" pad="2"/>
</connects>
<package3dinstances>
<package3dinstance package3d_urn="urn:adsk.eagle:package:23569/2"/>
</package3dinstances>
<technologies>
<technology name=""/>
</technologies>
</device>
<device name="M2012" package="M2012">
<connects>
<connect gate="G$1" pin="1" pad="1"/>
<connect gate="G$1" pin="2" pad="2"/>
</connects>
<package3dinstances>
<package3dinstance package3d_urn="urn:adsk.eagle:package:23561/2"/>
</package3dinstances>
<technologies>
<technology name=""/>
</technologies>
</device>
<device name="M2309" package="M2309">
<connects>
<connect gate="G$1" pin="1" pad="1"/>
<connect gate="G$1" pin="2" pad="2"/>
</connects>
<package3dinstances>
<package3dinstance package3d_urn="urn:adsk.eagle:package:23562/2"/>
</package3dinstances>
<technologies>
<technology name=""/>
</technologies>
</device>
<device name="M3216" package="M3216">
<connects>
<connect gate="G$1" pin="1" pad="1"/>
<connect gate="G$1" pin="2" pad="2"/>
</connects>
<package3dinstances>
<package3dinstance package3d_urn="urn:adsk.eagle:package:23563/1"/>
</package3dinstances>
<technologies>
<technology name=""/>
</technologies>
</device>
<device name="M3516" package="M3516">
<connects>
<connect gate="G$1" pin="1" pad="1"/>
<connect gate="G$1" pin="2" pad="2"/>
</connects>
<package3dinstances>
<package3dinstance package3d_urn="urn:adsk.eagle:package:23573/1"/>
</package3dinstances>
<technologies>
<technology name=""/>
</technologies>
</device>
<device name="M5923" package="M5923">
<connects>
<connect gate="G$1" pin="1" pad="1"/>
<connect gate="G$1" pin="2" pad="2"/>
</connects>
<package3dinstances>
<package3dinstance package3d_urn="urn:adsk.eagle:package:23564/1"/>
</package3dinstances>
<technologies>
<technology name=""/>
</technologies>
</device>
<device name="0204/5" package="0204/5">
<connects>
<connect gate="G$1" pin="1" pad="1"/>
<connect gate="G$1" pin="2" pad="2"/>
</connects>
<package3dinstances>
<package3dinstance package3d_urn="urn:adsk.eagle:package:23488/1"/>
</package3dinstances>
<technologies>
<technology name=""/>
</technologies>
</device>
<device name="0204/7" package="0204/7">
<connects>
<connect gate="G$1" pin="1" pad="1"/>
<connect gate="G$1" pin="2" pad="2"/>
</connects>
<package3dinstances>
<package3dinstance package3d_urn="urn:adsk.eagle:package:23498/2"/>
</package3dinstances>
<technologies>
<technology name=""/>
</technologies>
</device>
<device name="0207/10" package="0207/10">
<connects>
<connect gate="G$1" pin="1" pad="1"/>
<connect gate="G$1" pin="2" pad="2"/>
</connects>
<package3dinstances>
<package3dinstance package3d_urn="urn:adsk.eagle:package:23491/2"/>
</package3dinstances>
<technologies>
<technology name=""/>
</technologies>
</device>
<device name="0207/12" package="0207/12">
<connects>
<connect gate="G$1" pin="1" pad="1"/>
<connect gate="G$1" pin="2" pad="2"/>
</connects>
<package3dinstances>
<package3dinstance package3d_urn="urn:adsk.eagle:package:23489/1"/>
</package3dinstances>
<technologies>
<technology name=""/>
</technologies>
</device>
<device name="0207/15" package="0207/15">
<connects>
<connect gate="G$1" pin="1" pad="1"/>
<connect gate="G$1" pin="2" pad="2"/>
</connects>
<package3dinstances>
<package3dinstance package3d_urn="urn:adsk.eagle:package:23492/1"/>
</package3dinstances>
<technologies>
<technology name=""/>
</technologies>
</device>
<device name="0207/2V" package="0207/2V">
<connects>
<connect gate="G$1" pin="1" pad="1"/>
<connect gate="G$1" pin="2" pad="2"/>
</connects>
<package3dinstances>
<package3dinstance package3d_urn="urn:adsk.eagle:package:23490/1"/>
</package3dinstances>
<technologies>
<technology name=""/>
</technologies>
</device>
<device name="0207/5V" package="0207/5V">
<connects>
<connect gate="G$1" pin="1" pad="1"/>
<connect gate="G$1" pin="2" pad="2"/>
</connects>
<package3dinstances>
<package3dinstance package3d_urn="urn:adsk.eagle:package:23502/1"/>
</package3dinstances>
<technologies>
<technology name=""/>
</technologies>
</device>
<device name="0207/7" package="0207/7">
<connects>
<connect gate="G$1" pin="1" pad="1"/>
<connect gate="G$1" pin="2" pad="2"/>
</connects>
<package3dinstances>
<package3dinstance package3d_urn="urn:adsk.eagle:package:23493/2"/>
</package3dinstances>
<technologies>
<technology name=""/>
</technologies>
</device>
<device name="0309/10" package="0309/10">
<connects>
<connect gate="G$1" pin="1" pad="1"/>
<connect gate="G$1" pin="2" pad="2"/>
</connects>
<package3dinstances>
<package3dinstance package3d_urn="urn:adsk.eagle:package:23567/1"/>
</package3dinstances>
<technologies>
<technology name=""/>
</technologies>
</device>
<device name="0309/12" package="0309/12">
<connects>
<connect gate="G$1" pin="1" pad="1"/>
<connect gate="G$1" pin="2" pad="2"/>
</connects>
<package3dinstances>
<package3dinstance package3d_urn="urn:adsk.eagle:package:23571/1"/>
</package3dinstances>
<technologies>
<technology name=""/>
</technologies>
</device>
<device name="0411/12" package="0411/12">
<connects>
<connect gate="G$1" pin="1" pad="1"/>
<connect gate="G$1" pin="2" pad="2"/>
</connects>
<package3dinstances>
<package3dinstance package3d_urn="urn:adsk.eagle:package:23578/1"/>
</package3dinstances>
<technologies>
<technology name=""/>
</technologies>
</device>
<device name="0411/15" package="0411/15">
<connects>
<connect gate="G$1" pin="1" pad="1"/>
<connect gate="G$1" pin="2" pad="2"/>
</connects>
<package3dinstances>
<package3dinstance package3d_urn="urn:adsk.eagle:package:23568/1"/>
</package3dinstances>
<technologies>
<technology name=""/>
</technologies>
</device>
<device name="0411/3V" package="0411V">
<connects>
<connect gate="G$1" pin="1" pad="1"/>
<connect gate="G$1" pin="2" pad="2"/>
</connects>
<package3dinstances>
<package3dinstance package3d_urn="urn:adsk.eagle:package:23570/1"/>
</package3dinstances>
<technologies>
<technology name=""/>
</technologies>
</device>
<device name="0414/15" package="0414/15">
<connects>
<connect gate="G$1" pin="1" pad="1"/>
<connect gate="G$1" pin="2" pad="2"/>
</connects>
<package3dinstances>
<package3dinstance package3d_urn="urn:adsk.eagle:package:23579/2"/>
</package3dinstances>
<technologies>
<technology name=""/>
</technologies>
</device>
<device name="0414/5V" package="0414V">
<connects>
<connect gate="G$1" pin="1" pad="1"/>
<connect gate="G$1" pin="2" pad="2"/>
</connects>
<package3dinstances>
<package3dinstance package3d_urn="urn:adsk.eagle:package:23574/1"/>
</package3dinstances>
<technologies>
<technology name=""/>
</technologies>
</device>
<device name="0617/17" package="0617/17">
<connects>
<connect gate="G$1" pin="1" pad="1"/>
<connect gate="G$1" pin="2" pad="2"/>
</connects>
<package3dinstances>
<package3dinstance package3d_urn="urn:adsk.eagle:package:23575/2"/>
</package3dinstances>
<technologies>
<technology name=""/>
</technologies>
</device>
<device name="0617/22" package="0617/22">
<connects>
<connect gate="G$1" pin="1" pad="1"/>
<connect gate="G$1" pin="2" pad="2"/>
</connects>
<package3dinstances>
<package3dinstance package3d_urn="urn:adsk.eagle:package:23577/1"/>
</package3dinstances>
<technologies>
<technology name=""/>
</technologies>
</device>
<device name="0617/5V" package="0617V">
<connects>
<connect gate="G$1" pin="1" pad="1"/>
<connect gate="G$1" pin="2" pad="2"/>
</connects>
<package3dinstances>
<package3dinstance package3d_urn="urn:adsk.eagle:package:23576/1"/>
</package3dinstances>
<technologies>
<technology name=""/>
</technologies>
</device>
<device name="0922/22" package="0922/22">
<connects>
<connect gate="G$1" pin="1" pad="1"/>
<connect gate="G$1" pin="2" pad="2"/>
</connects>
<package3dinstances>
<package3dinstance package3d_urn="urn:adsk.eagle:package:23580/2"/>
</package3dinstances>
<technologies>
<technology name=""/>
</technologies>
</device>
<device name="0613/5V" package="P0613V">
<connects>
<connect gate="G$1" pin="1" pad="1"/>
<connect gate="G$1" pin="2" pad="2"/>
</connects>
<package3dinstances>
<package3dinstance package3d_urn="urn:adsk.eagle:package:23582/1"/>
</package3dinstances>
<technologies>
<technology name=""/>
</technologies>
</device>
<device name="0613/15" package="P0613/15">
<connects>
<connect gate="G$1" pin="1" pad="1"/>
<connect gate="G$1" pin="2" pad="2"/>
</connects>
<package3dinstances>
<package3dinstance package3d_urn="urn:adsk.eagle:package:23581/2"/>
</package3dinstances>
<technologies>
<technology name=""/>
</technologies>
</device>
<device name="0817/22" package="P0817/22">
<connects>
<connect gate="G$1" pin="1" pad="1"/>
<connect gate="G$1" pin="2" pad="2"/>
</connects>
<package3dinstances>
<package3dinstance package3d_urn="urn:adsk.eagle:package:23583/1"/>
</package3dinstances>
<technologies>
<technology name=""/>
</technologies>
</device>
<device name="0817/7V" package="P0817V">
<connects>
<connect gate="G$1" pin="1" pad="1"/>
<connect gate="G$1" pin="2" pad="2"/>
</connects>
<package3dinstances>
<package3dinstance package3d_urn="urn:adsk.eagle:package:23608/1"/>
</package3dinstances>
<technologies>
<technology name=""/>
</technologies>
</device>
<device name="V234/12" package="V234/12">
<connects>
<connect gate="G$1" pin="1" pad="1"/>
<connect gate="G$1" pin="2" pad="2"/>
</connects>
<package3dinstances>
<package3dinstance package3d_urn="urn:adsk.eagle:package:23592/1"/>
</package3dinstances>
<technologies>
<technology name=""/>
</technologies>
</device>
<device name="V235/17" package="V235/17">
<connects>
<connect gate="G$1" pin="1" pad="1"/>
<connect gate="G$1" pin="2" pad="2"/>
</connects>
<package3dinstances>
<package3dinstance package3d_urn="urn:adsk.eagle:package:23586/1"/>
</package3dinstances>
<technologies>
<technology name=""/>
</technologies>
</device>
<device name="V526-0" package="V526-0">
<connects>
<connect gate="G$1" pin="1" pad="1"/>
<connect gate="G$1" pin="2" pad="2"/>
</connects>
<package3dinstances>
<package3dinstance package3d_urn="urn:adsk.eagle:package:23590/1"/>
</package3dinstances>
<technologies>
<technology name=""/>
</technologies>
</device>
<device name="MELF0102AX" package="MINI_MELF-0102AX">
<connects>
<connect gate="G$1" pin="1" pad="1"/>
<connect gate="G$1" pin="2" pad="2"/>
</connects>
<package3dinstances>
<package3dinstance package3d_urn="urn:adsk.eagle:package:23594/1"/>
</package3dinstances>
<technologies>
<technology name=""/>
</technologies>
</device>
<device name="0922V" package="0922V">
<connects>
<connect gate="G$1" pin="1" pad="1"/>
<connect gate="G$1" pin="2" pad="2"/>
</connects>
<package3dinstances>
<package3dinstance package3d_urn="urn:adsk.eagle:package:23589/1"/>
</package3dinstances>
<technologies>
<technology name=""/>
</technologies>
</device>
<device name="MELF0102R" package="MINI_MELF-0102R">
<connects>
<connect gate="G$1" pin="1" pad="1"/>
<connect gate="G$1" pin="2" pad="2"/>
</connects>
<package3dinstances>
<package3dinstance package3d_urn="urn:adsk.eagle:package:23591/2"/>
</package3dinstances>
<technologies>
<technology name=""/>
</technologies>
</device>
<device name="MELF0102W" package="MINI_MELF-0102W">
<connects>
<connect gate="G$1" pin="1" pad="1"/>
<connect gate="G$1" pin="2" pad="2"/>
</connects>
<package3dinstances>
<package3dinstance package3d_urn="urn:adsk.eagle:package:23588/2"/>
</package3dinstances>
<technologies>
<technology name=""/>
</technologies>
</device>
<device name="MELF0204R" package="MINI_MELF-0204R">
<connects>
<connect gate="G$1" pin="1" pad="1"/>
<connect gate="G$1" pin="2" pad="2"/>
</connects>
<package3dinstances>
<package3dinstance package3d_urn="urn:adsk.eagle:package:26109/2"/>
</package3dinstances>
<technologies>
<technology name=""/>
</technologies>
</device>
<device name="MELF0204W" package="MINI_MELF-0204W">
<connects>
<connect gate="G$1" pin="1" pad="1"/>
<connect gate="G$1" pin="2" pad="2"/>
</connects>
<package3dinstances>
<package3dinstance package3d_urn="urn:adsk.eagle:package:26111/2"/>
</package3dinstances>
<technologies>
<technology name=""/>
</technologies>
</device>
<device name="MELF0207R" package="MINI_MELF-0207R">
<connects>
<connect gate="G$1" pin="1" pad="1"/>
<connect gate="G$1" pin="2" pad="2"/>
</connects>
<package3dinstances>
<package3dinstance package3d_urn="urn:adsk.eagle:package:26113/2"/>
</package3dinstances>
<technologies>
<technology name=""/>
</technologies>
</device>
<device name="MELF0207W" package="MINI_MELF-0207W">
<connects>
<connect gate="G$1" pin="1" pad="1"/>
<connect gate="G$1" pin="2" pad="2"/>
</connects>
<package3dinstances>
<package3dinstance package3d_urn="urn:adsk.eagle:package:26112/2"/>
</package3dinstances>
<technologies>
<technology name=""/>
</technologies>
</device>
<device name="RDH/15" package="RDH/15">
<connects>
<connect gate="G$1" pin="1" pad="1"/>
<connect gate="G$1" pin="2" pad="2"/>
</connects>
<package3dinstances>
<package3dinstance package3d_urn="urn:adsk.eagle:package:23595/1"/>
</package3dinstances>
<technologies>
<technology name=""/>
</technologies>
</device>
<device name="0204/2V" package="0204V">
<connects>
<connect gate="G$1" pin="1" pad="1"/>
<connect gate="G$1" pin="2" pad="2"/>
</connects>
<package3dinstances>
<package3dinstance package3d_urn="urn:adsk.eagle:package:23495/1"/>
</package3dinstances>
<technologies>
<technology name=""/>
</technologies>
</device>
<device name="0309/V" package="0309V">
<connects>
<connect gate="G$1" pin="1" pad="1"/>
<connect gate="G$1" pin="2" pad="2"/>
</connects>
<package3dinstances>
<package3dinstance package3d_urn="urn:adsk.eagle:package:23572/1"/>
</package3dinstances>
<technologies>
<technology name=""/>
</technologies>
</device>
<device name="R0201" package="R0201">
<connects>
<connect gate="G$1" pin="1" pad="1"/>
<connect gate="G$1" pin="2" pad="2"/>
</connects>
<package3dinstances>
<package3dinstance package3d_urn="urn:adsk.eagle:package:26117/2"/>
</package3dinstances>
<technologies>
<technology name=""/>
</technologies>
</device>
<device name="VMTA55" package="VMTA55">
<connects>
<connect gate="G$1" pin="1" pad="1"/>
<connect gate="G$1" pin="2" pad="2"/>
</connects>
<package3dinstances>
<package3dinstance package3d_urn="urn:adsk.eagle:package:26121/2"/>
</package3dinstances>
<technologies>
<technology name=""/>
</technologies>
</device>
<device name="VMTB60" package="VMTB60">
<connects>
<connect gate="G$1" pin="1" pad="1"/>
<connect gate="G$1" pin="2" pad="2"/>
</connects>
<package3dinstances>
<package3dinstance package3d_urn="urn:adsk.eagle:package:26122/2"/>
</package3dinstances>
<technologies>
<technology name=""/>
</technologies>
</device>
<device name="VTA52" package="VTA52">
<connects>
<connect gate="G$1" pin="1" pad="1"/>
<connect gate="G$1" pin="2" pad="2"/>
</connects>
<package3dinstances>
<package3dinstance package3d_urn="urn:adsk.eagle:package:26116/2"/>
</package3dinstances>
<technologies>
<technology name=""/>
</technologies>
</device>
<device name="VTA53" package="VTA53">
<connects>
<connect gate="G$1" pin="1" pad="1"/>
<connect gate="G$1" pin="2" pad="2"/>
</connects>
<package3dinstances>
<package3dinstance package3d_urn="urn:adsk.eagle:package:26118/2"/>
</package3dinstances>
<technologies>
<technology name=""/>
</technologies>
</device>
<device name="VTA54" package="VTA54">
<connects>
<connect gate="G$1" pin="1" pad="1"/>
<connect gate="G$1" pin="2" pad="2"/>
</connects>
<package3dinstances>
<package3dinstance package3d_urn="urn:adsk.eagle:package:26119/2"/>
</package3dinstances>
<technologies>
<technology name=""/>
</technologies>
</device>
<device name="VTA55" package="VTA55">
<connects>
<connect gate="G$1" pin="1" pad="1"/>
<connect gate="G$1" pin="2" pad="2"/>
</connects>
<package3dinstances>
<package3dinstance package3d_urn="urn:adsk.eagle:package:26120/2"/>
</package3dinstances>
<technologies>
<technology name=""/>
</technologies>
</device>
<device name="VTA56" package="VTA56">
<connects>
<connect gate="G$1" pin="1" pad="1"/>
<connect gate="G$1" pin="2" pad="2"/>
</connects>
<package3dinstances>
<package3dinstance package3d_urn="urn:adsk.eagle:package:26129/3"/>
</package3dinstances>
<technologies>
<technology name=""/>
</technologies>
</device>
<device name="R4527" package="R4527">
<connects>
<connect gate="G$1" pin="1" pad="1"/>
<connect gate="G$1" pin="2" pad="2"/>
</connects>
<package3dinstances>
<package3dinstance package3d_urn="urn:adsk.eagle:package:13310/2"/>
</package3dinstances>
<technologies>
<technology name=""/>
</technologies>
</device>
<device name="WSC0001" package="WSC0001">
<connects>
<connect gate="G$1" pin="1" pad="1"/>
<connect gate="G$1" pin="2" pad="2"/>
</connects>
<package3dinstances>
<package3dinstance package3d_urn="urn:adsk.eagle:package:26123/2"/>
</package3dinstances>
<technologies>
<technology name=""/>
</technologies>
</device>
<device name="WSC0002" package="WSC0002">
<connects>
<connect gate="G$1" pin="1" pad="1"/>
<connect gate="G$1" pin="2" pad="2"/>
</connects>
<package3dinstances>
<package3dinstance package3d_urn="urn:adsk.eagle:package:26125/2"/>
</package3dinstances>
<technologies>
<technology name=""/>
</technologies>
</device>
<device name="WSC01/2" package="WSC01/2">
<connects>
<connect gate="G$1" pin="1" pad="1"/>
<connect gate="G$1" pin="2" pad="2"/>
</connects>
<package3dinstances>
<package3dinstance package3d_urn="urn:adsk.eagle:package:26127/2"/>
</package3dinstances>
<technologies>
<technology name=""/>
</technologies>
</device>
<device name="WSC2515" package="WSC2515">
<connects>
<connect gate="G$1" pin="1" pad="1"/>
<connect gate="G$1" pin="2" pad="2"/>
</connects>
<package3dinstances>
<package3dinstance package3d_urn="urn:adsk.eagle:package:26134/2"/>
</package3dinstances>
<technologies>
<technology name=""/>
</technologies>
</device>
<device name="WSC4527" package="WSC4527">
<connects>
<connect gate="G$1" pin="1" pad="1"/>
<connect gate="G$1" pin="2" pad="2"/>
</connects>
<package3dinstances>
<package3dinstance package3d_urn="urn:adsk.eagle:package:26126/2"/>
</package3dinstances>
<technologies>
<technology name=""/>
</technologies>
</device>
<device name="WSC6927" package="WSC6927">
<connects>
<connect gate="G$1" pin="1" pad="1"/>
<connect gate="G$1" pin="2" pad="2"/>
</connects>
<package3dinstances>
<package3dinstance package3d_urn="urn:adsk.eagle:package:26128/2"/>
</package3dinstances>
<technologies>
<technology name=""/>
</technologies>
</device>
<device name="R1218" package="R1218">
<connects>
<connect gate="G$1" pin="1" pad="1"/>
<connect gate="G$1" pin="2" pad="2"/>
</connects>
<package3dinstances>
<package3dinstance package3d_urn="urn:adsk.eagle:package:26131/2"/>
</package3dinstances>
<technologies>
<technology name=""/>
</technologies>
</device>
<device name="1812X7R" package="1812X7R">
<connects>
<connect gate="G$1" pin="1" pad="1"/>
<connect gate="G$1" pin="2" pad="2"/>
</connects>
<package3dinstances>
<package3dinstance package3d_urn="urn:adsk.eagle:package:26130/2"/>
</package3dinstances>
<technologies>
<technology name=""/>
</technologies>
</device>
<device name="01005" package="R01005">
<connects>
<connect gate="G$1" pin="1" pad="1"/>
<connect gate="G$1" pin="2" pad="2"/>
</connects>
<package3dinstances>
<package3dinstance package3d_urn="urn:adsk.eagle:package:26133/2"/>
</package3dinstances>
<technologies>
<technology name=""/>
</technologies>
</device>
</devices>
</deviceset>
<deviceset name="C-EU" urn="urn:adsk.eagle:component:26226/3" prefix="C" uservalue="yes" library_version="3">
<description>&lt;B&gt;CAPACITOR&lt;/B&gt;, European symbol</description>
<gates>
<gate name="G$1" symbol="C-EU-1" x="0" y="0"/>
</gates>
<devices>
<device name="C0402" package="C0402">
<connects>
<connect gate="G$1" pin="1" pad="1"/>
<connect gate="G$1" pin="2" pad="2"/>
</connects>
<package3dinstances>
<package3dinstance package3d_urn="urn:adsk.eagle:package:23626/2"/>
</package3dinstances>
<technologies>
<technology name=""/>
</technologies>
</device>
<device name="C0504" package="C0504">
<connects>
<connect gate="G$1" pin="1" pad="1"/>
<connect gate="G$1" pin="2" pad="2"/>
</connects>
<package3dinstances>
<package3dinstance package3d_urn="urn:adsk.eagle:package:23624/2"/>
</package3dinstances>
<technologies>
<technology name=""/>
</technologies>
</device>
<device name="C0603" package="C0603">
<connects>
<connect gate="G$1" pin="1" pad="1"/>
<connect gate="G$1" pin="2" pad="2"/>
</connects>
<package3dinstances>
<package3dinstance package3d_urn="urn:adsk.eagle:package:23616/2"/>
</package3dinstances>
<technologies>
<technology name=""/>
</technologies>
</device>
<device name="C0805" package="C0805">
<connects>
<connect gate="G$1" pin="1" pad="1"/>
<connect gate="G$1" pin="2" pad="2"/>
</connects>
<package3dinstances>
<package3dinstance package3d_urn="urn:adsk.eagle:package:23617/2"/>
</package3dinstances>
<technologies>
<technology name=""/>
</technologies>
</device>
<device name="C1206" package="C1206">
<connects>
<connect gate="G$1" pin="1" pad="1"/>
<connect gate="G$1" pin="2" pad="2"/>
</connects>
<package3dinstances>
<package3dinstance package3d_urn="urn:adsk.eagle:package:23618/2"/>
</package3dinstances>
<technologies>
<technology name=""/>
</technologies>
</device>
<device name="C1210" package="C1210">
<connects>
<connect gate="G$1" pin="1" pad="1"/>
<connect gate="G$1" pin="2" pad="2"/>
</connects>
<package3dinstances>
<package3dinstance package3d_urn="urn:adsk.eagle:package:23619/2"/>
</package3dinstances>
<technologies>
<technology name=""/>
</technologies>
</device>
<device name="C1310" package="C1310">
<connects>
<connect gate="G$1" pin="1" pad="1"/>
<connect gate="G$1" pin="2" pad="2"/>
</connects>
<package3dinstances>
<package3dinstance package3d_urn="urn:adsk.eagle:package:23620/2"/>
</package3dinstances>
<technologies>
<technology name=""/>
</technologies>
</device>
<device name="C1608" package="C1608">
<connects>
<connect gate="G$1" pin="1" pad="1"/>
<connect gate="G$1" pin="2" pad="2"/>
</connects>
<package3dinstances>
<package3dinstance package3d_urn="urn:adsk.eagle:package:23621/2"/>
</package3dinstances>
<technologies>
<technology name=""/>
</technologies>
</device>
<device name="C1812" package="C1812">
<connects>
<connect gate="G$1" pin="1" pad="1"/>
<connect gate="G$1" pin="2" pad="2"/>
</connects>
<package3dinstances>
<package3dinstance package3d_urn="urn:adsk.eagle:package:23622/2"/>
</package3dinstances>
<technologies>
<technology name=""/>
</technologies>
</device>
<device name="C1825" package="C1825">
<connects>
<connect gate="G$1" pin="1" pad="1"/>
<connect gate="G$1" pin="2" pad="2"/>
</connects>
<package3dinstances>
<package3dinstance package3d_urn="urn:adsk.eagle:package:23623/2"/>
</package3dinstances>
<technologies>
<technology name=""/>
</technologies>
</device>
<device name="C2012" package="C2012">
<connects>
<connect gate="G$1" pin="1" pad="1"/>
<connect gate="G$1" pin="2" pad="2"/>
</connects>
<package3dinstances>
<package3dinstance package3d_urn="urn:adsk.eagle:package:23625/2"/>
</package3dinstances>
<technologies>
<technology name=""/>
</technologies>
</device>
<device name="C3216" package="C3216">
<connects>
<connect gate="G$1" pin="1" pad="1"/>
<connect gate="G$1" pin="2" pad="2"/>
</connects>
<package3dinstances>
<package3dinstance package3d_urn="urn:adsk.eagle:package:23628/2"/>
</package3dinstances>
<technologies>
<technology name=""/>
</technologies>
</device>
<device name="C3225" package="C3225">
<connects>
<connect gate="G$1" pin="1" pad="1"/>
<connect gate="G$1" pin="2" pad="2"/>
</connects>
<package3dinstances>
<package3dinstance package3d_urn="urn:adsk.eagle:package:23655/2"/>
</package3dinstances>
<technologies>
<technology name=""/>
</technologies>
</device>
<device name="C4532" package="C4532">
<connects>
<connect gate="G$1" pin="1" pad="1"/>
<connect gate="G$1" pin="2" pad="2"/>
</connects>
<package3dinstances>
<package3dinstance package3d_urn="urn:adsk.eagle:package:23627/2"/>
</package3dinstances>
<technologies>
<technology name=""/>
</technologies>
</device>
<device name="C4564" package="C4564">
<connects>
<connect gate="G$1" pin="1" pad="1"/>
<connect gate="G$1" pin="2" pad="2"/>
</connects>
<package3dinstances>
<package3dinstance package3d_urn="urn:adsk.eagle:package:23648/2"/>
</package3dinstances>
<technologies>
<technology name=""/>
</technologies>
</device>
<device name="025-024X044" package="C025-024X044">
<connects>
<connect gate="G$1" pin="1" pad="1"/>
<connect gate="G$1" pin="2" pad="2"/>
</connects>
<package3dinstances>
<package3dinstance package3d_urn="urn:adsk.eagle:package:23630/1"/>
</package3dinstances>
<technologies>
<technology name=""/>
</technologies>
</device>
<device name="025-025X050" package="C025-025X050">
<connects>
<connect gate="G$1" pin="1" pad="1"/>
<connect gate="G$1" pin="2" pad="2"/>
</connects>
<package3dinstances>
<package3dinstance package3d_urn="urn:adsk.eagle:package:23629/2"/>
</package3dinstances>
<technologies>
<technology name=""/>
</technologies>
</device>
<device name="025-030X050" package="C025-030X050">
<connects>
<connect gate="G$1" pin="1" pad="1"/>
<connect gate="G$1" pin="2" pad="2"/>
</connects>
<package3dinstances>
<package3dinstance package3d_urn="urn:adsk.eagle:package:23631/1"/>
</package3dinstances>
<technologies>
<technology name=""/>
</technologies>
</device>
<device name="025-040X050" package="C025-040X050">
<connects>
<connect gate="G$1" pin="1" pad="1"/>
<connect gate="G$1" pin="2" pad="2"/>
</connects>
<package3dinstances>
<package3dinstance package3d_urn="urn:adsk.eagle:package:23634/1"/>
</package3dinstances>
<technologies>
<technology name=""/>
</technologies>
</device>
<device name="025-050X050" package="C025-050X050">
<connects>
<connect gate="G$1" pin="1" pad="1"/>
<connect gate="G$1" pin="2" pad="2"/>
</connects>
<package3dinstances>
<package3dinstance package3d_urn="urn:adsk.eagle:package:23633/1"/>
</package3dinstances>
<technologies>
<technology name=""/>
</technologies>
</device>
<device name="025-060X050" package="C025-060X050">
<connects>
<connect gate="G$1" pin="1" pad="1"/>
<connect gate="G$1" pin="2" pad="2"/>
</connects>
<package3dinstances>
<package3dinstance package3d_urn="urn:adsk.eagle:package:23632/1"/>
</package3dinstances>
<technologies>
<technology name=""/>
</technologies>
</device>
<device name="C025_050-024X070" package="C025_050-024X070">
<connects>
<connect gate="G$1" pin="1" pad="1"/>
<connect gate="G$1" pin="2" pad="2"/>
</connects>
<package3dinstances>
<package3dinstance package3d_urn="urn:adsk.eagle:package:23639/1"/>
</package3dinstances>
<technologies>
<technology name=""/>
</technologies>
</device>
<device name="025_050-025X075" package="C025_050-025X075">
<connects>
<connect gate="G$1" pin="1" pad="1"/>
<connect gate="G$1" pin="2" pad="2"/>
</connects>
<package3dinstances>
<package3dinstance package3d_urn="urn:adsk.eagle:package:23641/1"/>
</package3dinstances>
<technologies>
<technology name=""/>
</technologies>
</device>
<device name="025_050-035X075" package="C025_050-035X075">
<connects>
<connect gate="G$1" pin="1" pad="1"/>
<connect gate="G$1" pin="2" pad="2"/>
</connects>
<package3dinstances>
<package3dinstance package3d_urn="urn:adsk.eagle:package:23651/1"/>
</package3dinstances>
<technologies>
<technology name=""/>
</technologies>
</device>
<device name="025_050-045X075" package="C025_050-045X075">
<connects>
<connect gate="G$1" pin="1" pad="1"/>
<connect gate="G$1" pin="2" pad="2"/>
</connects>
<package3dinstances>
<package3dinstance package3d_urn="urn:adsk.eagle:package:23635/1"/>
</package3dinstances>
<technologies>
<technology name=""/>
</technologies>
</device>
<device name="025_050-055X075" package="C025_050-055X075">
<connects>
<connect gate="G$1" pin="1" pad="1"/>
<connect gate="G$1" pin="2" pad="2"/>
</connects>
<package3dinstances>
<package3dinstance package3d_urn="urn:adsk.eagle:package:23636/1"/>
</package3dinstances>
<technologies>
<technology name=""/>
</technologies>
</device>
<device name="050-024X044" package="C050-024X044">
<connects>
<connect gate="G$1" pin="1" pad="1"/>
<connect gate="G$1" pin="2" pad="2"/>
</connects>
<package3dinstances>
<package3dinstance package3d_urn="urn:adsk.eagle:package:23643/1"/>
</package3dinstances>
<technologies>
<technology name=""/>
</technologies>
</device>
<device name="050-025X075" package="C050-025X075">
<connects>
<connect gate="G$1" pin="1" pad="1"/>
<connect gate="G$1" pin="2" pad="2"/>
</connects>
<package3dinstances>
<package3dinstance package3d_urn="urn:adsk.eagle:package:23637/1"/>
</package3dinstances>
<technologies>
<technology name=""/>
</technologies>
</device>
<device name="050-045X075" package="C050-045X075">
<connects>
<connect gate="G$1" pin="1" pad="1"/>
<connect gate="G$1" pin="2" pad="2"/>
</connects>
<package3dinstances>
<package3dinstance package3d_urn="urn:adsk.eagle:package:23638/1"/>
</package3dinstances>
<technologies>
<technology name=""/>
</technologies>
</device>
<device name="050-030X075" package="C050-030X075">
<connects>
<connect gate="G$1" pin="1" pad="1"/>
<connect gate="G$1" pin="2" pad="2"/>
</connects>
<package3dinstances>
<package3dinstance package3d_urn="urn:adsk.eagle:package:23640/1"/>
</package3dinstances>
<technologies>
<technology name=""/>
</technologies>
</device>
<device name="050-050X075" package="C050-050X075">
<connects>
<connect gate="G$1" pin="1" pad="1"/>
<connect gate="G$1" pin="2" pad="2"/>
</connects>
<package3dinstances>
<package3dinstance package3d_urn="urn:adsk.eagle:package:23665/1"/>
</package3dinstances>
<technologies>
<technology name=""/>
</technologies>
</device>
<device name="050-055X075" package="C050-055X075">
<connects>
<connect gate="G$1" pin="1" pad="1"/>
<connect gate="G$1" pin="2" pad="2"/>
</connects>
<package3dinstances>
<package3dinstance package3d_urn="urn:adsk.eagle:package:23642/1"/>
</package3dinstances>
<technologies>
<technology name=""/>
</technologies>
</device>
<device name="050-075X075" package="C050-075X075">
<connects>
<connect gate="G$1" pin="1" pad="1"/>
<connect gate="G$1" pin="2" pad="2"/>
</connects>
<package3dinstances>
<package3dinstance package3d_urn="urn:adsk.eagle:package:23645/1"/>
</package3dinstances>
<technologies>
<technology name=""/>
</technologies>
</device>
<device name="050H075X075" package="C050H075X075">
<connects>
<connect gate="G$1" pin="1" pad="1"/>
<connect gate="G$1" pin="2" pad="2"/>
</connects>
<package3dinstances>
<package3dinstance package3d_urn="urn:adsk.eagle:package:23644/1"/>
</package3dinstances>
<technologies>
<technology name=""/>
</technologies>
</device>
<device name="075-032X103" package="C075-032X103">
<connects>
<connect gate="G$1" pin="1" pad="1"/>
<connect gate="G$1" pin="2" pad="2"/>
</connects>
<package3dinstances>
<package3dinstance package3d_urn="urn:adsk.eagle:package:23646/1"/>
</package3dinstances>
<technologies>
<technology name=""/>
</technologies>
</device>
<device name="075-042X103" package="C075-042X103">
<connects>
<connect gate="G$1" pin="1" pad="1"/>
<connect gate="G$1" pin="2" pad="2"/>
</connects>
<package3dinstances>
<package3dinstance package3d_urn="urn:adsk.eagle:package:23656/1"/>
</package3dinstances>
<technologies>
<technology name=""/>
</technologies>
</device>
<device name="075-052X106" package="C075-052X106">
<connects>
<connect gate="G$1" pin="1" pad="1"/>
<connect gate="G$1" pin="2" pad="2"/>
</connects>
<package3dinstances>
<package3dinstance package3d_urn="urn:adsk.eagle:package:23650/1"/>
</package3dinstances>
<technologies>
<technology name=""/>
</technologies>
</device>
<device name="102-043X133" package="C102-043X133">
<connects>
<connect gate="G$1" pin="1" pad="1"/>
<connect gate="G$1" pin="2" pad="2"/>
</connects>
<package3dinstances>
<package3dinstance package3d_urn="urn:adsk.eagle:package:23647/1"/>
</package3dinstances>
<technologies>
<technology name=""/>
</technologies>
</device>
<device name="102-054X133" package="C102-054X133">
<connects>
<connect gate="G$1" pin="1" pad="1"/>
<connect gate="G$1" pin="2" pad="2"/>
</connects>
<package3dinstances>
<package3dinstance package3d_urn="urn:adsk.eagle:package:23649/1"/>
</package3dinstances>
<technologies>
<technology name=""/>
</technologies>
</device>
<device name="102-064X133" package="C102-064X133">
<connects>
<connect gate="G$1" pin="1" pad="1"/>
<connect gate="G$1" pin="2" pad="2"/>
</connects>
<package3dinstances>
<package3dinstance package3d_urn="urn:adsk.eagle:package:23653/1"/>
</package3dinstances>
<technologies>
<technology name=""/>
</technologies>
</device>
<device name="102_152-062X184" package="C102_152-062X184">
<connects>
<connect gate="G$1" pin="1" pad="1"/>
<connect gate="G$1" pin="2" pad="2"/>
</connects>
<package3dinstances>
<package3dinstance package3d_urn="urn:adsk.eagle:package:23652/1"/>
</package3dinstances>
<technologies>
<technology name=""/>
</technologies>
</device>
<device name="150-054X183" package="C150-054X183">
<connects>
<connect gate="G$1" pin="1" pad="1"/>
<connect gate="G$1" pin="2" pad="2"/>
</connects>
<package3dinstances>
<package3dinstance package3d_urn="urn:adsk.eagle:package:23669/1"/>
</package3dinstances>
<technologies>
<technology name=""/>
</technologies>
</device>
<device name="150-064X183" package="C150-064X183">
<connects>
<connect gate="G$1" pin="1" pad="1"/>
<connect gate="G$1" pin="2" pad="2"/>
</connects>
<package3dinstances>
<package3dinstance package3d_urn="urn:adsk.eagle:package:23654/1"/>
</package3dinstances>
<technologies>
<technology name=""/>
</technologies>
</device>
<device name="150-072X183" package="C150-072X183">
<connects>
<connect gate="G$1" pin="1" pad="1"/>
<connect gate="G$1" pin="2" pad="2"/>
</connects>
<package3dinstances>
<package3dinstance package3d_urn="urn:adsk.eagle:package:23657/1"/>
</package3dinstances>
<technologies>
<technology name=""/>
</technologies>
</device>
<device name="150-084X183" package="C150-084X183">
<connects>
<connect gate="G$1" pin="1" pad="1"/>
<connect gate="G$1" pin="2" pad="2"/>
</connects>
<package3dinstances>
<package3dinstance package3d_urn="urn:adsk.eagle:package:23658/1"/>
</package3dinstances>
<technologies>
<technology name=""/>
</technologies>
</device>
<device name="150-091X182" package="C150-091X182">
<connects>
<connect gate="G$1" pin="1" pad="1"/>
<connect gate="G$1" pin="2" pad="2"/>
</connects>
<package3dinstances>
<package3dinstance package3d_urn="urn:adsk.eagle:package:23659/1"/>
</package3dinstances>
<technologies>
<technology name=""/>
</technologies>
</device>
<device name="225-062X268" package="C225-062X268">
<connects>
<connect gate="G$1" pin="1" pad="1"/>
<connect gate="G$1" pin="2" pad="2"/>
</connects>
<package3dinstances>
<package3dinstance package3d_urn="urn:adsk.eagle:package:23661/1"/>
</package3dinstances>
<technologies>
<technology name=""/>
</technologies>
</device>
<device name="225-074X268" package="C225-074X268">
<connects>
<connect gate="G$1" pin="1" pad="1"/>
<connect gate="G$1" pin="2" pad="2"/>
</connects>
<package3dinstances>
<package3dinstance package3d_urn="urn:adsk.eagle:package:23660/1"/>
</package3dinstances>
<technologies>
<technology name=""/>
</technologies>
</device>
<device name="225-087X268" package="C225-087X268">
<connects>
<connect gate="G$1" pin="1" pad="1"/>
<connect gate="G$1" pin="2" pad="2"/>
</connects>
<package3dinstances>
<package3dinstance package3d_urn="urn:adsk.eagle:package:23662/1"/>
</package3dinstances>
<technologies>
<technology name=""/>
</technologies>
</device>
<device name="225-108X268" package="C225-108X268">
<connects>
<connect gate="G$1" pin="1" pad="1"/>
<connect gate="G$1" pin="2" pad="2"/>
</connects>
<package3dinstances>
<package3dinstance package3d_urn="urn:adsk.eagle:package:23663/1"/>
</package3dinstances>
<technologies>
<technology name=""/>
</technologies>
</device>
<device name="225-113X268" package="C225-113X268">
<connects>
<connect gate="G$1" pin="1" pad="1"/>
<connect gate="G$1" pin="2" pad="2"/>
</connects>
<package3dinstances>
<package3dinstance package3d_urn="urn:adsk.eagle:package:23667/1"/>
</package3dinstances>
<technologies>
<technology name=""/>
</technologies>
</device>
<device name="275-093X316" package="C275-093X316">
<connects>
<connect gate="G$1" pin="1" pad="1"/>
<connect gate="G$1" pin="2" pad="2"/>
</connects>
<package3dinstances>
<package3dinstance package3d_urn="urn:adsk.eagle:package:23701/1"/>
</package3dinstances>
<technologies>
<technology name=""/>
</technologies>
</device>
<device name="275-113X316" package="C275-113X316">
<connects>
<connect gate="G$1" pin="1" pad="1"/>
<connect gate="G$1" pin="2" pad="2"/>
</connects>
<package3dinstances>
<package3dinstance package3d_urn="urn:adsk.eagle:package:23673/1"/>
</package3dinstances>
<technologies>
<technology name=""/>
</technologies>
</device>
<device name="275-134X316" package="C275-134X316">
<connects>
<connect gate="G$1" pin="1" pad="1"/>
<connect gate="G$1" pin="2" pad="2"/>
</connects>
<package3dinstances>
<package3dinstance package3d_urn="urn:adsk.eagle:package:23664/1"/>
</package3dinstances>
<technologies>
<technology name=""/>
</technologies>
</device>
<device name="275-205X316" package="C275-205X316">
<connects>
<connect gate="G$1" pin="1" pad="1"/>
<connect gate="G$1" pin="2" pad="2"/>
</connects>
<package3dinstances>
<package3dinstance package3d_urn="urn:adsk.eagle:package:23666/1"/>
</package3dinstances>
<technologies>
<technology name=""/>
</technologies>
</device>
<device name="325-137X374" package="C325-137X374">
<connects>
<connect gate="G$1" pin="1" pad="1"/>
<connect gate="G$1" pin="2" pad="2"/>
</connects>
<package3dinstances>
<package3dinstance package3d_urn="urn:adsk.eagle:package:23672/1"/>
</package3dinstances>
<technologies>
<technology name=""/>
</technologies>
</device>
<device name="325-162X374" package="C325-162X374">
<connects>
<connect gate="G$1" pin="1" pad="1"/>
<connect gate="G$1" pin="2" pad="2"/>
</connects>
<package3dinstances>
<package3dinstance package3d_urn="urn:adsk.eagle:package:23670/1"/>
</package3dinstances>
<technologies>
<technology name=""/>
</technologies>
</device>
<device name="325-182X374" package="C325-182X374">
<connects>
<connect gate="G$1" pin="1" pad="1"/>
<connect gate="G$1" pin="2" pad="2"/>
</connects>
<package3dinstances>
<package3dinstance package3d_urn="urn:adsk.eagle:package:23668/1"/>
</package3dinstances>
<technologies>
<technology name=""/>
</technologies>
</device>
<device name="375-192X418" package="C375-192X418">
<connects>
<connect gate="G$1" pin="1" pad="1"/>
<connect gate="G$1" pin="2" pad="2"/>
</connects>
<package3dinstances>
<package3dinstance package3d_urn="urn:adsk.eagle:package:23674/1"/>
</package3dinstances>
<technologies>
<technology name=""/>
</technologies>
</device>
<device name="375-203X418" package="C375-203X418">
<connects>
<connect gate="G$1" pin="1" pad="1"/>
<connect gate="G$1" pin="2" pad="2"/>
</connects>
<package3dinstances>
<package3dinstance package3d_urn="urn:adsk.eagle:package:23671/1"/>
</package3dinstances>
<technologies>
<technology name=""/>
</technologies>
</device>
<device name="050-035X075" package="C050-035X075">
<connects>
<connect gate="G$1" pin="1" pad="1"/>
<connect gate="G$1" pin="2" pad="2"/>
</connects>
<package3dinstances>
<package3dinstance package3d_urn="urn:adsk.eagle:package:23677/1"/>
</package3dinstances>
<technologies>
<technology name=""/>
</technologies>
</device>
<device name="375-155X418" package="C375-155X418">
<connects>
<connect gate="G$1" pin="1" pad="1"/>
<connect gate="G$1" pin="2" pad="2"/>
</connects>
<package3dinstances>
<package3dinstance package3d_urn="urn:adsk.eagle:package:23675/1"/>
</package3dinstances>
<technologies>
<technology name=""/>
</technologies>
</device>
<device name="075-063X106" package="C075-063X106">
<connects>
<connect gate="G$1" pin="1" pad="1"/>
<connect gate="G$1" pin="2" pad="2"/>
</connects>
<package3dinstances>
<package3dinstance package3d_urn="urn:adsk.eagle:package:23678/1"/>
</package3dinstances>
<technologies>
<technology name=""/>
</technologies>
</device>
<device name="275-154X316" package="C275-154X316">
<connects>
<connect gate="G$1" pin="1" pad="1"/>
<connect gate="G$1" pin="2" pad="2"/>
</connects>
<package3dinstances>
<package3dinstance package3d_urn="urn:adsk.eagle:package:23685/1"/>
</package3dinstances>
<technologies>
<technology name=""/>
</technologies>
</device>
<device name="275-173X316" package="C275-173X316">
<connects>
<connect gate="G$1" pin="1" pad="1"/>
<connect gate="G$1" pin="2" pad="2"/>
</connects>
<package3dinstances>
<package3dinstance package3d_urn="urn:adsk.eagle:package:23676/1"/>
</package3dinstances>
<technologies>
<technology name=""/>
</technologies>
</device>
<device name="C0402K" package="C0402K">
<connects>
<connect gate="G$1" pin="1" pad="1"/>
<connect gate="G$1" pin="2" pad="2"/>
</connects>
<package3dinstances>
<package3dinstance package3d_urn="urn:adsk.eagle:package:23679/2"/>
</package3dinstances>
<technologies>
<technology name=""/>
</technologies>
</device>
<device name="C0603K" package="C0603K">
<connects>
<connect gate="G$1" pin="1" pad="1"/>
<connect gate="G$1" pin="2" pad="2"/>
</connects>
<package3dinstances>
<package3dinstance package3d_urn="urn:adsk.eagle:package:23680/2"/>
</package3dinstances>
<technologies>
<technology name=""/>
</technologies>
</device>
<device name="C0805K" package="C0805K">
<connects>
<connect gate="G$1" pin="1" pad="1"/>
<connect gate="G$1" pin="2" pad="2"/>
</connects>
<package3dinstances>
<package3dinstance package3d_urn="urn:adsk.eagle:package:23681/2"/>
</package3dinstances>
<technologies>
<technology name=""/>
</technologies>
</device>
<device name="C1206K" package="C1206K">
<connects>
<connect gate="G$1" pin="1" pad="1"/>
<connect gate="G$1" pin="2" pad="2"/>
</connects>
<package3dinstances>
<package3dinstance package3d_urn="urn:adsk.eagle:package:23682/2"/>
</package3dinstances>
<technologies>
<technology name=""/>
</technologies>
</device>
<device name="C1210K" package="C1210K">
<connects>
<connect gate="G$1" pin="1" pad="1"/>
<connect gate="G$1" pin="2" pad="2"/>
</connects>
<package3dinstances>
<package3dinstance package3d_urn="urn:adsk.eagle:package:23683/2"/>
</package3dinstances>
<technologies>
<technology name=""/>
</technologies>
</device>
<device name="C1812K" package="C1812K">
<connects>
<connect gate="G$1" pin="1" pad="1"/>
<connect gate="G$1" pin="2" pad="2"/>
</connects>
<package3dinstances>
<package3dinstance package3d_urn="urn:adsk.eagle:package:23686/2"/>
</package3dinstances>
<technologies>
<technology name=""/>
</technologies>
</device>
<device name="C1825K" package="C1825K">
<connects>
<connect gate="G$1" pin="1" pad="1"/>
<connect gate="G$1" pin="2" pad="2"/>
</connects>
<package3dinstances>
<package3dinstance package3d_urn="urn:adsk.eagle:package:23684/2"/>
</package3dinstances>
<technologies>
<technology name=""/>
</technologies>
</device>
<device name="C2220K" package="C2220K">
<connects>
<connect gate="G$1" pin="1" pad="1"/>
<connect gate="G$1" pin="2" pad="2"/>
</connects>
<package3dinstances>
<package3dinstance package3d_urn="urn:adsk.eagle:package:23687/2"/>
</package3dinstances>
<technologies>
<technology name=""/>
</technologies>
</device>
<device name="C2225K" package="C2225K">
<connects>
<connect gate="G$1" pin="1" pad="1"/>
<connect gate="G$1" pin="2" pad="2"/>
</connects>
<package3dinstances>
<package3dinstance package3d_urn="urn:adsk.eagle:package:23692/2"/>
</package3dinstances>
<technologies>
<technology name=""/>
</technologies>
</device>
<device name="HPC0201" package="HPC0201">
<connects>
<connect gate="G$1" pin="1" pad="1"/>
<connect gate="G$1" pin="2" pad="2"/>
</connects>
<package3dinstances>
<package3dinstance package3d_urn="urn:adsk.eagle:package:26213/1"/>
</package3dinstances>
<technologies>
<technology name=""/>
</technologies>
</device>
<device name="C0201" package="C0201">
<connects>
<connect gate="G$1" pin="1" pad="1"/>
<connect gate="G$1" pin="2" pad="2"/>
</connects>
<package3dinstances>
<package3dinstance package3d_urn="urn:adsk.eagle:package:23690/2"/>
</package3dinstances>
<technologies>
<technology name=""/>
</technologies>
</device>
<device name="C1808" package="C1808">
<connects>
<connect gate="G$1" pin="1" pad="1"/>
<connect gate="G$1" pin="2" pad="2"/>
</connects>
<package3dinstances>
<package3dinstance package3d_urn="urn:adsk.eagle:package:23689/2"/>
</package3dinstances>
<technologies>
<technology name=""/>
</technologies>
</device>
<device name="C3640" package="C3640">
<connects>
<connect gate="G$1" pin="1" pad="1"/>
<connect gate="G$1" pin="2" pad="2"/>
</connects>
<package3dinstances>
<package3dinstance package3d_urn="urn:adsk.eagle:package:23693/2"/>
</package3dinstances>
<technologies>
<technology name=""/>
</technologies>
</device>
<device name="01005" package="C01005">
<connects>
<connect gate="G$1" pin="1" pad="1"/>
<connect gate="G$1" pin="2" pad="2"/>
</connects>
<package3dinstances>
<package3dinstance package3d_urn="urn:adsk.eagle:package:26211/1"/>
</package3dinstances>
<technologies>
<technology name=""/>
</technologies>
</device>
</devices>
</deviceset>
</devicesets>
</library>
<library name="rcl" urn="urn:adsk.eagle:library:334">
<description>&lt;b&gt;Resistors, Capacitors, Inductors&lt;/b&gt;&lt;p&gt;
Based on the previous libraries:
&lt;ul&gt;
&lt;li&gt;r.lbr
&lt;li&gt;cap.lbr 
&lt;li&gt;cap-fe.lbr
&lt;li&gt;captant.lbr
&lt;li&gt;polcap.lbr
&lt;li&gt;ipc-smd.lbr
&lt;/ul&gt;
All SMD packages are defined according to the IPC specifications and  CECC&lt;p&gt;
&lt;author&gt;Created by librarian@cadsoft.de&lt;/author&gt;&lt;p&gt;
&lt;p&gt;
for Electrolyt Capacitors see also :&lt;p&gt;
www.bccomponents.com &lt;p&gt;
www.panasonic.com&lt;p&gt;
www.kemet.com&lt;p&gt;
http://www.secc.co.jp/pdf/os_e/2004/e_os_all.pdf &lt;b&gt;(SANYO)&lt;/b&gt;
&lt;p&gt;
for trimmer refence see : &lt;u&gt;www.electrospec-inc.com/cross_references/trimpotcrossref.asp&lt;/u&gt;&lt;p&gt;
[truncated: 487,266 more chars]
